# Supplementary material for: Functional convergence of genomic and transcriptomic architecture underlies schooling behaviour in a live-bearing fish
Source: Nat Ecol Evol. 2023 Nov 20;8(1):98–110. doi: 10.1038/s41559-023-02249-9 (PMC10781616; doi:10.1038/s41559-023-02249-9)
Supplement: Supplementary file 4 — Source data for Supplementary Figs. 1–5. [file 41559_2023_2249_MOESM4_ESM.xlsx]

## Sheet: SuppFig1
family	replica	line	Zscore_align
1	CI	control	-0.48026833121953
3	SI	social	-0.732348764211363
4	CI	control	1.7354166238136
5	CI	control	-0.421717376517068
6	SI	social	0.0877105267603297
8	CI	control	0.0711643966227378
10	CI	control	-1.09132319806172
11	SI	social	-0.0591601599264032
12	CI	control	-1.51565810156392
13	CI	control	-1.60700855954191
14	SI	social	-0.619079272948541
15	CI	control	-1.25389078135266
17	SI	social	1.55583412768205
18	SI	social	-0.783313888776655
19	SI	social	0.930404573060965
20	CI	control	-1.38301469144978
21	SI	social	-0.206113262179969
22	SI	social	-1.18630562084184
24	SI	social	1.41351341241143
25	CI	control	-1.25263932357171
26	SI	social	-0.690736618314484
28	SI	social	-1.18864423900393
32	CI	control	-1.31043955156034
33	SI	social	7.58760529617764e-06
35	SI	social	0.306127292189254
36	CI	control	-0.593307867258375
37	CI	control	0.501550996721054
38	SI	social	0.404790021681708
39	SI	social	-0.369610868317163
40	CI	control	-2.24271038505287
41	SII	social	-0.892194375339784
42	CII	control	-2.16398625978598
43	SII	social	-0.780119816081939
44	CII	control	-0.959764799297952
45	SII	social	0.0127089339411361
46	SII	social	1.82858333208156
47	CII	control	-1.89860506640371
48	CII	control	-0.964132862451258
49	SII	social	1.0311080608745
50	SII	social	0.57363472433689
51	CII	control	-2.73580947521355
53	CII	control	-2.06993631491168
54	SII	social	-1.6171965252359
55	SII	social	-1.20769686108953
56	CII	control	-0.866712999957288
57	SII	social	0.151745364354672
59	CII	control	-0.558860569456223
60	CII	control	-1.47694592458926
61	SII	social	-0.786989412871908
63	SII	social	-0.760946473732971
65	SII	social	0.543568178241674
66	CII	control	-2.22398126079354
67	CII	control	-0.648516670094127
69	SII	social	-1.41235036397064
70	SII	social	-1.34886543733361
71	SII	social	-1.46490657115557
72	CII	control	-1.88889857608197
73	SII	social	-0.885020573762012
74	CII	control	-2.87290354269444
75	SII	social	-0.912722614166651
77	CII	control	-1.15815680531966
78	CII	control	-1.78266112281026
79	SII	social	-0.134996014876243
80	CII	control	-1.47907788889696
84	CII	control	-1.87921933789744
85	CIII	control	-1.09293879461285
87	CIII	control	-2.06868336047675
88	SIII	social	2.49963766623781
89	CIII	control	-0.867508988450828
90	SIII	social	-1.1820189483236
91	SIII	social	-0.134043855940703
92	CIII	control	-1.6406571374701
93	SIII	social	1.00821661317755
96	SIII	social	-0.143417089979074
98	CIII	control	-1.97887548607851
99	SIII	social	-0.00130200858269258
100	SIII	social	-0.194183813717752
101	SIII	social	-1.52552924514194
102	CIII	control	-1.30374817708992
103	CIII	control	1.06810224166937
104	SIII	social	-0.381812337405376
105	CIII	control	-1.32280912593927
106	SIII	social	-1.00099817223189
108	SIII	social	-0.365823795913226
109	SIII	social	0.161029733535384
110	CIII	control	-1.17406435470131
111	CIII	control	-1.121595573919
112	SIII	social	-1.12418611342197
114	SIII	social	-0.0306497995703785
116	CIII	control	-2.18944660487301
117	SIII	social	0.518214609437973
118	CIII	control	-0.800647797172072
119	SIII	social	0.63523750035949
120	CIII	control	-1.47692195351075
121	SII	social	0.924638116480885
122	SII	social	0.832665157035893
124	CII	control	-0.175289368156452
125	CIII	control	0.195830835305431
126	SII	social	0.203125152417652
129	SIII	social	0.610515264868541
130	SIII	social	-0.0726758827808169
131	CIII	control	0.372873722099349
133	CIII	control	-1.04311990806015
135	SI	social	1.42584445774457
136	CI	control	0.644466086955835
137	SI	social	1.39704325208635
138	CIII	control	-0.120281158185649
139	SIII	social	2.32574622707687
140	SII	social	0.175935972978721
141	CIII	control	0.00206678405881466
142	CI	control	-0.465375259382819
143	SIII	social	1.18524243406288
144	CIII	control	-0.243249107939461
145	CII	control	-0.258111085292616
146	SI	social	3.37453407345896
148	SII	social	1.19750920506019
149	CI	control	0.719149001263483
150	SI	social	0.473602212561019
151	CI	control	0.205073402952296
153	SII	social	2.18433826323624
155	SI	social	1.44098562016291
156	CIII	control	-0.50446625399086
157	SI	social	1.23975819122215
158	SIII	social	1.04235194225823
159	SIII	social	1.31165424630338
160	SI	social	1.6634943241694
161	SIII	social	3.76300464924782
162	CII	control	-1.55270024310339
163	CIII	control	1.44987175536464
165	SI	social	0.587314476061284
166	SI	social	2.09218492549621
167	SIII	social	0.320118024464461
169	SI	social	5.24884337343362
170	CI	control	-0.0581121108247806
172	SI	social	1.78806322359067
173	CI	control	0.665625670976904
174	CIII	control	0.579435837360102
175	CII	control	-0.534502128347913
176	CII	control	-1.73320214670236
177	SIII	social	0.257552195582027
181	CIII	control	1.87996813856184
182	CIII	control	0.335439277434923
184	SII	social	0.267919467499185
185	SIII	social	1.16061924346236
187	CI	control	-0.66142907725505
189	SI	social	-0.268656410638157
190	SI	social	1.658895853134
191	CII	control	-0.658049069567916
192	SIII	social	1.45081150838824
193	CI	control	1.35554833450375
194	CI	control	4.25223830597711
195	CIII	control	-0.024160059156998
196	CII	control	-1.32782551494396
197	SIII	social	-0.275567427865934
198	CIII	control	-0.884251786353049
199	CII	control	1.44309529819336
200	CI	control	0.575172315048934
204	SII	social	0.258810354682163
205	SIII	social	2.2461572551492
206	SIII	social	0.206710562475022
207	CI	control	-1.18003688379341
208	CIII	control	-1.48099261870592
209	CI	control	1.23939358748938
211	CIII	control	0.556016261680058
212	CIII	control	1.0092072728256
216	SIII	social	3.099382692753
217	CII	control	-0.489242791932107
218	SII	social	-0.0915027086187143
219	SII	social	0.654646278113046
220	SII	social	0.20976466507276
222	CI	control	-0.359278451272912
223	SI	social	0.89004367301859
225	CI	control	-0.606196618902483
226	CII	control	-0.0885270815081816
227	CII	control	-0.434437816626366
229	SIII	social	1.06033393898416
230	SII	social	-0.166465894140736
231	CI	control	1.07838525485684
232	CIII	control	-0.0104273777123212
233	SII	social	0.128731340646732
235	CII	control	-0.203456887548261
236	SIII	social	1.08766545481696
237	CIII	control	3.29362034344738
238	CI	control	1.35228562270265
239	CII	control	-0.773722595058892
240	SI	social	1.04870469486743
241	SII	social	2.63056134199972
242	SII	social	3.91365654413466

## Sheet: SuppFig2
term_ID	description	plot_X	plot_Y	Fold-enrichment
GO:0000785	chromatin	7.42176706821592	-2.88553186245518	5.3
GO:0005575	cellular_component	-5.18497604041803	-4.32911821431573	1.14
GO:0005576	extracellular region	1.35590500526595	-8.29413313301214	4.32
GO:0005622	intracellular anatomical structure	7.13448411296899	4.00364909832052	1.29
GO:0005737	cytoplasm	5.98112515201046	-5.96983400853818	1.65
GO:0005773	vacuole	6.07531306318936	-3.15672333070695	5.21
GO:0005829	cytosol	4.66526054125577	-5.9170252331482	5.56
GO:0012505	endomembrane system	0.301101306680547	6.62613785227754	2.39
GO:0016020	membrane	0.29923995488057	-5.70035434385799	1.66
GO:0030054	cell junction	-5.06543852559499	2.79748766381615	5.03
GO:0030424	axon	-5.9852866341605	-1.92325245971478	6.27
GO:0031090	organelle membrane	7.33889038050362	-0.95223795664939	2.18
GO:0031974	membrane-enclosed lumen	-3.41516865115542	-6.52716284920279	4.39
GO:0031982	vesicle	6.61469912290117	-0.843339373438866	5.65
GO:0032991	protein-containing complex	-1.19696283983631	-7.76657603194385	1.83
GO:0036477	somatodendritic compartment	5.26939515615342	5.59353007715623	9.08
GO:0042995	cell projection	-3.47585442188431	-1.1428715604807	4.17
GO:0043025	neuronal cell body	3.95886960285808	3.55409659435973	12.2
GO:0043226	organelle	-5.8596318647313	0.617790845431715	1.41
GO:0043228	non-membrane-bounded organelle	7.75817222746742	-1.45195464343682	2.64
GO:0044297	cell body	0.341743835883751	-2.27658504050874	14.79
GO:0044853	plasma membrane raft	-2.38186033627622	5.26282759593625	48.79
GO:0045177	apical part of cell	2.86638691418374	6.44925890173953	10.67
GO:0048471	perinuclear region of cytoplasm	3.97151983771451	-6.95688242997224	8.13
GO:0070062	extracellular exosome	7.56718370503124	0.635638756142607	100
GO:0071944	cell periphery	-2.59495637406123	-4.195119314447	2.35
GO:0098590	plasma membrane region	-3.04068565259405	4.80899833247174	4.52
GO:0098857	membrane microdomain	-2.20682443959917	1.55917409858928	16.97
GO:0098978	glutamatergic synapse	0.832402606753851	4.16236168993565	36.6
GO:0110165	cellular anatomical entity	1.29110589134305	0.873916858418293	1.16

## Sheet: SuppFig3
term_ID	description	plot_X	plot_Y	Fold-enrichment
GO:0003674	molecular_function	1.96260420897703	-7.1457113930682	1.32
GO:0005488	binding	1.89794952042661	6.83958268560717	1.85
GO:0005515	protein binding	-3.15096147207404	-4.9240722062704	5.14
GO:0035925	mRNA 3'-UTR AU-rich region binding	-3.19790947685919	4.56660111126424	100
GO:0042802	identical protein binding	6.58008265016191	-0.0577464234246536	18.85
GO:0044877	protein-containing complex binding	-5.19461850028843	-0.189204964589804	5.21
GO:0045296	cadherin binding	5.73472843816777	0.87972012242925	13.31
GO:0048306	calcium-dependent protein binding	5.82681659542919	-1.22671079602776	65.06

## Sheet: SuppFig4
Source data for Supplemental Figure 4 in extra file: Sourcedata_Figures_Transcriptomics_Social_Behaviour.zip

## Sheet: SuppFig5
animal	sex	generation	line	complete
malep1	m	parents	Control	0.987
femp1	f	parents	Control	0.938
malep2	m	parents	Polarization-selected	0.986
femp2	f	parents	Polarization-selected	0.963
malep3	m	parents	Polarization-selected	0.967
femp3	f	parents	Polarization-selected	0.954
femp4	f	parents	Control	0.939
malep5	m	parents	Control	0.973
femp5	f	parents	Control	0.937
malep6	m	parents	Polarization-selected	0.981
femp6	f	parents	Polarization-selected	0.94
femp8	f	parents	Control	0.908
malep8	m	parents	Control	0.945
malep10	m	parents	Control	0.969
femp10	f	parents	Control	0.967
malep11	m	parents	Polarization-selected	0.973
femp11	f	parents	Polarization-selected	0.9
femp12	f	parents	Control	0.974
malep12	m	parents	Control	0.985
malep13	m	parents	Control	0.98
femp13	f	parents	Control	0.951
femp14	f	parents	Polarization-selected	0.991
malep14	m	parents	Polarization-selected	0.975
malep15	m	parents	Control	0.986
femp15	f	parents	Control	0.978
femp17	f	parents	Polarization-selected	0.972
malep17	m	parents	Polarization-selected	0.978
femp18	f	parents	Polarization-selected	0.981
malep18	m	parents	Polarization-selected	0.962
malep19	m	parents	Polarization-selected	0.974
femp19	f	parents	Polarization-selected	0.946
femp20	f	parents	Control	0.977
malep20	m	parents	Control	0.992
malep21	m	parents	Polarization-selected	0.975
femp21	f	parents	Polarization-selected	0.946
femp22	f	parents	Polarization-selected	0.989
malep22	m	parents	Polarization-selected	0.977
femp24	f	parents	Polarization-selected	0.962
malep24	m	parents	Polarization-selected	0.96
femp25	f	parents	Control	0.941
malep25	m	parents	Control	0.978
femp26	f	parents	Polarization-selected	0.926
malep26	m	parents	Polarization-selected	0.976
femp28	f	parents	Polarization-selected	0.956
malep28	m	parents	Polarization-selected	0.958
malep30	m	parents	Polarization-selected	0.987
malep32	m	parents	Control	0.977
femp32	f	parents	Control	0.949
malep33	m	parents	Polarization-selected	0.983
femp33	f	parents	Polarization-selected	0.963
malep35	m	parents	Polarization-selected	0.983
femp35	f	parents	Polarization-selected	0.951
femp36	f	parents	Control	0.979
malep36	m	parents	Control	0.973
malep37	m	parents	Control	0.963
femp37	f	parents	Control	0.947
femp38	f	parents	Polarization-selected	0.986
malep38	m	parents	Polarization-selected	0.989
femp39	f	parents	Polarization-selected	0.984
malep39	m	parents	Polarization-selected	0.958
femp40	f	parents	Control	0.975
malep40	m	parents	Control	0.976
malep41	m	parents	Polarization-selected	0.982
femp41	f	parents	Polarization-selected	0.928
femp42	f	parents	Control	0.931
malep42	m	parents	Control	0.985
femp43	f	parents	Polarization-selected	0.969
malep43	m	parents	Polarization-selected	0.982
malep44	m	parents	Control	0.984
femp44	f	parents	Control	0.946
malep45	m	parents	Polarization-selected	0.966
femp45	f	parents	Polarization-selected	0.959
femp46	f	parents	Polarization-selected	0.963
malep46	m	parents	Polarization-selected	0.95
femp47	f	parents	Control	0.976
malep47	m	parents	Control	0.992
malep48	m	parents	Control	0.981
femp48	f	parents	Control	0.892
malep49	m	parents	Polarization-selected	0.957
femp49	f	parents	Polarization-selected	0.952
femp50	f	parents	Polarization-selected	0.934
malep50	m	parents	Polarization-selected	0.981
malep51	m	parents	Control	0.96
femp51	f	parents	Control	0.944
femp53	f	parents	Control	0.881
malep53	m	parents	Control	0.974
femp54	f	parents	Polarization-selected	0.973
malep54	m	parents	Polarization-selected	0.979
femp55	f	parents	Polarization-selected	0.979
malep55	m	parents	Polarization-selected	0.975
malep56	m	parents	Control	0.966
femp56	f	parents	Control	0.957
femp57	f	parents	Polarization-selected	0.82
malep57	m	parents	Polarization-selected	0.967
malep59	m	parents	Control	0.966
femp59	f	parents	Control	0.958
malep60	m	parents	Control	0.971
femp60	f	parents	Control	0.977
malep61	m	parents	Polarization-selected	0.966
femp61	f	parents	Polarization-selected	0.938
femp63	f	parents	Polarization-selected	0.939
malep63	m	parents	Polarization-selected	0.95
femp65	f	parents	Polarization-selected	0.952
malep65	m	parents	Polarization-selected	0.966
femp66	f	parents	Control	0.928
malep66	m	parents	Control	0.992
malep67	m	parents	Control	0.971
femp67	f	parents	Control	0.947
femp69	f	parents	Polarization-selected	0.981
malep69	m	parents	Polarization-selected	0.983
malep70	m	parents	Polarization-selected	0.943
femp70	f	parents	Polarization-selected	0.942
femp71	f	parents	Polarization-selected	0.951
malep71	m	parents	Polarization-selected	0.963
femp72	f	parents	Control	0.985
malep72	m	parents	Control	0.996
malep73	m	parents	Polarization-selected	0.988
femp73	f	parents	Polarization-selected	0.968
malep74	m	parents	Control	0.985
femp74	f	parents	Control	0.975
malep75	m	parents	Polarization-selected	0.985
femp75	f	parents	Polarization-selected	0.98
femp77	f	parents	Control	0.963
malep77	m	parents	Control	0.975
malep78	m	parents	Control	0.986
femp78	f	parents	Control	0.98
malep79	m	parents	Polarization-selected	0.972
femp79	f	parents	Polarization-selected	0.955
femp80	f	parents	Control	0.948
malep80	m	parents	Control	0.986
malep84	m	parents	Control	0.983
femp84	f	parents	Control	0.958
malep85	m	parents	Control	0.987
femp85	f	parents	Control	0.962
malep87	m	parents	Control	0.988
femp87	f	parents	Control	0.989
malep88	m	parents	Polarization-selected	0.962
femp88	f	parents	Polarization-selected	0.946
femp89	f	parents	Control	0.969
malep89	m	parents	Control	0.962
femp90	f	parents	Polarization-selected	0.977
malep90	m	parents	Polarization-selected	0.988
malep91	m	parents	Polarization-selected	0.981
femp91	f	parents	Polarization-selected	0.925
femp92	f	parents	Control	0.974
malep92	m	parents	Control	0.989
malep93	m	parents	Polarization-selected	0.97
femp93	f	parents	Polarization-selected	0.966
malep96	m	parents	Polarization-selected	0.984
femp96	f	parents	Polarization-selected	0.973
malep98	m	parents	Control	0.995
femp98	f	parents	Control	0.988
malep99	m	parents	Polarization-selected	0.977
femp99	f	parents	Polarization-selected	0.984
femp100	f	parents	Polarization-selected	0.967
malep100	m	parents	Polarization-selected	0.978
malep101	m	parents	Polarization-selected	0.965
femp101	f	parents	Polarization-selected	0.988
femp102	f	parents	Control	0.951
malep102	m	parents	Control	0.975
malep103	m	parents	Control	0.958
femp103	f	parents	Control	0.959
femp104	f	parents	Polarization-selected	0.934
malep104	m	parents	Polarization-selected	0.969
femp105	f	parents	Control	0.921
malep105	m	parents	Control	0.974
malep106	m	parents	Polarization-selected	0.978
femp106	f	parents	Polarization-selected	0.967
malep108	m	parents	Polarization-selected	0.967
femp108	f	parents	Polarization-selected	0.887
malep109	m	parents	Polarization-selected	0.98
femp109	f	parents	Polarization-selected	0.981
malep110	m	parents	Control	0.954
femp110	f	parents	Control	0.939
femp111	f	parents	Control	0.914
malep111	m	parents	Control	0.975
malep112	m	parents	Polarization-selected	0.99
femp112	f	parents	Polarization-selected	0.98
femp114	f	parents	Polarization-selected	0.957
malep114	m	parents	Polarization-selected	0.989
malep116	m	parents	Control	0.965
femp116	f	parents	Control	0.988
malep117	m	parents	Polarization-selected	0.955
femp117	f	parents	Polarization-selected	0.881
femp118	f	parents	Control	0.978
malep118	m	parents	Control	0.98
femp119	f	parents	Polarization-selected	0.989
malep119	m	parents	Polarization-selected	0.942
malep120	m	parents	Control	0.981
femp120	f	parents	Control	0.974
femp121	f	parents	Polarization-selected	0.962
malep121	m	parents	Polarization-selected	0.967
femp122	f	parents	Polarization-selected	0.944
malep122	m	parents	Polarization-selected	0.96
femp123	f	parents	Control	0.915
malep123	m	parents	Control	0.971
malep124	m	parents	Control	0.87
femp124	f	parents	Control	0.879
femp125	f	parents	Control	0.964
malep125	m	parents	Control	0.962
femp126	f	parents	Polarization-selected	0.952
malep126	m	parents	Polarization-selected	0.981
femp127	f	parents	Polarization-selected	0.901
malep127	m	parents	Polarization-selected	0.97
malep129	m	parents	Polarization-selected	0.978
femp129	f	parents	Polarization-selected	0.949
femp130	f	parents	Polarization-selected	0.937
malep130	m	parents	Polarization-selected	0.98
femp131	f	parents	Control	0.909
malep131	m	parents	Control	0.974
femp133	f	parents	Control	0.961
malep133	m	parents	Control	0.968
malep135	m	parents	Polarization-selected	0.949
femp135	f	parents	Polarization-selected	0.927
malep136	m	parents	Control	0.974
femp136	f	parents	Control	0.941
malep137	m	parents	Polarization-selected	0.86
femp137	f	parents	Polarization-selected	0.913
femp138	f	parents	Control	0.963
malep138	m	parents	Control	0.951
femp139	f	parents	Polarization-selected	0.933
malep139	m	parents	Polarization-selected	0.962
malep140	m	parents	Polarization-selected	0.977
femp140	f	parents	Polarization-selected	0.918
femp141	f	parents	Control	0.941
malep141	m	parents	Control	0.97
malep142	m	parents	Control	0.964
femp142	f	parents	Control	0.926
malep143	m	parents	Polarization-selected	0.951
femp143	f	parents	Polarization-selected	0.957
malep144	m	parents	Control	0.954
femp144	f	parents	Control	0.929
malep145	m	parents	Control	0.97
femp145	f	parents	Control	0.967
femp146	f	parents	Polarization-selected	0.9
malep146	m	parents	Polarization-selected	0.947
malep148	m	parents	Polarization-selected	0.951
femp148	f	parents	Polarization-selected	0.892
malep149	m	parents	Control	0.981
femp149	f	parents	Control	0.911
malep150	m	parents	Polarization-selected	0.942
femp150	f	parents	Polarization-selected	0.923
femp151	f	parents	Control	0.974
malep151	m	parents	Control	0.975
malep153	m	parents	Polarization-selected	0.979
femp153	f	parents	Polarization-selected	0.924
malep155	m	parents	Polarization-selected	0.968
femp155	f	parents	Polarization-selected	0.878
malep156	m	parents	Control	0.959
femp156	f	parents	Control	0.959
malep157	m	parents	Polarization-selected	0.956
femp157	f	parents	Polarization-selected	0.942
malep158	m	parents	Polarization-selected	0.96
femp158	f	parents	Polarization-selected	0.87
malep159	m	parents	Polarization-selected	0.975
femp159	f	parents	Polarization-selected	0.9
malep160	m	parents	Polarization-selected	0.941
femp160	f	parents	Polarization-selected	0.93
femp161	f	parents	Polarization-selected	0.916
malep161	m	parents	Polarization-selected	0.955
malep162	m	parents	Control	0.985
femp162	f	parents	Control	0.934
malep163	m	parents	Control	0.978
femp163	f	parents	Control	0.905
malep165	m	parents	Polarization-selected	0.979
femp165	f	parents	Polarization-selected	0.971
femp166	f	parents	Polarization-selected	0.912
malep166	m	parents	Polarization-selected	0.942
malep167	m	parents	Polarization-selected	0.967
femp167	f	parents	Polarization-selected	0.942
femp169	f	parents	Polarization-selected	0.922
malep169	m	parents	Polarization-selected	0.97
femp170	f	parents	Control	0.968
malep170	m	parents	Control	0.967
femp172	f	parents	Polarization-selected	0.949
malep172	m	parents	Polarization-selected	0.967
malep173	m	parents	Control	0.967
femp173	f	parents	Control	0.88
femp174	f	parents	Control	0.955
malep174	m	parents	Control	0.895
femp175	f	parents	Control	0.9
malep175	m	parents	Control	0.978
malep176	m	parents	Control	0.964
femp176	f	parents	Control	0.947
femp177	f	parents	Polarization-selected	0.952
malep177	m	parents	Polarization-selected	0.919
femp181	f	parents	Control	0.928
malep181	m	parents	Control	0.882
malep182	m	parents	Control	0.976
femp182	f	parents	Control	0.931
malep184	m	parents	Polarization-selected	0.974
femp184	f	parents	Polarization-selected	0.946
femp185	f	parents	Polarization-selected	0.976
malep185	m	parents	Polarization-selected	0.962
malep187	m	parents	Control	0.944
femp187	f	parents	Control	0.899
malep188	m	parents	Control	0.981
femp188	f	parents	Control	0.978
femp189	f	parents	Polarization-selected	0.965
malep189	m	parents	Polarization-selected	0.969
malep190	m	parents	Polarization-selected	0.954
femp190	f	parents	Polarization-selected	0.881
malep191	m	parents	Control	0.924
femp191	f	parents	Control	0.967
malep192	m	parents	Polarization-selected	0.901
femp192	f	parents	Polarization-selected	0.966
femp193	f	parents	Control	0.959
malep193	m	parents	Control	0.951
malep194	m	parents	Control	0.935
femp194	f	parents	Control	0.923
malep195	m	parents	Control	0.97
femp195	f	parents	Control	0.966
femp196	f	parents	Control	0.948
malep196	m	parents	Control	0.975
malep197	m	parents	Polarization-selected	0.969
femp197	f	parents	Polarization-selected	0.953
malep198	m	parents	Control	0.965
femp198	f	parents	Control	0.882
malep199	m	parents	Control	0.957
femp199	f	parents	Control	0.909
malep200	m	parents	Control	0.958
femp200	f	parents	Control	0.917
femp201	f	parents	Control	0.97
malep201	m	parents	Control	0.981
malep204	m	parents	Polarization-selected	0.97
femp204	f	parents	Polarization-selected	0.924
malep205	m	parents	Polarization-selected	0.9
femp205	f	parents	Polarization-selected	0.919
femp206	f	parents	Polarization-selected	0.939
malep206	m	parents	Polarization-selected	0.974
femp207	f	parents	Control	0.95
malep207	m	parents	Control	0.982
malep208	m	parents	Control	0.983
femp208	f	parents	Control	0.934
malep209	m	parents	Control	0.973
femp209	f	parents	Control	0.918
malep210	m	parents	Control	0.963
femp211	f	parents	Control	0.958
malep211	m	parents	Control	0.982
malep212	m	parents	Control	0.943
femp212	f	parents	Control	0.905
femp216	f	parents	Polarization-selected	0.962
malep216	m	parents	Polarization-selected	0.942
malep217	m	parents	Control	0.976
femp217	f	parents	Control	0.93
femp218	f	parents	Polarization-selected	0.961
malep218	m	parents	Polarization-selected	0.965
femp219	f	parents	Polarization-selected	0.878
malep219	m	parents	Polarization-selected	0.957
malep220	m	parents	Polarization-selected	0.964
femp220	f	parents	Polarization-selected	0.964
femp222	f	parents	Control	0.936
malep222	m	parents	Control	0.933
femp223	f	parents	Polarization-selected	0.875
malep223	m	parents	Polarization-selected	0.977
femp225	f	parents	Control	0.948
malep225	m	parents	Control	0.968
femp226	f	parents	Control	0.927
malep226	m	parents	Control	0.954
malep227	m	parents	Control	0.96
femp227	f	parents	Control	0.938
malep229	m	parents	Polarization-selected	0.967
femp229	f	parents	Polarization-selected	0.955
malep230	m	parents	Polarization-selected	0.927
femp230	f	parents	Polarization-selected	0.965
malep231	m	parents	Control	0.969
femp231	f	parents	Control	0.937
femp232	f	parents	Control	0.915
malep232	m	parents	Control	0.964
femp233	f	parents	Polarization-selected	0.94
malep233	m	parents	Polarization-selected	0.975
malep235	m	parents	Control	0.977
femp235	f	parents	Control	0.897
malep236	m	parents	Polarization-selected	0.978
femp236	f	parents	Polarization-selected	0.963
malep237	m	parents	Control	0.94
femp237	f	parents	Control	0.957
femp238	f	parents	Control	0.966
malep238	m	parents	Control	0.919
femp239	f	parents	Control	0.964
malep239	m	parents	Control	0.971
malep240	m	parents	Polarization-selected	0.944
femp240	f	parents	Polarization-selected	0.892
femp241	f	parents	Polarization-selected	0.918
femp242	f	parents	Polarization-selected	0.911
malep242	m	parents	Polarization-selected	0.987
femp10001_	f	offspring	Polarization-selected	0.945
femp10002_	f	offspring	Polarization-selected	0.968
femp10003_	f	offspring	Polarization-selected	0.95
femp1001_	f	offspring	Control	0.952
femp1002_	f	offspring	Control	0.924
femp1003_	f	offspring	Control	0.966
femp101_	f	offspring	Control	0.933
femp10101_	f	offspring	Polarization-selected	0.931
femp10102_	f	offspring	Polarization-selected	0.882
femp10103_	f	offspring	Polarization-selected	0.969
femp102_	f	offspring	Control	0.955
femp10201_	f	offspring	Control	0.972
femp10202_	f	offspring	Control	0.974
femp103_	f	offspring	Control	0.913
femp10301_	f	offspring	Control	0.957
femp10302_	f	offspring	Control	0.961
femp10303_	f	offspring	Control	0.96
femp10401_	f	offspring	Polarization-selected	0.938
femp10402_	f	offspring	Polarization-selected	0.923
femp10501_	f	offspring	Control	0.916
femp10502_	f	offspring	Control	0.854
femp10503_	f	offspring	Control	0.964
femp10601_	f	offspring	Polarization-selected	0.954
femp10602_	f	offspring	Polarization-selected	0.917
femp10603_	f	offspring	Polarization-selected	0.906
femp10801_	f	offspring	Polarization-selected	0.943
femp10802_	f	offspring	Polarization-selected	0.984
femp10803_	f	offspring	Polarization-selected	0.979
femp10901_	f	offspring	Polarization-selected	0.956
femp10902_	f	offspring	Polarization-selected	0.952
femp10903_	f	offspring	Polarization-selected	0.99
femp11001_	f	offspring	Control	0.831
femp1101_	f	offspring	Polarization-selected	0.929
femp1102_	f	offspring	Polarization-selected	0.958
femp1103_	f	offspring	Polarization-selected	0.962
femp11101_	f	offspring	Control	0.929
femp11102_	f	offspring	Control	0.923
femp11103_	f	offspring	Control	0.966
femp11201_	f	offspring	Polarization-selected	0.923
femp11202_	f	offspring	Polarization-selected	0.928
femp11401_	f	offspring	Polarization-selected	0.988
femp11402_	f	offspring	Polarization-selected	0.944
femp11403_	f	offspring	Polarization-selected	0.957
femp11601_	f	offspring	Control	0.902
femp11602_	f	offspring	Control	0.925
femp11603_	f	offspring	Control	0.946
femp11701_	f	offspring	Polarization-selected	0.954
femp11702_	f	offspring	Polarization-selected	0.947
femp11703_	f	offspring	Polarization-selected	0.963
femp11801_	f	offspring	Control	0.972
femp11802_	f	offspring	Control	0.966
femp11803_	f	offspring	Control	0.951
femp11901_	f	offspring	Polarization-selected	0.9
femp11902_	f	offspring	Polarization-selected	0.926
femp11903_	f	offspring	Polarization-selected	0.928
femp12001_	f	offspring	Control	0.967
femp12002_	f	offspring	Control	0.975
femp12003_	f	offspring	Control	0.985
femp1201_	f	offspring	Control	0.923
femp1202_	f	offspring	Control	0.949
femp1203_	f	offspring	Control	0.957
femp12101_	f	offspring	Polarization-selected	0.925
femp12102_	f	offspring	Polarization-selected	0.929
femp12103_	f	offspring	Polarization-selected	0.959
femp12201_	f	offspring	Polarization-selected	0.981
femp12202_	f	offspring	Polarization-selected	0.924
femp12203_	f	offspring	Polarization-selected	0.978
femp12401_	f	offspring	Control	0.936
femp12402_	f	offspring	Control	0.979
femp12403_	f	offspring	Control	0.967
femp12501_	f	offspring	Control	0.936
femp12502_	f	offspring	Control	0.959
femp12503_	f	offspring	Control	0.984
femp12601_	f	offspring	Polarization-selected	0.97
femp12602_	f	offspring	Polarization-selected	0.926
femp12603_	f	offspring	Polarization-selected	0.97
femp12901_	f	offspring	Polarization-selected	0.962
femp12902_	f	offspring	Polarization-selected	0.95
femp12903_	f	offspring	Polarization-selected	0.969
femp13001_	f	offspring	Polarization-selected	0.967
femp13002_	f	offspring	Polarization-selected	0.94
femp13003_	f	offspring	Polarization-selected	0.962
femp1301_	f	offspring	Control	0.973
femp1302_	f	offspring	Control	0.929
femp1303_	f	offspring	Control	0.971
femp13101_	f	offspring	Control	0.953
femp13102_	f	offspring	Control	0.936
femp13103_	f	offspring	Control	0.973
femp13301_	f	offspring	Control	0.925
femp13302_	f	offspring	Control	0.969
femp13303_	f	offspring	Control	0.973
femp13501_	f	offspring	Polarization-selected	0.982
femp13502_	f	offspring	Polarization-selected	0.893
femp13503_	f	offspring	Polarization-selected	0.964
femp13601_	f	offspring	Control	0.969
femp13602_	f	offspring	Control	0.939
femp13603_	f	offspring	Control	0.973
femp13701_	f	offspring	Polarization-selected	0.961
femp13702_	f	offspring	Polarization-selected	0.941
femp13703_	f	offspring	Polarization-selected	0.974
femp13801_	f	offspring	Control	0.971
femp13802_	f	offspring	Control	0.941
femp13803_	f	offspring	Control	0.968
femp13901_	f	offspring	Polarization-selected	0.961
femp13902_	f	offspring	Polarization-selected	0.885
femp13903_	f	offspring	Polarization-selected	0.981
femp14001_	f	offspring	Polarization-selected	0.963
femp14002_	f	offspring	Polarization-selected	0.969
femp14003_	f	offspring	Polarization-selected	0.958
femp1401_	f	offspring	Polarization-selected	0.94
femp1402_	f	offspring	Polarization-selected	0.949
femp1403_	f	offspring	Polarization-selected	0.929
femp14101_	f	offspring	Control	0.936
femp14102_	f	offspring	Control	0.922
femp14103_	f	offspring	Control	0.942
femp14201_	f	offspring	Control	0.872
femp14202_	f	offspring	Control	0.93
femp14203_	f	offspring	Control	0.942
femp14301_	f	offspring	Polarization-selected	0.934
femp14302_	f	offspring	Polarization-selected	0.929
femp14303_	f	offspring	Polarization-selected	0.945
femp14401_	f	offspring	Control	0.952
femp14402_	f	offspring	Control	0.932
femp14403_	f	offspring	Control	0.962
femp14501_	f	offspring	Control	0.971
femp14502_	f	offspring	Control	0.985
femp14503_	f	offspring	Control	0.962
femp14601_	f	offspring	Polarization-selected	0.928
femp14602_	f	offspring	Polarization-selected	0.922
femp14603_	f	offspring	Polarization-selected	0.972
femp14801_	f	offspring	Polarization-selected	0.952
femp14802_	f	offspring	Polarization-selected	0.959
femp14803_	f	offspring	Polarization-selected	0.964
femp14901_	f	offspring	Control	0.978
femp14902_	f	offspring	Control	0.924
femp14903_	f	offspring	Control	0.98
femp15001_	f	offspring	Polarization-selected	0.951
femp15002_	f	offspring	Polarization-selected	0.896
femp15003_	f	offspring	Polarization-selected	0.954
femp1501_	f	offspring	Control	0.949
femp1502_	f	offspring	Control	0.895
femp1503_	f	offspring	Control	0.938
femp15101_	f	offspring	Control	0.942
femp15102_	f	offspring	Control	0.96
femp15103_	f	offspring	Control	0.978
femp15301_	f	offspring	Polarization-selected	0.911
femp15302_	f	offspring	Polarization-selected	0.887
femp15303_	f	offspring	Polarization-selected	0.973
femp15501_	f	offspring	Polarization-selected	0.96
femp15502_	f	offspring	Polarization-selected	0.963
femp15503_	f	offspring	Polarization-selected	0.957
femp15601_	f	offspring	Control	0.977
femp15602_	f	offspring	Control	0.961
femp15603_	f	offspring	Control	0.966
femp15701_	f	offspring	Polarization-selected	0.928
femp15702_	f	offspring	Polarization-selected	0.906
femp15703_	f	offspring	Polarization-selected	0.952
femp15801_	f	offspring	Polarization-selected	0.949
femp15802_	f	offspring	Polarization-selected	0.96
femp15803_	f	offspring	Polarization-selected	0.983
femp15901_	f	offspring	Polarization-selected	0.939
femp15902_	f	offspring	Polarization-selected	0.892
femp15903_	f	offspring	Polarization-selected	0.961
femp16001_	f	offspring	Polarization-selected	0.944
femp16002_	f	offspring	Polarization-selected	0.929
femp16003_	f	offspring	Polarization-selected	0.973
femp16101_	f	offspring	Polarization-selected	0.926
femp16102_	f	offspring	Polarization-selected	0.853
femp16103_	f	offspring	Polarization-selected	0.958
femp16201_	f	offspring	Control	0.964
femp16202_	f	offspring	Control	0.96
femp16203_	f	offspring	Control	0.976
femp16301_	f	offspring	Control	0.951
femp16302_	f	offspring	Control	0.92
femp16303_	f	offspring	Control	0.972
femp16501_	f	offspring	Polarization-selected	0.969
femp16502_	f	offspring	Polarization-selected	0.928
femp16503_	f	offspring	Polarization-selected	0.948
femp16601_	f	offspring	Polarization-selected	0.909
femp16602_	f	offspring	Polarization-selected	0.887
femp16603_	f	offspring	Polarization-selected	0.968
femp16701_	f	offspring	Polarization-selected	0.932
femp16702_	f	offspring	Polarization-selected	0.925
femp16703_	f	offspring	Polarization-selected	0.948
femp16901_	f	offspring	Polarization-selected	0.947
femp16902_	f	offspring	Polarization-selected	0.976
femp16903_	f	offspring	Polarization-selected	0.984
femp17001_	f	offspring	Control	0.933
femp17002_	f	offspring	Control	0.92
femp17003_	f	offspring	Control	0.953
femp1701_	f	offspring	Polarization-selected	0.92
femp1702_	f	offspring	Polarization-selected	0.902
femp1703_	f	offspring	Polarization-selected	0.965
femp17201_	f	offspring	Polarization-selected	0.956
femp17202_	f	offspring	Polarization-selected	0.927
femp17203_	f	offspring	Polarization-selected	0.98
femp17301_	f	offspring	Control	0.948
femp17302_	f	offspring	Control	0.936
femp17303_	f	offspring	Control	0.98
femp17401_	f	offspring	Control	0.929
femp17403_	f	offspring	Control	0.926
femp17501_	f	offspring	Control	0.973
femp17502_	f	offspring	Control	0.968
femp17601_	f	offspring	Control	0.946
femp17602_	f	offspring	Control	0.943
femp17603_	f	offspring	Control	0.947
femp17701_	f	offspring	Polarization-selected	0.924
femp17702_	f	offspring	Polarization-selected	0.934
femp17703_	f	offspring	Polarization-selected	0.952
femp1801_	f	offspring	Polarization-selected	0.942
femp1802_	f	offspring	Polarization-selected	0.924
femp1803_	f	offspring	Polarization-selected	0.966
femp18101_	f	offspring	Control	0.933
femp18102_	f	offspring	Control	0.907
femp18103_	f	offspring	Control	0.949
femp18201_	f	offspring	Control	0.948
femp18202_	f	offspring	Control	0.925
femp18203_	f	offspring	Control	0.967
femp18401_	f	offspring	Polarization-selected	0.936
femp18402_	f	offspring	Polarization-selected	0.949
femp18403_	f	offspring	Polarization-selected	0.975
femp18501_	f	offspring	Polarization-selected	0.923
femp18502_	f	offspring	Polarization-selected	0.953
femp18503_	f	offspring	Polarization-selected	0.963
femp18701_	f	offspring	Control	0.976
femp18702_	f	offspring	Control	0.949
femp18703_	f	offspring	Control	0.979
femp18901_	f	offspring	Polarization-selected	0.913
femp18902_	f	offspring	Polarization-selected	0.941
femp18903_	f	offspring	Polarization-selected	0.967
femp19001_	f	offspring	Polarization-selected	0.958
femp19002_	f	offspring	Polarization-selected	0.922
femp19003_	f	offspring	Polarization-selected	0.934
femp1901_	f	offspring	Polarization-selected	0.886
femp1902_	f	offspring	Polarization-selected	0.894
femp1903_	f	offspring	Polarization-selected	0.959
femp19101_	f	offspring	Control	0.929
femp19102_	f	offspring	Control	0.896
femp19103_	f	offspring	Control	0.959
femp19201_	f	offspring	Polarization-selected	0.939
femp19202_	f	offspring	Polarization-selected	0.954
femp19203_	f	offspring	Polarization-selected	0.973
femp19301_	f	offspring	Control	0.944
femp19302_	f	offspring	Control	0.936
femp19303_	f	offspring	Control	0.98
femp19401_	f	offspring	Control	0.943
femp19402_	f	offspring	Control	0.941
femp19403_	f	offspring	Control	0.926
femp19502_	f	offspring	Control	0.967
femp19503_	f	offspring	Control	0.973
femp19601_	f	offspring	Control	0.906
femp19602_	f	offspring	Control	0.938
femp19603_	f	offspring	Control	0.973
femp19701_	f	offspring	Polarization-selected	0.953
femp19702_	f	offspring	Polarization-selected	0.972
femp19703_	f	offspring	Polarization-selected	0.983
femp19801_	f	offspring	Control	0.764
femp19802_	f	offspring	Control	0.929
femp19803_	f	offspring	Control	0.976
femp19901_	f	offspring	Control	0.945
femp19902_	f	offspring	Control	0.935
femp19903_	f	offspring	Control	0.981
femp20001_	f	offspring	Control	0.929
femp20002_	f	offspring	Control	0.984
femp2001_	f	offspring	Control	0.961
femp2002_	f	offspring	Control	0.926
femp2003_	f	offspring	Control	0.953
femp20401_	f	offspring	Polarization-selected	0.978
femp20402_	f	offspring	Polarization-selected	0.938
femp20403_	f	offspring	Polarization-selected	0.97
femp20501_	f	offspring	Polarization-selected	0.914
femp20502_	f	offspring	Polarization-selected	0.946
femp20503_	f	offspring	Polarization-selected	0.952
femp20601_	f	offspring	Polarization-selected	0.948
femp20602_	f	offspring	Polarization-selected	0.904
femp20603_	f	offspring	Polarization-selected	0.939
femp20701_	f	offspring	Control	0.987
femp20702_	f	offspring	Control	0.966
femp20703_	f	offspring	Control	0.932
femp20801_	f	offspring	Control	0.958
femp20802_	f	offspring	Control	0.967
femp20803_	f	offspring	Control	0.97
femp20901_	f	offspring	Control	0.919
femp20902_	f	offspring	Control	0.9
femp20903_	f	offspring	Control	0.948
femp21001_	f	offspring	Control	0.939
femp21002_	f	offspring	Control	0.96
femp21003_	f	offspring	Control	0.952
femp2101_	f	offspring	Polarization-selected	0.97
femp2102_	f	offspring	Polarization-selected	0.952
femp21101_	f	offspring	Control	0.942
femp21102_	f	offspring	Control	0.942
femp21103_	f	offspring	Control	0.956
femp21201_	f	offspring	Control	0.92
femp21202_	f	offspring	Control	0.901
femp21203_	f	offspring	Control	0.954
femp21601_	f	offspring	Polarization-selected	0.928
femp21602_	f	offspring	Polarization-selected	0.878
femp21603_	f	offspring	Polarization-selected	0.954
femp21701_	f	offspring	Control	0.944
femp21702_	f	offspring	Control	0.866
femp21703_	f	offspring	Control	0.981
femp21801_	f	offspring	Polarization-selected	0.946
femp21802_	f	offspring	Polarization-selected	0.958
femp21803_	f	offspring	Polarization-selected	0.93
femp21901_	f	offspring	Polarization-selected	0.906
femp21902_	f	offspring	Polarization-selected	0.952
femp22001_	f	offspring	Polarization-selected	0.916
femp22002_	f	offspring	Polarization-selected	0.865
femp22003_	f	offspring	Polarization-selected	0.957
femp2201_	f	offspring	Polarization-selected	0.936
femp2202_	f	offspring	Polarization-selected	0.902
femp2203_	f	offspring	Polarization-selected	0.977
femp22201_	f	offspring	Control	0.957
femp22202_	f	offspring	Control	0.965
femp22301_	f	offspring	Polarization-selected	0.873
femp22302_	f	offspring	Polarization-selected	0.925
femp22303_	f	offspring	Polarization-selected	0.971
femp22501_	f	offspring	Control	0.926
femp22502_	f	offspring	Control	0.912
femp22503_	f	offspring	Control	0.966
femp22601_	f	offspring	Control	0.944
femp22602_	f	offspring	Control	0.916
femp22701_	f	offspring	Control	0.946
femp22702_	f	offspring	Control	0.904
femp22703_	f	offspring	Control	0.983
femp22901_	f	offspring	Polarization-selected	0.967
femp22902_	f	offspring	Polarization-selected	0.943
femp22903_	f	offspring	Polarization-selected	0.964
femp23001_	f	offspring	Polarization-selected	0.941
femp23002_	f	offspring	Polarization-selected	0.926
femp23003_	f	offspring	Polarization-selected	0.951
femp23101_	f	offspring	Control	0.946
femp23102_	f	offspring	Control	0.917
femp23103_	f	offspring	Control	0.945
femp23201_	f	offspring	Control	0.96
femp23202_	f	offspring	Control	0.932
femp23203_	f	offspring	Control	0.977
femp23301_	f	offspring	Polarization-selected	0.961
femp23302_	f	offspring	Polarization-selected	0.917
femp23303_	f	offspring	Polarization-selected	0.941
femp23501_	f	offspring	Control	0.97
femp23502_	f	offspring	Control	0.961
femp23503_	f	offspring	Control	0.962
femp23601_	f	offspring	Polarization-selected	0.913
femp23602_	f	offspring	Polarization-selected	0.929
femp23603_	f	offspring	Polarization-selected	0.968
femp23701_	f	offspring	Control	0.93
femp23702_	f	offspring	Control	0.92
femp23703_	f	offspring	Control	0.939
femp23801_	f	offspring	Control	0.967
femp23802_	f	offspring	Control	0.91
femp23803_	f	offspring	Control	0.961
femp23901_	f	offspring	Control	0.941
femp23902_	f	offspring	Control	0.925
femp23903_	f	offspring	Control	0.953
femp24001_	f	offspring	Polarization-selected	0.948
femp24002_	f	offspring	Polarization-selected	0.937
femp24003_	f	offspring	Polarization-selected	0.946
femp2402_	f	offspring	Polarization-selected	0.957
femp24101_	f	offspring	Polarization-selected	0.945
femp24102_	f	offspring	Polarization-selected	0.917
femp24103_	f	offspring	Polarization-selected	0.977
femp24201_	f	offspring	Polarization-selected	0.926
femp24202_	f	offspring	Polarization-selected	0.943
femp24203_	f	offspring	Polarization-selected	0.963
femp2501_	f	offspring	Control	0.979
femp2502_	f	offspring	Control	0.9
femp2503_	f	offspring	Control	0.913
femp2601_	f	offspring	Polarization-selected	0.928
femp2602_	f	offspring	Polarization-selected	0.885
femp2603_	f	offspring	Polarization-selected	0.943
femp2801_	f	offspring	Polarization-selected	0.942
femp2802_	f	offspring	Polarization-selected	0.956
femp3001_	f	offspring	Polarization-selected	0.907
femp3002_	f	offspring	Polarization-selected	0.941
femp3003_	f	offspring	Polarization-selected	0.974
femp301_	f	offspring	Polarization-selected	0.9
femp302_	f	offspring	Polarization-selected	0.956
femp303_	f	offspring	Polarization-selected	0.955
femp3201_	f	offspring	Control	0.87
femp3202_	f	offspring	Control	0.956
femp3203_	f	offspring	Control	0.981
femp3301_	f	offspring	Polarization-selected	0.961
femp3302_	f	offspring	Polarization-selected	0.948
femp3303_	f	offspring	Polarization-selected	0.972
femp3501_	f	offspring	Polarization-selected	0.937
femp3502_	f	offspring	Polarization-selected	0.942
femp3503_	f	offspring	Polarization-selected	0.981
femp3601_	f	offspring	Control	0.955
femp3602_	f	offspring	Control	0.94
femp3603_	f	offspring	Control	0.959
femp3701_	f	offspring	Control	0.952
femp3702_	f	offspring	Control	0.934
femp3703_	f	offspring	Control	0.938
femp3801_	f	offspring	Polarization-selected	0.945
femp3802_	f	offspring	Polarization-selected	0.919
femp3803_	f	offspring	Polarization-selected	0.962
femp3901_	f	offspring	Polarization-selected	0.93
femp3902_	f	offspring	Polarization-selected	0.947
femp3903_	f	offspring	Polarization-selected	0.961
femp4001_	f	offspring	Control	0.969
femp4002_	f	offspring	Control	0.92
femp4003_	f	offspring	Control	0.982
femp401_	f	offspring	Control	0.92
femp402_	f	offspring	Control	0.92
femp403_	f	offspring	Control	0.911
femp4101_	f	offspring	Polarization-selected	0.927
femp4102_	f	offspring	Polarization-selected	0.908
femp4103_	f	offspring	Polarization-selected	0.976
femp4201_	f	offspring	Control	0.973
femp4202_	f	offspring	Control	0.906
femp4203_	f	offspring	Control	0.973
femp4301_	f	offspring	Polarization-selected	0.919
femp4302_	f	offspring	Polarization-selected	0.92
femp4303_	f	offspring	Polarization-selected	0.961
femp4401_	f	offspring	Control	0.936
femp4402_	f	offspring	Control	0.951
femp4403_	f	offspring	Control	0.906
femp4501_	f	offspring	Polarization-selected	0.945
femp4502_	f	offspring	Polarization-selected	0.962
femp4503_	f	offspring	Polarization-selected	0.935
femp4601_	f	offspring	Polarization-selected	0.739
femp4602_	f	offspring	Polarization-selected	0.97
femp4603_	f	offspring	Polarization-selected	0.941
femp4701_	f	offspring	Control	0.966
femp4702_	f	offspring	Control	0.924
femp4703_	f	offspring	Control	0.984
femp4801_	f	offspring	Control	0.94
femp4802_	f	offspring	Control	0.918
femp4803_	f	offspring	Control	0.937
femp4901_	f	offspring	Polarization-selected	0.958
femp4902_	f	offspring	Polarization-selected	0.928
femp4903_	f	offspring	Polarization-selected	0.917
femp5001_	f	offspring	Polarization-selected	0.922
femp5002_	f	offspring	Polarization-selected	0.966
femp501_	f	offspring	Control	0.962
femp502_	f	offspring	Control	0.924
femp503_	f	offspring	Control	0.934
femp5101_	f	offspring	Control	0.964
femp5102_	f	offspring	Control	0.941
femp5103_	f	offspring	Control	0.959
femp5301_	f	offspring	Control	0.944
femp5302_	f	offspring	Control	0.948
femp5303_	f	offspring	Control	0.97
femp5401_	f	offspring	Polarization-selected	0.968
femp5402_	f	offspring	Polarization-selected	0.937
femp5403_	f	offspring	Polarization-selected	0.914
femp5501_	f	offspring	Polarization-selected	0.937
femp5502_	f	offspring	Polarization-selected	0.924
femp5503_	f	offspring	Polarization-selected	0.959
femp5601_	f	offspring	Control	0.951
femp5602_	f	offspring	Control	0.976
femp5603_	f	offspring	Control	0.917
femp5701_	f	offspring	Polarization-selected	0.929
femp5702_	f	offspring	Polarization-selected	0.895
femp5703_	f	offspring	Polarization-selected	0.878
femp5901_	f	offspring	Control	0.893
femp5902_	f	offspring	Control	0.904
femp5903_	f	offspring	Control	0.944
femp6001_	f	offspring	Control	0.929
femp6002_	f	offspring	Control	0.942
femp6003_	f	offspring	Control	0.97
femp601_	f	offspring	Polarization-selected	0.961
femp602_	f	offspring	Polarization-selected	0.93
femp603_	f	offspring	Polarization-selected	0.979
femp6101_	f	offspring	Polarization-selected	0.915
femp6102_	f	offspring	Polarization-selected	0.921
femp6301_	f	offspring	Polarization-selected	0.936
femp6302_	f	offspring	Polarization-selected	0.94
femp6303_	f	offspring	Polarization-selected	0.951
femp6501_	f	offspring	Polarization-selected	0.939
femp6502_	f	offspring	Polarization-selected	0.782
femp6503_	f	offspring	Polarization-selected	0.928
femp6601_	f	offspring	Control	0.931
femp6602_	f	offspring	Control	0.973
femp6603_	f	offspring	Control	0.932
femp6701_	f	offspring	Control	0.933
femp6702_	f	offspring	Control	0.969
femp6703_	f	offspring	Control	0.962
femp6901_	f	offspring	Polarization-selected	0.982
femp6902_	f	offspring	Polarization-selected	0.933
femp6903_	f	offspring	Polarization-selected	0.978
femp7001_	f	offspring	Polarization-selected	0.961
femp7002_	f	offspring	Polarization-selected	0.918
femp7003_	f	offspring	Polarization-selected	0.98
femp7101_	f	offspring	Polarization-selected	0.968
femp7102_	f	offspring	Polarization-selected	0.884
femp7103_	f	offspring	Polarization-selected	0.97
femp7201_	f	offspring	Control	0.911
femp7202_	f	offspring	Control	0.945
femp7203_	f	offspring	Control	0.93
femp7301_	f	offspring	Polarization-selected	0.968
femp7302_	f	offspring	Polarization-selected	0.904
femp7303_	f	offspring	Polarization-selected	0.894
femp7401_	f	offspring	Control	0.987
femp7402_	f	offspring	Control	0.947
femp7403_	f	offspring	Control	0.965
femp7501_	f	offspring	Polarization-selected	0.969
femp7502_	f	offspring	Polarization-selected	0.923
femp7503_	f	offspring	Polarization-selected	0.978
femp7701_	f	offspring	Control	0.917
femp7702_	f	offspring	Control	0.941
femp7703_	f	offspring	Control	0.977
femp7801_	f	offspring	Control	0.958
femp7802_	f	offspring	Control	0.914
femp7803_	f	offspring	Control	0.975
femp7901_	f	offspring	Polarization-selected	0.956
femp7902_	f	offspring	Polarization-selected	0.937
femp7903_	f	offspring	Polarization-selected	0.951
femp8001_	f	offspring	Control	0.887
femp8002_	f	offspring	Control	0.975
femp8003_	f	offspring	Control	0.947
femp801_	f	offspring	Control	0.96
femp802_	f	offspring	Control	0.936
femp803_	f	offspring	Control	0.961
femp8401_	f	offspring	Control	0.947
femp8402_	f	offspring	Control	0.923
femp8403_	f	offspring	Control	0.921
femp8501_	f	offspring	Control	0.956
femp8502_	f	offspring	Control	0.937
femp8503_	f	offspring	Control	0.963
femp8701_	f	offspring	Control	0.977
femp8702_	f	offspring	Control	0.954
femp8703_	f	offspring	Control	0.976
femp8801_	f	offspring	Polarization-selected	0.968
femp8802_	f	offspring	Polarization-selected	0.961
femp8803_	f	offspring	Polarization-selected	0.916
femp8902_	f	offspring	Control	0.912
femp9001_	f	offspring	Polarization-selected	0.978
femp9002_	f	offspring	Polarization-selected	0.977
femp9003_	f	offspring	Polarization-selected	0.935
femp9101_	f	offspring	Polarization-selected	0.951
femp9102_	f	offspring	Polarization-selected	0.957
femp9103_	f	offspring	Polarization-selected	0.942
femp9201_	f	offspring	Control	0.949
femp9202_	f	offspring	Control	0.927
femp9203_	f	offspring	Control	0.927
femp9301_	f	offspring	Polarization-selected	0.933
femp9302_	f	offspring	Polarization-selected	0.944
femp9303_	f	offspring	Polarization-selected	0.902
femp9601_	f	offspring	Polarization-selected	0.876
femp9801_	f	offspring	Control	0.888
femp9802_	f	offspring	Control	0.916
femp9803_	f	offspring	Control	0.986
femp9901_	f	offspring	Polarization-selected	0.902
femp9902_	f	offspring	Polarization-selected	0.958
femp9903_	f	offspring	Polarization-selected	0.942
malep10001_	m	offspring	Polarization-selected	0.967
malep10002_	m	offspring	Polarization-selected	0.952
malep10003_	m	offspring	Polarization-selected	0.981
malep1001_	m	offspring	Control	0.975
malep1002_	m	offspring	Control	0.977
malep1003_	m	offspring	Control	0.988
malep101_	m	offspring	Control	0.958
malep10101_	m	offspring	Polarization-selected	0.902
malep10102_	m	offspring	Polarization-selected	0.982
malep10103_	m	offspring	Polarization-selected	0.991
malep102_	m	offspring	Control	0.934
malep10201_	m	offspring	Control	0.943
malep10202_	m	offspring	Control	0.987
malep10203_	m	offspring	Control	0.968
malep103_	m	offspring	Control	0.92
malep10301_	m	offspring	Control	0.946
malep10302_	m	offspring	Control	0.949
malep10303_	m	offspring	Control	0.842
malep10401_	m	offspring	Polarization-selected	0.968
malep10402_	m	offspring	Polarization-selected	0.945
malep10403_	m	offspring	Polarization-selected	0.987
malep10501_	m	offspring	Control	0.909
malep10502_	m	offspring	Control	0.968
malep10503_	m	offspring	Control	0.985
malep10601_	m	offspring	Polarization-selected	0.991
malep10602_	m	offspring	Polarization-selected	0.967
malep10603_	m	offspring	Polarization-selected	0.981
malep10801_	m	offspring	Polarization-selected	0.974
malep10802_	m	offspring	Polarization-selected	0.968
malep10803_	m	offspring	Polarization-selected	0.968
malep10901_	m	offspring	Polarization-selected	0.975
malep10902_	m	offspring	Polarization-selected	0.972
malep10903_	m	offspring	Polarization-selected	0.98
malep11001_	m	offspring	Control	0.941
malep11002_	m	offspring	Control	0.977
malep11003_	m	offspring	Control	0.858
malep1101_	m	offspring	Polarization-selected	0.971
malep1102_	m	offspring	Polarization-selected	0.919
malep11101_	m	offspring	Control	0.982
malep11102_	m	offspring	Control	0.973
malep11103_	m	offspring	Control	0.964
malep11201_	m	offspring	Polarization-selected	0.966
malep11202_	m	offspring	Polarization-selected	0.965
malep11203_	m	offspring	Polarization-selected	0.986
malep11401_	m	offspring	Polarization-selected	0.976
malep11402_	m	offspring	Polarization-selected	0.965
malep11403_	m	offspring	Polarization-selected	0.986
malep11601_	m	offspring	Control	0.967
malep11602_	m	offspring	Control	0.985
malep11603_	m	offspring	Control	0.983
malep11701_	m	offspring	Polarization-selected	0.991
malep11702_	m	offspring	Polarization-selected	0.97
malep11703_	m	offspring	Polarization-selected	0.986
malep11801_	m	offspring	Control	0.963
malep11802_	m	offspring	Control	0.981
malep11803_	m	offspring	Control	0.98
malep11901_	m	offspring	Polarization-selected	0.873
malep11902_	m	offspring	Polarization-selected	0.902
malep11903_	m	offspring	Polarization-selected	0.928
malep12001_	m	offspring	Control	0.935
malep12002_	m	offspring	Control	0.957
malep12003_	m	offspring	Control	0.984
malep1201_	m	offspring	Control	0.984
malep1202_	m	offspring	Control	0.978
malep1203_	m	offspring	Control	0.988
malep12101_	m	offspring	Polarization-selected	0.948
malep12102_	m	offspring	Polarization-selected	0.984
malep12103_	m	offspring	Polarization-selected	0.982
malep12201_	m	offspring	Polarization-selected	0.979
malep12202_	m	offspring	Polarization-selected	0.93
malep12203_	m	offspring	Polarization-selected	0.987
malep12401_	m	offspring	Control	0.964
malep12402_	m	offspring	Control	0.983
malep12403_	m	offspring	Control	0.986
malep12501_	m	offspring	Control	0.938
malep12502_	m	offspring	Control	0.976
malep12601_	m	offspring	Polarization-selected	0.978
malep12602_	m	offspring	Polarization-selected	0.98
malep12603_	m	offspring	Polarization-selected	0.988
malep12901_	m	offspring	Polarization-selected	0.988
malep12902_	m	offspring	Polarization-selected	0.984
malep12903_	m	offspring	Polarization-selected	0.993
malep13001_	m	offspring	Polarization-selected	0.99
malep13002_	m	offspring	Polarization-selected	0.98
malep13003_	m	offspring	Polarization-selected	0.947
malep1301_	m	offspring	Control	0.952
malep1302_	m	offspring	Control	0.987
malep1303_	m	offspring	Control	0.975
malep13101_	m	offspring	Control	0.981
malep13102_	m	offspring	Control	0.958
malep13103_	m	offspring	Control	0.989
malep13301_	m	offspring	Control	0.979
malep13302_	m	offspring	Control	0.969
malep13501_	m	offspring	Polarization-selected	0.974
malep13502_	m	offspring	Polarization-selected	0.974
malep13503_	m	offspring	Polarization-selected	0.987
malep13601_	m	offspring	Control	0.97
malep13602_	m	offspring	Control	0.963
malep13603_	m	offspring	Control	0.988
malep13701_	m	offspring	Polarization-selected	0.954
malep13702_	m	offspring	Polarization-selected	0.991
malep13703_	m	offspring	Polarization-selected	0.969
malep13801_	m	offspring	Control	0.961
malep13802_	m	offspring	Control	0.976
malep13803_	m	offspring	Control	0.982
malep13901_	m	offspring	Polarization-selected	0.97
malep13902_	m	offspring	Polarization-selected	0.961
malep13903_	m	offspring	Polarization-selected	0.984
malep14001_	m	offspring	Polarization-selected	0.937
malep14002_	m	offspring	Polarization-selected	0.974
malep14003_	m	offspring	Polarization-selected	0.989
malep1401_	m	offspring	Polarization-selected	0.983
malep1402_	m	offspring	Polarization-selected	0.982
malep1403_	m	offspring	Polarization-selected	0.987
malep14101_	m	offspring	Control	0.95
malep14102_	m	offspring	Control	0.991
malep14103_	m	offspring	Control	0.967
malep14201_	m	offspring	Control	0.992
malep14202_	m	offspring	Control	0.966
malep14203_	m	offspring	Control	0.989
malep14301_	m	offspring	Polarization-selected	0.972
malep14302_	m	offspring	Polarization-selected	0.972
malep14303_	m	offspring	Polarization-selected	0.981
malep14401_	m	offspring	Control	0.982
malep14402_	m	offspring	Control	0.972
malep14403_	m	offspring	Control	0.992
malep14501_	m	offspring	Control	0.984
malep14502_	m	offspring	Control	0.983
malep14503_	m	offspring	Control	0.984
malep14601_	m	offspring	Polarization-selected	0.976
malep14602_	m	offspring	Polarization-selected	0.97
malep14603_	m	offspring	Polarization-selected	0.978
malep14801_	m	offspring	Polarization-selected	0.989
malep14802_	m	offspring	Polarization-selected	0.967
malep14803_	m	offspring	Polarization-selected	0.976
malep14901_	m	offspring	Control	0.972
malep14902_	m	offspring	Control	0.986
malep14903_	m	offspring	Control	0.99
malep15001_	m	offspring	Polarization-selected	0.985
malep15002_	m	offspring	Polarization-selected	0.959
malep15003_	m	offspring	Polarization-selected	0.982
malep1501_	m	offspring	Control	0.892
malep1502_	m	offspring	Control	0.963
malep1503_	m	offspring	Control	0.927
malep15101_	m	offspring	Control	0.914
malep15102_	m	offspring	Control	0.938
malep15103_	m	offspring	Control	0.981
malep15301_	m	offspring	Polarization-selected	0.967
malep15302_	m	offspring	Polarization-selected	0.983
malep15501_	m	offspring	Polarization-selected	0.981
malep15502_	m	offspring	Polarization-selected	0.965
malep15503_	m	offspring	Polarization-selected	0.985
malep15601_	m	offspring	Control	0.964
malep15602_	m	offspring	Control	0.966
malep15603_	m	offspring	Control	0.985
malep15701_	m	offspring	Polarization-selected	0.95
malep15702_	m	offspring	Polarization-selected	0.96
malep15703_	m	offspring	Polarization-selected	0.99
malep15801_	m	offspring	Polarization-selected	0.937
malep15802_	m	offspring	Polarization-selected	0.964
malep15803_	m	offspring	Polarization-selected	0.969
malep15901_	m	offspring	Polarization-selected	0.97
malep15902_	m	offspring	Polarization-selected	0.977
malep15903_	m	offspring	Polarization-selected	0.98
malep16002_	m	offspring	Polarization-selected	0.97
malep16003_	m	offspring	Polarization-selected	0.989
malep16101_	m	offspring	Polarization-selected	0.975
malep16102_	m	offspring	Polarization-selected	0.978
malep16103_	m	offspring	Polarization-selected	0.977
malep16201_	m	offspring	Control	0.971
malep16202_	m	offspring	Control	0.968
malep16203_	m	offspring	Control	0.966
malep16301_	m	offspring	Control	0.983
malep16302_	m	offspring	Control	0.974
malep16303_	m	offspring	Control	0.991
malep16501_	m	offspring	Polarization-selected	0.975
malep16502_	m	offspring	Polarization-selected	0.97
malep16503_	m	offspring	Polarization-selected	0.992
malep16601_	m	offspring	Polarization-selected	0.979
malep16602_	m	offspring	Polarization-selected	0.974
malep16603_	m	offspring	Polarization-selected	0.984
malep16701_	m	offspring	Polarization-selected	0.882
malep16702_	m	offspring	Polarization-selected	0.98
malep16703_	m	offspring	Polarization-selected	0.959
malep16901_	m	offspring	Polarization-selected	0.99
malep16902_	m	offspring	Polarization-selected	0.981
malep16903_	m	offspring	Polarization-selected	0.988
malep17001_	m	offspring	Control	0.98
malep17002_	m	offspring	Control	0.989
malep17003_	m	offspring	Control	0.982
malep1701_	m	offspring	Polarization-selected	0.968
malep1702_	m	offspring	Polarization-selected	0.909
malep1703_	m	offspring	Polarization-selected	0.954
malep17201_	m	offspring	Polarization-selected	0.973
malep17202_	m	offspring	Polarization-selected	0.985
malep17203_	m	offspring	Polarization-selected	0.992
malep17301_	m	offspring	Control	0.978
malep17302_	m	offspring	Control	0.973
malep17303_	m	offspring	Control	0.98
malep17401_	m	offspring	Control	0.983
malep17402_	m	offspring	Control	0.981
malep17403_	m	offspring	Control	0.991
malep17501_	m	offspring	Control	0.986
malep17502_	m	offspring	Control	0.979
malep17601_	m	offspring	Control	0.996
malep17602_	m	offspring	Control	0.986
malep17603_	m	offspring	Control	0.984
malep17701_	m	offspring	Polarization-selected	0.971
malep17702_	m	offspring	Polarization-selected	0.978
malep17703_	m	offspring	Polarization-selected	0.98
malep1801_	m	offspring	Polarization-selected	0.977
malep1802_	m	offspring	Polarization-selected	0.955
malep1803_	m	offspring	Polarization-selected	0.948
malep18101_	m	offspring	Control	0.973
malep18102_	m	offspring	Control	0.941
malep18103_	m	offspring	Control	0.975
malep18201_	m	offspring	Control	0.975
malep18202_	m	offspring	Control	0.943
malep18203_	m	offspring	Control	0.983
malep18401_	m	offspring	Polarization-selected	0.98
malep18402_	m	offspring	Polarization-selected	0.987
malep18403_	m	offspring	Polarization-selected	0.987
malep18501_	m	offspring	Polarization-selected	0.966
malep18502_	m	offspring	Polarization-selected	0.978
malep18503_	m	offspring	Polarization-selected	0.974
malep18701_	m	offspring	Control	0.98
malep18702_	m	offspring	Control	0.988
malep18703_	m	offspring	Control	0.982
malep18901_	m	offspring	Polarization-selected	0.975
malep18902_	m	offspring	Polarization-selected	0.985
malep18903_	m	offspring	Polarization-selected	0.983
malep19001_	m	offspring	Polarization-selected	0.96
malep19002_	m	offspring	Polarization-selected	0.988
malep19003_	m	offspring	Polarization-selected	0.979
malep1901_	m	offspring	Polarization-selected	0.914
malep1902_	m	offspring	Polarization-selected	0.953
malep1903_	m	offspring	Polarization-selected	0.951
malep19101_	m	offspring	Control	0.942
malep19102_	m	offspring	Control	0.971
malep19103_	m	offspring	Control	0.987
malep19201_	m	offspring	Polarization-selected	0.978
malep19202_	m	offspring	Polarization-selected	0.956
malep19203_	m	offspring	Polarization-selected	0.992
malep19301_	m	offspring	Control	0.965
malep19302_	m	offspring	Control	0.969
malep19303_	m	offspring	Control	0.977
malep19401_	m	offspring	Control	0.98
malep19402_	m	offspring	Control	0.978
malep19403_	m	offspring	Control	0.985
malep19501_	m	offspring	Control	0.962
malep19502_	m	offspring	Control	0.947
malep19601_	m	offspring	Control	0.967
malep19602_	m	offspring	Control	0.981
malep19603_	m	offspring	Control	0.987
malep19701_	m	offspring	Polarization-selected	0.983
malep19702_	m	offspring	Polarization-selected	0.962
malep19703_	m	offspring	Polarization-selected	0.989
malep19801_	m	offspring	Control	0.975
malep19802_	m	offspring	Control	0.989
malep19803_	m	offspring	Control	0.991
malep19901_	m	offspring	Control	0.986
malep19902_	m	offspring	Control	0.934
malep19903_	m	offspring	Control	0.983
malep20001_	m	offspring	Control	0.966
malep20002_	m	offspring	Control	0.98
malep20003_	m	offspring	Control	0.991
malep2001_	m	offspring	Control	0.886
malep2002_	m	offspring	Control	0.969
malep2003_	m	offspring	Control	0.986
malep20101_	m	offspring	Control	0.989
malep20102_	m	offspring	Control	0.982
malep20103_	m	offspring	Control	0.982
malep20401_	m	offspring	Polarization-selected	0.977
malep20402_	m	offspring	Polarization-selected	0.962
malep20403_	m	offspring	Polarization-selected	0.959
malep20501_	m	offspring	Polarization-selected	0.976
malep20502_	m	offspring	Polarization-selected	0.971
malep20503_	m	offspring	Polarization-selected	0.983
malep20601_	m	offspring	Polarization-selected	0.965
malep20602_	m	offspring	Polarization-selected	0.981
malep20603_	m	offspring	Polarization-selected	0.958
malep20701_	m	offspring	Control	0.984
malep20702_	m	offspring	Control	0.966
malep20703_	m	offspring	Control	0.99
malep20801_	m	offspring	Control	0.977
malep20802_	m	offspring	Control	0.978
malep20803_	m	offspring	Control	0.992
malep20901_	m	offspring	Control	0.959
malep20902_	m	offspring	Control	0.956
malep20903_	m	offspring	Control	0.981
malep21001_	m	offspring	Control	0.939
malep21002_	m	offspring	Control	0.967
malep21003_	m	offspring	Control	0.971
malep2101_	m	offspring	Polarization-selected	0.979
malep2102_	m	offspring	Polarization-selected	0.979
malep2103_	m	offspring	Polarization-selected	0.975
malep21101_	m	offspring	Control	0.982
malep21102_	m	offspring	Control	0.963
malep21103_	m	offspring	Control	0.974
malep21201_	m	offspring	Control	0.975
malep21202_	m	offspring	Control	0.971
malep21203_	m	offspring	Control	0.982
malep21601_	m	offspring	Polarization-selected	0.958
malep21602_	m	offspring	Polarization-selected	0.966
malep21603_	m	offspring	Polarization-selected	0.975
malep21701_	m	offspring	Control	0.982
malep21702_	m	offspring	Control	0.956
malep21703_	m	offspring	Control	0.966
malep21801_	m	offspring	Polarization-selected	0.992
malep21802_	m	offspring	Polarization-selected	0.979
malep21803_	m	offspring	Polarization-selected	0.983
malep21901_	m	offspring	Polarization-selected	0.972
malep21902_	m	offspring	Polarization-selected	0.979
malep21903_	m	offspring	Polarization-selected	0.977
malep2201_	m	offspring	Polarization-selected	0.99
malep2202_	m	offspring	Polarization-selected	0.973
malep2203_	m	offspring	Polarization-selected	0.986
malep22201_	m	offspring	Control	0.972
malep22202_	m	offspring	Control	0.96
malep22203_	m	offspring	Control	0.971
malep22301_	m	offspring	Polarization-selected	0.989
malep22302_	m	offspring	Polarization-selected	0.972
malep22303_	m	offspring	Polarization-selected	0.931
malep22501_	m	offspring	Control	0.976
malep22502_	m	offspring	Control	0.987
malep22503_	m	offspring	Control	0.986
malep22601_	m	offspring	Control	0.973
malep22602_	m	offspring	Control	0.985
malep22603_	m	offspring	Control	0.956
malep22701_	m	offspring	Control	0.973
malep22702_	m	offspring	Control	0.968
malep22703_	m	offspring	Control	0.986
malep22901_	m	offspring	Polarization-selected	0.961
malep22902_	m	offspring	Polarization-selected	0.988
malep22903_	m	offspring	Polarization-selected	0.98
malep23001_	m	offspring	Polarization-selected	0.96
malep23002_	m	offspring	Polarization-selected	0.973
malep23003_	m	offspring	Polarization-selected	0.991
malep23101_	m	offspring	Control	0.949
malep23102_	m	offspring	Control	0.987
malep23201_	m	offspring	Control	0.968
malep23202_	m	offspring	Control	0.989
malep23203_	m	offspring	Control	0.983
malep23301_	m	offspring	Polarization-selected	0.978
malep23302_	m	offspring	Polarization-selected	0.962
malep23303_	m	offspring	Polarization-selected	0.972
malep23501_	m	offspring	Control	0.968
malep23502_	m	offspring	Control	0.973
malep23503_	m	offspring	Control	0.987
malep23601_	m	offspring	Polarization-selected	0.973
malep23602_	m	offspring	Polarization-selected	0.983
malep23603_	m	offspring	Polarization-selected	0.985
malep23701_	m	offspring	Control	0.958
malep23702_	m	offspring	Control	0.961
malep23703_	m	offspring	Control	0.977
malep23801_	m	offspring	Control	0.974
malep23802_	m	offspring	Control	0.982
malep23803_	m	offspring	Control	0.987
malep23901_	m	offspring	Control	0.964
malep23902_	m	offspring	Control	0.977
malep23903_	m	offspring	Control	0.988
malep24001_	m	offspring	Polarization-selected	0.978
malep24002_	m	offspring	Polarization-selected	0.98
malep24003_	m	offspring	Polarization-selected	0.976
malep2401_	m	offspring	Polarization-selected	0.983
malep2402_	m	offspring	Polarization-selected	0.981
malep2403_	m	offspring	Polarization-selected	0.954
malep24101_	m	offspring	Polarization-selected	0.963
malep24102_	m	offspring	Polarization-selected	0.987
malep24103_	m	offspring	Polarization-selected	0.978
malep24201_	m	offspring	Polarization-selected	0.96
malep24202_	m	offspring	Polarization-selected	0.977
malep24203_	m	offspring	Polarization-selected	0.984
malep2502_	m	offspring	Control	0.985
malep2503_	m	offspring	Control	0.992
malep2601_	m	offspring	Polarization-selected	0.973
malep2602_	m	offspring	Polarization-selected	0.942
malep2603_	m	offspring	Polarization-selected	0.983
malep2801_	m	offspring	Polarization-selected	0.983
malep2802_	m	offspring	Polarization-selected	0.9
malep2803_	m	offspring	Polarization-selected	0.965
malep3001_	m	offspring	Polarization-selected	0.966
malep3002_	m	offspring	Polarization-selected	0.969
malep3003_	m	offspring	Polarization-selected	0.981
malep301_	m	offspring	Polarization-selected	0.967
malep302_	m	offspring	Polarization-selected	0.964
malep303_	m	offspring	Polarization-selected	0.993
malep3201_	m	offspring	Control	0.973
malep3202_	m	offspring	Control	0.945
malep3203_	m	offspring	Control	0.966
malep3301_	m	offspring	Polarization-selected	0.966
malep3302_	m	offspring	Polarization-selected	0.956
malep3501_	m	offspring	Polarization-selected	0.906
malep3502_	m	offspring	Polarization-selected	0.97
malep3503_	m	offspring	Polarization-selected	0.961
malep3601_	m	offspring	Control	0.974
malep3602_	m	offspring	Control	0.976
malep3701_	m	offspring	Control	0.956
malep3702_	m	offspring	Control	0.919
malep3703_	m	offspring	Control	0.976
malep3801_	m	offspring	Polarization-selected	0.97
malep3802_	m	offspring	Polarization-selected	0.946
malep3803_	m	offspring	Polarization-selected	0.978
malep3901_	m	offspring	Polarization-selected	0.977
malep3902_	m	offspring	Polarization-selected	0.963
malep3903_	m	offspring	Polarization-selected	0.987
malep4001_	m	offspring	Control	0.972
malep4002_	m	offspring	Control	0.984
malep4003_	m	offspring	Control	0.992
malep401_	m	offspring	Control	0.964
malep402_	m	offspring	Control	0.932
malep403_	m	offspring	Control	0.959
malep4101_	m	offspring	Polarization-selected	0.982
malep4102_	m	offspring	Polarization-selected	0.966
malep4103_	m	offspring	Polarization-selected	0.979
malep4202_	m	offspring	Control	0.976
malep4203_	m	offspring	Control	0.984
malep4301_	m	offspring	Polarization-selected	0.941
malep4302_	m	offspring	Polarization-selected	0.98
malep4303_	m	offspring	Polarization-selected	0.975
malep4401_	m	offspring	Control	0.945
malep4402_	m	offspring	Control	0.939
malep4403_	m	offspring	Control	0.903
malep4501_	m	offspring	Polarization-selected	0.882
malep4502_	m	offspring	Polarization-selected	0.952
malep4503_	m	offspring	Polarization-selected	0.987
malep4601_	m	offspring	Polarization-selected	0.955
malep4602_	m	offspring	Polarization-selected	0.936
malep4603_	m	offspring	Polarization-selected	0.821
malep4701_	m	offspring	Control	0.988
malep4702_	m	offspring	Control	0.981
malep4703_	m	offspring	Control	0.984
malep4801_	m	offspring	Control	1
malep4802_	m	offspring	Control	0.966
malep4803_	m	offspring	Control	0.941
malep4901_	m	offspring	Polarization-selected	0.967
malep4902_	m	offspring	Polarization-selected	0.968
malep4903_	m	offspring	Polarization-selected	0.963
malep5001_	m	offspring	Polarization-selected	0.942
malep5002_	m	offspring	Polarization-selected	0.963
malep5003_	m	offspring	Polarization-selected	0.971
malep501_	m	offspring	Control	0.968
malep502_	m	offspring	Control	0.962
malep503_	m	offspring	Control	0.914
malep5101_	m	offspring	Control	0.99
malep5102_	m	offspring	Control	0.983
malep5103_	m	offspring	Control	0.976
malep5301_	m	offspring	Control	0.971
malep5302_	m	offspring	Control	0.99
malep5303_	m	offspring	Control	0.98
malep5401_	m	offspring	Polarization-selected	0.91
malep5402_	m	offspring	Polarization-selected	0.923
malep5403_	m	offspring	Polarization-selected	0.994
malep5501_	m	offspring	Polarization-selected	0.99
malep5502_	m	offspring	Polarization-selected	0.978
malep5503_	m	offspring	Polarization-selected	0.982
malep5601_	m	offspring	Control	0.852
malep5602_	m	offspring	Control	0.974
malep5603_	m	offspring	Control	0.964
malep5701_	m	offspring	Polarization-selected	0.908
malep5702_	m	offspring	Polarization-selected	0.941
malep5703_	m	offspring	Polarization-selected	0.934
malep5901_	m	offspring	Control	0.964
malep5902_	m	offspring	Control	0.964
malep5903_	m	offspring	Control	0.95
malep6001_	m	offspring	Control	0.978
malep6002_	m	offspring	Control	0.973
malep6003_	m	offspring	Control	0.985
malep601_	m	offspring	Polarization-selected	0.971
malep602_	m	offspring	Polarization-selected	0.962
malep603_	m	offspring	Polarization-selected	0.986
malep6101_	m	offspring	Polarization-selected	0.954
malep6301_	m	offspring	Polarization-selected	0.977
malep6302_	m	offspring	Polarization-selected	0.972
malep6303_	m	offspring	Polarization-selected	0.966
malep6501_	m	offspring	Polarization-selected	0.97
malep6502_	m	offspring	Polarization-selected	0.957
malep6503_	m	offspring	Polarization-selected	0.938
malep6601_	m	offspring	Control	0.978
malep6602_	m	offspring	Control	0.983
malep6603_	m	offspring	Control	0.971
malep6701_	m	offspring	Control	0.945
malep6702_	m	offspring	Control	0.948
malep6703_	m	offspring	Control	0.953
malep6902_	m	offspring	Polarization-selected	0.891
malep6903_	m	offspring	Polarization-selected	0.978
malep7001_	m	offspring	Polarization-selected	0.966
malep7002_	m	offspring	Polarization-selected	0.975
malep7003_	m	offspring	Polarization-selected	0.979
malep7101_	m	offspring	Polarization-selected	0.951
malep7102_	m	offspring	Polarization-selected	0.985
malep7103_	m	offspring	Polarization-selected	0.958
malep7201_	m	offspring	Control	0.951
malep7202_	m	offspring	Control	0.976
malep7203_	m	offspring	Control	0.971
malep7301_	m	offspring	Polarization-selected	0.983
malep7302_	m	offspring	Polarization-selected	0.983
malep7303_	m	offspring	Polarization-selected	0.988
malep7401_	m	offspring	Control	0.986
malep7402_	m	offspring	Control	0.938
malep7403_	m	offspring	Control	0.979
malep7501_	m	offspring	Polarization-selected	0.973
malep7502_	m	offspring	Polarization-selected	0.969
malep7503_	m	offspring	Polarization-selected	0.967
malep7701_	m	offspring	Control	0.975
malep7702_	m	offspring	Control	0.971
malep7703_	m	offspring	Control	0.96
malep7801_	m	offspring	Control	0.964
malep7802_	m	offspring	Control	0.97
malep7803_	m	offspring	Control	0.992
malep7901_	m	offspring	Polarization-selected	0.918
malep7902_	m	offspring	Polarization-selected	0.982
malep7903_	m	offspring	Polarization-selected	0.982
malep8001_	m	offspring	Control	0.976
malep8002_	m	offspring	Control	0.982
malep8003_	m	offspring	Control	0.982
malep801_	m	offspring	Control	0.878
malep802_	m	offspring	Control	0.956
malep803_	m	offspring	Control	0.823
malep8401_	m	offspring	Control	0.98
malep8402_	m	offspring	Control	0.988
malep8403_	m	offspring	Control	0.986
malep8501_	m	offspring	Control	0.958
malep8502_	m	offspring	Control	0.975
malep8503_	m	offspring	Control	0.937
malep8701_	m	offspring	Control	0.987
malep8702_	m	offspring	Control	0.976
malep8703_	m	offspring	Control	0.977
malep8801_	m	offspring	Polarization-selected	0.931
malep8802_	m	offspring	Polarization-selected	0.956
malep8803_	m	offspring	Polarization-selected	0.953
malep8901_	m	offspring	Control	0.969
malep8902_	m	offspring	Control	0.927
malep8903_	m	offspring	Control	0.974
malep9001_	m	offspring	Polarization-selected	0.973
malep9002_	m	offspring	Polarization-selected	0.987
malep9003_	m	offspring	Polarization-selected	0.979
malep9101_	m	offspring	Polarization-selected	0.929
malep9102_	m	offspring	Polarization-selected	0.949
malep9103_	m	offspring	Polarization-selected	0.971
malep9201_	m	offspring	Control	0.955
malep9202_	m	offspring	Control	0.988
malep9203_	m	offspring	Control	0.984
malep9301_	m	offspring	Polarization-selected	0.952
malep9302_	m	offspring	Polarization-selected	0.956
malep9303_	m	offspring	Polarization-selected	0.962
malep9601_	m	offspring	Polarization-selected	0.98
malep9602_	m	offspring	Polarization-selected	0.971
malep9603_	m	offspring	Polarization-selected	0.993
malep9801_	m	offspring	Control	0.965
malep9802_	m	offspring	Control	0.972
malep9803_	m	offspring	Control	0.991
malep9901_	m	offspring	Polarization-selected	0.975
