# Supplementary material for: Functional convergence of genomic and transcriptomic architecture underlies schooling behaviour in a live-bearing fish
Source: Nat Ecol Evol. 2023 Nov 20;8(1):98–110. doi: 10.1038/s41559-023-02249-9 (PMC10781616; doi:10.1038/s41559-023-02249-9)
Supplement: Supplementary file 5 — Sheet Fig. 1a. Data of alignment and nearest neighbour distance by sex/generation/selection line. Sheet Fig. 1b. Data of heritability and male–female correlations resulting from animal models. Sheet Fig. 2b. Results from REVIGO analyses on biological process GO terms from genomic data. Sheet Fig. 4. Fold changes in GO term categories found to be enriched across experiments. [file 41559_2023_2249_MOESM5_ESM.xlsx]

## Sheet: Fig1a
animal_id	sex	generation	Sel.line	alignment	nndist
femp1	f	parental	control	0.865	35.2
femp10	f	parental	control	0.872	35.488
femp100	f	parental	social	0.856	44.843
femp10001_	f	offspring	social	0.841	25.453
femp10002_	f	offspring	social	0.822	45.86
femp10003_	f	offspring	social	0.832	38.448
femp1001_	f	offspring	control	0.832	32.534
femp1002_	f	offspring	control	0.899	24.241
femp1003_	f	offspring	control	0.904	37.902
femp101	f	parental	social	0.855	44.19
femp101_	f	offspring	control	0.833	35.812
femp10101_	f	offspring	social	0.879	33.89
femp10102_	f	offspring	social	0.888	33.827
femp10103_	f	offspring	social	0.844	49.335
femp102	f	parental	control	0.867	31.242
femp102_	f	offspring	control	0.84	33.222
femp10201_	f	offspring	control	0.825	38.643
femp10202_	f	offspring	control	0.829	43.997
femp103	f	parental	control	0.867	44.151
femp103_	f	offspring	control	0.871	36.454
femp10301_	f	offspring	control	0.881	29.978
femp10302_	f	offspring	control	0.906	43.036
femp10303_	f	offspring	control	0.88	28.143
femp104	f	parental	social	0.876	31.169
femp10401_	f	offspring	social	0.859	30.763
femp10402_	f	offspring	social	0.886	30.716
femp105	f	parental	control	0.859	36.75
femp10501_	f	offspring	control	0.867	33.195
femp10502_	f	offspring	control	0.894	31.274
femp10503_	f	offspring	control	0.913	32.953
femp106	f	parental	social	0.869	35.938
femp10601_	f	offspring	social	0.884	29.608
femp10602_	f	offspring	social	0.878	28.515
femp10603_	f	offspring	social	0.901	23.07
femp108	f	parental	social	0.861	46.687
femp10801_	f	offspring	social	0.882	27.267
femp10802_	f	offspring	social	0.884	33.738
femp10803_	f	offspring	social	0.906	40.318
femp109	f	parental	social	0.86	51.698
femp10901_	f	offspring	social	0.852	42.018
femp10902_	f	offspring	social	0.899	32.658
femp10903_	f	offspring	social	0.93	49.325
femp11	f	parental	social	0.877	39.769
femp110	f	parental	control	0.85	40.995
femp11001_	f	offspring	control	0.868	27.598
femp1101_	f	offspring	social	0.854	22.878
femp1102_	f	offspring	social	0.854	26.837
femp1103_	f	offspring	social	0.916	26.86
femp111	f	parental	control	0.797	54.088
femp11101_	f	offspring	control	0.892	30.501
femp11102_	f	offspring	control	0.88	30.508
femp11103_	f	offspring	control	0.911	31.919
femp112	f	parental	social	0.853	34.121
femp11201_	f	offspring	social	0.886	32.99
femp11202_	f	offspring	social	0.812	37.887
femp114	f	parental	social	0.883	40.644
femp11401_	f	offspring	social	0.905	31.716
femp11402_	f	offspring	social	0.883	28.622
femp11403_	f	offspring	social	0.929	26.835
femp116	f	parental	control	0.836	46.315
femp11601_	f	offspring	control	0.819	38.911
femp11602_	f	offspring	control	0.837	35.83
femp11603_	f	offspring	control	0.826	30.14
femp117	f	parental	social	0.861	39.097
femp11701_	f	offspring	social	0.916	26.995
femp11702_	f	offspring	social	0.842	30.78
femp11703_	f	offspring	social	0.917	30.588
femp118	f	parental	control	0.896	45.122
femp11801_	f	offspring	control	0.914	36.764
femp11802_	f	offspring	control	0.89	30.513
femp11803_	f	offspring	control	0.866	40.189
femp119	f	parental	social	0.801	52.778
femp11901_	f	offspring	social	0.966	28.103
femp11902_	f	offspring	social	0.925	25.356
femp11903_	f	offspring	social	0.928	24.299
femp12	f	parental	control	0.824	43.874
femp120	f	parental	control	0.818	49.664
femp12001_	f	offspring	control	0.858	36.899
femp12002_	f	offspring	control	0.866	43.21
femp12003_	f	offspring	control	0.914	36.501
femp1201_	f	offspring	control	0.888	29.556
femp1202_	f	offspring	control	0.843	35.438
femp1203_	f	offspring	control	0.901	33.786
femp121	f	parental	social	0.891	34.92
femp12101_	f	offspring	social	0.799	36.878
femp12102_	f	offspring	social	0.848	27.157
femp12103_	f	offspring	social	0.942	26.707
femp122	f	parental	social	0.91	36.984
femp12201_	f	offspring	social	0.904	35.424
femp12202_	f	offspring	social	0.874	34.278
femp12203_	f	offspring	social	0.927	41.48
femp123	f	parental	control	0.817	43.677
femp124	f	parental	control	0.87	28.276
femp12401_	f	offspring	control	0.866	31.758
femp12402_	f	offspring	control	0.831	42.358
femp12403_	f	offspring	control	0.884	35.088
femp125	f	parental	control	0.871	38.838
femp12501_	f	offspring	control	0.897	30.311
femp12502_	f	offspring	control	0.863	26.12
femp12503_	f	offspring	control	0.898	28.284
femp126	f	parental	social	0.861	38.026
femp12601_	f	offspring	social	0.899	25.023
femp12602_	f	offspring	social	0.902	22.646
femp12603_	f	offspring	social	0.91	36.835
femp127	f	parental	social	0.859	40.258
femp129	f	parental	social	0.86	38.518
femp12901_	f	offspring	social	0.855	32.877
femp12902_	f	offspring	social	0.868	41.885
femp12903_	f	offspring	social	0.931	25.911
femp13	f	parental	control	0.856	40.744
femp130	f	parental	social	0.856	40.365
femp13001_	f	offspring	social	0.942	25.26
femp13002_	f	offspring	social	0.835	34.3
femp13003_	f	offspring	social	0.924	27.418
femp1301_	f	offspring	control	0.851	35.605
femp1302_	f	offspring	control	0.893	27.206
femp1303_	f	offspring	control	0.829	53.248
femp131	f	parental	control	0.908	23.758
femp13101_	f	offspring	control	0.927	23.417
femp13102_	f	offspring	control	0.841	34.661
femp13103_	f	offspring	control	0.945	28.815
femp133	f	parental	control	0.858	33.986
femp13301_	f	offspring	control	0.934	27.955
femp13302_	f	offspring	control	0.852	38.799
femp13303_	f	offspring	control	0.903	36.893
femp135	f	parental	social	0.841	33.767
femp13501_	f	offspring	social	0.918	36.415
femp13502_	f	offspring	social	0.889	23.388
femp13503_	f	offspring	social	0.928	30.774
femp136	f	parental	control	0.89	29.287
femp13601_	f	offspring	control	0.934	35.138
femp13602_	f	offspring	control	0.85	24.504
femp13603_	f	offspring	control	0.967	29.775
femp137	f	parental	social	0.923	32.988
femp13701_	f	offspring	social	0.864	27.27
femp13702_	f	offspring	social	0.898	28.759
femp13703_	f	offspring	social	0.927	28.437
femp138	f	parental	control	0.863	34.791
femp13801_	f	offspring	control	0.835	36.966
femp13802_	f	offspring	control	0.856	27.799
femp13803_	f	offspring	control	0.806	56.029
femp139	f	parental	social	0.872	38.623
femp13901_	f	offspring	social	0.858	35.936
femp13902_	f	offspring	social	0.902	26.416
femp13903_	f	offspring	social	0.935	36.207
femp14	f	parental	social	0.854	36.993
femp140	f	parental	social	0.896	32.411
femp14001_	f	offspring	social	0.904	34.75
femp14002_	f	offspring	social	0.858	36.624
femp14003_	f	offspring	social	0.936	32.075
femp1401_	f	offspring	social	0.88	29.019
femp1402_	f	offspring	social	0.894	29.249
femp1403_	f	offspring	social	0.868	38.504
femp141	f	parental	control	0.863	35.991
femp14101_	f	offspring	control	0.851	32.45
femp14102_	f	offspring	control	0.903	21.856
femp14103_	f	offspring	control	0.928	34.806
femp142	f	parental	control	0.815	35.454
femp14201_	f	offspring	control	0.892	23.946
femp14202_	f	offspring	control	0.85	32.011
femp14203_	f	offspring	control	0.886	26.914
femp143	f	parental	social	0.824	44.094
femp14301_	f	offspring	social	0.904	23.117
femp14302_	f	offspring	social	0.825	27.079
femp14303_	f	offspring	social	0.926	26.065
femp144	f	parental	control	0.916	35.935
femp14401_	f	offspring	control	0.925	28.346
femp14402_	f	offspring	control	0.894	33.541
femp14403_	f	offspring	control	0.859	41.357
femp145	f	parental	control	0.899	33.289
femp14501_	f	offspring	control	0.887	35.273
femp14502_	f	offspring	control	0.91	35.209
femp14503_	f	offspring	control	0.94	30.025
femp146	f	parental	social	0.903	33.808
femp14601_	f	offspring	social	0.934	30.594
femp14602_	f	offspring	social	0.921	32.64
femp14603_	f	offspring	social	0.966	34.391
femp148	f	parental	social	0.859	27.491
femp14801_	f	offspring	social	0.906	30.516
femp14802_	f	offspring	social	0.864	34.155
femp14803_	f	offspring	social	0.928	34.368
femp149	f	parental	control	0.831	31.624
femp14901_	f	offspring	control	0.905	37.353
femp14902_	f	offspring	control	0.937	25.221
femp14903_	f	offspring	control	0.941	31.536
femp15	f	parental	control	0.844	41.657
femp150	f	parental	social	0.871	33.089
femp15001_	f	offspring	social	0.918	36.749
femp15002_	f	offspring	social	0.876	25.954
femp15003_	f	offspring	social	0.953	24.437
femp1501_	f	offspring	control	0.853	32.488
femp1502_	f	offspring	control	0.896	26.096
femp1503_	f	offspring	control	0.89	33.189
femp151	f	parental	control	0.811	42.512
femp15101_	f	offspring	control	0.859	31.565
femp15102_	f	offspring	control	0.881	30.503
femp15103_	f	offspring	control	0.95	36.797
femp153	f	parental	social	0.938	25.583
femp15301_	f	offspring	social	0.912	22.467
femp15302_	f	offspring	social	0.943	23.974
femp15303_	f	offspring	social	0.979	33.253
femp155	f	parental	social	0.877	35.487
femp15501_	f	offspring	social	0.904	35.357
femp15502_	f	offspring	social	0.805	33.157
femp15503_	f	offspring	social	0.895	36.552
femp156	f	parental	control	0.781	48.847
femp15601_	f	offspring	control	0.943	36.716
femp15602_	f	offspring	control	0.839	45.02
femp15603_	f	offspring	control	0.86	37.165
femp157	f	parental	social	0.84	36.598
femp15701_	f	offspring	social	0.92	27.858
femp15702_	f	offspring	social	0.914	25.576
femp15703_	f	offspring	social	0.962	26.923
femp158	f	parental	social	0.918	26.202
femp15801_	f	offspring	social	0.87	32.282
femp15802_	f	offspring	social	0.866	31.384
femp15803_	f	offspring	social	0.903	44.724
femp159	f	parental	social	0.938	22.549
femp15901_	f	offspring	social	0.856	36.435
femp15902_	f	offspring	social	0.905	20.334
femp15903_	f	offspring	social	0.896	29.747
femp160	f	parental	social	0.899	28.852
femp16001_	f	offspring	social	0.932	35.652
femp16002_	f	offspring	social	0.915	31.955
femp16003_	f	offspring	social	0.868	35.076
femp161	f	parental	social	0.944	29.854
femp16101_	f	offspring	social	0.91	24.903
femp16102_	f	offspring	social	0.915	24.278
femp16103_	f	offspring	social	0.973	28.862
femp162	f	parental	control	0.836	34.11
femp16201_	f	offspring	control	0.833	40.334
femp16202_	f	offspring	control	0.832	30.32
femp16203_	f	offspring	control	0.878	45.018
femp163	f	parental	control	0.878	30.686
femp16301_	f	offspring	control	0.921	40.236
femp16302_	f	offspring	control	0.863	28.56
femp16303_	f	offspring	control	0.927	32.818
femp165	f	parental	social	0.83	36.431
femp16501_	f	offspring	social	0.888	33.226
femp16502_	f	offspring	social	0.834	23.339
femp16503_	f	offspring	social	0.872	40.737
femp166	f	parental	social	0.831	81.925
femp16601_	f	offspring	social	0.896	25.24
femp16602_	f	offspring	social	0.936	23.347
femp16603_	f	offspring	social	0.93	32.544
femp167	f	parental	social	0.788	54.593
femp16701_	f	offspring	social	0.902	33.835
femp16702_	f	offspring	social	0.827	42.929
femp16703_	f	offspring	social	0.976	35.549
femp169	f	parental	social	0.932	29.49
femp16901_	f	offspring	social	0.865	39.402
femp16902_	f	offspring	social	0.901	38.416
femp16903_	f	offspring	social	0.971	38.624
femp17	f	parental	social	0.924	33.469
femp170	f	parental	control	0.841	40.511
femp17001_	f	offspring	control	0.879	26.341
femp17002_	f	offspring	control	0.813	29.591
femp17003_	f	offspring	control	0.884	26.247
femp1701_	f	offspring	social	0.894	23.534
femp1702_	f	offspring	social	0.873	28.582
femp1703_	f	offspring	social	0.864	38.582
femp172	f	parental	social	0.869	35.371
femp17201_	f	offspring	social	0.938	26.991
femp17202_	f	offspring	social	0.871	28.261
femp17203_	f	offspring	social	0.93	34.999
femp173	f	parental	control	0.907	24.226
femp17301_	f	offspring	control	0.896	30.924
femp17302_	f	offspring	control	0.855	34.062
femp17303_	f	offspring	control	0.941	41.496
femp174	f	parental	control	0.859	39.716
femp17401_	f	offspring	control	0.86	30.913
femp17403_	f	offspring	control	0.93	26.808
femp175	f	parental	control	0.859	31.271
femp17501_	f	offspring	control	0.846	51.132
femp17502_	f	offspring	control	0.849	39.724
femp176	f	parental	control	0.884	44.884
femp17601_	f	offspring	control	0.878	26.837
femp17602_	f	offspring	control	0.863	24.427
femp17603_	f	offspring	control	0.927	33.637
femp177	f	parental	social	0.856	36.143
femp17701_	f	offspring	social	0.866	33.116
femp17702_	f	offspring	social	0.917	30.067
femp17703_	f	offspring	social	0.947	26.627
femp18	f	parental	social	0.849	38.427
femp1801_	f	offspring	social	0.917	27.298
femp1802_	f	offspring	social	0.926	23.594
femp1803_	f	offspring	social	0.892	35.505
femp181	f	parental	control	0.769	78.497
femp18101_	f	offspring	control	0.889	29.65
femp18102_	f	offspring	control	0.943	25.263
femp18103_	f	offspring	control	0.964	32.441
femp182	f	parental	control	0.887	43.69
femp18201_	f	offspring	control	0.872	24.626
femp18202_	f	offspring	control	0.855	28.861
femp18203_	f	offspring	control	0.884	55.527
femp184	f	parental	social	0.826	50.934
femp18401_	f	offspring	social	0.896	38.035
femp18402_	f	offspring	social	0.848	43.655
femp18403_	f	offspring	social	0.969	33.036
femp185	f	parental	social	0.918	37.41
femp18501_	f	offspring	social	0.893	37.409
femp18502_	f	offspring	social	0.791	39.663
femp18503_	f	offspring	social	0.91	39.235
femp187	f	parental	control	0.86	34.443
femp18701_	f	offspring	control	0.817	42.111
femp18702_	f	offspring	control	0.848	37.139
femp18703_	f	offspring	control	0.868	37.106
femp188	f	parental	control	0.794	55.548
femp189	f	parental	social	0.823	42.137
femp18901_	f	offspring	social	0.853	39.479
femp18902_	f	offspring	social	0.869	35.264
femp18903_	f	offspring	social	0.9	37.164
femp19	f	parental	social	0.865	36.9
femp190	f	parental	social	0.877	31.854
femp19001_	f	offspring	social	0.896	38.539
femp19002_	f	offspring	social	0.856	30.004
femp19003_	f	offspring	social	0.831	35.069
femp1901_	f	offspring	social	0.899	21.605
femp1902_	f	offspring	social	0.906	21.588
femp1903_	f	offspring	social	0.864	31.594
femp191	f	parental	control	0.849	45.463
femp19101_	f	offspring	control	0.866	38.162
femp19102_	f	offspring	control	0.889	35.222
femp19103_	f	offspring	control	0.873	31.387
femp192	f	parental	social	0.862	52.187
femp19201_	f	offspring	social	0.904	31.907
femp19202_	f	offspring	social	0.879	37.934
femp19203_	f	offspring	social	0.872	30.758
femp193	f	parental	control	0.838	48.702
femp19301_	f	offspring	control	0.963	26.625
femp19302_	f	offspring	control	0.868	47.212
femp19303_	f	offspring	control	0.879	43.556
femp194	f	parental	control	0.952	39.706
femp19401_	f	offspring	control	0.954	25.616
femp19402_	f	offspring	control	0.93	22.897
femp19403_	f	offspring	control	0.931	29.576
femp195	f	parental	control	0.868	37.53
femp19502_	f	offspring	control	0.84	42.005
femp19503_	f	offspring	control	0.803	45.582
femp196	f	parental	control	0.813	36.48
femp19601_	f	offspring	control	0.891	27.068
femp19602_	f	offspring	control	0.826	28.875
femp19603_	f	offspring	control	0.88	34.7
femp197	f	parental	social	0.875	37.561
femp19701_	f	offspring	social	0.884	28.829
femp19702_	f	offspring	social	0.841	36.572
femp19703_	f	offspring	social	0.801	58.571
femp198	f	parental	control	0.885	26.448
femp19801_	f	offspring	control	0.903	27.5
femp19802_	f	offspring	control	0.871	40.358
femp19803_	f	offspring	control	0.812	44.609
femp199	f	parental	control	0.83	36.398
femp19901_	f	offspring	control	0.961	39.556
femp19902_	f	offspring	control	0.898	32.236
femp19903_	f	offspring	control	0.906	57.274
femp2	f	parental	social	0.874	36.746
femp20	f	parental	control	0.871	35.203
femp200	f	parental	control	0.873	33.657
femp20001_	f	offspring	control	0.922	31.858
femp20002_	f	offspring	control	0.929	38.184
femp2001_	f	offspring	control	0.869	33.449
femp2002_	f	offspring	control	0.903	22.757
femp2003_	f	offspring	control	0.903	26.446
femp201	f	parental	control	0.821	40.929
femp204	f	parental	social	0.84	35.459
femp20401_	f	offspring	social	0.931	47.998
femp20402_	f	offspring	social	0.853	28.814
femp20403_	f	offspring	social	0.91	37.648
femp205	f	parental	social	0.918	31.603
femp20501_	f	offspring	social	0.893	28.935
femp20502_	f	offspring	social	0.851	35.759
femp20503_	f	offspring	social	0.894	32.779
femp206	f	parental	social	0.859	40.219
femp20601_	f	offspring	social	0.919	27.487
femp20602_	f	offspring	social	0.898	24.277
femp20603_	f	offspring	social	0.913	28.549
femp207	f	parental	control	0.799	46.728
femp20701_	f	offspring	control	0.851	40.646
femp20702_	f	offspring	control	0.906	29.905
femp20703_	f	offspring	control	0.842	34.323
femp208	f	parental	control	0.898	34.819
femp20801_	f	offspring	control	0.926	28.943
femp20802_	f	offspring	control	0.851	46.38
femp20803_	f	offspring	control	0.868	42.56
femp209	f	parental	control	0.912	34.828
femp20901_	f	offspring	control	0.893	26.859
femp20902_	f	offspring	control	0.896	22.106
femp20903_	f	offspring	control	0.889	62.457
femp21	f	parental	social	0.872	34.685
femp21001_	f	offspring	control	0.828	34.943
femp21002_	f	offspring	control	0.785	56.591
femp21003_	f	offspring	control	0.748	68.509
femp2101_	f	offspring	social	0.906	38.541
femp2102_	f	offspring	social	0.853	31.509
femp211	f	parental	control	0.887	36.487
femp21101_	f	offspring	control	0.869	28.739
femp21102_	f	offspring	control	0.857	29.466
femp21103_	f	offspring	control	0.931	30.517
femp212	f	parental	control	0.899	29.297
femp21201_	f	offspring	control	0.908	25.737
femp21202_	f	offspring	control	0.937	25.423
femp21203_	f	offspring	control	0.949	25.923
femp216	f	parental	social	0.9	41.836
femp21601_	f	offspring	social	0.918	29.05
femp21602_	f	offspring	social	0.93	29.557
femp21603_	f	offspring	social	0.96	30.788
femp217	f	parental	control	0.827	46.496
femp21701_	f	offspring	control	0.943	28.448
femp21702_	f	offspring	control	0.921	32.461
femp21703_	f	offspring	control	0.921	48.328
femp218	f	parental	social	0.853	49.18
femp21801_	f	offspring	social	0.838	30.455
femp21802_	f	offspring	social	0.906	41.189
femp21803_	f	offspring	social	0.88	27.873
femp219	f	parental	social	0.879	32.83
femp21901_	f	offspring	social	0.882	22.735
femp21902_	f	offspring	social	0.876	31.606
femp22	f	parental	social	0.837	37.851
femp220	f	parental	social	0.855	36.4
femp22001_	f	offspring	social	0.918	24.936
femp22002_	f	offspring	social	0.934	20.199
femp22003_	f	offspring	social	0.946	28.615
femp2201_	f	offspring	social	0.885	25.698
femp2202_	f	offspring	social	0.876	25.293
femp2203_	f	offspring	social	0.889	34.247
femp222	f	parental	control	0.829	55.99
femp22201_	f	offspring	control	0.924	28.143
femp22202_	f	offspring	control	0.835	50.142
femp223	f	parental	social	0.878	32.208
femp22301_	f	offspring	social	0.889	23.017
femp22302_	f	offspring	social	0.852	28.907
femp22303_	f	offspring	social	0.956	30.009
femp225	f	parental	control	0.82	36.938
femp22501_	f	offspring	control	0.9	26.986
femp22502_	f	offspring	control	0.864	25.813
femp22503_	f	offspring	control	0.904	45.211
femp226	f	parental	control	0.882	31.066
femp22601_	f	offspring	control	0.815	40.493
femp22602_	f	offspring	control	0.849	36.386
femp227	f	parental	control	0.875	33.36
femp22701_	f	offspring	control	0.912	26.584
femp22702_	f	offspring	control	0.913	30.712
femp22703_	f	offspring	control	0.902	35.976
femp229	f	parental	social	0.87	37.433
femp22901_	f	offspring	social	0.912	32.023
femp22902_	f	offspring	social	0.912	36.9
femp22903_	f	offspring	social	0.929	31.85
femp230	f	parental	social	0.857	30.942
femp23001_	f	offspring	social	0.894	28.9
femp23002_	f	offspring	social	0.89	23.515
femp23003_	f	offspring	social	0.919	26.578
femp231	f	parental	control	0.884	35.027
femp23101_	f	offspring	control	0.944	24.372
femp23102_	f	offspring	control	0.893	26.215
femp23103_	f	offspring	control	0.913	27.587
femp232	f	parental	control	0.875	33.051
femp23201_	f	offspring	control	0.872	41.34
femp23202_	f	offspring	control	0.861	39.692
femp23203_	f	offspring	control	0.848	37.555
femp233	f	parental	social	0.897	27.026
femp23301_	f	offspring	social	0.91	25.93
femp23302_	f	offspring	social	0.84	26.266
femp23303_	f	offspring	social	0.88	30.063
femp235	f	parental	control	0.837	28.181
femp23501_	f	offspring	control	0.928	32.199
femp23502_	f	offspring	control	0.862	39.358
femp23503_	f	offspring	control	0.91	33.138
femp236	f	parental	social	0.86	43.7
femp23601_	f	offspring	social	0.891	24.485
femp23602_	f	offspring	social	0.854	28.084
femp23603_	f	offspring	social	0.913	30.922
femp237	f	parental	control	0.927	40.027
femp23701_	f	offspring	control	0.905	30.709
femp23702_	f	offspring	control	0.888	24.702
femp23703_	f	offspring	control	0.966	28.391
femp238	f	parental	control	0.923	32.804
femp23801_	f	offspring	control	0.88	45.452
femp23802_	f	offspring	control	0.859	26.952
femp23803_	f	offspring	control	0.882	46.095
femp239	f	parental	control	0.841	42.572
femp23901_	f	offspring	control	0.879	28.101
femp23902_	f	offspring	control	0.9	29.059
femp23903_	f	offspring	control	0.926	32.282
femp24	f	parental	social	0.876	36.436
femp240	f	parental	social	0.866	52.915
femp24001_	f	offspring	social	0.913	33.699
femp24002_	f	offspring	social	0.853	34.824
femp24003_	f	offspring	social	0.887	35.973
femp2402_	f	offspring	social	0.91	33.882
femp241	f	parental	social	0.807	39.85
femp24101_	f	offspring	social	0.895	40.897
femp24102_	f	offspring	social	0.837	26.888
femp24103_	f	offspring	social	0.897	42.166
femp242	f	parental	social	0.805	48.892
femp24201_	f	offspring	social	0.881	44.711
femp24202_	f	offspring	social	0.893	29.198
femp24203_	f	offspring	social	0.827	38.097
femp25	f	parental	control	0.895	29.532
femp2501_	f	offspring	control	0.893	37.129
femp2502_	f	offspring	control	0.863	27.357
femp2503_	f	offspring	control	0.918	23.688
femp26	f	parental	social	0.84	42.961
femp2601_	f	offspring	social	0.902	20.288
femp2602_	f	offspring	social	0.891	21.033
femp2603_	f	offspring	social	0.932	29.293
femp28	f	parental	social	0.845	38.845
femp2801_	f	offspring	social	0.842	34.402
femp2802_	f	offspring	social	0.859	32.684
femp3	f	parental	social	0.862	31.809
femp3001_	f	offspring	social	0.843	28.128
femp3002_	f	offspring	social	0.92	26.3
femp3003_	f	offspring	social	0.847	42.243
femp301_	f	offspring	social	0.896	27.323
femp302_	f	offspring	social	0.895	26.834
femp303_	f	offspring	social	0.913	35.091
femp32	f	parental	control	0.872	35.851
femp3201_	f	offspring	control	0.881	26.276
femp3202_	f	offspring	control	0.901	25.262
femp3203_	f	offspring	control	0.892	33.174
femp33	f	parental	social	0.881	29.403
femp3301_	f	offspring	social	0.841	40.732
femp3302_	f	offspring	social	0.843	24.582
femp3303_	f	offspring	social	0.901	33.468
femp35	f	parental	social	0.859	47.351
femp3501_	f	offspring	social	0.837	38.044
femp3502_	f	offspring	social	0.885	28.67
femp3503_	f	offspring	social	0.946	31.793
femp36	f	parental	control	0.895	34.723
femp3601_	f	offspring	control	0.921	39.253
femp3602_	f	offspring	control	0.894	51.256
femp3603_	f	offspring	control	0.875	35.442
femp37	f	parental	control	0.891	29.791
femp3701_	f	offspring	control	0.951	30.144
femp3702_	f	offspring	control	0.894	30.325
femp3703_	f	offspring	control	0.925	25.396
femp38	f	parental	social	0.853	40.727
femp3801_	f	offspring	social	0.962	25.419
femp3802_	f	offspring	social	0.857	28.89
femp3803_	f	offspring	social	0.878	34.181
femp39	f	parental	social	0.882	35.026
femp3901_	f	offspring	social	0.886	26.899
femp3902_	f	offspring	social	0.921	34.347
femp3903_	f	offspring	social	0.919	32.77
femp4	f	parental	control	0.916	38.29
femp40	f	parental	control	0.737	53.838
femp4001_	f	offspring	control	0.868	26.271
femp4002_	f	offspring	control	0.9	26.182
femp4003_	f	offspring	control	0.82	49.767
femp401_	f	offspring	control	0.874	33.094
femp402_	f	offspring	control	0.895	31.898
femp403_	f	offspring	control	0.942	23.052
femp41	f	parental	social	0.877	30.336
femp4101_	f	offspring	social	0.874	25.881
femp4102_	f	offspring	social	0.882	28.76
femp4103_	f	offspring	social	0.859	40.891
femp42	f	parental	control	0.814	42.345
femp4201_	f	offspring	control	0.88	29.721
femp4202_	f	offspring	control	0.874	24.048
femp4203_	f	offspring	control	0.914	33.504
femp43	f	parental	social	0.869	31.085
femp4301_	f	offspring	social	0.886	28.636
femp4302_	f	offspring	social	0.888	27.804
femp4303_	f	offspring	social	0.921	28.642
femp44	f	parental	control	0.838	29.637
femp4401_	f	offspring	control	0.896	25.906
femp4402_	f	offspring	control	0.918	25.475
femp4403_	f	offspring	control	0.911	28.36
femp45	f	parental	social	0.899	38.055
femp4501_	f	offspring	social	0.859	27.627
femp4502_	f	offspring	social	0.807	38.077
femp4503_	f	offspring	social	0.896	31.717
femp46	f	parental	social	0.795	43.816
femp4601_	f	offspring	social	0.966	25.301
femp4602_	f	offspring	social	0.83	45.543
femp4603_	f	offspring	social	0.905	34.313
femp47	f	parental	control	0.817	47.579
femp4701_	f	offspring	control	0.922	29.139
femp4702_	f	offspring	control	0.874	31.642
femp4703_	f	offspring	control	0.893	39.876
femp48	f	parental	control	0.845	40.761
femp4801_	f	offspring	control	0.899	28.075
femp4802_	f	offspring	control	0.848	34.771
femp4803_	f	offspring	control	0.876	34.596
femp49	f	parental	social	0.842	39.797
femp4901_	f	offspring	social	0.884	36.185
femp4902_	f	offspring	social	0.923	26.479
femp4903_	f	offspring	social	0.895	27.447
femp5	f	parental	control	0.851	38.04
femp50	f	parental	social	0.847	31.217
femp5001_	f	offspring	social	0.879	27.82
femp5002_	f	offspring	social	0.896	32.449
femp501_	f	offspring	control	0.907	28.172
femp502_	f	offspring	control	0.921	25.877
femp503_	f	offspring	control	0.918	28.783
femp51	f	parental	control	0.844	32.172
femp5101_	f	offspring	control	0.887	34.205
femp5102_	f	offspring	control	0.845	31.197
femp5103_	f	offspring	control	0.888	34.476
femp53	f	parental	control	0.831	45.178
femp5301_	f	offspring	control	0.857	36.246
femp5302_	f	offspring	control	0.779	44.398
femp5303_	f	offspring	control	0.784	50.434
femp54	f	parental	social	0.863	44.259
femp5401_	f	offspring	social	0.855	43.1
femp5402_	f	offspring	social	0.765	67.678
femp5403_	f	offspring	social	0.892	25.641
femp55	f	parental	social	0.869	33.627
femp5501_	f	offspring	social	0.863	29.416
femp5502_	f	offspring	social	0.827	35.14
femp5503_	f	offspring	social	0.915	33.609
femp56	f	parental	control	0.844	47.043
femp5601_	f	offspring	control	0.887	27.659
femp5602_	f	offspring	control	0.91	31.734
femp5603_	f	offspring	control	0.929	32.041
femp57	f	parental	social	0.869	32.064
femp5701_	f	offspring	social	0.915	30.89
femp5702_	f	offspring	social	0.897	23.366
femp5703_	f	offspring	social	0.918	20.555
femp59	f	parental	control	0.881	36.317
femp5901_	f	offspring	control	0.905	30.125
femp5902_	f	offspring	control	0.908	28.99
femp5903_	f	offspring	control	0.881	30.319
femp6	f	parental	social	0.88	33.707
femp60	f	parental	control	0.839	40.198
femp6001_	f	offspring	control	0.864	30.137
femp6002_	f	offspring	control	0.835	33.065
femp6003_	f	offspring	control	0.91	35.554
femp601_	f	offspring	social	0.876	38.399
femp602_	f	offspring	social	0.87	23.37
femp603_	f	offspring	social	0.884	54.157
femp61	f	parental	social	0.853	34.981
femp6101_	f	offspring	social	0.891	24.66
femp6102_	f	offspring	social	0.853	25.674
femp63	f	parental	social	0.865	35.614
femp6301_	f	offspring	social	0.877	25.026
femp6302_	f	offspring	social	0.895	23.863
femp6303_	f	offspring	social	0.865	41.001
femp65	f	parental	social	0.854	37.726
femp6501_	f	offspring	social	0.885	30.925
femp6502_	f	offspring	social	0.927	28.4
femp6503_	f	offspring	social	0.92	26.691
femp66	f	parental	control	0.859	31.307
femp6601_	f	offspring	control	0.852	33.267
femp6602_	f	offspring	control	0.84	43.429
femp6603_	f	offspring	control	0.908	27.985
femp67	f	parental	control	0.912	30.817
femp6701_	f	offspring	control	0.902	23.319
femp6702_	f	offspring	control	0.908	24.557
femp6703_	f	offspring	control	0.917	26.305
femp69	f	parental	social	0.867	38.704
femp6901_	f	offspring	social	0.878	34.755
femp6902_	f	offspring	social	0.833	31.46
femp6903_	f	offspring	social	0.895	31.233
femp70	f	parental	social	0.851	32.212
femp7001_	f	offspring	social	0.9	24.471
femp7002_	f	offspring	social	0.912	28.827
femp7003_	f	offspring	social	0.869	37.107
femp71	f	parental	social	0.85	38.435
femp7101_	f	offspring	social	0.886	26.372
femp7102_	f	offspring	social	0.864	27.555
femp7103_	f	offspring	social	0.929	32.24
femp72	f	parental	control	0.847	42.584
femp7201_	f	offspring	control	0.912	22.702
femp7202_	f	offspring	control	0.906	27.533
femp7203_	f	offspring	control	0.916	22.514
femp73	f	parental	social	0.885	37.442
femp7301_	f	offspring	social	0.811	35.229
femp7302_	f	offspring	social	0.894	30.158
femp7303_	f	offspring	social	0.898	43.321
femp74	f	parental	control	0.865	35.104
femp7401_	f	offspring	control	0.76	50.582
femp7402_	f	offspring	control	0.883	34.749
femp7403_	f	offspring	control	0.889	30.962
femp75	f	parental	social	0.87	35.466
femp7501_	f	offspring	social	0.891	34.53
femp7502_	f	offspring	social	0.89	35.586
femp7503_	f	offspring	social	0.902	31.341
femp77	f	parental	control	0.855	38.814
femp7701_	f	offspring	control	0.862	28.954
femp7702_	f	offspring	control	0.877	24.992
femp7703_	f	offspring	control	0.912	30.463
femp78	f	parental	control	0.857	42.85
femp7801_	f	offspring	control	0.891	34.286
femp7802_	f	offspring	control	0.846	40.907
femp7803_	f	offspring	control	0.882	40.872
femp79	f	parental	social	0.823	42.342
femp7901_	f	offspring	social	0.898	31.46
femp7902_	f	offspring	social	0.88	32.947
femp7903_	f	offspring	social	0.928	27.902
femp8	f	parental	control	0.853	38.572
femp80	f	parental	control	0.805	42.954
femp8001_	f	offspring	control	0.89	23.598
femp8002_	f	offspring	control	0.858	38.456
femp8003_	f	offspring	control	0.898	31.616
femp801_	f	offspring	control	0.855	38.241
femp802_	f	offspring	control	0.842	27.718
femp803_	f	offspring	control	0.871	27.743
femp84	f	parental	control	0.848	34.382
femp8401_	f	offspring	control	0.85	39.519
femp8402_	f	offspring	control	0.863	32.808
femp8403_	f	offspring	control	0.91	29.564
femp85	f	parental	control	0.853	37.427
femp8501_	f	offspring	control	0.9	36.011
femp8502_	f	offspring	control	0.896	35.289
femp8503_	f	offspring	control	0.931	29.626
femp87	f	parental	control	0.813	44.277
femp8701_	f	offspring	control	0.824	44.998
femp8702_	f	offspring	control	0.865	32.074
femp8703_	f	offspring	control	0.91	37.58
femp88	f	parental	social	0.921	44.858
femp8801_	f	offspring	social	0.826	40.147
femp8802_	f	offspring	social	0.832	34.322
femp8803_	f	offspring	social	0.95	27.757
femp89	f	parental	control	0.845	32.423
femp8902_	f	offspring	control	0.904	35.403
femp90	f	parental	social	0.851	44.268
femp9001_	f	offspring	social	0.874	34.946
femp9002_	f	offspring	social	0.869	37.625
femp9003_	f	offspring	social	0.865	33.111
femp91	f	parental	social	0.895	32.748
femp9101_	f	offspring	social	0.924	23.9
femp9102_	f	offspring	social	0.906	31.347
femp9103_	f	offspring	social	0.887	23.405
femp92	f	parental	control	0.869	33.177
femp9201_	f	offspring	control	0.845	37.094
femp9202_	f	offspring	control	0.801	44.579
femp9203_	f	offspring	control	0.905	36.161
femp93	f	parental	social	0.879	44.646
femp9301_	f	offspring	social	0.9	23.204
femp9302_	f	offspring	social	0.927	20.599
femp9303_	f	offspring	social	0.952	21.873
femp96	f	parental	social	0.856	37.174
femp9601_	f	offspring	social	0.877	24.336
femp98	f	parental	control	0.819	53.223
femp9801_	f	offspring	control	0.896	26.482
femp9802_	f	offspring	control	0.803	29.498
femp9803_	f	offspring	control	0.849	46.295
femp99	f	parental	social	0.786	47.488
femp9901_	f	offspring	social	0.946	25.948
femp9902_	f	offspring	social	0.938	30.907
femp9903_	f	offspring	social	0.876	41.008
malep1	m	parental	control	0.806	44.058
malep10	m	parental	control	0.76	44.676
malep100	m	parental	social	0.82	31.717
malep10001_	m	offspring	social	0.856	28.924
malep10002_	m	offspring	social	0.829	41.379
malep10003_	m	offspring	social	0.831	32.509
malep1001_	m	offspring	control	0.885	32.429
malep1002_	m	offspring	control	0.809	42.649
malep1003_	m	offspring	control	0.852	45.287
malep101	m	parental	social	0.804	45.743
malep101_	m	offspring	control	0.79	55.591
malep10101_	m	offspring	social	0.818	47.942
malep10102_	m	offspring	social	0.82	44.547
malep10103_	m	offspring	social	0.854	50.693
malep102	m	parental	control	0.779	43.161
malep102_	m	offspring	control	0.853	32.06
malep10201_	m	offspring	control	0.81	54.242
malep10202_	m	offspring	control	0.807	39.923
malep10203_	m	offspring	control	0.825	65.355
malep103	m	parental	control	0.858	40.168
malep103_	m	offspring	control	0.873	30.599
malep10301_	m	offspring	control	0.813	32.442
malep10302_	m	offspring	control	0.864	34.178
malep10303_	m	offspring	control	0.865	36.371
malep104	m	parental	social	0.792	61.477
malep10401_	m	offspring	social	0.836	32.976
malep10402_	m	offspring	social	0.839	37.742
malep10403_	m	offspring	social	0.852	49.791
malep105	m	parental	control	0.801	44.199
malep10501_	m	offspring	control	0.85	43.969
malep10502_	m	offspring	control	0.823	36.831
malep10503_	m	offspring	control	0.831	36.897
malep106	m	parental	social	0.804	46.11
malep10601_	m	offspring	social	0.839	35.995
malep10602_	m	offspring	social	0.864	29.496
malep10603_	m	offspring	social	0.851	41.88
malep108	m	parental	social	0.852	34.9
malep10801_	m	offspring	social	0.842	37.865
malep10802_	m	offspring	social	0.818	34.227
malep10803_	m	offspring	social	0.811	37.464
malep109	m	parental	social	0.79	48.464
malep10901_	m	offspring	social	0.863	38.838
malep10902_	m	offspring	social	0.8	41.918
malep10903_	m	offspring	social	0.847	31.855
malep11	m	parental	social	0.814	49.287
malep110	m	parental	control	0.788	62.129
malep11001_	m	offspring	control	0.823	30.794
malep11002_	m	offspring	control	0.829	36.211
malep11003_	m	offspring	control	0.822	37.379
malep1101_	m	offspring	social	0.814	51.43
malep1102_	m	offspring	social	0.852	31.589
malep111	m	parental	control	0.828	52.227
malep11101_	m	offspring	control	0.846	35.058
malep11102_	m	offspring	control	0.825	32.279
malep11103_	m	offspring	control	0.878	34.006
malep112	m	parental	social	0.862	40.878
malep11201_	m	offspring	social	0.831	36.613
malep11202_	m	offspring	social	0.886	31.921
malep11203_	m	offspring	social	0.858	40.046
malep114	m	parental	social	0.821	35.07
malep11401_	m	offspring	social	0.854	38.266
malep11402_	m	offspring	social	0.803	35.526
malep11403_	m	offspring	social	0.89	42.698
malep116	m	parental	control	0.792	39.948
malep11601_	m	offspring	control	0.799	38.877
malep11602_	m	offspring	control	0.816	30.495
malep11603_	m	offspring	control	0.836	42.32
malep117	m	parental	social	0.827	34.798
malep11701_	m	offspring	social	0.83	33.936
malep11702_	m	offspring	social	0.803	53.709
malep11703_	m	offspring	social	0.898	32.168
malep118	m	parental	control	0.758	57.875
malep11801_	m	offspring	control	0.851	30.024
malep11802_	m	offspring	control	0.842	42.697
malep11803_	m	offspring	control	0.828	57.041
malep119	m	parental	social	0.84	31.689
malep11901_	m	offspring	social	0.852	33.922
malep11902_	m	offspring	social	0.838	54.252
malep11903_	m	offspring	social	0.807	43.152
malep12	m	parental	control	0.844	40.784
malep120	m	parental	control	0.817	40.772
malep12001_	m	offspring	control	0.817	45.74
malep12002_	m	offspring	control	0.802	43.231
malep12003_	m	offspring	control	0.811	44.454
malep1201_	m	offspring	control	0.817	52.059
malep1202_	m	offspring	control	0.839	38.084
malep1203_	m	offspring	control	0.857	44.866
malep121	m	parental	social	0.823	37.284
malep12101_	m	offspring	social	0.884	31.671
malep12102_	m	offspring	social	0.796	33.17
malep12103_	m	offspring	social	0.884	39.21
malep122	m	parental	social	0.802	51.166
malep12201_	m	offspring	social	0.847	39.548
malep12202_	m	offspring	social	0.815	34.279
malep12203_	m	offspring	social	0.843	43.007
malep123	m	parental	control	0.853	36.172
malep124	m	parental	control	0.837	35.029
malep12401_	m	offspring	control	0.823	32.69
malep12402_	m	offspring	control	0.808	52.633
malep12403_	m	offspring	control	0.873	34.124
malep125	m	parental	control	0.78	70.241
malep12501_	m	offspring	control	0.845	51.678
malep12502_	m	offspring	control	0.845	23.838
malep126	m	parental	social	0.837	36.31
malep12601_	m	offspring	social	0.846	37.214
malep12602_	m	offspring	social	0.778	35.539
malep12603_	m	offspring	social	0.867	35.23
malep127	m	parental	social	0.735	54.06
malep129	m	parental	social	0.829	32.595
malep12901_	m	offspring	social	0.842	40.369
malep12902_	m	offspring	social	0.837	40.371
malep12903_	m	offspring	social	0.854	40.095
malep13	m	parental	control	0.796	36.812
malep130	m	parental	social	0.803	39.647
malep13001_	m	offspring	social	0.859	47.988
malep13002_	m	offspring	social	0.828	36.371
malep13003_	m	offspring	social	0.77	76.347
malep1301_	m	offspring	control	0.844	44.062
malep1302_	m	offspring	control	0.79	45.455
malep1303_	m	offspring	control	0.871	33.224
malep131	m	parental	control	0.933	35.041
malep13101_	m	offspring	control	0.807	32.659
malep13102_	m	offspring	control	0.82	37.522
malep13103_	m	offspring	control	0.882	39.937
malep133	m	parental	control	0.838	35.75
malep13301_	m	offspring	control	0.841	32.248
malep13302_	m	offspring	control	0.79	41.594
malep135	m	parental	social	0.796	35.577
malep13501_	m	offspring	social	0.775	63.241
malep13502_	m	offspring	social	0.828	36.748
malep13503_	m	offspring	social	0.781	43.841
malep136	m	parental	control	0.81	32.618
malep13601_	m	offspring	control	0.833	34.784
malep13602_	m	offspring	control	0.782	37.752
malep13603_	m	offspring	control	0.882	33.965
malep137	m	parental	social	0.868	40.213
malep13701_	m	offspring	social	0.838	33.979
malep13702_	m	offspring	social	0.869	51.272
malep13703_	m	offspring	social	0.849	42.393
malep138	m	parental	control	0.798	32.682
malep13801_	m	offspring	control	0.836	28.105
malep13802_	m	offspring	control	0.81	33.904
malep13803_	m	offspring	control	0.812	47.982
malep139	m	parental	social	0.836	42.337
malep13901_	m	offspring	social	0.837	39.376
malep13902_	m	offspring	social	0.853	40.839
malep13903_	m	offspring	social	0.857	48.812
malep14	m	parental	social	0.834	41.395
malep140	m	parental	social	0.768	47.854
malep14001_	m	offspring	social	0.852	39.148
malep14002_	m	offspring	social	0.821	41.808
malep14003_	m	offspring	social	0.896	41.521
malep1401_	m	offspring	social	0.852	37.258
malep1402_	m	offspring	social	0.79	36.703
malep1403_	m	offspring	social	0.805	52.992
malep141	m	parental	control	0.776	49.186
malep14101_	m	offspring	control	0.855	36.032
malep14102_	m	offspring	control	0.851	37.959
malep14103_	m	offspring	control	0.844	35.496
malep142	m	parental	control	0.791	37.296
malep14201_	m	offspring	control	0.799	40.513
malep14202_	m	offspring	control	0.884	36.236
malep14203_	m	offspring	control	0.861	38.535
malep143	m	parental	social	0.854	30.747
malep14301_	m	offspring	social	0.852	46.014
malep14302_	m	offspring	social	0.807	39.212
malep14303_	m	offspring	social	0.835	47.662
malep144	m	parental	control	0.805	25.344
malep14401_	m	offspring	control	0.835	35.794
malep14402_	m	offspring	control	0.84	45.706
malep14403_	m	offspring	control	0.82	50.197
malep145	m	parental	control	0.823	35.116
malep14501_	m	offspring	control	0.813	40.046
malep14502_	m	offspring	control	0.822	43.689
malep14503_	m	offspring	control	0.775	44.866
malep146	m	parental	social	0.837	39.15
malep14601_	m	offspring	social	0.846	40.211
malep14602_	m	offspring	social	0.835	33.914
malep14603_	m	offspring	social	0.914	29.737
malep148	m	parental	social	0.854	37.403
malep14801_	m	offspring	social	0.83	42.443
malep14802_	m	offspring	social	0.846	30.695
malep14803_	m	offspring	social	0.889	28.978
malep149	m	parental	control	0.767	54.602
malep14901_	m	offspring	control	0.857	27.015
malep14902_	m	offspring	control	0.853	34.364
malep14903_	m	offspring	control	0.856	30.863
malep15	m	parental	control	0.761	44.79
malep150	m	parental	social	0.793	51.2
malep15001_	m	offspring	social	0.848	31.557
malep15002_	m	offspring	social	0.809	33.567
malep15003_	m	offspring	social	0.833	33.206
malep1501_	m	offspring	control	0.831	22.263
malep1502_	m	offspring	control	0.758	53.345
malep1503_	m	offspring	control	0.825	34.581
malep151	m	parental	control	0.762	57.586
malep15101_	m	offspring	control	0.824	43.374
malep15102_	m	offspring	control	0.819	38.727
malep15103_	m	offspring	control	0.862	39.123
malep153	m	parental	social	0.78	54.19
malep15301_	m	offspring	social	0.871	31.792
malep15302_	m	offspring	social	0.741	63.145
malep155	m	parental	social	0.807	29.724
malep15501_	m	offspring	social	0.829	35.681
malep15502_	m	offspring	social	0.811	41.714
malep15503_	m	offspring	social	0.857	39.986
malep156	m	parental	control	0.813	43.985
malep15601_	m	offspring	control	0.783	37.458
malep15602_	m	offspring	control	0.83	29.978
malep15603_	m	offspring	control	0.833	39.608
malep157	m	parental	social	0.851	34.822
malep15701_	m	offspring	social	0.812	35.494
malep15702_	m	offspring	social	0.875	29.495
malep15703_	m	offspring	social	0.855	52.463
malep158	m	parental	social	0.845	40.307
malep15801_	m	offspring	social	0.825	40.993
malep15802_	m	offspring	social	0.773	46.08
malep15803_	m	offspring	social	0.863	32.666
malep159	m	parental	social	0.764	45.53
malep15901_	m	offspring	social	0.857	30.307
malep15902_	m	offspring	social	0.856	32.141
malep15903_	m	offspring	social	0.803	52.094
malep160	m	parental	social	0.784	39.9
malep16002_	m	offspring	social	0.864	44.542
malep16003_	m	offspring	social	0.86	48.6
malep161	m	parental	social	0.832	39.338
malep16101_	m	offspring	social	0.79	49.417
malep16102_	m	offspring	social	0.876	41.761
malep16103_	m	offspring	social	0.799	41.523
malep162	m	parental	control	0.798	48.104
malep16201_	m	offspring	control	0.81	35.08
malep16202_	m	offspring	control	0.826	32.755
malep16203_	m	offspring	control	0.843	30.746
malep163	m	parental	control	0.802	36.764
malep16301_	m	offspring	control	0.862	29.383
malep16302_	m	offspring	control	0.826	33.121
malep16303_	m	offspring	control	0.865	38.965
malep165	m	parental	social	0.813	42.018
malep16501_	m	offspring	social	0.844	31.423
malep16502_	m	offspring	social	0.83	34.007
malep16503_	m	offspring	social	0.9	31.264
malep166	m	parental	social	0.763	54.585
malep16601_	m	offspring	social	0.895	36.989
malep16602_	m	offspring	social	0.807	47.719
malep16603_	m	offspring	social	0.913	36.607
malep167	m	parental	social	0.841	33.897
malep16701_	m	offspring	social	0.863	29.342
malep16702_	m	offspring	social	0.86	46.854
malep16703_	m	offspring	social	0.852	39.677
malep169	m	parental	social	0.807	41.247
malep16901_	m	offspring	social	0.879	48.9
malep16902_	m	offspring	social	0.827	53.763
malep16903_	m	offspring	social	0.85	95.394
malep17	m	parental	social	0.809	42.203
malep170	m	parental	control	0.726	58.764
malep17001_	m	offspring	control	0.813	51.304
malep17002_	m	offspring	control	0.856	47.628
malep17003_	m	offspring	control	0.784	38.455
malep1701_	m	offspring	social	0.879	31.511
malep1702_	m	offspring	social	0.833	30.518
malep1703_	m	offspring	social	0.837	33.833
malep172	m	parental	social	0.859	45.621
malep17201_	m	offspring	social	0.848	51.591
malep17202_	m	offspring	social	0.824	41.448
malep17203_	m	offspring	social	0.833	40.563
malep173	m	parental	control	0.819	51.79
malep17301_	m	offspring	control	0.842	41.58
malep17302_	m	offspring	control	0.832	42.707
malep17303_	m	offspring	control	0.85	38.675
malep174	m	parental	control	0.772	58.407
malep17401_	m	offspring	control	0.876	32.732
malep17402_	m	offspring	control	0.85	36.723
malep17403_	m	offspring	control	0.914	40.854
malep175	m	parental	control	0.83	41.08
malep17501_	m	offspring	control	0.849	33.04
malep17502_	m	offspring	control	0.865	42.275
malep176	m	parental	control	0.789	45.252
malep17601_	m	offspring	control	0.796	54.874
malep17602_	m	offspring	control	0.736	38.757
malep17603_	m	offspring	control	0.838	49.426
malep177	m	parental	social	0.805	35.247
malep17701_	m	offspring	social	0.86	38.587
malep17702_	m	offspring	social	0.818	38.237
malep17703_	m	offspring	social	0.858	42.289
malep18	m	parental	social	0.813	35.019
malep1801_	m	offspring	social	0.839	29.573
malep1802_	m	offspring	social	0.786	37.92
malep1803_	m	offspring	social	0.804	68.894
malep181	m	parental	control	0.865	39.238
malep18101_	m	offspring	control	0.828	34.858
malep18102_	m	offspring	control	0.792	27.86
malep18103_	m	offspring	control	0.868	54.408
malep182	m	parental	control	0.774	51.42
malep18201_	m	offspring	control	0.84	45.557
malep18202_	m	offspring	control	0.789	35.131
malep18203_	m	offspring	control	0.773	59.921
malep184	m	parental	social	0.831	37.227
malep18401_	m	offspring	social	0.864	45.799
malep18402_	m	offspring	social	0.842	49.466
malep18403_	m	offspring	social	0.803	48.838
malep185	m	parental	social	0.723	64.179
malep18501_	m	offspring	social	0.827	45.527
malep18502_	m	offspring	social	0.812	30.732
malep18503_	m	offspring	social	0.705	101.774
malep187	m	parental	control	0.75	85.38
malep18701_	m	offspring	control	0.854	46.148
malep18702_	m	offspring	control	0.848	31.845
malep18703_	m	offspring	control	0.844	44.438
malep188	m	parental	control	0.781	35.134
malep189	m	parental	social	0.777	40.952
malep18901_	m	offspring	social	0.828	40.797
malep18902_	m	offspring	social	0.857	38.954
malep18903_	m	offspring	social	0.868	62.251
malep19	m	parental	social	0.841	46.294
malep190	m	parental	social	0.77	40.929
malep19001_	m	offspring	social	0.859	30.482
malep19002_	m	offspring	social	0.805	43.949
malep19003_	m	offspring	social	0.843	35.634
malep1901_	m	offspring	social	0.822	39.099
malep1902_	m	offspring	social	0.772	30.767
malep1903_	m	offspring	social	0.821	31.803
malep191	m	parental	control	0.805	52.461
malep19101_	m	offspring	control	0.839	36.355
malep19102_	m	offspring	control	0.835	37.527
malep19103_	m	offspring	control	0.847	38.478
malep192	m	parental	social	0.782	53.888
malep19201_	m	offspring	social	0.846	32.226
malep19202_	m	offspring	social	0.776	60.348
malep19203_	m	offspring	social	0.838	60.929
malep193	m	parental	control	0.688	49.902
malep19301_	m	offspring	control	0.868	31.13
malep19302_	m	offspring	control	0.825	37.022
malep19303_	m	offspring	control	0.905	30.803
malep194	m	parental	control	0.794	54.615
malep19401_	m	offspring	control	0.858	42.317
malep19402_	m	offspring	control	0.854	33.867
malep19403_	m	offspring	control	0.892	34.993
malep195	m	parental	control	0.793	53.643
malep19501_	m	offspring	control	0.853	32.306
malep19502_	m	offspring	control	0.801	40.207
malep196	m	parental	control	0.733	44.687
malep19601_	m	offspring	control	0.8	46.785
malep19602_	m	offspring	control	0.829	35.942
malep19603_	m	offspring	control	0.803	41.552
malep197	m	parental	social	0.775	50.135
malep19701_	m	offspring	social	0.822	32.461
malep19702_	m	offspring	social	0.815	40.467
malep19703_	m	offspring	social	0.796	56.911
malep198	m	parental	control	0.831	24.256
malep19801_	m	offspring	control	0.883	33.625
malep19802_	m	offspring	control	0.79	39.441
malep19803_	m	offspring	control	0.832	43.53
malep199	m	parental	control	0.812	48.599
malep19901_	m	offspring	control	0.869	28.334
malep19902_	m	offspring	control	0.833	28.306
malep19903_	m	offspring	control	0.823	112.302
malep2	m	parental	social	0.82	41.862
malep20	m	parental	control	0.818	50.312
malep200	m	parental	control	0.798	42.388
malep20001_	m	offspring	control	0.848	26.504
malep20002_	m	offspring	control	0.837	29.005
malep20003_	m	offspring	control	0.852	47.466
malep2001_	m	offspring	control	0.854	31.044
malep2002_	m	offspring	control	0.858	37.563
malep2003_	m	offspring	control	0.869	44.19
malep201	m	parental	control	0.796	31.576
malep20101_	m	offspring	control	0.85	32.23
malep20102_	m	offspring	control	0.826	24.052
malep20103_	m	offspring	control	0.879	23.483
malep204	m	parental	social	0.761	53.7
malep20401_	m	offspring	social	0.844	34.01
malep20402_	m	offspring	social	0.81	57.618
malep20403_	m	offspring	social	0.906	39.25
malep205	m	parental	social	0.823	48.58
malep20501_	m	offspring	social	0.849	34.523
malep20502_	m	offspring	social	0.84	39.832
malep20503_	m	offspring	social	0.859	40.775
malep206	m	parental	social	0.823	40.56
malep20601_	m	offspring	social	0.8	21.635
malep20602_	m	offspring	social	0.814	38.843
malep20603_	m	offspring	social	0.832	42.326
malep207	m	parental	control	0.758	82.485
malep20701_	m	offspring	control	0.828	38.069
malep20702_	m	offspring	control	0.82	37.507
malep20703_	m	offspring	control	0.765	62.427
malep208	m	parental	control	0.78	60.14
malep20801_	m	offspring	control	0.861	37.658
malep20802_	m	offspring	control	0.844	52.656
malep20803_	m	offspring	control	0.878	35.488
malep209	m	parental	control	0.801	34.529
malep20901_	m	offspring	control	0.87	27.718
malep20902_	m	offspring	control	0.865	35.813
malep20903_	m	offspring	control	0.899	37.589
malep21	m	parental	social	0.875	39.308
malep210	m	parental	control	0.782	40.956
malep21001_	m	offspring	control	0.868	34.339
malep21002_	m	offspring	control	0.848	36.989
malep21003_	m	offspring	control	0.786	37.439
malep2101_	m	offspring	social	0.83	35.752
malep2102_	m	offspring	social	0.825	42.065
malep2103_	m	offspring	social	0.835	44.897
malep211	m	parental	control	0.798	59.779
malep21101_	m	offspring	control	0.836	36.928
malep21102_	m	offspring	control	0.841	33.7
malep21103_	m	offspring	control	0.857	33.718
malep212	m	parental	control	0.766	56.342
malep21201_	m	offspring	control	0.802	49.799
malep21202_	m	offspring	control	0.841	33.504
malep21203_	m	offspring	control	0.798	39.384
malep216	m	parental	social	0.889	31.891
malep21601_	m	offspring	social	0.872	41.087
malep21602_	m	offspring	social	0.844	34.933
malep21603_	m	offspring	social	0.814	66.063
malep217	m	parental	control	0.77	66.629
malep21701_	m	offspring	control	0.836	48.403
malep21702_	m	offspring	control	0.772	62.179
malep21703_	m	offspring	control	0.83	43.474
malep218	m	parental	social	0.773	40.137
malep21801_	m	offspring	social	0.806	36.757
malep21802_	m	offspring	social	0.834	40.812
malep21803_	m	offspring	social	0.909	38.17
malep219	m	parental	social	0.874	26.734
malep21901_	m	offspring	social	0.91	32.298
malep21902_	m	offspring	social	0.83	33.394
malep21903_	m	offspring	social	0.85	38.796
malep22	m	parental	social	0.82	42.77
malep220	m	parental	social	0.782	49.369
malep2201_	m	offspring	social	0.809	42.449
malep2202_	m	offspring	social	0.823	36.33
malep2203_	m	offspring	social	0.852	27.5
malep222	m	parental	control	0.859	36.057
malep22201_	m	offspring	control	0.865	35.366
malep22202_	m	offspring	control	0.866	29.991
malep22203_	m	offspring	control	0.857	42.267
malep223	m	parental	social	0.843	41.654
malep22301_	m	offspring	social	0.86	32.639
malep22302_	m	offspring	social	0.843	25.963
malep22303_	m	offspring	social	0.827	42.262
malep225	m	parental	control	0.807	41.726
malep22501_	m	offspring	control	0.819	41.174
malep22502_	m	offspring	control	0.798	39.752
malep22503_	m	offspring	control	0.791	44.944
malep226	m	parental	control	0.787	40.479
malep22601_	m	offspring	control	0.817	46.236
malep22602_	m	offspring	control	0.773	43.363
malep22603_	m	offspring	control	0.786	52.022
malep227	m	parental	control	0.782	37.097
malep22701_	m	offspring	control	0.816	34.033
malep22702_	m	offspring	control	0.789	38.023
malep22703_	m	offspring	control	0.849	29.451
malep229	m	parental	social	0.826	53.352
malep22901_	m	offspring	social	0.827	35.515
malep22902_	m	offspring	social	0.808	51.912
malep22903_	m	offspring	social	0.869	43.347
malep230	m	parental	social	0.768	44.189
malep23001_	m	offspring	social	0.889	17.16
malep23002_	m	offspring	social	0.882	32.264
malep23003_	m	offspring	social	0.825	32.507
malep231	m	parental	control	0.868	36.788
malep23101_	m	offspring	control	0.837	43.896
malep23102_	m	offspring	control	0.866	38.694
malep232	m	parental	control	0.83	43.889
malep23201_	m	offspring	control	0.824	39.386
malep23202_	m	offspring	control	0.798	49.271
malep23203_	m	offspring	control	0.868	43.147
malep233	m	parental	social	0.825	38.145
malep23301_	m	offspring	social	0.836	31.822
malep23302_	m	offspring	social	0.812	38.137
malep23303_	m	offspring	social	0.838	38.32
malep235	m	parental	control	0.745	36.063
malep23501_	m	offspring	control	0.827	34.773
malep23502_	m	offspring	control	0.826	47.503
malep23503_	m	offspring	control	0.843	39.655
malep236	m	parental	social	0.776	44.516
malep23601_	m	offspring	social	0.827	41.774
malep23602_	m	offspring	social	0.814	33.661
malep23603_	m	offspring	social	0.866	30.073
malep237	m	parental	control	0.765	108.102
malep23701_	m	offspring	control	0.855	33.228
malep23702_	m	offspring	control	0.844	30.915
malep23703_	m	offspring	control	0.904	37.484
malep238	m	parental	control	0.804	41.007
malep23801_	m	offspring	control	0.814	52.352
malep23802_	m	offspring	control	0.817	41.856
malep23803_	m	offspring	control	0.829	32.134
malep239	m	parental	control	0.781	57.073
malep23901_	m	offspring	control	0.828	34.249
malep23902_	m	offspring	control	0.821	43.806
malep23903_	m	offspring	control	0.781	58.679
malep24	m	parental	social	0.779	38.47
malep240	m	parental	social	0.866	36.229
malep24001_	m	offspring	social	0.841	36.95
malep24002_	m	offspring	social	0.835	37.43
malep24003_	m	offspring	social	0.843	30.1
malep2401_	m	offspring	social	0.793	41.239
malep2402_	m	offspring	social	0.84	29.512
malep2403_	m	offspring	social	0.836	34.857
malep24101_	m	offspring	social	0.81	45.515
malep24102_	m	offspring	social	0.828	46.788
malep24103_	m	offspring	social	0.839	32.881
malep242	m	parental	social	0.776	32.211
malep24201_	m	offspring	social	0.793	32.536
malep24202_	m	offspring	social	0.803	34.59
malep24203_	m	offspring	social	0.871	44.116
malep25	m	parental	control	0.81	45.546
malep2502_	m	offspring	control	0.822	38.501
malep2503_	m	offspring	control	0.816	35.937
malep26	m	parental	social	0.843	33.831
malep2601_	m	offspring	social	0.819	40.902
malep2602_	m	offspring	social	0.843	30.781
malep2603_	m	offspring	social	0.871	35.36
malep28	m	parental	social	0.83	37.456
malep2801_	m	offspring	social	0.847	38.254
malep2802_	m	offspring	social	0.831	29.046
malep2803_	m	offspring	social	0.843	30.927
malep3	m	parental	social	0.814	33.53
malep30	m	parental	social	0.831	40.971
malep3001_	m	offspring	social	0.846	38.02
malep3002_	m	offspring	social	0.842	27.813
malep3003_	m	offspring	social	0.832	24.103
malep301_	m	offspring	social	0.861	29.851
malep302_	m	offspring	social	0.83	29.092
malep303_	m	offspring	social	0.92	48.06
malep32	m	parental	control	0.87	26.527
malep3201_	m	offspring	control	0.807	38.827
malep3202_	m	offspring	control	0.815	39.705
malep3203_	m	offspring	control	0.869	27.916
malep33	m	parental	social	0.856	38.235
malep3301_	m	offspring	social	0.851	33.259
malep3302_	m	offspring	social	0.829	37.873
malep35	m	parental	social	0.81	41.831
malep3501_	m	offspring	social	0.836	32.928
malep3502_	m	offspring	social	0.839	42.699
malep3503_	m	offspring	social	0.871	34.216
malep36	m	parental	control	0.781	42.732
malep3601_	m	offspring	control	0.825	27.711
malep3602_	m	offspring	control	0.844	29.372
malep37	m	parental	control	0.815	36.499
malep3701_	m	offspring	control	0.834	26.482
malep3702_	m	offspring	control	0.833	29.465
malep3703_	m	offspring	control	0.843	24.432
malep38	m	parental	social	0.816	39.436
malep3801_	m	offspring	social	0.846	32.453
malep3802_	m	offspring	social	0.809	44.06
malep3803_	m	offspring	social	0.835	46.682
malep39	m	parental	social	0.817	38.056
malep3901_	m	offspring	social	0.829	32.412
malep3902_	m	offspring	social	0.807	47.179
malep3903_	m	offspring	social	0.838	38.984
malep40	m	parental	control	0.764	47.418
malep4001_	m	offspring	control	0.802	41.694
malep4002_	m	offspring	control	0.842	34.907
malep4003_	m	offspring	control	0.847	45.339
malep401_	m	offspring	control	0.873	28.714
malep402_	m	offspring	control	0.869	34.382
malep403_	m	offspring	control	0.858	31.41
malep41	m	parental	social	0.771	53.145
malep4101_	m	offspring	social	0.822	35.168
malep4102_	m	offspring	social	0.825	41.321
malep4103_	m	offspring	social	0.848	30.589
malep42	m	parental	control	0.839	39.697
malep4202_	m	offspring	control	0.815	36.265
malep4203_	m	offspring	control	0.779	49.471
malep43	m	parental	social	0.786	53.235
malep4301_	m	offspring	social	0.832	38.949
malep4302_	m	offspring	social	0.822	28.484
malep4303_	m	offspring	social	0.786	59.02
malep44	m	parental	control	0.803	34.567
malep4401_	m	offspring	control	0.809	30.978
malep4402_	m	offspring	control	0.809	30.409
malep4403_	m	offspring	control	0.775	31.553
malep45	m	parental	social	0.794	51.594
malep4501_	m	offspring	social	0.855	40.237
malep4502_	m	offspring	social	0.844	33.948
malep4503_	m	offspring	social	0.849	44.929
malep46	m	parental	social	0.758	33.142
malep4601_	m	offspring	social	0.846	46.61
malep4602_	m	offspring	social	0.862	33.759
malep4603_	m	offspring	social	0.828	32.17
malep47	m	parental	control	0.788	81.757
malep4701_	m	offspring	control	0.8	42.633
malep4702_	m	offspring	control	0.833	40.449
malep4703_	m	offspring	control	0.807	49.04
malep48	m	parental	control	0.787	47.328
malep4801_	m	offspring	control	0.817	31.437
malep4802_	m	offspring	control	0.837	34.71
malep4803_	m	offspring	control	0.832	35.822
malep49	m	parental	social	0.787	38.399
malep4901_	m	offspring	social	0.805	36.227
malep4902_	m	offspring	social	0.824	26.397
malep4903_	m	offspring	social	0.82	32.905
malep5	m	parental	control	0.834	47.725
malep50	m	parental	social	0.842	34.073
malep5001_	m	offspring	social	0.802	44.864
malep5002_	m	offspring	social	0.829	32.815
malep5003_	m	offspring	social	0.853	32.476
malep501_	m	offspring	control	0.851	26.55
malep502_	m	offspring	control	0.82	30.627
malep503_	m	offspring	control	0.813	35.01
malep51	m	parental	control	0.825	50.172
malep5101_	m	offspring	control	0.851	46.363
malep5102_	m	offspring	control	0.787	44.103
malep5103_	m	offspring	control	0.787	41.137
malep53	m	parental	control	0.77	48.339
malep5301_	m	offspring	control	0.831	36.961
malep5302_	m	offspring	control	0.75	47.595
malep5303_	m	offspring	control	0.776	50.663
malep54	m	parental	social	0.806	40.054
malep5401_	m	offspring	social	0.843	44.601
malep5402_	m	offspring	social	0.781	40.269
malep5403_	m	offspring	social	0.835	42.035
malep55	m	parental	social	0.814	39.258
malep5501_	m	offspring	social	0.85	52.17
malep5502_	m	offspring	social	0.803	40.2
malep5503_	m	offspring	social	0.867	35.012
malep56	m	parental	control	0.731	71.74
malep5601_	m	offspring	control	0.884	31.684
malep5602_	m	offspring	control	0.84	31.397
malep5603_	m	offspring	control	0.85	33.945
malep57	m	parental	social	0.871	44.45
malep5701_	m	offspring	social	0.861	34.531
malep5702_	m	offspring	social	0.888	24.641
malep5703_	m	offspring	social	0.867	27.742
malep59	m	parental	control	0.827	38.361
malep5901_	m	offspring	control	0.834	24.895
malep5902_	m	offspring	control	0.849	29.281
malep5903_	m	offspring	control	0.895	23.818
malep6	m	parental	social	0.837	51.853
malep60	m	parental	control	0.739	68.595
malep6001_	m	offspring	control	0.824	43.357
malep6002_	m	offspring	control	0.838	34.854
malep6003_	m	offspring	control	0.83	39.335
malep601_	m	offspring	social	0.825	32.303
malep602_	m	offspring	social	0.821	37.881
malep603_	m	offspring	social	0.83	50.923
malep61	m	parental	social	0.779	35.341
malep6101_	m	offspring	social	0.791	32.936
malep63	m	parental	social	0.793	35.718
malep6301_	m	offspring	social	0.841	39.951
malep6302_	m	offspring	social	0.818	39.951
malep6303_	m	offspring	social	0.881	24.687
malep65	m	parental	social	0.792	39.974
malep6501_	m	offspring	social	0.792	36.233
malep6502_	m	offspring	social	0.814	27.408
malep6503_	m	offspring	social	0.835	27.753
malep66	m	parental	control	0.814	57.61
malep6601_	m	offspring	control	0.81	38.7
malep6602_	m	offspring	control	0.782	50.229
malep6603_	m	offspring	control	0.908	40.87
malep67	m	parental	control	0.767	60.547
malep6701_	m	offspring	control	0.815	32.575
malep6702_	m	offspring	control	0.83	35.445
malep6703_	m	offspring	control	0.844	28.117
malep69	m	parental	social	0.802	76.344
malep6902_	m	offspring	social	0.783	54.671
malep6903_	m	offspring	social	0.853	55.421
malep70	m	parental	social	0.859	41.435
malep7001_	m	offspring	social	0.774	33.092
malep7002_	m	offspring	social	0.802	27.979
malep7003_	m	offspring	social	0.867	26.256
malep71	m	parental	social	0.799	37.857
malep7101_	m	offspring	social	0.808	36.16
malep7102_	m	offspring	social	0.823	38.637
malep7103_	m	offspring	social	0.809	46.501
malep72	m	parental	control	0.834	65.71
malep7201_	m	offspring	control	0.84	25.207
malep7202_	m	offspring	control	0.797	34.026
malep7203_	m	offspring	control	0.8	41.906
malep73	m	parental	social	0.78	58.225
malep7301_	m	offspring	social	0.782	40.784
malep7302_	m	offspring	social	0.776	47.291
malep7303_	m	offspring	social	0.829	57.372
malep74	m	parental	control	0.809	45.92
malep7401_	m	offspring	control	0.838	42.412
malep7402_	m	offspring	control	0.823	18.558
malep7403_	m	offspring	control	0.861	32.662
malep75	m	parental	social	0.787	44.733
malep7501_	m	offspring	social	0.805	46.319
malep7502_	m	offspring	social	0.837	32.227
malep7503_	m	offspring	social	0.805	47.808
malep77	m	parental	control	0.805	35.966
malep7701_	m	offspring	control	0.848	39.589
malep7702_	m	offspring	control	0.791	48.656
malep7703_	m	offspring	control	0.856	37.247
malep78	m	parental	control	0.789	60.457
malep7801_	m	offspring	control	0.811	33.369
malep7802_	m	offspring	control	0.793	34.338
malep7803_	m	offspring	control	0.872	52.82
malep79	m	parental	social	0.718	59.422
malep7901_	m	offspring	social	0.832	32.298
malep7902_	m	offspring	social	0.84	29.34
malep7903_	m	offspring	social	0.81	55.567
malep8	m	parental	control	0.826	43.537
malep80	m	parental	control	0.794	59.761
malep8001_	m	offspring	control	0.863	33.542
malep8002_	m	offspring	control	0.822	34.853
malep8003_	m	offspring	control	0.822	46.65
malep801_	m	offspring	control	0.767	69.787
malep802_	m	offspring	control	0.854	33.998
malep803_	m	offspring	control	0.87	27.166
malep84	m	parental	control	0.855	33.15
malep8401_	m	offspring	control	0.851	35.295
malep8402_	m	offspring	control	0.816	37.47
malep8403_	m	offspring	control	0.869	37.297
malep85	m	parental	control	0.837	35.801
malep8501_	m	offspring	control	0.871	32.014
malep8502_	m	offspring	control	0.799	42.729
malep8503_	m	offspring	control	0.83	41.281
malep87	m	parental	control	0.832	55.659
malep8701_	m	offspring	control	0.838	34.729
malep8702_	m	offspring	control	0.801	37.971
malep8703_	m	offspring	control	0.88	37.533
malep88	m	parental	social	0.744	106.465
malep8801_	m	offspring	social	0.843	29.104
malep8802_	m	offspring	social	0.868	27.08
malep8803_	m	offspring	social	0.845	36.939
malep89	m	parental	control	0.81	36.787
malep8901_	m	offspring	control	0.846	36.003
malep8902_	m	offspring	control	0.866	35.394
malep8903_	m	offspring	control	0.777	81.126
malep90	m	parental	social	0.81	31.929
malep9001_	m	offspring	social	0.807	30.171
malep9002_	m	offspring	social	0.847	45.382
malep9003_	m	offspring	social	0.77	52.451
malep91	m	parental	social	0.835	30.861
malep9101_	m	offspring	social	0.821	35.133
malep9102_	m	offspring	social	0.834	29.254
malep9103_	m	offspring	social	0.817	25.616
malep92	m	parental	control	0.771	59.952
malep9201_	m	offspring	control	0.802	38.973
malep9202_	m	offspring	control	0.845	37.964
malep9203_	m	offspring	control	0.826	32.488
malep93	m	parental	social	0.798	34.901
malep9301_	m	offspring	social	0.858	28.013
malep9302_	m	offspring	social	0.781	29.911
malep9303_	m	offspring	social	0.852	27.271
malep96	m	parental	social	0.822	37.918
malep9601_	m	offspring	social	0.871	32.178
malep9602_	m	offspring	social	0.798	35.562
malep9603_	m	offspring	social	0.897	40.964
malep98	m	parental	control	0.797	69.976
malep9801_	m	offspring	control	0.816	39.323
malep9802_	m	offspring	control	0.855	34.785
malep9803_	m	offspring	control	0.804	43.517
malep99	m	parental	social	0.802	41.977
malep9901_	m	offspring	social	0.783	43.117

## Sheet: Fig1b
trait	pedigree	sex	heritability	CI_l95	CI_u95
align	samesex	female	0.336	0.183	0.494
align	samesex	male	0.06	0.000	0.184
align	full	male	0.103	0.007	0.224
align	full	female	0.202	0.102	0.308
align	full	both	0.439	-0.166	0.951
nndist	samesex	female	0.185	0.048	0.336
nndist	samesex	male	0.194	0.064	0.337
nndist	full	male	0.261	0.157	0.371
nndist	full	female	0.092	0.013	0.188
nndist	full	both	0.683	0.238	0.950

## Sheet: Fig2
Souce data for Figure 2a in extra file: Sourcedata_Figures_Poolseq.zip
Figure 2b:
term_ID	description	plot_X	plot_Y	Fold-enrichment
GO:0000902	cell morphogenesis	4.1817667701766	-2.63564095950955	4.53
GO:0001817	regulation of cytokine production	-4.05390270020112	0.0617650332830182	21.96
GO:0002682	regulation of immune system process	-7.98652189679508	1.7079988647103	6.55
GO:0002703	regulation of leukocyte mediated immunity	-6.50704855116775	-1.78055575260414	39.03
GO:0007154	cell communication	4.64228232603493	4.72720978285746	2.55
GO:0007169	transmembrane receptor protein tyrosine kinase signaling pathway	-2.42813505976065	5.13522194036909	5.65
GO:0007611	learning or memory	-4.25163264056314	-6.15236086916765	40.66
GO:0008104	protein localization	3.22504661091504	-3.90226936368086	3.12
GO:0008150	biological_process	0.46600968954185	-5.81439567317238	1.15
GO:0008219	cell death	-5.7429180255725	-5.87070847900466	6.03
GO:0008283	cell population proliferation	-1.65110789988867	-6.28302411849158	9.76
GO:0009410	response to xenobiotic stimulus	1.89787584300536	7.62575864942945	32.53
GO:0009605	response to external stimulus	1.19036190884985	7.87339154703339	4.44
GO:0009628	response to abiotic stimulus	0.598762367146289	8.31383470255828	7.03
GO:0009719	response to endogenous stimulus	0.918905362632635	8.11851198326215	4.46
GO:0009987	cellular process	4.90608284236855	-1.25079101923481	1.27
GO:0009991	response to extracellular stimulus	1.36912868012815	7.58906971411687	10.35
GO:0010646	regulation of cell communication	-5.79062646721942	3.4258586082448	4.62
GO:0010941	regulation of cell death	-5.23073983456703	4.19954671621141	6.39
GO:0012501	programmed cell death	2.0202423327203	-4.94615698849808	6.03
GO:0023051	regulation of signaling	-6.87355231846337	3.1489389216124	4.59
GO:0023052	signaling	5.41722101361889	1.81105073996691	2.46
GO:0030030	cell projection organization	5.25611954361303	3.44978121498983	3.44
GO:0030155	regulation of cell adhesion	-7.21332911289524	4.45742332076895	15.14
GO:0030334	regulation of cell migration	-6.41025304427971	4.73023129261787	9.33
GO:0032388	positive regulation of intracellular transport	-4.37436456813032	5.86957178967211	48.79
GO:0032501	multicellular organismal process	2.20544031376831	-2.64220065195974	2.19
GO:0032502	developmental process	5.31442697961224	0.231390237510973	2.09
GO:0032879	regulation of localization	-7.62330128916085	2.78124645668818	5.97
GO:0034248	regulation of amide metabolic process	-4.93285789743613	1.38935440168538	5.59
GO:0034644	cellular response to UV	2.45502702164036	6.70061475720291	65.06
GO:0040008	regulation of growth	-7.25508936236534	-0.503869646807513	10.73
GO:0040012	regulation of locomotion	-5.4158249928184	-0.674425593863073	8.57
GO:0042127	regulation of cell population proliferation	-4.28714208464563	3.87328786770386	10.84
GO:0043086	negative regulation of catalytic activity	-7.64391711358362	0.603759375459937	6.42
GO:0045936	negative regulation of phosphate metabolic process	-3.67603107170892	1.19296306518689	12.65
GO:0046777	protein autophosphorylation	-2.94304343712499	-6.12420178896105	34.85
GO:0048518	positive regulation of biological process	-5.91253890666249	2.48082874793304	4.07
GO:0048519	negative regulation of biological process	-5.7953927589249	1.94386923458491	2.98
GO:0048583	regulation of response to stimulus	-6.66604880214382	2.45935018924193	4.3
GO:0048660	regulation of smooth muscle cell proliferation	-5.34578785371825	6.54513261845858	65.06
GO:0050673	epithelial cell proliferation	3.92783486981449	2.93512319829357	34.85
GO:0050793	regulation of developmental process	-6.92508312837097	1.8146298002414	5.77
GO:0050804	modulation of chemical synaptic transmission	-5.83171987277953	5.40940938874515	8.67
GO:0050896	response to stimulus	-0.842776590019954	-5.31994008422741	2.42
GO:0051052	regulation of DNA metabolic process	-3.87835425297635	2.24062384094946	12.2
GO:0051128	regulation of cellular component organization	-5.04448679967164	3.18441550956472	5.66
GO:0051174	regulation of phosphorus metabolic process	-4.36995140867355	1.99260282586108	4.82
GO:0051179	localization	3.76312719505288	0.954863767413076	1.96
GO:0051239	regulation of multicellular organismal process	-5.90566911615882	0.254214246486488	5.36
GO:0065007	biological regulation	3.21147218040377	-0.930284857528028	1.71
GO:0065008	regulation of biological quality	-6.80738540482068	0.884516126780621	3.42
GO:0065009	regulation of molecular function	-6.08892795721141	1.21219749428293	3.19
GO:0071840	cellular component organization or biogenesis	0.773652096552148	-4.13141920599936	2.03
GO:0099175	regulation of postsynapse organization	-1.9007482779626	2.12105893796795	39.03
GO:0104004	cellular response to environmental stimulus	1.94537619838721	7.04047793253435	14.23

## Sheet: Fig3
Souce data for Figure 3 in extra file: Sourcedata_Figures_Transcriptomics_Social_Behaviour.zip

## Sheet: Fig4
goterm	goterm_category	category	PoolSeq	RNAseq_telencephalon	RNAseq_midbrain	RNAseq_optictectum
GO:0001817	regulation of cytokine production	biol	21.96	11.17	10.72	0
GO:0007610	learning and memory (behavior)	biol	7.98	13.07	0	0
GO:0008283	cell population proliferation	biol	9.76	9.13	0	0
GO:0010976	positive regulation of neuron projection development	biol	34.85	44.02	0	0
GO:0030155	regulation of cell adhesion	biol	15.14	12.4	28.34	0
GO:0032388	positive regulation of intracellular transport	biol	48.79	25.68	12.03	0
GO:0034644	cellular response to UV	biol	65.06	0	0	0
GO:0040008	regulation of growth	biol	10.73	9.25	11.51	0
GO:0040012	regulation of locomotion	biol	8.57	9.02	13.33	0
GO:0042127	regulation of cell population proliferation	biol	10.84	10.84	11.87	0
GO:0045927	positive regulation of growth	biol	30.5	9.99	41.09	0
GO:0045936	negative regulation of phosphate metabolic process	biol	12.65	0	0	0
GO:0046777	protein autophosphorylation	biol	34.85	0	0	0
GO:0048660	regulation of smooth muscle cell proliferation	biol	65.06	68.48	0	0
GO:0050804	modulation of chemical synaptic transmission	biol	8.67	20.54	14.61	0
GO:0050890	learning and memory (cognition)	biol	30.5	83.46	41.09	0
GO:0051052	regulation of DNA metabolic process	biol	12.2	0	0	0
GO:0099175	regulation of postsynapse organization	biol	39.03	61.63	0	0
GO:0099177	regulation of trans-synaptic signaling	biol	8.67	20.53	14.61	0
GO:0104004	cellular response to environmental stimulus	biol	14.23	0	0	0
GO:0014069	postsynaptic density	cell	10.05	21.15	26.59	0
GO:0043025	neuronal cell body	cell	12.2	25.68	20.54	0
GO:0044297	cell body	cell	14.79	26.46	19.92	0
GO:0044853	plasma membrane raft	cell	48.79	0	0	0
GO:0045177	apical part of cell	cell	10.67	0	0	0
GO:0098857	membrane microdomain	cell	16.97	0	0	0
GO:0098978	glutamatergic synapse	cell	36.6	83.46	51.32	100
GO:0098984	neuron to neuron synapse	cell	10.05	22.66	26.59	0
GO:0035925	mRNA 3'-UTR AU-rich region binding	molec	100	0	0	0
GO:0042802	identical protein binding	molec	18.85	25.68	20.54	0
GO:0045296	cadherin binding	molec	13.31	0	26.15	0
GO:0048306	calcium-dependent protein binding	molec	65.06	0	0	0
