# Supplementary material for: Functional convergence of genomic and transcriptomic architecture underlies schooling behaviour in a live-bearing fish
Source: Nat Ecol Evol. 2023 Nov 20;8(1):98–110. doi: 10.1038/s41559-023-02249-9 (PMC10781616; doi:10.1038/s41559-023-02249-9)
Supplement: Supplementary file 6 — Fig. 2a. Extra source data file with results from GWAS and CMH tests of genomic data. [file 41559_2023_2249_MOESM6_ESM.zip]

Archive with 5 entries (4 files):
- Sourcedata_Poolseq/
- Sourcedata_Poolseq/highsoc_vs_lowsoc_mergedreps.gwas
- __MACOSX/Sourcedata_Poolseq/._highsoc_vs_lowsoc_mergedreps.gwas
- Sourcedata_Poolseq/highsoc_vs_lowsoc_reps123_cmhtest.gwas
- __MACOSX/Sourcedata_Poolseq/._highsoc_vs_lowsoc_reps123_cmhtest.gwas
