# Supplementary material for: Functional convergence of genomic and transcriptomic architecture underlies schooling behaviour in a live-bearing fish
Source: Nat Ecol Evol. 2023 Nov 20;8(1):98–110. doi: 10.1038/s41559-023-02249-9 (PMC10781616; doi:10.1038/s41559-023-02249-9)
Supplement: Supplementary file 6 — Fig. 2a. Extra source data file with results from GWAS and CMH tests of genomic data. [file 41559_2023_2249_MOESM6_ESM.zip › Sourcedata_Poolseq/highsoc_vs_lowsoc_reps123_cmhtest.gwas]

CHR	BP	SNP	P
LG1	164	snp1	0.9712876
LG1	20187	snp2	0.4907994
LG1	20410	snp3	0.9416317
LG1	20486	snp4	0.5392224
LG1	20517	snp5	0.7436954
LG1	21262	snp6	0.01939445
LG1	21282	snp7	0.941768
LG1	21444	snp8	0.5729382
LG1	32310	snp9	0.278828
LG1	49620	snp10	0.8117736
LG1	49836	snp11	0.4029689
LG1	50090	snp12	0.6953183
LG1	50325	snp13	0.07469619
LG1	81141	snp14	0.1053886
LG1	89340	snp15	0.3273232
LG1	183311	snp16	0.2191165
LG1	208971	snp17	0.5847503
LG1	238098	snp18	0.2356561
LG1	321748	snp19	0.5861482
LG1	365343	snp20	0.9028948
LG1	405471	snp21	0.6164027
LG1	475620	snp22	0.07416042
LG1	526053	snp23	0.06854812
LG1	526065	snp24	0.139213
LG1	533901	snp25	0.9077786
LG1	534202	snp26	0.8804834
LG1	534563	snp27	0.9708961
LG1	534625	snp28	0.6909729
LG1	534632	snp29	0.4127018
LG1	534647	snp30	0.008264918
LG1	534677	snp31	0.1396929
LG1	534783	snp32	0.02155523
LG1	593477	snp33	0.6156924
LG1	593636	snp34	0.05609611
LG1	637354	snp35	0.3164715
LG1	746227	snp36	0.07583613
LG1	868316	snp37	0.7840394
LG1	928284	snp38	0.2943356
LG1	928303	snp39	0.281567
LG1	952233	snp40	0.4623484
LG1	979819	snp41	0.1994385
LG1	985290	snp42	0.01779064
LG1	985502	snp43	0.1738801
LG1	985555	snp44	0.7388851
LG1	985738	snp45	0.9863368
LG1	999032	snp46	0.03308254
LG1	999440	snp47	0.9362681
LG1	999446	snp48	0.2023807
LG1	1032196	snp49	0.1247625
LG1	1032556	snp50	0.9671754
LG1	1032570	snp51	0.7759508
LG1	1032597	snp52	0.9853585
LG1	1032669	snp53	0.5835412
LG1	1097767	snp54	0.9028925
LG1	1097824	snp55	0.8861856
LG1	1125485	snp56	0.8850992
LG1	1177808	snp57	0.9740889
LG1	1234941	snp58	0.4857692
LG1	1235344	snp59	0.1994585
LG1	1252196	snp60	0.8270252
LG1	1252198	snp61	0.3290795
LG1	1252204	snp62	0.4852224
LG1	1252211	snp63	0.4434564
LG1	1316872	snp64	0.8878764
LG1	1353212	snp65	0.6967527
LG1	1412356	snp66	0.3894195
LG1	1614397	snp67	0.9624596
LG1	1614398	snp68	0.8466259
LG1	1614400	snp69	0.7124649
LG1	1614405	snp70	0.6584105
LG1	1614465	snp71	0.82465
LG1	1976542	snp72	0.9867944
LG1	2024121	snp73	0.8354375
LG1	2030833	snp74	0.652312
LG1	2030849	snp75	0.30267
LG1	2030884	snp76	0.09972394
LG1	2060046	snp77	0.921576
LG1	2271964	snp78	0.9568698
LG1	2272026	snp79	0.8313298
LG1	2272062	snp80	0.9623383
LG1	2452874	snp81	0.108187
LG1	2453417	snp82	0.4375739
LG1	2453744	snp83	0.9481987
LG1	2453748	snp84	0.8614343
LG1	2454245	snp85	0.09561157
LG1	2454302	snp86	0.4794873
LG1	2454360	snp87	0.8335433
LG1	2454802	snp88	0.2237931
LG1	2454839	snp89	0.5411031
LG1	2491616	snp90	0.1811941
LG1	2491620	snp91	0.897712
LG1	2491629	snp92	0.7350798
LG1	2491633	snp93	0.1426511
LG1	2492862	snp94	0.38365
LG1	2492866	snp95	0.7657121
LG1	2530554	snp96	0.9384071
LG1	2530590	snp97	0.9665412
LG1	2530700	snp98	0.6858258
LG1	2530729	snp99	0.9048895
LG1	2530731	snp100	0.9427993
LG1	2531044	snp101	0.6667088
LG1	2531820	snp102	0.9034769
LG1	2531907	snp103	0.8135524
LG1	2531914	snp104	0.9031043
LG1	2531981	snp105	0.9595563
LG1	2532379	snp106	0.05886217
LG1	2532402	snp107	0.7064697
LG1	2532432	snp108	0.6412415
LG1	2532443	snp109	0.4774098
LG1	2532510	snp110	0.8722924
LG1	2532574	snp111	0.7097386
LG1	2532621	snp112	0.6479259
LG1	2532637	snp113	0.3692471
LG1	2532663	snp114	0.01118116
LG1	2532702	snp115	0.9982911
LG1	2537194	snp116	0.8758063
LG1	2760463	snp117	0.299199
LG1	2760500	snp118	0.9569833
LG1	2760546	snp119	0.9884355
LG1	2760562	snp120	0.3656692
LG1	2952647	snp121	0.9936597
LG1	2952889	snp122	0.2160148
LG1	2952894	snp123	0.4376683
LG1	2953148	snp124	0.06290834
LG1	2953167	snp125	0.796679
LG1	2953353	snp126	0.3215588
LG1	2953969	snp127	0.9549713
LG1	2954020	snp128	0.3216719
LG1	2954674	snp129	0.8619386
LG1	2955087	snp130	0.9912308
LG1	2955094	snp131	0.07999013
LG1	2955173	snp132	0.9295058
LG1	2955364	snp133	0.9722971
LG1	2955368	snp134	0.919424
LG1	2955404	snp135	0.2767553
LG1	3146350	snp136	0.6572553
LG1	3146477	snp137	0.828081
LG1	3650097	snp138	0.0006954046
LG1	3742971	snp139	0.9651218
LG1	3742973	snp140	0.4671656
LG1	3743077	snp141	0.8234883
LG1	3743151	snp142	0.9810487
LG1	3743168	snp143	0.3131049
LG1	3772451	snp144	0.3612066
LG1	3772629	snp145	0.862758
LG1	3849344	snp146	0.3125662
LG1	3850165	snp147	0.02264046
LG1	3850177	snp148	0.865141
LG1	3850190	snp149	0.9355451
LG1	3920258	snp150	0.6268469
LG1	3951302	snp151	0.7847705
LG1	3951303	snp152	0.8453779
LG1	3951448	snp153	0.06986373
LG1	3951708	snp154	0.9548541
LG1	3951859	snp155	0.233475
LG1	3952865	snp156	0.8206425
LG1	3952878	snp157	0.9371973
LG1	3952879	snp158	0.9881559
LG1	3952936	snp159	0.1263589
LG1	3952947	snp160	0.3727568
LG1	3952978	snp161	0.8306495
LG1	3953240	snp162	0.898313
LG1	3953277	snp163	0.4856273
LG1	3953283	snp164	0.4084079
LG1	3953328	snp165	0.2812357
LG1	4026194	snp166	0.4704223
LG1	4026253	snp167	0.9164068
LG1	4036867	snp168	0.9937385
LG1	4036893	snp169	0.4414902
LG1	4036912	snp170	0.4092077
LG1	4036964	snp171	0.9200527
LG1	4037670	snp172	0.9367079
LG1	4037676	snp173	0.860641
LG1	4039021	snp174	0.04855294
LG1	4039747	snp175	0.8841838
LG1	4039752	snp176	0.7624786
LG1	4039804	snp177	0.3611894
LG1	4039862	snp178	0.2730831
LG1	4040242	snp179	0.132308
LG1	4044391	snp180	0.2495989
LG1	4044657	snp181	0.5224201
LG1	4044671	snp182	0.9881798
LG1	4044688	snp183	0.9876742
LG1	4044800	snp184	0.3921763
LG1	4044801	snp185	0.8743274
LG1	4044920	snp186	0.1875898
LG1	4044945	snp187	0.8864603
LG1	4044961	snp188	0.3999545
LG1	4045067	snp189	0.7169108
LG1	4045082	snp190	0.9964855
LG1	4045202	snp191	0.6186152
LG1	4045220	snp192	0.7788022
LG1	4045225	snp193	0.2755263
LG1	4045346	snp194	0.8930162
LG1	4045555	snp195	0.1660928
LG1	4045598	snp196	0.587208
LG1	4045749	snp197	0.708429
LG1	4045756	snp198	0.6725307
LG1	4045779	snp199	0.970206
LG1	4045785	snp200	0.2986804
LG1	4045795	snp201	0.1260662
LG1	4045958	snp202	0.2191581
LG1	4046717	snp203	0.4273702
LG1	4046769	snp204	0.3490432
LG1	4047052	snp205	0.3288838
LG1	4047145	snp206	0.922689
LG1	4047163	snp207	0.2014543
LG1	4047219	snp208	0.9057258
LG1	4047346	snp209	0.3037644
LG1	4047510	snp210	0.1986712
LG1	4047536	snp211	0.6691024
LG1	4047563	snp212	0.6795595
LG1	4047614	snp213	0.6648995
LG1	4047615	snp214	0.3906377
LG1	4047797	snp215	0.658888
LG1	4047861	snp216	0.1882473
LG1	4047880	snp217	0.8894282
LG1	4047996	snp218	0.7458704
LG1	4048055	snp219	0.770614
LG1	4048056	snp220	0.3350653
LG1	4048062	snp221	0.997951
LG1	4048072	snp222	0.9265086
LG1	4048104	snp223	0.8840671
LG1	4048583	snp224	0.3523244
LG1	4179769	snp225	0.5010218
LG1	4182158	snp226	0.7748125
LG1	4182219	snp227	0.08023754
LG1	4182519	snp228	0.2727955
LG1	4221974	snp229	0.3479811
LG1	4351052	snp230	0.5938504
LG1	4391706	snp231	0.9441035
LG1	4391780	snp232	0.8495514
LG1	4407783	snp233	0.896386
LG1	4407833	snp234	0.8149875
LG1	4407999	snp235	0.5432938
LG1	4524425	snp236	0.1490114
LG1	4570491	snp237	0.9211877
LG1	4570500	snp238	0.1996508
LG1	4570604	snp239	0.07531744
LG1	4570609	snp240	0.8390314
LG1	4570625	snp241	0.02392478
LG1	4570970	snp242	0.5186637
LG1	4571547	snp243	0.2199436
LG1	4571579	snp244	0.3268526
LG1	4571704	snp245	0.9415108
LG1	4651328	snp246	0.9694314
LG1	4651330	snp247	0.4794532
LG1	4652649	snp248	0.2319866
LG1	4750068	snp249	0.6157199
LG1	4750070	snp250	0.3313747
LG1	4829787	snp251	0.1857341
LG1	4829805	snp252	0.4395355
LG1	4829832	snp253	0.7205087
LG1	4829846	snp254	0.802874
LG1	4857600	snp255	0.3848137
LG1	4919064	snp256	0.060096
LG1	4919100	snp257	0.06047768
LG1	4919398	snp258	0.1999755
LG1	4919399	snp259	0.5205414
LG1	4919435	snp260	0.6671065
LG1	5444771	snp261	0.2011095
LG1	5444784	snp262	0.4609097
LG1	5561548	snp263	0.3148249
LG1	5859654	snp264	0.5101988
LG1	5860423	snp265	0.8632155
LG1	5860425	snp266	0.9532427
LG1	5929039	snp267	0.8790828
LG1	5929043	snp268	0.3848989
LG1	5929055	snp269	0.9037651
LG1	5929057	snp270	0.3910164
LG1	5929136	snp271	0.225011
LG1	5929143	snp272	0.6524981
LG1	5929187	snp273	0.7051078
LG1	5929204	snp274	0.4313931
LG1	5929213	snp275	0.321228
LG1	5976262	snp276	0.9084472
LG1	6069998	snp277	0.4264695
LG1	6070068	snp278	0.5699862
LG1	6240599	snp279	0.4556129
LG1	6240712	snp280	0.412724
LG1	6242408	snp281	0.8992428
LG1	6242415	snp282	0.8689564
LG1	6242432	snp283	0.7080749
LG1	6242476	snp284	0.6691354
LG1	6242525	snp285	0.8333302
LG1	6243737	snp286	0.3587829
LG1	6244134	snp287	0.4124229
LG1	6244181	snp288	0.1606316
LG1	6272163	snp289	0.4639938
LG1	6272241	snp290	0.4569596
LG1	6430347	snp291	0.256072
LG1	6589548	snp292	0.1769601
LG1	6589554	snp293	0.7241278
LG1	6620855	snp294	0.9322141
LG1	6622242	snp295	0.5220122
LG1	6624041	snp296	0.02915524
LG1	6625209	snp297	0.267159
LG1	6700995	snp298	0.9200518
LG1	6811224	snp299	0.8558872
LG1	6811300	snp300	0.3351516
LG1	6812532	snp301	0.8709168
LG1	6899012	snp302	0.5525669
LG1	7051337	snp303	0.9300474
LG1	7174932	snp304	0.2207135
LG1	7174985	snp305	0.2695652
LG1	7174989	snp306	0.5387453
LG1	7174998	snp307	0.689913
LG1	7175027	snp308	0.4072962
LG1	7175060	snp309	0.5448482
LG1	7175127	snp310	0.1295074
LG1	7175154	snp311	0.4470982
LG1	7175415	snp312	0.5043889
LG1	7175654	snp313	0.8430593
LG1	7175810	snp314	0.882594
LG1	7175813	snp315	0.9430352
LG1	7283250	snp316	0.1318731
LG1	7394134	snp317	0.2289748
LG1	7394172	snp318	0.8680845
LG1	7394177	snp319	0.997563
LG1	7394523	snp320	0.8874539
LG1	7412366	snp321	0.06150324
LG1	7413740	snp322	0.8993527
LG1	7413789	snp323	0.7942164
LG1	7627147	snp324	0.007235778
LG1	7655086	snp325	0.5951745
LG1	7769708	snp326	0.1315079
LG1	7876237	snp327	0.8636996
LG1	7876687	snp328	0.4992999
LG1	7876688	snp329	0.9734346
LG1	7906649	snp330	0.9360521
LG1	7978235	snp331	0.7159141
LG1	7978272	snp332	0.9796743
LG1	7980149	snp333	0.233181
LG1	7980160	snp334	0.08197755
LG1	7980207	snp335	0.3747318
LG1	7980331	snp336	0.4568937
LG1	7980333	snp337	0.6099347
LG1	7980339	snp338	0.2624929
LG1	7980358	snp339	0.4956278
LG1	7980362	snp340	0.9975768
LG1	7989550	snp341	0.3060307
LG1	7989585	snp342	0.8067597
LG1	8517588	snp343	0.2111101
LG1	8801668	snp344	0.0242001
LG1	8801701	snp345	0.5932294
LG1	8940150	snp346	0.7242493
LG1	9061842	snp347	0.9752792
LG1	9062126	snp348	0.05234082
LG1	9062329	snp349	0.966161
LG1	9062360	snp350	0.6795153
LG1	9062418	snp351	0.6859053
LG1	9062645	snp352	0.6522224
LG1	9062698	snp353	0.9144887
LG1	9062953	snp354	0.688718
LG1	9063064	snp355	0.1572547
LG1	9063080	snp356	0.5020477
LG1	9063374	snp357	0.8312495
LG1	9065230	snp358	0.4256975
LG1	9065492	snp359	0.8821178
LG1	9065896	snp360	1
LG1	9066162	snp361	0.3967697
LG1	9066974	snp362	0.9348308
LG1	9067707	snp363	0.9611457
LG1	9068185	snp364	0.2835462
LG1	9068188	snp365	0.9326092
LG1	9068365	snp366	0.04963982
LG1	9068368	snp367	0.04496679
LG1	9068599	snp368	0.9345531
LG1	9068617	snp369	0.6616162
LG1	9070001	snp370	0.9587863
LG1	9070564	snp371	0.780011
LG1	9070565	snp372	0.9087794
LG1	9070566	snp373	0.8806059
LG1	9070953	snp374	0.7707264
LG1	9070974	snp375	0.3788785
LG1	9071001	snp376	0.9097341
LG1	9071131	snp377	0.7125392
LG1	9071134	snp378	0.8771019
LG1	9071465	snp379	0.9752264
LG1	9071506	snp380	0.6349714
LG1	9072522	snp381	0.7774773
LG1	9072984	snp382	0.3045868
LG1	9073142	snp383	0.4184752
LG1	9073165	snp384	0.7176053
LG1	9073352	snp385	0.6503077
LG1	9346180	snp386	0.1306603
LG1	9403898	snp387	0.9011041
LG1	9404092	snp388	0.8269145
LG1	9404216	snp389	0.4798477
LG1	9404251	snp390	0.2161016
LG1	9404282	snp391	0.6352035
LG1	9404290	snp392	0.3741213
LG1	9404303	snp393	0.3575487
LG1	9404345	snp394	0.07157741
LG1	9404365	snp395	0.04996632
LG1	9404422	snp396	0.1351896
LG1	9404485	snp397	0.3530378
LG1	9404554	snp398	0.5013318
LG1	9404971	snp399	0.8874199
LG1	9404992	snp400	0.6301344
LG1	9405113	snp401	0.2312581
LG1	9405138	snp402	0.7160174
LG1	9405169	snp403	0.2952353
LG1	9405202	snp404	0.6623765
LG1	9405430	snp405	0.4826766
LG1	9405471	snp406	0.7702087
LG1	9405520	snp407	0.9191037
LG1	9405565	snp408	0.9147463
LG1	9406572	snp409	0.08365037
LG1	9406603	snp410	0.6869594
LG1	9406677	snp411	0.6811453
LG1	9406724	snp412	0.8459616
LG1	9406787	snp413	0.9516619
LG1	9406839	snp414	0.32554
LG1	9406928	snp415	0.1475703
LG1	9407021	snp416	0.7950956
LG1	9407045	snp417	0.5173469
LG1	9407205	snp418	0.1890823
LG1	9407213	snp419	0.005779989
LG1	9407331	snp420	0.3925813
LG1	9407351	snp421	0.009109812
LG1	9444102	snp422	0.1988477
LG1	9444130	snp423	0.9493462
LG1	9636930	snp424	0.06047366
LG1	9639593	snp425	0.4991908
LG1	9685846	snp426	0.9247134
LG1	9922674	snp427	0.600092
LG1	9966773	snp428	0.6510519
LG1	9966774	snp429	0.8718113
LG1	9967175	snp430	0.03104476
LG1	9967274	snp431	0.4148023
LG1	9967285	snp432	0.4499481
LG1	10066350	snp433	0.1038901
LG1	10121002	snp434	0.7907986
LG1	10121259	snp435	0.00472634
LG1	10122187	snp436	0.998794
LG1	10123882	snp437	0.8946858
LG1	10125415	snp438	0.85775
LG1	10125472	snp439	0.2557759
LG1	10125480	snp440	0.5498586
LG1	10125606	snp441	0.2748
LG1	10125634	snp442	0.839067
LG1	10125636	snp443	0.8295637
LG1	10125647	snp444	0.2867115
LG1	10125662	snp445	0.8371425
LG1	10125703	snp446	0.7546724
LG1	10140989	snp447	0.9018593
LG1	10141015	snp448	0.9251169
LG1	10141032	snp449	0.1303827
LG1	10229103	snp450	0.1751658
LG1	10229107	snp451	0.2997776
LG1	10229684	snp452	0.8675926
LG1	10229691	snp453	0.1287544
LG1	10258730	snp454	0.01884863
LG1	10258775	snp455	0.134556
LG1	10271772	snp456	0.5280786
LG1	10271774	snp457	0.8134905
LG1	10287649	snp458	0.9799186
LG1	10295163	snp459	0.9617269
LG1	10295177	snp460	0.9148864
LG1	10295226	snp461	0.7027537
LG1	10295792	snp462	0.6068101
LG1	10295960	snp463	0.2089981
LG1	10296033	snp464	0.6818675
LG1	10308464	snp465	0.7390611
LG1	10308599	snp466	0.7666973
LG1	10308804	snp467	0.8719565
LG1	10308841	snp468	0.7233658
LG1	10308941	snp469	0.5645634
LG1	10308974	snp470	0.1320714
LG1	10308991	snp471	0.3922471
LG1	10308993	snp472	0.2979433
LG1	10309393	snp473	0.6918161
LG1	10309472	snp474	0.9665882
LG1	10309483	snp475	0.4305548
LG1	10309505	snp476	0.7391445
LG1	10318992	snp477	0.6815277
LG1	10319119	snp478	0.3003819
LG1	10319209	snp479	0.940186
LG1	10371700	snp480	0.4909113
LG1	10371852	snp481	0.5349102
LG1	10371865	snp482	0.9098639
LG1	10371877	snp483	0.4504145
LG1	10371994	snp484	0.03827362
LG1	10372352	snp485	0.9874148
LG1	10372401	snp486	0.1165154
LG1	10372466	snp487	0.7028611
LG1	10372526	snp488	0.2066165
LG1	10403247	snp489	0.04553372
LG1	10403492	snp490	0.1780481
LG1	10403565	snp491	0.6503553
LG1	10403566	snp492	0.9987588
LG1	10403567	snp493	0.6008135
LG1	10403667	snp494	0.734508
LG1	10403678	snp495	0.2470061
LG1	10403689	snp496	0.3901121
LG1	10403698	snp497	0.9692921
LG1	10403729	snp498	0.2341351
LG1	10404085	snp499	0.9733654
LG1	10404176	snp500	0.9412282
LG1	10416271	snp501	0.866554
LG1	10416313	snp502	0.837188
LG1	10417320	snp503	0.1530029
LG1	10533239	snp504	0.1773602
LG1	10533265	snp505	0.04942577
LG1	10533273	snp506	0.08690112
LG1	10533295	snp507	0.566377
LG1	10533329	snp508	0.6532537
LG1	10533481	snp509	0.1106897
LG1	10533487	snp510	0.05080225
LG1	10533613	snp511	0.195563
LG1	10533664	snp512	0.1084815
LG1	10533672	snp513	0.06354508
LG1	10533850	snp514	0.192946
LG1	10533859	snp515	0.1037249
LG1	10534074	snp516	0.5348863
LG1	10534078	snp517	0.5869518
LG1	10534155	snp518	0.9310186
LG1	10534216	snp519	0.09226175
LG1	10534268	snp520	0.06560188
LG1	10534349	snp521	0.9723781
LG1	10534397	snp522	0.9671936
LG1	10534400	snp523	0.9589912
LG1	10534631	snp524	0.1529276
LG1	10534632	snp525	0.2533815
LG1	10534637	snp526	0.112376
LG1	10534735	snp527	0.5332819
LG1	10534760	snp528	0.1737682
LG1	10534803	snp529	0.1048966
LG1	10534866	snp530	0.1450963
LG1	10534907	snp531	0.9508054
LG1	10534920	snp532	0.5020926
LG1	10534976	snp533	0.8597017
LG1	10534996	snp534	0.4522308
LG1	10535156	snp535	0.8245489
LG1	10535247	snp536	0.8298327
LG1	10535306	snp537	0.09149187
LG1	10535325	snp538	0.9048349
LG1	10535357	snp539	0.03274197
LG1	10535402	snp540	0.07314743
LG1	10535403	snp541	0.1095927
LG1	10535423	snp542	0.01799713
LG1	10535482	snp543	0.9399318
LG1	10535556	snp544	0.958638
LG1	10535647	snp545	0.3832897
LG1	10535661	snp546	0.3693479
LG1	10535710	snp547	0.1080524
LG1	10536073	snp548	0.07448931
LG1	10536098	snp549	0.1512176
LG1	10536103	snp550	0.09304086
LG1	10536199	snp551	0.1671188
LG1	10536213	snp552	0.2441416
LG1	10536225	snp553	0.8476915
LG1	10536250	snp554	0.7913812
LG1	10536253	snp555	0.6281108
LG1	10536263	snp556	0.4951691
LG1	10536287	snp557	0.1718421
LG1	10569413	snp558	0.4981904
LG1	10578434	snp559	0.858318
LG1	10579263	snp560	0.6880259
LG1	10579437	snp561	0.9086147
LG1	10668783	snp562	0.9281931
LG1	10685183	snp563	0.1163796
LG1	10685335	snp564	0.6257387
LG1	10685388	snp565	0.7033671
LG1	10685437	snp566	0.9737898
LG1	10722517	snp567	0.9014579
LG1	10739305	snp568	0.208259
LG1	10739467	snp569	0.7482217
LG1	10739480	snp570	0.9122317
LG1	10739485	snp571	0.8873208
LG1	10739578	snp572	0.2575242
LG1	10739771	snp573	0.4138603
LG1	10741165	snp574	0.007806959
LG1	10741235	snp575	0.9222976
LG1	10741407	snp576	0.4418168
LG1	10741602	snp577	0.881929
LG1	10748870	snp578	0.9274506
LG1	10763071	snp579	0.1953004
LG1	10763105	snp580	0.216732
LG1	10763133	snp581	0.0922338
LG1	10763228	snp582	0.1915821
LG1	10763247	snp583	0.7133388
LG1	10769184	snp584	0.8919576
LG1	10803498	snp585	0.2707932
LG1	10803528	snp586	0.4656062
LG1	10803579	snp587	0.6220366
LG1	10803705	snp588	0.9487882
LG1	10803744	snp589	0.8520487
LG1	10803801	snp590	0.286698
LG1	10803980	snp591	0.02661973
LG1	10803986	snp592	0.9582566
LG1	10803987	snp593	0.06081162
LG1	10804171	snp594	0.8077053
LG1	10804188	snp595	0.3730752
LG1	10804220	snp596	0.9591097
LG1	10804346	snp597	0.1451562
LG1	10804371	snp598	0.7409116
LG1	10804544	snp599	0.2552557
LG1	10804650	snp600	0.7047667
LG1	10804986	snp601	0.5594573
LG1	10805103	snp602	0.2731382
LG1	10805111	snp603	0.1156413
LG1	10805145	snp604	0.8444185
LG1	10805160	snp605	0.7456373
LG1	10805163	snp606	0.8176252
LG1	10805205	snp607	0.9662936
LG1	10805223	snp608	0.359644
LG1	10805296	snp609	0.04744718
LG1	10805334	snp610	0.2590743
LG1	10805340	snp611	0.3855789
LG1	10805378	snp612	0.5127806
LG1	10805511	snp613	0.5604261
LG1	10805584	snp614	0.8650626
LG1	10805613	snp615	0.2430759
LG1	10805622	snp616	0.3746217
LG1	10808847	snp617	0.5580305
LG1	10814940	snp618	0.2578493
LG1	10814943	snp619	0.2514326
LG1	10814945	snp620	0.5755337
LG1	10814951	snp621	0.6699072
LG1	10815542	snp622	0.8244971
LG1	10815552	snp623	0.736657
LG1	10815627	snp624	0.5022267
LG1	10815741	snp625	0.8024604
LG1	10815745	snp626	0.2605327
LG1	10815746	snp627	0.9731479
LG1	10815854	snp628	0.5286322
LG1	10815866	snp629	0.8165598
LG1	10815908	snp630	0.1732642
LG1	10836878	snp631	0.2628579
LG1	10839173	snp632	0.7213916
LG1	10839610	snp633	0.08407955
LG1	10839615	snp634	0.5361119
LG1	10839623	snp635	0.652152
LG1	10839676	snp636	0.1686899
LG1	10839691	snp637	0.09823421
LG1	10920587	snp638	0.5494311
LG1	10920590	snp639	0.5015918
LG1	10933000	snp640	0.2955893
LG1	10933010	snp641	0.2439743
LG1	10933019	snp642	0.5986716
LG1	10933037	snp643	0.4097383
LG1	10933130	snp644	0.9101926
LG1	10941007	snp645	0.6606299
LG1	10941021	snp646	0.5568363
LG1	10941552	snp647	0.4330948
LG1	10944821	snp648	0.06011678
LG1	11004796	snp649	0.9351432
LG1	11006262	snp650	0.4832913
LG1	11006264	snp651	0.6275653
LG1	11006306	snp652	0.6224317
LG1	11036327	snp653	0.2623337
LG1	11087238	snp654	0.8344356
LG1	11140287	snp655	0.9366045
LG1	11140315	snp656	0.9494322
LG1	11140527	snp657	0.2435429
LG1	11140538	snp658	0.6538604
LG1	11140561	snp659	0.2234462
LG1	11147511	snp660	0.3153854
LG1	11167101	snp661	0.6290267
LG1	11167133	snp662	0.5432051
LG1	11167169	snp663	0.9516373
LG1	11171468	snp664	0.9248861
LG1	11171470	snp665	0.9549705
LG1	11171475	snp666	0.5950529
LG1	11176644	snp667	0.523455
LG1	11176695	snp668	0.6963652
LG1	11176732	snp669	0.1256066
LG1	11200463	snp670	0.3139881
LG1	11200525	snp671	0.3561883
LG1	11200920	snp672	0.2103759
LG1	11201318	snp673	0.2758115
LG1	11201328	snp674	0.9189678
LG1	11201480	snp675	0.1659424
LG1	11202573	snp676	0.9484255
LG1	11202594	snp677	0.5955097
LG1	11202624	snp678	0.4161035
LG1	11202651	snp679	0.8873719
LG1	11207811	snp680	0.08303078
LG1	11208131	snp681	0.2222792
LG1	11208281	snp682	0.2204151
LG1	11209010	snp683	0.4133993
LG1	11209040	snp684	0.4934767
LG1	11209455	snp685	0.7868266
LG1	11209523	snp686	0.5458122
LG1	11209562	snp687	0.9704149
LG1	11209897	snp688	0.6067466
LG1	11210000	snp689	0.1757825
LG1	11210129	snp690	0.703117
LG1	11210176	snp691	0.9191125
LG1	11211074	snp692	0.8199148
LG1	11212710	snp693	0.9134803
LG1	11221830	snp694	0.8063706
LG1	11221884	snp695	0.07256482
LG1	11222123	snp696	0.5734562
LG1	11222132	snp697	0.733221
LG1	11222509	snp698	0.6697945
LG1	11222535	snp699	0.9475767
LG1	11222603	snp700	0.9637577
LG1	11299072	snp701	0.9053348
LG1	11299110	snp702	0.7737144
LG1	11318525	snp703	0.07779971
LG1	11318537	snp704	0.9807717
LG1	11318546	snp705	0.06275276
LG1	11320011	snp706	0.5829293
LG1	11377913	snp707	0.7079491
LG1	11514876	snp708	0.5365233
LG1	11517516	snp709	0.9469534
LG1	11517572	snp710	0.2068015
LG1	11517638	snp711	0.8500248
LG1	11517649	snp712	0.03616722
LG1	11517653	snp713	0.2137103
LG1	11517848	snp714	0.6208497
LG1	11517883	snp715	0.6335921
LG1	11517971	snp716	0.8733819
LG1	11518004	snp717	0.9313757
LG1	11518005	snp718	0.9116361
LG1	11518213	snp719	0.1545575
LG1	11518224	snp720	0.4754294
LG1	11518258	snp721	0.7412655
LG1	11518432	snp722	0.9395348
LG1	11518443	snp723	0.9508188
LG1	11518483	snp724	0.9901692
LG1	11518531	snp725	0.950959
LG1	11518571	snp726	0.9841361
LG1	11522478	snp727	0.531745
LG1	11522556	snp728	0.7167397
LG1	11522560	snp729	0.886995
LG1	11522574	snp730	0.8571878
LG1	11522579	snp731	0.6777224
LG1	11522603	snp732	0.8890993
LG1	11522609	snp733	0.8153081
LG1	11556171	snp734	0.1699541
LG1	11556201	snp735	0.9074932
LG1	11556210	snp736	0.8479532
LG1	11556219	snp737	0.9706724
LG1	11556473	snp738	0.4297114
LG1	11556479	snp739	0.5435389
LG1	11556545	snp740	0.6539671
LG1	11556567	snp741	0.6244925
LG1	11556590	snp742	0.7716421
LG1	11556622	snp743	0.2449758
LG1	11556636	snp744	0.1634654
LG1	11556686	snp745	0.7686042
LG1	11556705	snp746	0.04473538
LG1	11556719	snp747	0.007043436
LG1	11557892	snp748	0.800131
LG1	11557937	snp749	0.8528406
LG1	11558088	snp750	0.8591275
LG1	11558103	snp751	0.03410656
LG1	11558153	snp752	0.1705393
LG1	11558179	snp753	0.6104674
LG1	11558334	snp754	0.2557906
LG1	11558413	snp755	0.5941317
LG1	11558448	snp756	0.8991015
LG1	11558459	snp757	0.6240612
LG1	11558583	snp758	0.08435386
LG1	11558672	snp759	0.2244731
LG1	11558698	snp760	0.05024802
LG1	11558712	snp761	0.08589359
LG1	11558757	snp762	0.1421101
LG1	11558786	snp763	0.2629125
LG1	11558804	snp764	0.9696312
LG1	11558837	snp765	0.882334
LG1	11558839	snp766	0.9836178
LG1	11558842	snp767	0.9707139
LG1	11558877	snp768	0.5145584
LG1	11558888	snp769	0.6705066
LG1	11558890	snp770	0.274733
LG1	11559110	snp771	0.9256911
LG1	11559148	snp772	0.7267399
LG1	11559331	snp773	0.6145412
LG1	11559336	snp774	0.1618326
LG1	11569716	snp775	0.6472614
LG1	11569724	snp776	0.8372607
LG1	11569736	snp777	0.5200088
LG1	11570806	snp778	0.7957171
LG1	11570904	snp779	0.6008591
LG1	11570910	snp780	0.3228613
LG1	11576485	snp781	0.7840482
LG1	11576643	snp782	0.8629424
LG1	11580354	snp783	0.01660643
LG1	11580409	snp784	0.6396318
LG1	11580440	snp785	0.3131527
LG1	11592395	snp786	0.8384459
LG1	11595051	snp787	0.6839859
LG1	11595161	snp788	0.5118526
LG1	11606958	snp789	0.0227165
LG1	11606961	snp790	0.01136426
LG1	11607162	snp791	0.4810802
LG1	11607204	snp792	0.6072183
LG1	11607414	snp793	0.891008
LG1	11607513	snp794	0.2384044
LG1	11608062	snp795	0.373536
LG1	11608256	snp796	0.54717
LG1	11608261	snp797	0.6102094
LG1	11608458	snp798	0.2027353
LG1	11608644	snp799	0.8631142
LG1	11608680	snp800	0.01008458
LG1	11608686	snp801	0.05203641
LG1	11608930	snp802	0.4906294
LG1	11608946	snp803	0.5890477
LG1	11609549	snp804	0.8862135
LG1	11609556	snp805	0.6612748
LG1	11609567	snp806	0.6096577
LG1	11609605	snp807	0.9084267
LG1	11610323	snp808	0.8753369
LG1	11610378	snp809	0.9028913
LG1	11610395	snp810	0.6263965
LG1	11610443	snp811	0.8701277
LG1	11610463	snp812	0.6184358
LG1	11610466	snp813	0.5726074
LG1	11652544	snp814	0.2993323
LG1	11652980	snp815	0.9464749
LG1	11653141	snp816	0.04816201
LG1	11653150	snp817	0.1771024
LG1	11653158	snp818	0.2609452
LG1	11653532	snp819	0.9527607
LG1	11653941	snp820	0.4254413
LG1	11653950	snp821	0.1819819
LG1	11653955	snp822	0.5983543
LG1	11655077	snp823	0.4178947
LG1	11655107	snp824	0.5163768
LG1	11656029	snp825	0.2224631
LG1	11656058	snp826	0.4481343
LG1	11656087	snp827	0.6969972
LG1	11657339	snp828	0.9566206
LG1	11657423	snp829	0.2231778
LG1	11657780	snp830	0.8658634
LG1	11658015	snp831	0.844011
LG1	11730272	snp832	0.8917064
LG1	11750496	snp833	0.1447429
LG1	11792745	snp834	0.9283514
LG1	12053218	snp835	0.3885696
LG1	12053249	snp836	0.001947601
LG1	12635670	snp837	0.664252
LG1	12735569	snp838	0.29208
LG1	12754965	snp839	0.2073717
LG1	12756400	snp840	0.90644
LG1	12756415	snp841	0.209147
LG1	12756416	snp842	0.148526
LG1	13042566	snp843	0.07985848
LG1	13042735	snp844	0.5372375
LG1	13042872	snp845	0.9862486
LG1	13042892	snp846	0.5282031
LG1	13043548	snp847	0.2507185
LG1	13044253	snp848	0.5667644
LG1	13044294	snp849	0.9125861
LG1	13044349	snp850	0.63582
LG1	13287688	snp851	0.8937361
LG1	13288628	snp852	0.8681977
LG1	13375449	snp853	0.7367002
LG1	13375454	snp854	0.8965111
LG1	13743469	snp855	0.5501414
LG1	13872647	snp856	0.09732314
LG1	13984346	snp857	0.4908916
LG1	14232015	snp858	0.5131674
LG1	14386865	snp859	0.3026762
LG1	14600396	snp860	0.6040822
LG1	14600420	snp861	0.3475243
LG1	14600428	snp862	0.8599988
LG1	14600445	snp863	0.6127272
LG1	14600691	snp864	0.9340814
LG1	14601141	snp865	0.9310329
LG1	14601229	snp866	0.9617515
LG1	14606722	snp867	0.9237288
LG1	14606727	snp868	0.9002475
LG1	14606752	snp869	0.9509316
LG1	14606850	snp870	0.2062538
LG1	14716024	snp871	0.2472824
LG1	14716048	snp872	0.06979259
LG1	14716060	snp873	0.7354196
LG1	14717409	snp874	0.3255142
LG1	14717475	snp875	0.5826984
LG1	14717829	snp876	0.690111
LG1	14717889	snp877	0.6493994
LG1	14718870	snp878	0.3032376
LG1	14719335	snp879	0.3142526
LG1	14743749	snp880	0.8863419
LG1	14744585	snp881	0.3658685
LG1	14744792	snp882	0.1140607
LG1	14744798	snp883	0.4634542
LG1	14744928	snp884	0.6259519
LG1	14744930	snp885	0.8784282
LG1	14745137	snp886	0.8317202
LG1	14745174	snp887	0.7999012
LG1	14768435	snp888	0.9886994
LG1	14768441	snp889	0.994582
LG1	14768792	snp890	0.502667
LG1	14769095	snp891	0.6988487
LG1	14769160	snp892	0.9729575
LG1	14769384	snp893	0.6719292
LG1	14769402	snp894	0.8734317
LG1	14769598	snp895	0.4624305
LG1	14769727	snp896	0.9262319
LG1	14770322	snp897	0.5144715
LG1	14770334	snp898	0.8973057
LG1	14770755	snp899	0.5725088
LG1	14770759	snp900	0.8262983
LG1	14771215	snp901	0.09604667
LG1	14987777	snp902	0.1542532
LG1	15057955	snp903	0.06735002
LG1	15176270	snp904	0.6741217
LG1	15176399	snp905	0.2866404
LG1	15176401	snp906	0.8440477
LG1	15176403	snp907	0.8367382
LG1	15176439	snp908	0.1666363
LG1	15295893	snp909	0.08446838
LG1	15295905	snp910	0.2697523
LG1	15295906	snp911	0.2111445
LG1	15295928	snp912	0.8609311
LG1	15295937	snp913	0.7249568
LG1	15296074	snp914	0.8760352
LG1	15296122	snp915	0.3859725
LG1	15331637	snp916	0.8672112
LG1	15332104	snp917	0.5701208
LG1	15477449	snp918	0.5745787
LG1	15546040	snp919	0.4988916
LG1	15565032	snp920	0.4729779
LG1	15569131	snp921	0.4197617
LG1	15631099	snp922	0.3914636
LG1	15631118	snp923	0.0684173
LG1	15631204	snp924	0.8520897
LG1	15785493	snp925	0.007419535
LG1	15973528	snp926	0.969472
LG1	16051189	snp927	0.8518459
LG1	16259945	snp928	0.5086945
LG1	16689599	snp929	0.5183593
LG1	16712979	snp930	0.5390912
LG1	16712994	snp931	0.3287618
LG1	16713238	snp932	0.6069292
LG1	16713254	snp933	0.963258
LG1	16713265	snp934	0.6612487
LG1	16713269	snp935	0.8217518
LG1	16810629	snp936	0.9707404
LG1	16810631	snp937	0.6690985
LG1	16942383	snp938	0.6207816
LG1	16942397	snp939	0.9395411
LG1	16942407	snp940	0.9514313
LG1	16942441	snp941	0.8551951
LG1	16992509	snp942	0.8247495
LG1	17027356	snp943	0.7773341
LG1	17027544	snp944	0.8720025
LG1	17028830	snp945	0.9397543
LG1	17066933	snp946	0.04007178
LG1	17169160	snp947	0.8312261
LG1	17302635	snp948	0.9585157
LG1	17303412	snp949	0.9042012
LG1	17416085	snp950	0.4787094
LG1	17738445	snp951	0.9513869
LG1	17745903	snp952	0.3410225
LG1	17758094	snp953	0.08683865
LG1	17821650	snp954	0.9910833
LG1	17837939	snp955	0.5688828
LG1	17838247	snp956	0.8963198
LG1	18134979	snp957	0.9388026
LG1	18143259	snp958	0.8214277
LG1	18277173	snp959	0.8937294
LG1	18277612	snp960	0.3683587
LG1	18779698	snp961	0.3535103
LG1	18780145	snp962	0.3130802
LG1	18780947	snp963	0.1590011
LG1	18780979	snp964	0.8528499
LG1	18782384	snp965	0.3486274
LG1	18783288	snp966	0.8894483
LG1	18788649	snp967	0.2045073
LG1	18788662	snp968	0.0605907
LG1	18874119	snp969	0.6632659
LG1	18877231	snp970	0.304982
LG1	18877966	snp971	0.660171
LG1	18877973	snp972	0.7699047
LG1	18878002	snp973	0.1803315
LG1	18878025	snp974	0.8882412
LG1	19204790	snp975	0.09570463
LG1	19204821	snp976	0.5259797
LG1	19533705	snp977	0.8166382
LG1	19533744	snp978	0.9013925
LG1	19575887	snp979	0.1532965
LG1	19575916	snp980	0.06962117
LG1	19576013	snp981	0.71336
LG1	19576043	snp982	0.9276372
LG1	19576059	snp983	0.03117504
LG1	19576098	snp984	0.1608367
LG1	19576135	snp985	0.4775999
LG1	19576166	snp986	0.8222518
LG1	19576194	snp987	0.884878
LG1	19576284	snp988	0.8466993
LG1	19576319	snp989	0.3729894
LG1	19576324	snp990	0.1255551
LG1	19576636	snp991	0.279715
LG1	20234507	snp992	0.5688775
LG1	20396535	snp993	0.7686984
LG1	20396721	snp994	0.616576
LG1	20396748	snp995	0.8716732
LG1	20397145	snp996	0.1942701
LG1	20397161	snp997	0.90862
LG1	20397177	snp998	0.08216614
LG1	20397189	snp999	0.9402262
LG1	20397302	snp1000	0.7085432
LG1	20405581	snp1001	0.531988
LG1	20405582	snp1002	0.4882992
LG1	20405779	snp1003	0.9194876
LG1	20405794	snp1004	0.5558936
LG1	20405797	snp1005	0.4688474
LG1	20405805	snp1006	0.4487861
LG1	20406163	snp1007	0.9567551
LG1	20634237	snp1008	0.06431669
LG1	20634244	snp1009	0.02540886
LG1	20634383	snp1010	0.6043042
LG1	20634526	snp1011	0.175015
LG1	20746827	snp1012	0.8844919
LG1	20795687	snp1013	0.2343192
LG1	20867810	snp1014	0.9178822
LG1	21116099	snp1015	0.1331815
LG1	21120308	snp1016	0.9784037
LG1	21144752	snp1017	0.7130021
LG1	21144962	snp1018	0.592022
LG1	21149652	snp1019	0.9869861
LG1	21150057	snp1020	0.9320538
LG1	21150078	snp1021	0.7818543
LG1	21151924	snp1022	0.399503
LG1	21151947	snp1023	0.3052129
LG1	21229333	snp1024	0.08122144
LG1	21229360	snp1025	0.2545199
LG1	21230284	snp1026	0.2195627
LG1	21230874	snp1027	0.8637217
LG1	21230883	snp1028	0.8704387
LG1	21230941	snp1029	0.9636052
LG1	21231099	snp1030	0.2610452
LG1	21231161	snp1031	0.7449137
LG1	21231243	snp1032	0.371533
LG1	21231255	snp1033	0.1194539
LG1	21231410	snp1034	0.9116698
LG1	21236311	snp1035	0.0001096425
LG1	21236317	snp1036	0.01929654
LG1	21236442	snp1037	0.8831696
LG1	21239141	snp1038	0.8988985
LG1	21239342	snp1039	0.8629292
LG1	21239346	snp1040	0.4849431
LG1	21239357	snp1041	0.4526086
LG1	21239359	snp1042	0.5206932
LG1	21256562	snp1043	0.9319199
LG1	21256578	snp1044	0.1711896
LG1	21256587	snp1045	0.9330057
LG1	21256588	snp1046	0.9461672
LG1	21257396	snp1047	0.6122964
LG1	21257577	snp1048	0.8281741
LG1	21267668	snp1049	0.3372895
LG1	21267670	snp1050	0.6608812
LG1	21267698	snp1051	0.9414969
LG1	21267876	snp1052	0.08811622
LG1	21267939	snp1053	0.356313
LG1	21273864	snp1054	0.002377049
LG1	21273866	snp1055	0.01695713
LG1	21273878	snp1056	0.02626708
LG1	21273885	snp1057	0.01150122
LG1	21366657	snp1058	0.9391856
LG1	21366711	snp1059	0.04946928
LG1	21448845	snp1060	0.9133478
LG1	21448881	snp1061	0.1278694
LG1	21448895	snp1062	0.8351614
LG1	21725093	snp1063	0.9369762
LG1	21725111	snp1064	0.5231546
LG1	21754356	snp1065	0.8108917
LG1	21754397	snp1066	0.6637437
LG1	21919696	snp1067	0.9229014
LG1	21919743	snp1068	0.1355176
LG1	21919746	snp1069	0.4275069
LG1	22061758	snp1070	0.909282
LG1	22061810	snp1071	0.9669977
LG1	22222639	snp1072	0.8153058
LG1	22505979	snp1073	0.2093433
LG1	22506067	snp1074	0.9885057
LG1	22506081	snp1075	0.5112436
LG1	22506089	snp1076	1
LG1	22506396	snp1077	0.104467
LG1	22506429	snp1078	0.5707389
LG1	22506491	snp1079	0.7654642
LG1	22506538	snp1080	0.9229792
LG1	22506549	snp1081	0.5207882
LG1	22506550	snp1082	0.2258145
LG1	22506830	snp1083	0.1915658
LG1	22545266	snp1084	0.3399538
LG1	22545280	snp1085	0.6609255
LG1	22545312	snp1086	0.9050025
LG1	22545459	snp1087	0.8491073
LG1	22545506	snp1088	0.7431424
LG1	22590130	snp1089	0.2814758
LG1	22617962	snp1090	0.4344371
LG1	22711541	snp1091	0.9473956
LG1	22711619	snp1092	0.4911558
LG1	22949192	snp1093	0.8923889
LG1	22949236	snp1094	0.9007763
LG1	22949387	snp1095	0.9437119
LG1	23043202	snp1096	0.1412296
LG1	23043397	snp1097	0.6403056
LG1	23043508	snp1098	0.1752724
LG1	23043552	snp1099	0.564013
LG1	23529078	snp1100	0.2334217
LG1	23529220	snp1101	0.8049653
LG1	23529231	snp1102	0.6608056
LG1	23529322	snp1103	0.8830203
LG1	23529338	snp1104	0.6069254
LG1	23529430	snp1105	0.1585194
LG1	23529599	snp1106	0.4550188
LG1	23529600	snp1107	0.5831903
LG1	23529601	snp1108	0.880547
LG1	23550501	snp1109	0.3933154
LG1	23550639	snp1110	0.5095042
LG1	23550704	snp1111	0.8899614
LG1	23658285	snp1112	0.7597829
LG1	24266982	snp1113	0.5382672
LG1	24326855	snp1114	0.8001017
LG1	24347107	snp1115	0.2528396
LG1	24347134	snp1116	0.5164619
LG1	24347136	snp1117	0.07108212
LG1	24347157	snp1118	0.09513104
LG1	24347158	snp1119	0.2352928
LG1	24347197	snp1120	0.2318633
LG1	24347204	snp1121	0.2049427
LG1	24348672	snp1122	0.7848836
LG1	24348722	snp1123	0.6535402
LG1	24348732	snp1124	0.2710622
LG1	24348746	snp1125	0.5438102
LG1	24383715	snp1126	0.2210774
LG1	24383738	snp1127	0.2862608
LG1	24396095	snp1128	0.9825888
LG1	24396258	snp1129	0.1363418
LG1	24396259	snp1130	0.06307768
LG1	24396328	snp1131	0.7771361
LG1	24396674	snp1132	0.5508622
LG1	24396714	snp1133	0.6052909
LG1	24396749	snp1134	0.7954211
LG1	24411933	snp1135	0.2663045
LG1	24412022	snp1136	0.1025189
LG1	24412060	snp1137	0.423344
LG1	24412061	snp1138	0.6867227
LG1	24412193	snp1139	0.3886749
LG1	24412194	snp1140	0.5023666
LG1	24412714	snp1141	0.8757361
LG1	24412759	snp1142	0.7264674
LG1	24446850	snp1143	0.7050789
LG1	24446859	snp1144	0.7183782
LG1	24540009	snp1145	0.6613132
LG1	24540013	snp1146	0.9824004
LG1	24540063	snp1147	0.9198283
LG1	24540123	snp1148	0.6523634
LG1	24540145	snp1149	0.9703633
LG1	24540393	snp1150	0.2113698
LG1	24540637	snp1151	0.4587439
LG1	24550502	snp1152	0.1460552
LG1	24550532	snp1153	0.005881018
LG1	24550535	snp1154	0.9754441
LG1	24550722	snp1155	0.9723531
LG1	24550727	snp1156	0.3041008
LG1	24550733	snp1157	0.386265
LG1	24550739	snp1158	0.2811308
LG1	24785144	snp1159	0.9247235
LG1	24785230	snp1160	0.9152542
LG1	24785549	snp1161	0.5061118
LG1	24785558	snp1162	0.9688597
LG1	24785857	snp1163	0.7389774
LG1	24785859	snp1164	0.4307778
LG1	24788072	snp1165	0.7407325
LG1	24788656	snp1166	0.1771558
LG1	24788806	snp1167	0.03627227
LG1	24788854	snp1168	0.6733499
LG1	24789076	snp1169	0.9367912
LG1	24833132	snp1170	0.9739227
LG1	24905865	snp1171	0.792762
LG1	24907508	snp1172	0.03529638
LG1	24907704	snp1173	0.3905912
LG1	24907874	snp1174	0.7174558
LG1	24907894	snp1175	0.3927647
LG1	25054000	snp1176	0.1686738
LG1	25165343	snp1177	0.7413957
LG1	25165347	snp1178	0.3695076
LG1	25165362	snp1179	0.9150014
LG1	25165400	snp1180	0.9132198
LG1	25166547	snp1181	0.9734305
LG1	25167188	snp1182	0.003881701
LG1	25167444	snp1183	0.8999512
LG1	25167590	snp1184	0.3887394
LG1	25167644	snp1185	0.2020837
LG1	25168199	snp1186	0.08200518
LG1	25168299	snp1187	0.9356715
LG1	25168343	snp1188	0.9129698
LG1	25168427	snp1189	0.3113271
LG1	25168437	snp1190	0.5023691
LG1	25168519	snp1191	0.0412523
LG1	25168609	snp1192	0.926283
LG1	25168626	snp1193	0.9748773
LG1	25168765	snp1194	0.3431484
LG1	25168836	snp1195	0.02102789
LG1	25250704	snp1196	0.5871665
LG1	25250806	snp1197	0.810495
LG1	25250928	snp1198	0.003886211
LG1	25250946	snp1199	0.6388364
LG1	25251085	snp1200	0.9443429
LG1	25251994	snp1201	0.8266862
LG1	25252000	snp1202	0.942832
LG1	25252001	snp1203	0.246438
LG1	25252007	snp1204	0.4297572
LG1	25252013	snp1205	0.7544608
LG1	25252015	snp1206	0.8826754
LG1	25252361	snp1207	0.9289111
LG1	25252363	snp1208	0.3590416
LG1	25252371	snp1209	0.6164395
LG1	25252393	snp1210	0.7614434
LG1	25252441	snp1211	0.7000566
LG1	25252513	snp1212	0.6989224
LG1	25395355	snp1213	0.05391568
LG1	25467825	snp1214	0.6667994
LG1	25467874	snp1215	0.5502785
LG1	25486692	snp1216	0.0160033
LG1	25486706	snp1217	0.8828324
LG1	25486710	snp1218	0.2399948
LG1	25600174	snp1219	0.7422908
LG1	25600395	snp1220	0.5615145
LG1	25600402	snp1221	0.2849722
LG1	25604149	snp1222	0.7346358
LG1	25604151	snp1223	4.380613e-06
LG1	25664720	snp1224	0.3403488
LG1	25743956	snp1225	0.8288801
LG1	25744127	snp1226	0.5656528
LG1	25744237	snp1227	0.7277213
LG1	25744263	snp1228	0.531443
LG1	25744271	snp1229	0.6778607
LG1	25744315	snp1230	0.8624728
LG1	25927991	snp1231	0.3448414
LG1	25927995	snp1232	0.219199
LG1	25929763	snp1233	0.418836
LG1	25929768	snp1234	0.6905938
LG1	25929816	snp1235	0.9067849
LG1	25951293	snp1236	0.8548683
LG1	25951295	snp1237	0.9431747
LG1	25952325	snp1238	0.3390169
LG1	25952345	snp1239	0.8568939
LG1	26013552	snp1240	0.2099807
LG1	26014454	snp1241	0.9881037
LG1	26014461	snp1242	0.5987608
LG1	26014485	snp1243	0.7566671
LG1	26016359	snp1244	0.7744642
LG1	26016421	snp1245	0.8946732
LG1	26016476	snp1246	0.18693
LG1	26016504	snp1247	0.3288914
LG1	26016518	snp1248	0.6387341
LG1	26016569	snp1249	0.8611
LG1	26016685	snp1250	0.229488
LG1	26016739	snp1251	0.8628658
LG1	26016871	snp1252	0.01728463
LG1	26016888	snp1253	0.3729246
LG1	26016893	snp1254	0.655785
LG1	26016905	snp1255	0.3865902
LG1	26017415	snp1256	0.9126132
LG1	26017497	snp1257	0.07593814
LG1	26017606	snp1258	0.7062753
LG1	26017633	snp1259	0.618619
LG1	26017676	snp1260	0.6539181
LG1	26017753	snp1261	0.9773686
LG1	26017763	snp1262	0.2216933
LG1	26017852	snp1263	0.2995723
LG1	26017873	snp1264	0.1795761
LG1	26017921	snp1265	0.4999473
LG1	26018016	snp1266	0.5048069
LG1	26018037	snp1267	0.7524737
LG1	26018096	snp1268	0.7079405
LG1	26018295	snp1269	0.5981801
LG1	26018296	snp1270	0.647182
LG1	26018318	snp1271	0.2191306
LG1	26018409	snp1272	0.9107733
LG1	26018420	snp1273	0.3084504
LG1	26018714	snp1274	0.2064867
LG1	26020169	snp1275	0.5123002
LG1	26020235	snp1276	0.9508594
LG1	26020659	snp1277	0.0692714
LG1	26023708	snp1278	0.6428606
LG1	26023726	snp1279	0.1158995
LG1	26023997	snp1280	0.5213221
LG1	26024054	snp1281	0.1859124
LG1	26024135	snp1282	0.3315687
LG1	26024167	snp1283	0.9155099
LG1	26024231	snp1284	0.7454588
LG1	26024413	snp1285	0.6952048
LG1	26024414	snp1286	0.7745024
LG1	26024425	snp1287	0.3403266
LG1	26063453	snp1288	0.4209468
LG1	26065977	snp1289	0.2364548
LG1	26234446	snp1290	0.07174283
LG1	26262656	snp1291	0.8309116
LG1	26333265	snp1292	0.4889224
LG1	26333530	snp1293	0.9205246
LG1	26338868	snp1294	0.9923554
LG1	26344130	snp1295	0.6160497
LG1	26352122	snp1296	0.7409072
LG1	26352138	snp1297	0.09298565
LG1	26384914	snp1298	0.1627154
LG1	26384920	snp1299	0.1221113
LG1	26384922	snp1300	0.1882461
LG1	26387341	snp1301	0.555089
LG1	26557697	snp1302	0.286192
LG1	26557728	snp1303	0.1795131
LG1	26557742	snp1304	0.894212
LG1	26557746	snp1305	0.1888425
LG1	26557862	snp1306	0.3572181
LG1	26672084	snp1307	0.2342542
LG1	26712720	snp1308	0.5000421
LG1	26755712	snp1309	0.8251993
LG1	26816137	snp1310	0.9184553
LG1	26816386	snp1311	0.659003
LG1	27182202	snp1312	0.3751938
LG1	27182231	snp1313	0.6728041
LG1	27219126	snp1314	0.9340277
LG1	27219170	snp1315	0.6749126
LG1	27336987	snp1316	0.6485779
LG1	27472816	snp1317	0.7593159
LG1	27472825	snp1318	0.9575964
LG1	27474388	snp1319	0.9653078
LG1	27474435	snp1320	0.7057401
LG1	27478552	snp1321	0.04497574
LG1	27478981	snp1322	0.561708
LG1	27507854	snp1323	0.01078375
LG1	27590481	snp1324	0.03716864
LG1	27727765	snp1325	0.09878261
LG1	27727767	snp1326	0.2372695
LG1	27728741	snp1327	0.6827846
LG1	27769276	snp1328	0.1681448
LG1	27769279	snp1329	0.7934736
LG1	28036588	snp1330	0.3275436
LG1	28036676	snp1331	0.9244836
LG1	28433012	snp1332	0.7630248
LG1	28512574	snp1333	0.8684291
LG1	28554472	snp1334	0.90859
LG1	28554625	snp1335	0.7303638
LG1	28558539	snp1336	0.4496326
LG1	28558540	snp1337	0.09812865
LG1	28558547	snp1338	0.2650903
LG1	28558550	snp1339	0.1847245
LG1	28752943	snp1340	0.3137965
LG1	28767553	snp1341	0.5351377
LG1	28767777	snp1342	0.6396745
LG1	28767844	snp1343	0.3620658
LG1	28767911	snp1344	0.152163
LG1	28768102	snp1345	0.5333999
LG1	28768167	snp1346	0.5763946
LG1	28768220	snp1347	0.9681545
LG1	28801835	snp1348	0.9305102
LG1	28802523	snp1349	0.1397819
LG1	28802567	snp1350	0.4999355
LG1	29041134	snp1351	0.7400396
LG1	29041140	snp1352	0.1800785
LG1	29041157	snp1353	0.6031463
LG1	29041259	snp1354	0.0892033
LG1	29041431	snp1355	0.4278006
LG1	29041432	snp1356	0.4362512
LG1	29041433	snp1357	0.4419431
LG1	29058771	snp1358	0.06908123
LG1	29058799	snp1359	0.9933587
LG1	29085285	snp1360	0.7810186
LG1	29085293	snp1361	0.3361434
LG1	29085304	snp1362	0.3444162
LG1	29085465	snp1363	0.003877287
LG1	29085639	snp1364	0.1306232
LG1	29085651	snp1365	0.1924565
LG1	29090899	snp1366	0.3835961
LG1	29091769	snp1367	0.843018
LG1	29091779	snp1368	0.5672993
LG1	29091861	snp1369	0.1961174
LG1	29091934	snp1370	0.422087
LG1	29092024	snp1371	0.3895117
LG1	29092427	snp1372	0.2216701
LG1	29092564	snp1373	0.05499525
LG1	29092588	snp1374	0.4166271
LG1	29092589	snp1375	0.7548829
LG1	29093917	snp1376	0.8575714
LG1	29093972	snp1377	0.2384813
LG1	29094100	snp1378	0.8784653
LG1	29094319	snp1379	0.9217854
LG1	29100640	snp1380	0.7815409
LG1	29100652	snp1381	0.4729123
LG1	29103829	snp1382	0.8908367
LG1	29104064	snp1383	0.2791105
LG1	29104100	snp1384	0.4771066
LG1	29104266	snp1385	0.06737411
LG1	29104299	snp1386	0.6889974
LG1	29104318	snp1387	0.8479798
LG1	29104464	snp1388	0.720904
LG1	29109145	snp1389	0.630595
LG1	29109154	snp1390	0.1227332
LG1	29109155	snp1391	0.1236728
LG1	29110306	snp1392	0.8866722
LG1	29110475	snp1393	0.9303573
LG1	29111505	snp1394	0.9831857
LG1	29111673	snp1395	0.6089023
LG1	29111948	snp1396	0.4906107
LG1	29112107	snp1397	0.1482137
LG1	29112520	snp1398	0.8974494
LG1	29132469	snp1399	0.9876647
LG1	29163743	snp1400	0.767999
LG1	29163750	snp1401	0.6477906
LG1	29163884	snp1402	0.02683118
LG1	29163938	snp1403	0.362186
LG1	29165355	snp1404	0.0245363
LG1	29178704	snp1405	0.7505202
LG1	29178857	snp1406	0.8603965
LG1	29178880	snp1407	0.1604041
LG1	29178912	snp1408	0.9069241
LG1	29178913	snp1409	0.9942324
LG1	29208894	snp1410	0.6739895
LG1	29208921	snp1411	0.7897916
LG1	29208940	snp1412	0.5502852
LG1	29225889	snp1413	0.6820245
LG1	29225961	snp1414	0.1667008
LG1	29226288	snp1415	0.3209779
LG1	29226453	snp1416	0.7358009
LG1	29226483	snp1417	0.8744524
LG1	29226703	snp1418	0.4804206
LG1	29233873	snp1419	0.1801042
LG1	29234004	snp1420	0.9623065
LG1	29234087	snp1421	0.9195791
LG1	29234088	snp1422	0.9686398
LG1	29234095	snp1423	0.8935672
LG1	29262554	snp1424	0.799408
LG1	29262559	snp1425	0.8498993
LG1	29273564	snp1426	0.4877639
LG1	29275015	snp1427	0.5879054
LG1	29275108	snp1428	0.4038655
LG1	29283407	snp1429	0.9006404
LG1	29283458	snp1430	0.2024751
LG1	29283466	snp1431	0.8997847
LG1	30236879	snp1432	0.5988907
LG1	30343030	snp1433	0.2425414
LG1	30343032	snp1434	0.1289198
LG1	30343514	snp1435	0.1290964
LG1	30374719	snp1436	0.2821265
LG1	30374856	snp1437	0.6007852
LG1	30374969	snp1438	0.214414
LG1	30375222	snp1439	0.5648094
LG1	30375234	snp1440	0.7491781
LG1	30375235	snp1441	0.7146002
LG1	30375506	snp1442	0.6592755
LG1	30417733	snp1443	0.1416577
LG1	30474365	snp1444	0.92793
LG1	30509554	snp1445	0.1531035
LG1	30509562	snp1446	0.2072847
LG1	30509575	snp1447	0.1311199
LG1	30693666	snp1448	0.03400098
LG1	30693683	snp1449	0.08616222
LG1	30695026	snp1450	0.2095013
LG1	30695573	snp1451	0.2977449
LG1	30695608	snp1452	0.1469296
LG1	30696080	snp1453	0.7674671
LG1	30764075	snp1454	0.8259548
LG1	30764112	snp1455	0.6570551
LG1	30802886	snp1456	0.1250463
LG1	31146663	snp1457	0.8815724
LG1	31146670	snp1458	0.7431167
LG1	31146710	snp1459	0.8162319
LG1	31146724	snp1460	0.6592839
LG1	31393552	snp1461	0.6730149
LG1	31393585	snp1462	0.5932487
LG1	31632660	snp1463	0.6001556
LG1	31632685	snp1464	0.8897195
LG1	31632698	snp1465	0.9082677
LG1	31709738	snp1466	0.3943334
LG1	31709762	snp1467	0.3090149
LG1	31839499	snp1468	0.3414633
LG1	31839500	snp1469	0.4444454
LG1	31839636	snp1470	0.767393
LG1	31839641	snp1471	0.7566347
LG1	31839646	snp1472	0.6508089
LG1	31839866	snp1473	0.9368842
LG1	31841016	snp1474	0.5308096
LG1	31841133	snp1475	0.30778
LG1	31841165	snp1476	0.5672321
LG1	31841166	snp1477	0.9590238
LG1	31841321	snp1478	0.2876318
LG1	31841487	snp1479	0.80753
LG1	31841682	snp1480	0.573553
LG1	31842201	snp1481	0.1298613
LG1	31842319	snp1482	0.6154121
LG1	31842575	snp1483	0.02741838
LG1	31842600	snp1484	0.1052999
LG1	31842602	snp1485	0.8882334
LG1	31843671	snp1486	0.6122014
LG1	31901753	snp1487	0.8755312
LG1	31903920	snp1488	0.5802244
LG1	31908852	snp1489	0.7687792
LG1	31908873	snp1490	0.5843317
LG1	31908893	snp1491	0.54356
LG1	31908936	snp1492	0.6217756
LG1	31908983	snp1493	0.03189563
LG1	31909004	snp1494	0.9541025
LG1	31909018	snp1495	0.2813132
LG1	31909028	snp1496	0.5838558
LG1	31909031	snp1497	0.4304927
LG1	31909074	snp1498	0.008212996
LG1	31909140	snp1499	0.09599131
LG1	31909171	snp1500	0.1799348
LG1	31909198	snp1501	0.953873
LG1	31909199	snp1502	0.4572667
LG1	31909290	snp1503	0.5910492
LG1	31909330	snp1504	0.8048256
LG1	31909377	snp1505	0.6060066
LG1	31909418	snp1506	0.02460521
LG1	31909431	snp1507	0.1574896
LG1	31909518	snp1508	0.3988237
LG1	31909547	snp1509	0.5291433
LG1	31909564	snp1510	0.09371954
LG1	31909577	snp1511	0.9473825
LG1	31909621	snp1512	0.24166
LG1	31909639	snp1513	0.9896722
LG1	31909665	snp1514	0.8280182
LG1	31909704	snp1515	0.540845
LG1	31909707	snp1516	0.6499118
LG1	31909802	snp1517	0.6503618
LG1	31909910	snp1518	0.3284625
LG1	31909953	snp1519	0.4099999
LG1	31911607	snp1520	0.763609
LG1	31951130	snp1521	0.1592852
LG1	31951132	snp1522	0.1774135
LG1	31951133	snp1523	0.2138582
LG1	32040642	snp1524	0.4049299
LG1	32058742	snp1525	0.3311402
LG1	32129529	snp1526	0.3954151
LG1	32131378	snp1527	0.9431425
LG1	32132316	snp1528	0.9057968
LG1	32132319	snp1529	0.5732624
LG1	32157152	snp1530	0.8766757
LG1	32336713	snp1531	0.09630428
LG1	32345885	snp1532	0.002491185
LG1	32490439	snp1533	0.02094045
LG1	32490604	snp1534	0.9879277
LG1	32490631	snp1535	0.5814307
LG1	32490651	snp1536	0.8845242
LG1	32509933	snp1537	0.7878899
LG1	32509940	snp1538	0.5468109
LG1	32510242	snp1539	0.7257134
LG1	32510340	snp1540	0.2805814
LG1	32510465	snp1541	0.971247
LG1	32510499	snp1542	0.2924736
LG1	32510526	snp1543	0.4751291
LG1	32510582	snp1544	0.7375668
LG1	32511002	snp1545	0.8898956
LG1	32535748	snp1546	0.3992156
LG1	32535758	snp1547	0.1126652
LG1	32538226	snp1548	0.372937
LG1	32538239	snp1549	0.5681189
LG1	32595430	snp1550	0.8866529
LG1	32613655	snp1551	0.6132185
LG1	32627287	snp1552	0.2207066
LG1	32639495	snp1553	0.07263338
LG1	32639515	snp1554	9.08493e-05
LG1	32795267	snp1555	0.06140317
LG1	32796977	snp1556	0.9089182
LG1	32797549	snp1557	0.7511008
LG1	32944607	snp1558	0.9793305
LG1	32944644	snp1559	0.05978233
LG1	32946623	snp1560	0.1690934
LG1	32946626	snp1561	0.3654919
LG1	32960171	snp1562	0.7751757
LG1	32960437	snp1563	0.942577
LG1	33005784	snp1564	0.7014732
LG1	33005805	snp1565	0.3798617
LG1	33028696	snp1566	0.08423604
LG1	33028706	snp1567	0.9005253
LG1	33028740	snp1568	0.6221154
LG1	33037607	snp1569	0.9206805
LG1	33039710	snp1570	0.8555081
LG1	33040380	snp1571	0.3932591
LG1	33040401	snp1572	0.7151384
LG1	33041065	snp1573	0.1659589
LG1	33041703	snp1574	0.04009282
LG1	33041834	snp1575	0.0840563
LG1	33041946	snp1576	0.5032519
LG1	33042040	snp1577	0.102297
LG1	33042186	snp1578	0.1493186
LG1	33042210	snp1579	0.6669794
LG1	33042212	snp1580	0.4621606
LG1	33042222	snp1581	0.03975936
LG1	33042238	snp1582	0.002182786
LG1	33042255	snp1583	0.0003431805
LG1	33042301	snp1584	0.3925321
LG1	33071482	snp1585	0.8577379
LG1	33130530	snp1586	0.1139417
LG1	33144121	snp1587	0.619943
LG1	33162291	snp1588	0.4197284
LG1	33225592	snp1589	0.5131835
LG1	33235557	snp1590	0.542324
LG1	33243853	snp1591	0.8912511
LG1	33243860	snp1592	0.9264529
LG1	33289017	snp1593	0.6942687
LG1	33291175	snp1594	0.06070137
LG1	33338625	snp1595	0.8120787
LG1	33354465	snp1596	0.0485295
LG1	33388764	snp1597	0.04405883
LG1	33388804	snp1598	0.08886014
LG1	33404125	snp1599	0.7231722
LG1	33405953	snp1600	0.2510409
LG1	33429210	snp1601	0.9421009
LG1	33435853	snp1602	0.03333169
LG1	33435883	snp1603	0.3511505
LG1	33439610	snp1604	0.8953056
LG1	33439631	snp1605	0.5923095
LG1	33445261	snp1606	0.04591682
LG1	33460011	snp1607	0.5264664
LG1	33463303	snp1608	0.5869188
LG1	33463316	snp1609	0.2824998
LG1	33468352	snp1610	0.5783105
LG1	33477080	snp1611	0.75755
LG1	33490252	snp1612	0.139128
LG1	33503781	snp1613	0.3540358
LG1	33515071	snp1614	0.9114389
LG1	33545046	snp1615	0.6374538
LG1	33561506	snp1616	0.6237033
LG1	33561518	snp1617	0.3645221
LG1	33561580	snp1618	0.4305177
LG1	33561631	snp1619	0.8322075
LG1	33561642	snp1620	0.9996411
LG1	33619952	snp1621	0.9976937
LG1	33647885	snp1622	0.9025943
LG1	33647886	snp1623	0.9952064
LG1	33647915	snp1624	0.9536007
LG1	33647945	snp1625	0.8244339
LG1	33647956	snp1626	0.5042695
LG1	33662010	snp1627	0.03642463
LG1	33662028	snp1628	0.5879766
LG1	33662030	snp1629	0.2785055
LG1	33662031	snp1630	0.3975996
LG1	33662036	snp1631	0.9322664
LG1	33700768	snp1632	0.8361019
LG1	33700899	snp1633	0.7903445
LG1	33707690	snp1634	0.8915031
LG1	33707722	snp1635	0.7074093
LG1	33708835	snp1636	0.01138989
LG1	33708840	snp1637	0.05177154
LG1	33708855	snp1638	0.6516289
LG1	33708890	snp1639	0.1998599
LG1	33708895	snp1640	0.3884116
LG1	33726450	snp1641	0.8180644
LG1	33726820	snp1642	0.1252758
LG1	33748333	snp1643	0.09595682
LG1	33751198	snp1644	0.3149854
LG1	33751227	snp1645	0.3936925
LG1	33751242	snp1646	0.01382209
LG1	33751277	snp1647	0.00362379
LG1	33769484	snp1648	0.9708897
LG1	33769524	snp1649	0.7449772
LG1	33777568	snp1650	0.9529395
LG1	33793601	snp1651	0.3665246
LG1	33793679	snp1652	0.779214
LG1	33793886	snp1653	0.07312116
LG1	33801808	snp1654	0.2013124
LG1	33801837	snp1655	0.829948
LG1	33802662	snp1656	0.2518464
LG1	33802665	snp1657	0.4137101
LG1	33802706	snp1658	0.7392276
LG1	33803090	snp1659	0.1090668
LG1	33843642	snp1660	0.5011618
LG1	33914775	snp1661	0.3866338
LG1	33933651	snp1662	0.208232
LG1	33948786	snp1663	0.8216794
LG1	33948787	snp1664	0.4967232
LG1	33948842	snp1665	0.1233157
LG1	33956568	snp1666	0.8137335
LG1	33963597	snp1667	0.0223663
LG1	33963609	snp1668	0.4717725
LG1	34000268	snp1669	0.3024957
LG1	34000289	snp1670	0.8483139
LG1	34003532	snp1671	0.8737956
LG1	34003708	snp1672	0.9808721
LG1	34003710	snp1673	0.7388182
LG1	34011562	snp1674	0.3974107
LG1	34026768	snp1675	0.9855091
LG1	34026788	snp1676	0.2852375
LG1	34026914	snp1677	0.08030814
LG1	34026924	snp1678	0.9676065
LG1	34026941	snp1679	0.4505204
LG1	34027004	snp1680	0.5076752
LG1	34032370	snp1681	0.4794067
LG1	34032401	snp1682	0.1799058
LG1	34032432	snp1683	0.2038294
LG1	34032558	snp1684	0.03824375
LG1	34042902	snp1685	0.2626341
LG1	34044348	snp1686	0.9603566
LG1	34052228	snp1687	0.7897126
LG1	34054801	snp1688	0.9245182
LG1	34054810	snp1689	0.9276567
LG1	34080546	snp1690	0.851826
LG1	34080547	snp1691	0.9287826
LG2	8314	snp1692	0.90684
LG2	8501	snp1693	0.9467804
LG2	8795	snp1694	0.9167612
LG2	8834	snp1695	0.9535255
LG2	8851	snp1696	0.5494823
LG2	15983	snp1697	0.2177769
LG2	16002	snp1698	0.4855646
LG2	16047	snp1699	0.4110979
LG2	16099	snp1700	0.750623
LG2	16151	snp1701	0.3580333
LG2	21765	snp1702	0.9893289
LG2	21896	snp1703	0.2248623
LG2	21924	snp1704	0.2428423
LG2	21939	snp1705	0.2835481
LG2	21952	snp1706	0.9837467
LG2	22578	snp1707	0.4634107
LG2	22709	snp1708	0.9525644
LG2	22934	snp1709	0.1676182
LG2	22945	snp1710	0.8714934
LG2	22956	snp1711	0.7564943
LG2	23039	snp1712	0.9285502
LG2	23096	snp1713	0.1022308
LG2	23242	snp1714	0.5070544
LG2	23330	snp1715	0.6889878
LG2	23386	snp1716	0.932013
LG2	23387	snp1717	0.9999244
LG2	23463	snp1718	0.5734154
LG2	23500	snp1719	0.1850933
LG2	23517	snp1720	0.7503795
LG2	23539	snp1721	0.6538473
LG2	23585	snp1722	0.9511453
LG2	23600	snp1723	0.4638858
LG2	23748	snp1724	0.831352
LG2	23764	snp1725	0.5764221
LG2	25113	snp1726	0.1168838
LG2	201330	snp1727	0.3299125
LG2	205646	snp1728	0.9192313
LG2	430505	snp1729	0.1737236
LG2	431113	snp1730	0.9923432
LG2	431159	snp1731	0.8701334
LG2	431330	snp1732	0.04231941
LG2	659264	snp1733	0.9753295
LG2	659343	snp1734	0.9978785
LG2	659347	snp1735	0.048217
LG2	660060	snp1736	0.3770906
LG2	800949	snp1737	0.5117132
LG2	801190	snp1738	0.2204275
LG2	801208	snp1739	0.9939182
LG2	801227	snp1740	0.2151387
LG2	801242	snp1741	0.6042808
LG2	801273	snp1742	0.2099743
LG2	801327	snp1743	0.8522861
LG2	807277	snp1744	0.9384548
LG2	807370	snp1745	0.4072979
LG2	807483	snp1746	0.3670854
LG2	828820	snp1747	0.9072059
LG2	828833	snp1748	0.5665691
LG2	828855	snp1749	0.7527569
LG2	932770	snp1750	0.09367507
LG2	947138	snp1751	0.5327513
LG2	947150	snp1752	0.111444
LG2	947201	snp1753	0.7241135
LG2	967395	snp1754	0.9586562
LG2	967641	snp1755	0.9151547
LG2	967689	snp1756	0.02825146
LG2	976857	snp1757	0.02484908
LG2	985531	snp1758	0.05809977
LG2	985777	snp1759	0.9573842
LG2	985828	snp1760	0.05097663
LG2	985829	snp1761	0.05989745
LG2	985848	snp1762	0.9536719
LG2	993820	snp1763	0.7071351
LG2	993835	snp1764	0.272631
LG2	1002182	snp1765	0.7326859
LG2	1002200	snp1766	0.8074336
LG2	1021157	snp1767	0.5663638
LG2	1029743	snp1768	0.3377678
LG2	1030582	snp1769	0.7964933
LG2	1086278	snp1770	0.8872078
LG2	1112702	snp1771	0.3256257
LG2	1199022	snp1772	0.01234553
LG2	1199686	snp1773	0.5948374
LG2	1199726	snp1774	0.134294
LG2	1199731	snp1775	0.9867603
LG2	1199752	snp1776	0.2619412
LG2	1199784	snp1777	0.1701566
LG2	1199793	snp1778	0.5038612
LG2	1319605	snp1779	0.3875662
LG2	1319752	snp1780	0.9772589
LG2	1319764	snp1781	0.5707399
LG2	1328505	snp1782	0.5753963
LG2	1328524	snp1783	0.1730008
LG2	1328545	snp1784	0.9420161
LG2	1328546	snp1785	0.6296903
LG2	1328560	snp1786	0.5861267
LG2	1329038	snp1787	0.4476426
LG2	1365409	snp1788	0.4380012
LG2	1365571	snp1789	0.848667
LG2	1365592	snp1790	0.4618161
LG2	1387397	snp1791	0.3539842
LG2	1430738	snp1792	0.9328516
LG2	1435515	snp1793	0.8851786
LG2	1489224	snp1794	0.5906482
LG2	1489760	snp1795	0.9365792
LG2	1489960	snp1796	0.6347617
LG2	1490032	snp1797	0.9550845
LG2	1490101	snp1798	0.1809836
LG2	1490150	snp1799	0.9147098
LG2	1490386	snp1800	0.3164654
LG2	1490591	snp1801	0.9012104
LG2	1662155	snp1802	0.9749653
LG2	1736095	snp1803	0.9154863
LG2	1961303	snp1804	0.8475336
LG2	1961316	snp1805	0.9093724
LG2	1961354	snp1806	0.8277808
LG2	1961373	snp1807	0.8231248
LG2	1970539	snp1808	0.7555202
LG2	1970649	snp1809	0.8648735
LG2	1970653	snp1810	0.2108838
LG2	1970667	snp1811	0.02785547
LG2	2354902	snp1812	0.3509619
LG2	2750586	snp1813	0.02809854
LG2	3006347	snp1814	0.8847045
LG2	3334225	snp1815	0.2733402
LG2	3334725	snp1816	0.3928357
LG2	3334737	snp1817	0.2226134
LG2	3336042	snp1818	0.01423474
LG2	3905844	snp1819	0.3741452
LG2	3957334	snp1820	0.03678149
LG2	3957432	snp1821	0.8115395
LG2	3980687	snp1822	0.8966834
LG2	3981094	snp1823	0.7109143
LG2	3981104	snp1824	0.9051184
LG2	4029559	snp1825	0.3683687
LG2	4122981	snp1826	0.02377588
LG2	4122982	snp1827	0.03630167
LG2	4122987	snp1828	0.03876653
LG2	4123005	snp1829	0.07011049
LG2	4123041	snp1830	0.6520874
LG2	4666505	snp1831	0.8531825
LG2	4670978	snp1832	0.6523829
LG2	4689028	snp1833	0.377752
LG2	4689102	snp1834	0.07540885
LG2	4689121	snp1835	0.3168472
LG2	5014118	snp1836	0.2514307
LG2	5049685	snp1837	0.9337432
LG2	5543255	snp1838	0.6465159
LG2	5543274	snp1839	0.9942676
LG2	5660842	snp1840	0.3457259
LG2	5660853	snp1841	0.8462703
LG2	5660976	snp1842	0.3635727
LG2	5698361	snp1843	0.01266349
LG2	5801341	snp1844	0.2537058
LG2	5883488	snp1845	0.9762927
LG2	5883551	snp1846	0.8957055
LG2	5883555	snp1847	0.9901585
LG2	5883563	snp1848	0.4118375
LG2	5884605	snp1849	0.5829771
LG2	5885636	snp1850	0.603033
LG2	5885655	snp1851	0.02361431
LG2	5885733	snp1852	0.4347344
LG2	5885874	snp1853	0.2979291
LG2	5885904	snp1854	0.02839224
LG2	5885934	snp1855	0.2302391
LG2	5885977	snp1856	0.8352024
LG2	5885991	snp1857	0.39814
LG2	5886006	snp1858	0.4409784
LG2	5886024	snp1859	0.3420032
LG2	5886141	snp1860	0.03856211
LG2	5886276	snp1861	0.2671147
LG2	5886284	snp1862	0.7439848
LG2	5886340	snp1863	0.9318213
LG2	5886342	snp1864	0.7207315
LG2	5886397	snp1865	0.3790803
LG2	5886474	snp1866	0.5679729
LG2	5886485	snp1867	0.11141
LG2	5886488	snp1868	0.6992051
LG2	5886520	snp1869	0.9351025
LG2	5886524	snp1870	0.8634323
LG2	5886635	snp1871	0.1344656
LG2	5886645	snp1872	0.1513117
LG2	5886660	snp1873	0.09526195
LG2	5886673	snp1874	0.8398736
LG2	5886763	snp1875	0.07038871
LG2	5886781	snp1876	0.1379639
LG2	5886924	snp1877	0.908532
LG2	5886925	snp1878	0.9878164
LG2	5886976	snp1879	0.8301134
LG2	5886981	snp1880	0.7868243
LG2	5886992	snp1881	0.8703841
LG2	5887035	snp1882	0.8947761
LG2	5887140	snp1883	0.9684017
LG2	5887167	snp1884	0.9125585
LG2	5887184	snp1885	0.4146818
LG2	5887196	snp1886	0.2861407
LG2	5887343	snp1887	0.5575402
LG2	5981666	snp1888	0.05675549
LG2	5981667	snp1889	0.1603323
LG2	6025246	snp1890	0.2338981
LG2	6159271	snp1891	0.4246514
LG2	6255029	snp1892	0.8758777
LG2	6295346	snp1893	0.1954825
LG2	6295686	snp1894	0.3250112
LG2	6295687	snp1895	0.3962811
LG2	6295709	snp1896	0.02168639
LG2	6295845	snp1897	0.649151
LG2	6295855	snp1898	0.8079524
LG2	6354124	snp1899	0.8815832
LG2	6978973	snp1900	0.5431738
LG2	6978978	snp1901	0.8622356
LG2	7212092	snp1902	0.506896
LG2	7212454	snp1903	0.9100681
LG2	7315681	snp1904	0.9762923
LG2	7316312	snp1905	0.07370611
LG2	7607406	snp1906	0.1036019
LG2	7679855	snp1907	0.795657
LG2	7900406	snp1908	0.7023517
LG2	7900417	snp1909	0.8442755
LG2	8127061	snp1910	0.2235038
LG2	8186215	snp1911	0.7025528
LG2	8240019	snp1912	0.5506344
LG2	8340950	snp1913	0.08173286
LG2	8367654	snp1914	0.1297911
LG2	8367656	snp1915	0.236625
LG2	8368151	snp1916	0.5802652
LG2	8556346	snp1917	0.07063919
LG2	8914680	snp1918	0.8540194
LG2	8914688	snp1919	0.9993778
LG2	8914711	snp1920	0.6770323
LG2	8914751	snp1921	0.4410782
LG2	8933041	snp1922	0.3242617
LG2	8933050	snp1923	0.9871093
LG2	8933054	snp1924	0.9221653
LG2	8933356	snp1925	0.5288797
LG2	8934048	snp1926	0.6002611
LG2	8934195	snp1927	0.9584476
LG2	8934222	snp1928	0.1505777
LG2	8934296	snp1929	0.5643939
LG2	8934531	snp1930	0.6707945
LG2	8934548	snp1931	0.587995
LG2	8934672	snp1932	0.2466469
LG2	8934999	snp1933	0.7012603
LG2	8935117	snp1934	0.7143317
LG2	8935479	snp1935	0.1328321
LG2	8935633	snp1936	0.09809951
LG2	8935943	snp1937	0.6446808
LG2	9063107	snp1938	0.1326148
LG2	9077207	snp1939	0.9155572
LG2	9077391	snp1940	0.9013843
LG2	9163281	snp1941	0.1888344
LG2	9163302	snp1942	0.1960502
LG2	9163391	snp1943	0.9580421
LG2	9516516	snp1944	0.7305672
LG2	9517603	snp1945	0.531836
LG2	9546593	snp1946	0.1999956
LG2	9547159	snp1947	0.1416681
LG2	9547165	snp1948	0.242851
LG2	9547172	snp1949	0.2106252
LG2	9547183	snp1950	0.6229935
LG2	9555742	snp1951	0.5224541
LG2	9555801	snp1952	0.8221188
LG2	9556129	snp1953	0.8785018
LG2	9557807	snp1954	0.9876941
LG2	9557828	snp1955	0.900172
LG2	9557847	snp1956	0.952195
LG2	9559279	snp1957	0.8122595
LG2	9559283	snp1958	0.9923156
LG2	9559289	snp1959	0.8569657
LG2	9559323	snp1960	0.9853261
LG2	9559465	snp1961	0.6560589
LG2	9559706	snp1962	0.03908204
LG2	9559761	snp1963	0.08695082
LG2	9560099	snp1964	0.101083
LG2	9560126	snp1965	0.9226491
LG2	9560137	snp1966	0.2340832
LG2	9560256	snp1967	0.04708786
LG2	9560279	snp1968	0.46832
LG2	9560281	snp1969	0.6940351
LG2	9560484	snp1970	0.220085
LG2	9560539	snp1971	0.7502702
LG2	9560544	snp1972	0.112455
LG2	9564207	snp1973	0.9438167
LG2	9565992	snp1974	0.8872902
LG2	9668720	snp1975	0.5682576
LG2	9668765	snp1976	0.509996
LG2	9669233	snp1977	0.1737974
LG2	9669310	snp1978	0.1626042
LG2	9669328	snp1979	0.5894854
LG2	9669347	snp1980	0.5198801
LG2	9669351	snp1981	0.2748484
LG2	9669385	snp1982	0.1219414
LG2	9669482	snp1983	0.7863412
LG2	9672142	snp1984	0.8559944
LG2	9673057	snp1985	0.8610226
LG2	9673151	snp1986	0.5986124
LG2	9685797	snp1987	0.1382446
LG2	9691629	snp1988	0.9604442
LG2	9694633	snp1989	0.5621731
LG2	9712126	snp1990	0.6630271
LG2	9713767	snp1991	0.4391609
LG2	9713810	snp1992	0.1312255
LG2	9713935	snp1993	0.575282
LG2	9723208	snp1994	0.915821
LG2	9723220	snp1995	0.8589917
LG2	9727549	snp1996	0.7547903
LG2	9727616	snp1997	0.7364967
LG2	9727744	snp1998	0.1057946
LG2	9728029	snp1999	0.7435869
[truncated: 31,298 more rows]
