# Supplementary material for: Functional convergence of genomic and transcriptomic architecture underlies schooling behaviour in a live-bearing fish
Source: Nat Ecol Evol. 2023 Nov 20;8(1):98–110. doi: 10.1038/s41559-023-02249-9 (PMC10781616; doi:10.1038/s41559-023-02249-9)
Supplement: Supplementary file 7 — Extra source data file with transcriptomic results of gene expression comparisons performed across multiple treatments and brain tissues + genes differentially expressed for each comparison. [file 41559_2023_2249_MOESM7_ESM.zip]

Archive with 20 entries (19 files):
- Sourcedata_Transcriptomics_Social_Behaviour/
- __MACOSX/._Sourcedata_Transcriptomics_Social_Behaviour
- Sourcedata_Transcriptomics_Social_Behaviour/Schooling_TMM_Norm_MBR.csv
- __MACOSX/Sourcedata_Transcriptomics_Social_Behaviour/._Schooling_TMM_Norm_MBR.csv
- Sourcedata_Transcriptomics_Social_Behaviour/OPT_CT_ALvsGR_DEgenes_List.txt
- __MACOSX/Sourcedata_Transcriptomics_Social_Behaviour/._OPT_CT_ALvsGR_DEgenes_List.txt
- Sourcedata_Transcriptomics_Social_Behaviour/Schooling_TMM_Norm_OPT.csv
- __MACOSX/Sourcedata_Transcriptomics_Social_Behaviour/._Schooling_TMM_Norm_OPT.csv
- Sourcedata_Transcriptomics_Social_Behaviour/MBR_SC_ALvsGR_DEgenes_List.txt
- __MACOSX/Sourcedata_Transcriptomics_Social_Behaviour/._MBR_SC_ALvsGR_DEgenes_List.txt
- Sourcedata_Transcriptomics_Social_Behaviour/TEL_SC_ALvsGR_DEgenes_List.txt
- __MACOSX/Sourcedata_Transcriptomics_Social_Behaviour/._TEL_SC_ALvsGR_DEgenes_List.txt
- Sourcedata_Transcriptomics_Social_Behaviour/Schooling_TMM_Norm_TEL.csv
- __MACOSX/Sourcedata_Transcriptomics_Social_Behaviour/._Schooling_TMM_Norm_TEL.csv
- Sourcedata_Transcriptomics_Social_Behaviour/MBR_CT_ALvsGR_DEgenes_List.txt
- __MACOSX/Sourcedata_Transcriptomics_Social_Behaviour/._MBR_CT_ALvsGR_DEgenes_List.txt
- Sourcedata_Transcriptomics_Social_Behaviour/TEL_CT_ALvsGR_DEgenes_List.txt
- __MACOSX/Sourcedata_Transcriptomics_Social_Behaviour/._TEL_CT_ALvsGR_DEgenes_List.txt
- Sourcedata_Transcriptomics_Social_Behaviour/OPT_SC_ALvsGR_DEgenes_List.txt
- __MACOSX/Sourcedata_Transcriptomics_Social_Behaviour/._OPT_SC_ALvsGR_DEgenes_List.txt
