# Supplementary material for: Functional convergence of genomic and transcriptomic architecture underlies schooling behaviour in a live-bearing fish
Source: Nat Ecol Evol. 2023 Nov 20;8(1):98–110. doi: 10.1038/s41559-023-02249-9 (PMC10781616; doi:10.1038/s41559-023-02249-9)
Supplement: Supplementary file 7 — Extra source data file with transcriptomic results of gene expression comparisons performed across multiple treatments and brain tissues + genes differentially expressed for each comparison. [file 41559_2023_2249_MOESM7_ESM.zip › Sourcedata_Transcriptomics_Social_Behaviour/Schooling_TMM_Norm_MBR.csv]

	AL_CT1_MBR_P49	AL_CT1_MBR_P50	AL_CT2_MBR_P51	AL_CT2_MBR_P52	AL_CT3_MBR_P53	AL_CT3_MBR_P54	AL_SC1_MBR_P61	AL_SC1_MBR_P62	AL_SC2_MBR_P63	AL_SC2_MBR_P64	AL_SC3_MBR_P65	AL_SC3_MBR_P66	GR_CT1_MBR_P55	GR_CT1_MBR_P56	GR_CT2_MBR_P57	GR_CT2_MBR_P58	GR_CT3_MBR_P59	GR_CT3_MBR_P60	GR_SC1_MBR_P67	GR_SC1_MBR_P68	GR_SC2_MBR_P69	GR_SC2_MBR_P70	GR_SC3_MBR_P71	GR_SC3_MBR_P72
rna2646|gene=c1ql2	2.8828268307076	2.5539616139057	2.55530199172228	2.49453199454645	2.93749787352677	2.28753273664542	2.51080319613735	2.37166244707041	2.64462800156399	2.40243982166136	2.66276141710825	2.71932034461677	2.61084096557915	2.3346244328791	2.79751357846573	2.81715079409027	2.21047991783323	2.71901943920981	2.54850713070938	2.61590775261317	2.76665934914496	3.03788862572001	2.65486825109705	3.0266382505964
rna2644|gene=LOC103476180	5.81949906249816	6.31199618247318	6.21543929194587	3.98127650939134	5.97052652566374	6.39410484679502	5.25262898293746	6.46582638828907	4.98767277833097	4.40306977479587	6.76106596003019	6.67200947010123	5.6593508282915	5.16286404626677	6.01197028069466	4.9098035234396	5.72870027986559	7.19059993514052	5.23595967383797	7.95554480021636	4.57985894564145	5.64325053374906	4.28847220406993	5.17084231148692
rna2645|gene=LOC103476180	10.9942134242976	11.5117403620399	8.81726084616172	12.3709663652008	11.029150241566	10.5964720044989	11.9378645777063	12.5868707610504	11.7894915507395	11.0592405870169	10.1677975360494	11.0766484068538	12.6314486069982	12.3014784315033	12.3611414288806	11.3341759772406	11.8414193999904	11.94587639089	11.8045354837951	9.54421707157079	10.3351702903141	10.4660260497829	11.9708230580136	10.9565655993015
rna9695|gene=acy1	4.68048891269057	3.53546866024326	5.47553264100989	4.36584460978442	2.12068690074161	2.83612387606332	5.21426558499829	4.96397603147298	5.1238503167471	4.93224310031803	5.31987218718218	4.69681482250309	4.31247145379711	4.69118419235537	4.04784875498189	3.91241922202664	4.25281425600829	4.27145200911225	4.88407833317483	4.59607257382174	4.51494099555106	4.56517445531304	4.00827790879141	4.34050194422951
rna9696|gene=LOC103464608	24.3272333063651	19.1695758563342	20.1605491623723	20.4248372297521	20.0860346851426	23.798334135226	16.735867364278	23.0041150025678	20.5735148809932	19.4488074093434	20.3938938542598	23.5611604462648	19.5964855188448	21.7355167256549	19.5252682738262	21.1275179553633	23.7762878232185	22.5855252231317	16.7525399716913	18.013853060784	22.2159921856158	23.6325935844904	21.3616950421665	21.2849094301726
rna9697|gene=LOC103464608	5.19802059230037	6.34865660648614	5.8406781886461	5.05845245585501	7.07717922833251	3.99726476282734	6.18558197613638	6.213983725086	6.02634060777317	6.6170704354556	8.11467603165132	4.59294757009654	5.84386594237859	6.71868441078692	5.74541258598622	7.31299120379347	4.06029049009482	4.66303266697165	8.8413415620146	9.84630739498398	4.73412367605313	4.24738577305731	4.37653003932632	4.59099808566158
rna9693|gene=abhd14a	29.2202600688382	28.3858988512353	25.6707808884802	24.7738445742397	25.7427944572843	25.8621075790797	27.5050841043059	25.2691713016868	25.3030485256713	25.2464834132245	25.5258428561361	26.041159230154	28.9871471650354	26.8368746698579	27.2371687624222	27.6616049155878	25.9686167425303	23.8286482101083	25.3182766215828	24.217732055976	26.203504924475	25.9546461415259	25.8746277126738	26.8759172514404
rna5148|gene=traf3ip1	5.76852770644167	5.08173207727908	5.09198827868328	6.62688076261445	5.86085390956971	5.24300236371867	5.34092122979811	6.61954283838139	7.19175891477676	5.5835592875839	7.93773033484963	2.9173025022005	4.94387586491086	6.86783674683149	6.24295177633958	6.68064959289776	6.89081008476073	4.21275016121561	4.86349393901878	8.37667084324443	5.8913621167899	7.70732093934724	7.21132643300864	8.21003676896779
MSTRG.348.1|gene=MSTRG.348	1.76894597773654	1.19527810115966	1.38856945824818	0.949762415509518	1.42532179420323	1.08232871458485	0.612051334179146	0.994211181039587	0.946030934990334	1.64897952356913	0.785423284069095	1.01839174289919	0.854500487468109	2.18672193747945	1.4214070833465	1.88890154851524	1.46802773038833	1.31106470075501	1.15377859767381	1.41709707490944	0.912277415979466	1.27528013042628	1.28066993268961	0.54999162860519
rna5142|gene=LOC103460190	4.26071495606425	3.79602975947285	5.07081509478696	4.10038509268637	2.44095663999778	4.53810391976445	3.14954515709577	2.53034332525197	2.56592007822223	1.60932845480453	3.21474578844885	1.62165715393629	3.70314582137435	1.40385019763767	3.82244557854232	3.85234327240726	3.37962521823462	2.98537173864948	4.43636044614536	1.13705182232655	2.46589599870645	2.43615457870852	2.18449241899607	1.70748952644806
rna5143|gene=LOC103460190	9.46759157692938	10.8100923091661	8.17683353731673	11.2260144964752	7.91150066674878	9.50393642104668	8.38732878836075	7.11303020937932	12.294045583092	10.2016520032805	11.5636885647512	12.6801605412683	11.7150258270577	9.3513660539824	10.9367392441165	8.85443337074068	10.8112153453993	8.94785591656141	9.56684815704381	9.86909006411828	7.96166057201365	9.51996986507651	12.1766039894169	16.6108252537425
rna5146|gene=LOC103460190	10.5524681022387	9.85640986186456	11.740348809315	7.95360029439448	11.6361645494126	8.95458914705345	9.44513550679453	14.983378958775	7.34710265249623	9.90705054081358	9.29455713424576	10.2941480004433	8.74519968324913	13.7735987993454	7.88082531035915	10.0361575906067	7.3699282356291	12.1771532816878	12.7764483274106	11.630227104498	12.636031252165	12.1713329219522	8.51036180830641	5.03080047262443
rna29387|gene=LOC103475982	15.29775148465	19.1978623036082	19.5721895957014	17.5988502819932	14.6893980732047	16.3856424274914	18.7678039192844	16.8354185042504	16.5074827302405	17.628954044517	17.4230589926191	17.660183686906	18.2909648321548	15.1740127605597	16.4731063582487	17.8713895872429	16.6958812886439	15.7167858861657	18.6864292669857	16.2818844402563	16.0098217232891	15.7046406148332	18.1837713072582	17.6559531053921
rna29386|gene=LOC103475981	20.3238356189535	19.6892773791266	17.5991973447265	18.5689726156944	19.790583446886	21.0071442040468	19.7161235282478	19.4839209553762	20.6242048526331	19.1804568059753	19.3950668254071	18.3582452737699	20.4998575847072	18.7681967822497	18.3135311585023	18.018065039944	19.667209037486	18.5761701841327	18.9359934266764	19.7861969592323	19.1742706113648	18.05410808485	18.8160069359657	17.6645835977328
rna29381|gene=LOC103475980	2.30342734909503	2.21859523807367	2.05057697423928	2.83434618015875	5.17087949334682	3.57030585410835	1.89145353402305	2.04784218228514	0.110561068169565	1.85387476558901	2.89854779733106	4.93475824277855	0.848613187396604	2.42134646964282	0.813342231562143	3.39837530631124	2.18561243006992	2.67633049621889	0.0730888356542466	1.52551217581422	2.28260668859637	3.83252831156067	2.62998635223071	2.270971679181
rna29382|gene=LOC103475980	2.4098306557521	3.15670026520159	2.9155915573625	1.29841704167156	0.736928555374826	1.78104831721154	2.62315760430029	2.0726767602233	6.09176039721584	3.05558277629137	1.89768433622653	1.94743089918659	3.60589280195652	1.3067295444776	4.61253224964993	1.56800110200172	3.3023276491861	3.75962848040733	5.13089454189103	2.14278592712839	4.24878913189131	1.54682879092972	3.26285457998466	3.81110922534814
rna21152|gene=LOC103471087	3.53899849843835	3.85457052988585	4.22614084294462	3.6027663143927	3.86921441562197	4.43161537020956	3.76761984050829	4.69753813613664	4.30474061592925	3.64582526765415	4.01447524466086	3.45908715926955	3.64345466188963	3.47099168902038	3.96030189221801	5.28390073630222	3.66818046991938	3.97045451934546	3.46362790790871	2.43175230269322	4.39466448055695	4.08520840517585	4.39948043067788	4.90953306945951
rna21154|gene=LOC108166651	4.19320266284743	3.17351662884292	3.58693408234095	3.81722826511204	4.24992599367683	3.87873672641795	4.09816183258454	4.40231668652079	3.79040568010549	4.41120065767309	5.33641271905408	5.31471582504382	3.76141936512875	4.3644703475012	4.52432363428952	3.43061069216912	4.2088778714917	4.34445820557385	3.94485196790735	4.19089458489698	4.55432146049043	4.59362202786815	4.19497152687051	4.44422557866781
rna21155|gene=abhd18	8.42182100338551	6.26931081366027	8.44821748754134	6.7822116306174	7.29807078892667	7.30451342866732	7.74433898704535	8.99370723725789	7.50480996813226	8.2309269777957	8.36379595322351	7.59874149774923	7.97405683151669	8.79894884825758	8.51155733072857	6.92004419422799	6.79567265571951	6.89849234978752	8.38206408688406	7.43023944407318	7.13897900508967	7.19206516888656	6.59356740913358	6.66695324846295
rna21156|gene=igbp1	20.6517470735812	19.5857644828863	22.6656580602157	23.3519644850653	20.5849910209854	22.7189148369049	24.1925336427737	19.9721799537869	21.9254942046425	21.5733824879353	20.1505496972233	20.9622264937256	21.7771036660109	23.6985145314063	22.62786757815	22.5972068034886	24.9489823379589	23.0882880411376	19.6309950464007	21.613475291	20.5718194562658	19.9300838975091	19.6594851954123	21.0650890826278
rna21158|gene=enpp6	1.69970136839408	1.80436433181828	1.22921092786464	1.48884356498688	1.23077507680435	1.3439442447646	1.65841931007107	1.33088104340928	2.12236974001086	1.81036911335577	0.940759941964028	1.54458999778532	2.04037976038324	1.8631621175655	1.908737621132	1.73165211239052	1.13211979516195	0.972397443680358	1.69689916641194	1.42638636846877	1.05540646438718	0.500134865686937	1.07526455863968	1.80176178204089
rna24387|gene=angpt1	0.109831917642531	0.398008200110915	0.631506799205764	0.791575561014443	0.436039105919879	0.206778875895589	0.689743797746812	0.942462274764279	2.32284776808804	0.3092389750701	2.18320944642805	0.296050781328337	0.438480353424311	0.110955149739689	0.743453342615122	2.17169295800835	0.954951918289097	0.381403702945648	0.546359318841745	0.635930940208203	0	0.454867081296882	0.974510263348571	0.389567606285357
rna24382|gene=LOC103473035	103.866460844331	114.414191937725	136.239813989272	95.8117047792927	98.9635704419157	136.923096555421	103.632234622833	102.13872406856	97.0444898210868	101.779628906005	101.879363482877	74.1064306113115	120.143411471129	116.464870732645	103.717780104784	107.770717670038	110.327120517841	71.353636704202	121.797056978798	105.917932122082	95.3983830227802	97.9612256876122	84.0444252986368	81.5068524944509
rna24383|gene=LOC103473035	8.96420398673721	6.16629554593624	4.51289447322675	6.64277581304236	4.23882092389769	6.29778690397071	8.02001610900198	2.59982079748597	6.88295105454065	2.19920049001782	2.99529029357875	3.66847391406031	14.0035430364117	6.88164944615548	7.47037441995036	6.16519139558022	5.3458054276186	4.48762581305526	8.80458788652691	7.54001406370746	2.77031510243286	8.3278562324194	3.71578565612077	4.30857049459836
rna24380|gene=LOC103473035	5.03625156867948	13.9769661448159	4.42249978821991	4.6723468937004	3.18170383374479	6.40224620700944	5.94834866753376	9.34929589610111	4.28255119458046	4.18172970346636	3.51410424609293	3.52940292986245	9.0228871238803	7.7680798789738	3.62433798268488	5.15281208575129	6.30781634392233	4.47325899512065	7.82489036358854	8.29410498952887	3.4592865424945	5.73677815041265	2.65206363433235	6.0670504474394
rna24381|gene=LOC103473035	39.1318305561228	43.7392596190972	72.3472205129861	58.4159145338705	60.6381664423299	57.3555228757539	52.4588458632381	51.8328335071283	60.2876175015458	44.1067918528689	44.5748623558061	45.9034228958138	68.9506336971657	45.5254179311377	54.2158412271891	54.95167481903	50.0370936686835	45.8960591678036	38.9865224017291	35.5821017329632	43.5708228877822	45.8195116734086	38.6747019288585	37.7672931157305
MSTRG.13892.1|gene=MSTRG.13892	2.17596957976379	2.09897044164996	2.15073608459142	2.49387973284051	3.6639794960579	2.72854236357559	2.25603747355976	1.39269503584076	1.99281555540226	2.37950779705872	4.87938496660671	3.53380264629273	2.24366726253968	2.05859017875129	2.20073218669224	3.0223090746001	2.9186660923294	2.90269368619218	4.06758973325936	3.22088399444969	2.62558071041766	6.02509632417714	2.60445961862505	3.37440617572113
MSTRG.2588.3|gene=MSTRG.2588	4.44679158579105	4.95311170880773	5.92796843644106	4.28925655558778	5.29846688272129	5.12411329789768	4.05153411057811	4.87010825519135	6.04083680798277	5.77621925254248	5.7153400698947	5.5881303027226	5.47214871543087	5.57329637708183	4.90118180234276	4.53105167719966	5.22343694915849	4.49378126279501	6.44588811556061	5.21020984995861	5.75128598805317	6.14575735889383	5.14312554955029	5.68337972131355
rna26728|gene=serpini1	130.962124979026	127.32102119634	122.999118706534	122.305777610905	117.850323537817	123.104414587452	125.663761361871	127.088167848169	129.016635263568	132.703345200457	115.727484882944	122.62398135986	126.214775076466	125.584692273039	125.628062575485	131.049681384347	126.614129010559	117.767845415889	137.23427731411	125.094882967322	125.20577321852	117.582799822164	129.386912455851	115.56786827398
rna26720|gene=veph1	4.56163992114532	4.38458070641421	3.84705087315175	2.74031248682231	4.32117317247477	4.06283578526047	4.68608395546957	3.74489014633972	4.51152196224155	3.89581093097232	3.33487508456286	3.86160560801563	4.75183661991099	3.83399173324086	3.46866612106906	3.33880446064974	3.10903836502177	3.69807087656667	3.81688418367592	3.05079635170255	2.67706698953503	2.84492811024244	4.95054655795205	2.73583302890112
rna26721|gene=veph1	0.604451534177124	1.36342294591409	1.7792626702906	2.27113996096771	1.24296334584191	1.43415376314829	0.413131674803448	1.12300098027785	0.422204948162861	1.47977437394761	1.32043598785244	1.42015982646836	1.11840355271171	1.44560766559234	1.61220156684081	2.02147447830408	2.04577908132035	1.53340112448606	1.29956229551479	1.45839215798183	1.9170343782702	2.43767902581522	0.258722847049342	2.55589849768701
MSTRG.24782.1|gene=MSTRG.24782	4.7912294235981	4.89358419854165	4.13496019151824	4.58982776270582	3.88273679971549	4.46565935099457	4.961068852258	5.40284555552778	4.82264873915224	5.02128838017661	5.48217946370413	4.3499361066766	4.4218592472578	4.94315530434244	3.71367897148492	4.16557956690232	4.29173653306456	4.16871210952634	5.27880128722841	5.0729534980654	5.00483952572259	4.64848034696221	4.2791785451325	4.33031104601667
rna10970|gene=LOC103465190	3.51129436288144	3.74095240336777	4.08015116757487	3.84663124999351	3.8378839447064	3.02060414855418	3.65750646180055	3.21111964184138	3.27192244155478	3.10943969146888	3.71007152901181	2.79682249645009	3.86172388153218	2.72651138800263	2.74572174380821	3.69636646657856	3.8121582185819	2.95242704435836	2.18557311639611	2.53030618925459	3.55587299446469	3.34882885632751	3.74430264148973	3.90447751068401
rna10976|gene=LOC103465186	4.85460401663794	1.96913404200695	3.00976278023084	3.53787502025824	2.54552494836815	4.0952145038125	4.0502891207509	5.33740151474721	4.33697715877183	2.33132961264934	4.86118303412791	3.73317854142022	5.33567300968321	3.99207408288394	2.31321297286594	2.0589454412967	3.25270603194257	3.80688260945334	6.7844432795249	3.24235596841385	4.2145649202291	3.54813532176809	3.76829776492227	2.82704222070564
rna10977|gene=LOC103465186	29.1949770370979	34.3197810959059	30.8316485919976	36.6024957560062	25.6343154221369	30.2340314778466	33.7475664453489	36.6520263521313	28.767350326212	32.564188802943	23.2514203934856	27.1508173589786	32.426071293061	35.9510848641376	30.6633551084896	35.073550346088	31.5724827049383	30.9718679731044	34.1939254172085	31.7509334459941	28.1259463281672	24.9716660283472	28.0627403825756	27.0738440253903
MSTRG.8897.1|gene=MSTRG.8897	43.6854892981433	33.265363267764	41.1692973601238	37.8413806833877	33.8367874732329	37.3154750225507	38.0145239655926	31.7423834361526	40.3689101076348	40.6720284917186	41.4553643104789	39.9117254878245	38.1404175180073	35.9807002362071	41.3840467245368	38.9758049304264	36.1758695466138	39.0775416536324	44.1463560394753	39.5874294087825	42.3226591172026	46.0761047488788	42.9053449330486	36.6601766160595
rna10975|gene=LOC103465184	18.5414836109609	18.8133229793108	18.0238570613962	17.5299876003039	19.1852097769293	18.0463768663239	17.51547052807	16.5278084865565	18.9342470068471	18.2900784415661	20.2364111603388	18.5888088087065	17.1218832987183	17.3583248604224	20.8010886287273	18.5363692455509	18.8728779622921	17.3711501174	20.4219083110005	18.6974241713565	20.147712855757	19.2259499713458	20.8494599734741	17.8623885302346
MSTRG.3476.2|gene=MSTRG.3476	3.08945328111083	3.35398578322931	3.48978947536371	3.28809273115785	3.50204592754545	2.66278157983712	3.31748084962674	3.47438763979192	3.06867707290202	3.82736365875505	4.56135139737472	3.78415077569225	3.45170369836724	3.41091797603639	3.83654754619182	3.58926632640464	3.4932609570043	3.32269494847317	4.35450362153031	4.0715178240628	3.79889838509899	4.76223259584151	4.3553883767757	4.80522875726222
MSTRG.16703.3|gene=MSTRG.16703	1.13986778756426	1.61322229859218	2.10305537102081	1.62689306700062	1.75653533839991	1.72819753030968	1.54085933512242	2.47143170488848	1.46787480089322	1.88810261696248	2.11741917791435	2.08587417479544	2.12918625958821	1.70757712763217	1.2790855446785	1.74299870383666	2.05033488705225	1.62199655492195	1.93256704028198	2.21457559127441	1.40318589785268	2.39813874663527	2.25420474024525	1.57033693138192
rna8274|gene=evi5	3.22782037680377	3.91997505106823	2.60508887213809	4.33329081259347	2.80667639487694	4.7468848382712	3.29899651664753	4.32641408926928	4.28838261168876	4.46832592373945	4.55691597143157	3.06548111232311	3.13519413135925	4.35388018726282	4.24570168598949	4.32434812821196	4.40210020093232	4.04547867606888	4.37787074561987	3.73640684127135	3.34539237483697	4.04707835776083	4.2621146825441	3.87929430966001
rna8271|gene=LOC103463987	3.24475562824636	3.46829646056611	2.57501600520787	2.94543061892006	2.60083538763568	2.90897862581683	3.36820689733442	2.66801730794649	3.11816517516769	3.08911640501422	3.1291224349874	2.75945979776112	3.14620026382985	3.30646008055393	2.84537430496019	2.56714589490836	2.67991609666687	2.74149288247578	2.53059357846664	3.91801350667797	2.25545352752027	3.11735835238647	2.62433436667958	3.1566787215367
rna8273|gene=LOC103464060	279.644247271428	284.911182920015	293.096967390383	313.971858215299	295.873565925974	313.59009845341	318.492512630434	295.190563348876	284.376176674047	294.466662706133	281.435341169347	278.928549644377	308.731272733991	294.488454713861	296.798003164343	277.278312304745	303.558071233634	317.836262742893	278.343153715553	286.63820646075	273.511459441214	254.505948787382	272.861441719791	270.356330171256
rna8272|gene=LOC103463985	1.74277406996107	2.21031430205751	2.28246570077376	1.93034536679629	2.06356284677599	1.86740463140199	2.42177525172972	2.20866826062635	2.69389294174449	2.14610245171286	2.27194818923617	2.10866568709515	2.53624722632995	2.00857551293599	1.94737373599767	2.08168623773771	1.91818962886732	2.01839193522101	2.02819391972301	2.33752979428856	2.37919428920358	2.85780732862485	2.46789285867113	2.45233573808366
MSTRG.11658.1|gene=MSTRG.11658	3.69564493074354	3.97779928985785	3.87908983695207	4.32449514362257	3.75450541142472	3.95498507929186	4.1009967398737	3.76065143761059	4.1300394798865	3.52907973861195	3.39320036711167	3.47953472046252	4.24424086944109	3.62128828832869	3.58421904802832	3.7988969954131	3.69002353021858	3.75805914885237	3.85638262002436	3.52516953252963	3.59298845861035	3.45446260723219	3.31110111361155	3.72741914162237
MSTRG.2381.4|gene=MSTRG.2381	2.90011362299051	3.25790120093144	2.77702805190867	3.31559532741746	2.92746616402427	1.98859531114956	2.41503067731848	3.71946377062705	2.66768573498655	3.84924792106655	2.75451288586641	2.50887960862506	2.80349575438392	2.11514651638663	2.63017891218781	3.43304852325329	2.71481235823177	1.55819961756761	3.91237825263362	2.61006675498994	2.835164649378	2.8461585846291	2.09079148172845	2.11684547579764
MSTRG.1557.2|gene=MSTRG.1557	2.75583333842385	3.05682784891954	3.55482570641883	3.33786664590207	3.25394431559414	2.74745544157146	3.12979145348145	3.75108149114227	3.291801911372	2.79687306013727	4.40310705682191	4.75733266964386	3.360096590463	2.3305331037047	3.47332409843436	3.61105303080416	2.8904794901393	2.83749233457178	3.55514108347271	4.28033146730159	3.55547227040865	3.58526910831382	3.10296842773896	3.51332349636771
MSTRG.23635.2|gene=MSTRG.23635	3.87807351783628	4.01998960478353	3.6142219484034	3.97220126645181	4.13132619067874	3.64577898502478	3.70147788130704	4.34010861143079	4.00054007313243	4.07948884795427	3.63223339976445	4.2357987050702	3.97618791754159	4.10241467426923	3.89276148907283	3.85406513184874	3.5839266158104	3.87155287982996	4.14850892176451	4.24757970182899	4.22536862765277	4.27860104907344	4.0888149971196	4.12341221138851
rna22714|gene=khdrbs3	16.5934713439687	15.4510473077077	15.6538127351107	14.6500474840857	16.0721416900106	17.2165184267658	16.1114137657084	13.4983513739115	15.7484265411152	14.5391168702437	16.52768722853	15.8840036760188	14.7546582684799	15.0923142705995	15.5932343133048	15.5930402493624	17.1302877207346	15.5083384029721	14.7100933387166	15.2618778659384	16.1067851837624	16.0130754041832	15.8800839998825	15.0094552062762
MSTRG.4153.6|gene=MSTRG.4153	5.74113362213452	6.13071902452016	5.64697254502134	6.45810307871064	5.4545526264868	6.12266116491402	6.15332448240634	6.28206851683474	5.94903410793199	5.53058681642675	5.80767663302473	6.01433307972691	5.87500490021952	6.07880724867594	6.51807571262091	6.01173089759358	6.26449627098289	5.83219344069355	5.48866516425673	6.44994332969058	5.67736248676897	6.35211800143083	6.22927630791461	6.176392193882
rna13405|gene=stoml1	6.53565952499183	6.3817366735899	6.10638492680181	6.85137289841746	5.96206401742811	5.47337703480708	6.89647501712169	5.26468456978543	6.34429953981174	5.93971978080789	5.53055844928939	5.155703938856	5.82897479791531	6.17423280755626	5.03040248266651	7.37781510895302	6.33029072140829	6.22385409197845	5.42176214074563	5.45847870545735	5.40415918494651	6.28305989725461	5.27426594973092	5.63475085498372
rna13409|gene=arih1	11.5873615825118	12.1162321116363	12.3470999990452	11.4817507689306	11.6674888852015	11.5479258210313	11.5485137206341	11.2759857870551	11.5423437412221	11.2566149679291	11.9596531016394	11.7255174416778	11.363418800243	11.5048786013084	11.935229487221	11.9735494941694	12.4053718429811	11.9508659061297	11.9085175278204	11.7732882272282	11.1626377197208	11.0659708716538	12.3990106314811	12.6528745284471
MSTRG.17567.1|gene=MSTRG.17567	0.218602982423325	0.184781604658423	0.198539561283397	0.352870273004934	0.401140433027516	0.325046281010886	0.891929575674084	1.50380197172599	1.23592374782587	0.997171330317912	0.688498950830258	2.2945541589043	1.37265066879106	0.711553459497826	0.418235223338827	0	0.718862282361751	0.341719253552246	0.602945383720436	0.581118817214914	0.329337112186512	0.840616391984383	1.06459171897152	0.415110327549343
MSTRG.6037.3|gene=MSTRG.6037	12.6316696620529	18.1969526853025	22.6346486989085	18.9381767500366	16.5759252808718	15.2676412913122	21.8864239362776	26.1803700560509	19.3294951177627	19.7077438722602	18.0910861646452	16.5622071244484	18.1151435834463	23.8324555888997	16.9804579372131	13.4145872174242	19.2822544730654	21.6543044960745	24.1726218934986	27.6779581662175	21.6124776044984	18.9027520113238	15.2060425339724	14.8375573688783
MSTRG.4143.2|gene=MSTRG.4143	7.34238343821039	6.40134387754389	7.59467846279411	7.31260628253975	7.35840890296257	7.72570055986653	7.08850290706782	7.7041571645681	7.53789210677876	7.96335371493187	7.72530189233261	8.47517472692695	8.04994919911227	6.82986463792631	7.13485107346662	7.57372784914608	7.75115456555381	6.42805937582916	7.37076805194118	6.60764379552091	7.12628380864396	6.7267896415036	8.5572896267806	8.59497228710032
MSTRG.6392.1|gene=MSTRG.6392	0.702117655174453	0.662729186906418	0.490657155954787	1.64101462531105	0.370414602396254	0.741672461892629	0.446421123899015	0.888848702421341	1.02409869829759	0.95489520119041	1.1079774897259	1.28812964292914	0.542344187530192	1.0514405837162	1.47670192022274	1.44943301744145	1.19532131550364	0.92453119357212	0.503865183173621	0.260958796832761	0.83814206232574	1.34902491798005	1.07802853199955	0.921250927244681
MSTRG.18321.6|gene=MSTRG.18321	6.36439691774216	5.34940494388308	5.73032261395915	6.24718997759619	5.61385898336104	5.90410298739847	5.76113496201685	6.63554763857906	5.34867505599371	5.5021314675766	6.08684870569323	5.41974113234783	5.6244236626048	5.85266875887458	6.25361881406833	6.02125455572961	5.37032701396887	6.50709676860336	6.82977292864184	5.95917916175869	5.97699779972234	6.22484772524932	5.42261114957799	5.20432845060867
MSTRG.22687.1|gene=MSTRG.22687	2.25001118494252	1.20453569605792	1.56668697708671	0.635596821010107	1.0322028215708	1.67279915349505	1.10164179785697	1.38658488714125	1.11308498508464	2.02420375331879	0.826758496240887	0.787237280534645	0.975522583313878	1.12908493054868	0.968571572098088	1.68570974345564	1.38731653882618	0.849991915644795	1.96520979132946	1.29594220782155	1.89261738007346	1.1175755731646	0.791375361826255	0.712099830186272
MSTRG.15757.1|gene=MSTRG.15757	3.08155787180319	2.98638525316039	2.83438457084966	3.13664133310641	2.93540913045008	3.16657320609477	3.04318780329992	3.39243326717399	2.87135327307395	2.65615324993476	2.93637478072181	3.16956417367468	2.97552280841461	3.75344449885103	2.87274206703135	3.16479918995673	3.46927525950434	3.00683860636313	2.85120470957048	2.88713016904533	3.16401871567442	3.132279760175	2.8676023749318	2.94445704251915
rna23446|gene=zbtb10	1.96144479577866	2.69611185904096	2.72810285383504	2.67430418047412	3.15377981938149	2.51845836704724	2.91866662960259	2.80928027791259	2.35229344674373	2.3879592229165	3.02299111848781	2.82537014541561	2.45836975626239	2.13224374803813	2.75496132513521	2.82944450349718	2.673110752891	2.75921951156285	2.03793515711661	2.52448886198409	2.42888884060246	2.54027981027422	2.68941336457648	3.02839635737827
rna19164|gene=pmpca	8.96130185711838	8.30952910669277	8.64240517172059	9.24043201583616	8.66205291786026	8.37812597474971	9.22031474413858	7.38361638188709	8.27116270012882	8.16867332953248	8.81409512126484	7.82840131231914	8.95261802109591	8.41415433465631	7.74102036179759	8.88894363619386	8.63609803820735	8.81958742075074	7.81184501539548	8.41873388067012	7.90173675600192	7.73616971463406	9.19533315158442	8.79297538852814
rna19162|gene=inpp5e	5.7040508192062	6.40121680139146	6.15394032528504	5.4945326169223	6.99852352809744	6.28950463473261	5.99575347548219	6.59009082152079	6.88288711546108	5.51683609301146	6.95988521682976	6.95173645975158	6.58974531632112	6.35687786992141	6.89208121651815	6.30931029933455	6.24075912664506	6.96352232423447	6.72277753827047	5.95678539428092	6.28838120008253	5.64654998235618	6.51008423526317	5.48833260345277
rna19160|gene=notch1	3.55522103751839	4.21409225456948	3.52341674348906	3.86952420638627	4.22353137950042	4.58465823734378	3.44925715644186	3.15669101439984	4.0429725059905	3.94869081461378	3.67468812992401	4.04869448270483	4.2227433319541	3.74119373849827	3.72775900199494	3.68358557258903	4.52697791994072	5.10946641111992	3.80099313076486	3.29397929607359	4.0519916767316	4.26391742941463	3.83498920005106	4.06824796281411
rna11310|gene=march9	4.81232590676113	5.53819866234763	5.0624052398987	4.90528222295009	5.35449611503578	5.77445104125602	4.89197655156173	4.8153678824964	4.4925487599805	5.59029085829938	5.92525747011268	4.94964861198691	4.74865159700619	3.89273446770256	5.10537098332164	5.00191430544744	5.47614497355344	5.69423495635233	4.40254779727408	4.8538993960159	4.19085832159431	4.83360484786655	4.66757623939717	4.17797279811995
rna11313|gene=LOC103465330	6.35212341711872	9.56644886722778	7.15558999131225	8.11867224650907	8.04878535596733	9.07246460186436	8.39499162127569	8.01615886069043	8.05394813546409	8.71465635950679	8.94979126962502	8.25908225027966	7.05342927048368	6.8844154788698	7.66705666710442	7.60413339209334	8.24474027697048	7.10276171110841	6.83016791032285	6.86640786418106	6.88374987767076	6.59050145979912	7.88562613250737	9.78992029023157
rna11312|gene=cdk4	4.28231994539116	4.40478834102423	4.56874175000301	4.35157331354714	4.63913975063925	4.5454668273242	5.91536873280673	4.03726253622914	3.68271406458571	3.92250467369648	4.10307638175157	3.62425836301895	4.41987812423686	4.61833215742297	4.61473915192396	4.38643613576471	4.41127346872099	4.17373373529124	3.34418868588119	5.28044598618048	3.49782536936346	3.67040949229423	4.14583452975319	3.9434320294124
rna11314|gene=LOC103465330	7.16660634932048	3.92910257006021	5.55814172228022	5.72976330118087	6.42396405930484	5.75490353690567	4.43616978827671	3.96042106230241	5.02130002571259	4.354432652158	3.56641651268143	4.59132107106012	5.58467941595701	5.91650407861287	5.89620619257519	6.02026772153695	5.24476640095682	6.92175978655883	5.53810212575569	5.76845271698686	6.19513658373368	6.43627710844943	5.04763582483492	4.09129461645836
rna18697|gene=LOC103469764	28.2424034995451	29.1945249227807	27.846254229705	28.5663426069537	30.9637954876408	29.0171632999967	26.0137015129706	24.0935377245715	30.3826997880036	29.9909329723458	28.6153212130655	30.8901506801103	30.456121597366	28.8016325859416	29.0274217361108	30.7251188219974	29.5485370060606	30.8471899241915	28.1203921000621	26.0311939849317	29.9746239055165	31.5404015687657	32.0413131627754	30.9825878434684
rna41764|gene=dnajc5g	6.6770785386042	7.01639806431307	6.24140039246818	6.4574644521025	7.1086991658813	6.90991238470265	6.14094997751012	6.25724799734449	6.59495731270106	6.12333105793036	6.68551912493416	7.14496252405576	6.98668588274667	6.51065210360397	5.98361481526535	6.63931019555379	6.65845362693581	6.39630499738127	6.73727175714508	6.86646106167759	7.09004266481946	7.53689166544045	7.51493387035533	6.6305035549491
rna18695|gene=LOC103469766	109.770061692484	121.785610854537	137.663760131712	126.843516119202	128.991499703721	126.638342999924	114.720816260399	122.395860998327	117.074183121108	108.82649854407	115.92117222261	109.017366694414	117.608640821333	107.770475969136	111.025865453729	112.785406265962	121.94896875997	111.01821962197	115.399498544637	114.933172608921	117.750741540507	106.011197046419	111.745975970123	116.407562568374
rna18694|gene=mxd1	9.93640190363845	12.0736798059738	9.21244625263136	11.0270880539645	12.5009826827857	11.3748294947879	9.98189647521017	9.04589650974649	9.70875840869125	10.6017091436513	11.6171206081339	11.4568558941945	10.1624312671899	10.0459387647747	10.855430879451	9.91232494828008	10.3657242816688	9.9284709684167	8.75480305158386	10.5223365215301	10.5893773177278	12.3927468600023	10.7533464098263	11.9178666194027
rna18692|gene=snrnp27	34.7920479533876	34.8987802676289	37.1106139496369	36.2517186840407	33.7530322653653	36.3889575856956	35.1729745126888	36.9503374983033	35.7220774141805	30.1425796468381	34.0885323072083	34.5970599223681	32.7248581540409	31.771534471372	33.1107985572791	29.1798799649771	34.5107834556521	37.006889403211	28.1295072850733	29.3757976868678	31.3327044474252	31.8364835052149	31.6829155274735	33.3767124573557
rna18690|gene=LOC103469771	4.95905962588044	4.75998131663329	4.61244434147374	4.64142108606798	3.86474385459898	4.11997213792311	4.52209450215952	4.35417143926443	4.11691083260162	3.87238095788558	3.88116757985029	3.90755531385346	5.09155859657972	5.12938335011378	4.45810576794716	4.48116732531457	3.88041301317617	5.13685484128733	4.3807913247883	4.19573557070962	4.54566269288002	4.79611395795883	4.80100527150175	4.43897852369515
rna17416|gene=LOC103468699	6.24734118249547	6.24316227941811	4.82551660278799	5.63129588524235	6.40161737251412	6.46780381563369	4.88359668301044	5.47245910565286	4.84836068322354	4.72741256313058	7.03380114862443	6.19920613145453	6.4158387272291	5.65392272611737	4.52408746967335	5.59150942421967	5.30399795709032	7.27872823966713	4.56279555148777	4.06133397845537	6.46522101815762	5.61297654141471	4.99965062450749	5.87617568732191
rna17417|gene=igfals	3.23255594356773	3.76886598191661	2.73339748823469	3.81454641180684	3.33407996933673	4.70712260591984	3.62022532169929	3.60396427105043	4.14361506392586	3.57620950516222	3.89689075094139	4.39204470078555	3.33964590321001	3.01146344518739	3.0283141038371	4.48783422780161	4.63690493225197	3.50233331619244	2.23411323992046	3.77310608225846	4.33263743673498	3.92203005602864	4.93988052101792	4.16986249039235
rna17410|gene=cdip1	6.94997302619974	6.28862203362625	8.01032243651436	7.58957652032821	8.63556358820516	5.87229448559994	5.99443384949123	7.80448148430907	8.76623545566932	6.36145312572173	10.6596105824698	10.4335192984014	8.02104512684849	7.63171606176229	8.4854116924121	9.33334757289918	8.10831849610191	8.05750029229386	6.76466354644381	7.89033097205637	9.15773801165728	7.50110542671496	7.15061626095238	9.22134559492326
rna17411|gene=polr3k	8.09367230960927	7.87134771391175	7.66699849205149	7.65628623475517	6.94691974442087	7.69961044330408	6.81770773013368	8.60607425564415	6.2734789860161	6.35179322859108	6.30431209128159	6.32417757294522	7.41638346520668	7.2236101676001	8.74151072931294	7.56909949204631	7.44090279440861	8.16257688673856	7.7613101689347	8.25152172091893	7.40791015647453	6.02388878633337	6.92252439147581	7.10621887142489
rna17412|gene=snrnp25	14.576195769967	12.6608609938884	11.5362977147827	13.0569849196389	11.3793038017623	14.5008892835771	13.8714856282221	13.5242029832476	13.3759830932036	14.351485177615	14.1318344491441	13.819942276446	14.5196717659635	15.5620006885359	9.9994107481604	15.7699533100534	12.4815681655208	15.0563234800526	15.7073632356052	13.3984752638349	14.1832643395603	11.7038272410322	11.6471409248739	14.0466743563848
rna17413|gene=LOC103468700	3.25178323638162	2.77735244718436	4.63946021415134	3.31481538390808	3.23446142197276	3.22321377272996	3.40633117145089	6.18900784968187	4.39541714380275	3.33564285855613	4.08062433327997	2.85492301575777	3.85420762878462	6.04420396154442	3.28132856678267	3.12916458000435	3.74817767649404	3.11774617492196	4.45957355888736	4.50477863488153	4.0336671057131	5.20784346704301	3.80969354255959	4.29889945087993
MSTRG.12025.1|gene=MSTRG.12025	16.3499553341966	14.8167911755952	14.696458292129	16.0613521215588	14.6477168026724	14.5694442982714	15.3886957195896	15.5575135969091	15.0813097655249	15.2280301808204	14.5260210004335	13.789890629983	14.6007845638105	13.8066429748603	15.2117536330976	13.5302017932919	14.1430629556154	14.5011677372779	16.7623813668523	16.2314318869559	15.8523467557734	15.0019176240673	14.7515645892195	15.1616571839351
rna12460|gene=LOC103465931	6.82903140945964	9.00505479961012	8.75404933621557	9.25971003197466	7.12499392656192	8.44254090539314	8.02464964428806	8.48957917265743	9.67996496274655	9.13764388250148	8.29606286565139	8.88523763914639	8.47114919625442	8.51034793309709	7.35396934370771	8.31321655650327	8.69400680366482	8.78409289334302	8.5747131290575	8.54093891618434	8.49519786972137	8.59089328347999	7.7916945523034	8.706956680006
MSTRG.14965.2|gene=MSTRG.14965	1.38238682242407	1.48698331070729	1.18956255872797	2.1706395592089	1.79798489704726	1.39410418957563	1.73327703032296	1.64423809224645	1.19158345376401	2.13666829932315	1.78391271103846	1.64272077847741	1.50508913091399	1.97966325201777	1.25687345357507	1.43167045504025	1.41430282159794	1.20004696793762	1.0828521007055	2.21315937027889	1.09808166882655	1.27012767288189	1.76885954636745	1.79122366839325
MSTRG.9384.1|gene=MSTRG.9384	12.3801918358466	13.0301727902552	12.1718331948765	14.0907881556833	15.0533500740613	14.2531206049262	13.8297312343347	13.6688006744368	15.6935141754674	14.8036092998597	13.7702032833644	14.0235147136883	12.5878900838217	10.8813211855942	15.2349332332186	15.0345923812296	14.2292583630485	14.5849561929005	14.6422111316952	13.8725239294794	15.663573428201	14.7326921728729	13.828942397676	12.7816120659884
MSTRG.18421.2|gene=MSTRG.18421	2.67595173515474	2.47157737987072	1.8852894472494	2.3923037660388	3.48558331381279	2.86034299135515	3.05005768621408	3.18249386828316	2.2663769019466	1.77246335780015	1.98544664658356	2.40463480193986	3.02813908098503	2.39590205380017	2.39915017783229	2.61532506555843	2.64067420678765	3.54164464755124	2.39980212000668	2.41800720983191	2.4379886329754	3.072042798549	3.75429130372691	2.56767654794996
rna21967|gene=mif	89.1393727360146	102.560293163888	110.933543196509	98.1460545689633	87.9915068042279	89.5523951520247	91.0631324841444	98.9824728171155	88.6154608883782	95.2783827647104	90.5295358001515	78.2526820605436	100.466297881503	97.2483347429585	88.7005158670669	91.4045641812749	91.1858886321335	85.159494418426	90.099666995749	85.9391226783897	86.3532049031856	77.6969282100082	84.7573188107081	80.3962796549597
rna21966|gene=LOC103471740	8.37692559096347	8.22674996474729	7.79750287521237	7.09769170452992	7.9729306112289	7.83013710771249	7.91364011911947	9.20582917657581	7.71334702227344	7.55781224558713	7.93693496633449	7.12853374252605	7.1089975642373	8.06127869007192	7.28192593642195	7.47277377181443	7.60114251315667	7.55258778254245	7.98929138187717	7.51527786623778	7.35747050438978	8.35390253903094	7.78668215850608	7.42553232871329
MSTRG.4954.1|gene=MSTRG.4954	2.54502735736822	3.97572296255909	3.7443918924174	4.49033130594371	2.77384775007918	2.74137341275266	3.04934719657053	5.67061055934622	3.91745115990102	3.98270473733712	2.74683997047545	3.26199425832757	4.8506821612775	4.74258751972471	4.80365603395307	5.18952319221946	3.06203882061252	3.75199448683185	3.74305538599021	4.06075574431831	4.01560983048655	3.68499338883416	3.99046550095901	4.27250473261069
rna10193|gene=LOC103464663	8.50371395922656	9.36861436407112	10.1640725730287	12.4798396533424	10.7942299161303	14.0937561065358	16.1368844491228	9.63757694725517	18.1446263231267	13.8443583173532	10.0544861332816	10.7114466561332	7.88728854392455	16.0801180108608	9.89117736932715	17.3281248265701	13.9225739146326	10.5417713606232	9.16812114343846	19.2423516795758	14.9638205480616	13.4929463938164	14.7190536574377	5.98555083287269
rna10194|gene=LOC103464663	13.8926940614276	12.5791564637796	12.7014037905423	11.0666486492445	6.82802166469087	3.96787959209025	7.07621248156792	16.6544968025748	0	6.42841496194817	10.2851709641281	5.05406334103242	15.5299831392592	6.15290255531165	8.28343932270999	3.67851182713211	3.20285144930338	10.9604992019093	14.4060220913877	2.05556371732926	4.42957210998985	7.10778064532688	4.27707945553174	14.4499297541398
rna10196|gene=ppp4r1	5.39804487092229	5.30700674503352	6.12387115336941	5.38741432957093	5.62732385568613	5.50202867547946	5.63644120359075	5.27395147246416	5.33947961220565	5.57485976749113	5.68235454353962	5.88941983990579	5.62319572874113	5.25860093379297	5.45995207146084	5.47359164355123	5.29670936929359	5.78425055706122	4.98070655344007	5.71762576750387	5.61838199954006	5.16151334853876	5.87326558381701	5.77737285675559
rna10197|gene=rab22a	6.38880405714004	6.42314818207722	4.70349178918705	4.80484900068051	6.17263785952992	4.9297549030334	6.00335054585923	5.24397681273705	5.60964131292842	5.81386810250762	5.44965342166877	6.76068370832864	5.29677312487175	5.86844942632533	5.55598943071306	5.48649724431431	5.05334537787194	5.48525737798057	5.60682265533107	6.21872340422885	5.17712411087737	5.67658634901941	5.10698685753564	5.83615500909746
rna10198|gene=LOC103464667	44.0457105345701	44.2410922975205	45.054784309059	47.4396801627052	44.2972560151247	49.1008803131805	44.9996638966189	43.2606497689192	47.5239870018832	43.5625570925421	48.253454578653	45.7994275655045	44.7467927841851	44.7518233295927	45.2502795901798	44.0460991076015	44.6347682509831	45.1572434339767	44.4802951454714	43.3585344114382	46.4274094110622	45.8599391338096	45.2674113812111	48.6945158457712
rna46990|gene=fbxl6	2.38263345319624	0	1.57946764330988	2.50356177196189	1.93905431452017	2.2830578792909	2.5432141171091	2.78455698238606	2.19461297704009	1.0090428617777	1.78499954606342	2.1084272961102	2.37590458841226	2.71343490057257	0.828198661636081	2.5851377389811	1.80306160674146	2.28702003690609	1.33528995353362	2.45327725578158	2.14499587168195	2.60870041912779	1.1002050838267	2.00391986567262
MSTRG.8388.1|gene=MSTRG.8388	13.3970778504007	13.0098029005792	15.2583784531765	14.9636531352788	15.8461927151104	13.8351818128221	13.9141882033784	14.8647764191028	15.3384531619836	14.6677943004821	16.2615079307055	15.5984776661505	15.0861116987825	14.1378555420592	13.6826900763089	14.025316613936	13.5630266632106	15.4183194424653	14.843080463615	14.9262125109138	15.447799249162	14.7488758654081	15.5495689103906	15.9351650395044
rna28711|gene=ilk	2.2384865949428	0.81864582943592	1.78551493021501	0.500623248947213	1.61041325883172	1.20806758181469	1.32187482670857	1.13510501997691	1.41069610361185	0	1.36900831103172	1.37889618348427	0.768005277952689	0.917118889490807	2.71730312728091	2.21674370273089	0	0.942090352180956	2.017973048147	0.95643930328589	0.710956918421096	0.997821695798971	1.32296986110813	2.91369732230749
rna28710|gene=ilk	2.36309265198535	3.1663546609908	3.23205454794557	3.89673956944054	2.70689912846404	3.29126226700169	3.33597712386496	2.69224279287185	2.50064069620579	4.07234796189857	3.36817136280783	3.21948561962584	3.32612545536876	3.58726438964832	1.92624368791166	2.41272546536811	4.9216496380995	3.75387771939623	3.06454594881637	3.40453925622738	3.23932009949594	2.38420361380298	2.48707167009429	0.937230409935192
rna28713|gene=smpd1	1.30576253004637	1.94099370151922	2.16594733000047	0.484918503720342	2.14078673393942	1.42819436925404	0.729475196682525	0.36248019491982	0.30699586122492	0.613594405614999	2.0915932868643	0	1.37363447363265	3.01193869339514	1.00354693453433	0.574423066840828	1.6125095058935	1.77342873883933	0.760150617203974	0.420618563070805	0.646802687311101	1.147082765867	0	2.37795803296172
rna28714|gene=smpd1	2.96695100819922	3.16071456601547	2.37629685426306	4.10083306254639	1.81055866698192	2.52555314380279	3.96614966250174	3.67262060145336	4.55687414680955	3.84390371465818	2.05056567215744	4.61117024362829	3.21289848593666	1.36923885704054	2.7838788539769	3.58540109749106	2.43880551227253	2.61540246913983	3.43177037626878	3.73565730710294	3.866358449078	2.88748992907146	4.43045110482693	2.15615501606582
MSTRG.24175.1|gene=MSTRG.24175	4.84921058882481	5.22129447856474	5.76733819447766	4.00699873213237	3.17799617154465	4.20607446729856	5.51165592857725	4.12016331834126	4.73255157255724	4.34499622841278	3.72728687336205	2.37717313025601	5.12664041129563	4.50977061188609	4.85969438482812	5.35928561579125	3.32215141129007	4.82790712606324	5.20137865856119	5.8827067583312	3.52234079122633	3.49634346015282	3.56107484468654	3.39829368272873
MSTRG.11101.1|gene=MSTRG.11101	5.57761859112151	6.06128315808849	6.15127048522152	6.1264986701891	5.55235890256273	5.32306709805833	6.16835539177766	5.70123198333524	4.66739683164707	4.71856967624197	5.75920072899399	5.36941451060926	6.37785971958353	5.44360064646725	4.93900671934476	5.64404262039586	5.40117670158589	5.54723807363725	8.17774981882499	5.42618268465346	5.0824043999368	5.64561230580433	6.36963282386346	6.47791899254529
MSTRG.3310.2|gene=MSTRG.3310	0.936489633296239	0	1.27650047780446	0	1.59727696435096	1.20439233650384	0.440821196166079	0.941389671399656	0.601184668930645	0.457091372494712	1.82802876307504	0.762401182842093	0.549469965581845	1.86710068552273	0.856449594019675	0.568524014719165	1.07028845215139	0	0.775672284549633	0.351603046508043	2.11985121611139	0.486447652743003	0.43609037648054	2.11897002694053
MSTRG.7303.5|gene=MSTRG.7303	2.21881177482784	1.74919729418741	2.35421146488121	2.32105089161248	1.98912794503251	2.50854221707878	2.06488553320676	2.70774892329647	2.02043191788946	2.16033134953298	3.17877445611887	2.30736281201813	2.08982136959724	2.82655200718918	2.46430226437905	1.87724076408962	1.98803568429079	2.03451700123495	2.35927021288604	2.44490778314034	2.63442772431792	2.67639775210341	2.81085182971879	2.46191909337722
rna46237|gene=LOC103459844	3.20683646435861	4.95939868229428	5.96466436239971	5.32713692693678	5.90785347213964	6.5322188370602	5.00467197629184	5.63932193909144	4.11833884474625	5.51627489122876	4.46851549453139	4.33786167706232	5.55456129733854	5.90002612296943	5.42375634417543	6.06587777956257	6.25068792526438	6.03370238116724	5.40069614820305	5.74345851306719	5.26480430052065	4.92686799368752	4.75679975806685	5.61874414901025
rna45988|gene=nfyb	5.0724601763065	5.35340361782974	6.08014033665941	6.79997993089366	4.84406236333448	6.6587838948157	6.10091400052077	4.82879468289371	6.81480360247539	4.33228535404191	5.3470506829683	5.9309085880674	6.54165251553916	7.13234713751735	5.02061724602779	4.31756972450795	5.42285521708411	6.53216081789166	5.33429462539922	4.40648772002774	5.3442516745824	5.77495672260416	5.56929054973167	5.49096727681833
rna46232|gene=LOC103459840	2.18346897598456	2.1172324202844	3.88037118080077	2.97444563067921	2.96480903054692	2.92732775723082	2.14967201846722	2.18178829172406	2.3570209083079	1.92523431931319	2.18012338466982	2.06965121651323	2.63282383559621	2.13287948820779	3.28178659003295	2.66277156614114	3.0560556757089	2.39183529408319	1.70944141515687	1.97167747773616	2.38335862725609	2.10808266336107	2.12381744734601	1.71347967345253
MSTRG.24355.1|gene=MSTRG.24355	1.45505455177671	0.983947472124349	0.925056567872484	1.64413057800722	0.675523020072805	1.94720153829549	0.712418197352297	1.63405636490791	0.822649560855702	0.892719992705274	1.37482598067998	2.06536600484262	0.783134631225543	0.710431135429217	1.67030218532162	0.710952881789342	1.07659264527205	1.93335483042888	1.21870414935989	1.32415041360694	1.44350949675352	1.11905399816218	1.55657638203229	1.51967045779499
rna46238|gene=LOC103459843	2.05116323540958	1.49396423757483	2.13468362915494	1.9895253749468	2.32861213164751	1.99017880887181	2.55045674780945	1.57798717913575	2.08774984827135	1.90432043489656	1.80530586256599	1.8068431577559	2.2632932707771	1.85869865764124	2.73988450847232	1.57306370465978	1.71607670638948	2.01284860993886	1.91416059986758	2.38795277529931	1.24267861279482	1.85604246289792	1.51462302292681	1.40588305627843
rna15140|gene=LOC103467729	2.99708873644978	3.36043960985942	3.21081725795934	3.43025288888627	2.80463714699735	3.38015983188887	4.12318147127571	2.66069622583815	3.43982252429307	3.70459148196362	2.99021935401701	2.4440099062337	3.0022778451292	2.6503355595351	2.3706998347391	3.36435087723043	3.29181422892076	3.26697156794789	3.57851474630239	2.36513769402776	2.56042942728909	2.5299890552821	2.71929914666884	2.50269335350429
MSTRG.12483.1|gene=MSTRG.12483	3.02295620376983	1.65577043049448	2.08798103263398	1.58151444286632	2.36617317391849	2.66417865181637	1.87063097440026	2.57153643159699	2.18407852115347	1.68091087154219	1.59706814557457	1.34382472435156	1.96964539438263	1.7571720803086	2.29481826722586	1.71631981808105	1.83561019686257	1.79687946143003	2.10940629923815	2.73789781371892	2.21979592453041	2.58929748545348	2.10931971440613	2.29023871855497
rna15111|gene=clg7h6orf226	6.68679359548746	6.99801102770491	7.14722840781839	6.60848765716341	6.71949785521586	6.39177546372441	5.97628000300282	7.3145357986184	6.75095922906362	6.60535860998392	7.05592600817587	6.53761683357059	6.61030503812567	7.36622736953999	8.22426157373229	5.82322294320829	4.97372589495015	6.75518978052739	6.90057315392077	7.09415792113512	6.47615123120607	6.0347801039944	7.67961889582874	6.95350736547275
rna18346|gene=kat8	17.4041732612484	15.4736228619158	17.3921541046991	16.4702943604003	14.4822343575111	16.7806433226009	16.7351749196909	16.3470244453348	15.3793638134859	15.6581330688282	18.2751920894812	15.5958434208706	17.3178550827476	16.7799834306301	15.9430641189114	15.5962424218801	16.2356374851612	15.2353974029232	16.687488937565	16.1063736255758	14.4116672956168	15.2834047838463	15.6284232114758	17.7399706055476
rna18341|gene=stard3	3.44229362834631	3.92378723021514	3.35981829926529	3.89221481442693	3.73962065873884	2.72599504337973	4.06569913247762	4.24781447511887	3.67880989797493	3.01199685930494	3.04988854637637	2.97331317023585	3.60022139652243	3.14429201278351	2.99334465546079	2.9423885867527	4.17536838115586	3.41931812867998	3.6457520042711	3.51421108565593	2.90914429626813	2.87998262229308	3.50024715728983	1.76232961734102
MSTRG.5748.1|gene=MSTRG.5748	8.83191342838461	8.4653286555272	10.1945567139476	8.42028849849957	8.58694565551365	9.092846292264	6.75766703379835	6.88861522513513	9.69397913064936	8.97088110189467	9.45685407320701	10.393373815382	9.15959753484819	8.35763843292349	8.69443504485613	9.21797125916095	9.62712019685986	9.74379947545194	7.9825239821184	8.08232754622895	10.5487583843912	10.6083500382256	9.75687651196157	9.80462538655669
MSTRG.2477.1|gene=MSTRG.2477	12.2445269184954	13.1395102518808	11.3286989147113	12.7653770876185	12.2896184992615	12.5517263779153	11.8814742691239	13.4975252987061	13.896437030863	12.5041299154645	13.0067013020393	13.3901495266295	12.4135678811677	12.3533882578756	11.8958138045557	12.2480342325177	13.0121399474642	13.4798661051904	14.1922699799986	13.060873679404	13.4492956336343	13.5806278460424	12.0824867417093	13.479928550644
MSTRG.4825.2|gene=MSTRG.4825	7.00292492185605	5.47451546366323	5.73158732348501	4.21410670301773	5.36956444936392	5.98326709310066	6.92420709888284	5.49329461509182	5.52742364486882	5.8828104368894	4.69124932307618	5.06598669181347	5.64231505194744	5.97684478138471	4.56948178649021	5.24324390871957	5.95677133203906	6.17607701091389	4.97654997007459	5.29831675771128	7.22659177591603	5.8427354091943	6.07793837986746	5.53033356827484
rna33833|gene=LOC103478363	1.42982915139573	2.26801210279562	1.13827828839899	0.769346324266785	0.939371722041857	0.538074124956979	2.08867855857242	0.880383109930286	1.69661633503688	1.91910004781747	3.08559776643618	3.64869844409239	0.744222660456013	0.890599153956234	0.151976404347576	1.32825479461126	1.84303028898276	1.40728698334318	0.632942666492597	0.813373601541272	1.18343314767518	2.27397511165006	0.458484710198731	0.687164072642436
MSTRG.7313.1|gene=MSTRG.7313	0.23120415684873	0.390866351708545	0.734944691768365	0.933027914837608	0.848527632769984	0.859458211695449	0.566006437495434	0.695838193057422	1.30716747263788	0.790989288334885	1.1833036479495	0.466696479206484	1.03698278236632	0.658499034886146	1.10586005168537	0.790779170270953	0.475187786899528	0.903543389718345	1.48797047912295	0.819489192530304	1.21912509949744	0.666804731987612	1.03212923130029	0.658558489570762
rna14447|gene=ampd1	2.10332547407394	2.23745930817776	1.74131639320605	0	0.223055794917793	1.86633187118837	0.780363234464858	1.53533851073521	0	0.000142723613279799	0	1.36509916825536	0	0	0.129839312222239	0.166758816236259	2.02178188306483	0.66057516640793	2.29554420069822	0.360977985128466	1.92321077967117	0.162968216334921	0	1.80826839967539
MSTRG.9097.2|gene=MSTRG.9097	12.7579564336782	12.410242779608	11.228681841919	13.9363160896705	10.2605718313146	11.1384520694546	11.450531305342	12.6052962472435	12.0019177405222	11.8253512668589	13.2384768680199	11.174701418023	12.7256610067812	12.0672967461605	11.7312402957149	10.8819386365104	11.1923753106416	13.2442034513621	11.7949925411909	11.0328682879398	11.048458742864	11.3605909873796	11.0942966026485	11.9106885228433
MSTRG.24937.1|gene=MSTRG.24937	0.615003057217622	0.259926123886182	0.558557965743957	0	0.28213543789602	0.114307942155495	0	0.26441851336182	0.54329148081512	0.467562557104621	0.847427458646909	0.620706317344624	0.689593550273604	0	0.294158773748308	0.600992169405924	0.126399951315275	0.12017127083254	0.706785977583401	0.136240078258163	0.926535075618054	0.443425146771762	0.499175228228868	1.89774604744641
MSTRG.19809.1|gene=MSTRG.19809	1.73339541791401	2.2156855656659	2.30385962039212	2.01323649341816	1.5904059973057	1.1001222663911	2.17349584774255	1.12698999737165	2.15125499277848	2.15353056778251	1.49800585200121	1.29716810590811	1.93414872945667	2.02981874823291	1.41552113856885	1.28075783122711	1.21649815656314	3.53574499883092	1.04948971923475	2.88464327017742	1.52865548681255	2.56056684203676	1.26967118087544	1.80635772689322
rna35379|gene=LOC103479442	6.88876315165247	6.83104964252144	7.09030878552502	5.49981495104097	6.56912806968996	6.97121153174278	6.31329953355654	5.1658018221616	8.14151423982449	7.4420569351204	5.61970913653178	7.35211545416925	7.13853999944037	8.39424158076209	8.19938035944166	6.13267355991771	6.93715586562178	6.9706337819824	6.58691023375566	5.08658818496367	8.79637147768589	6.85946099885623	7.61461577370388	8.15285355760519
rna35378|gene=LOC103479461	10.8143022994108	8.37086013661274	9.18890338246145	11.8444562842674	9.36151730217241	10.4224825234619	11.255214198371	9.87171023765886	9.55347416381202	10.0129112879562	11.4925577667248	7.57708519100942	10.0919467001325	9.87177810461433	9.76132125377047	10.1009654231062	9.94256115102697	10.1992443666034	9.63071523307124	8.79981026873908	10.0003598555643	10.3700233011089	10.4178549941987	9.92695564148377
rna33780|gene=LOC103478387	1.59773404989832	2.11344566666397	1.82421984515609	1.43299597467212	1.47122984242476	1.66925697727277	1.28982199346472	1.16613119592547	1.53922186886226	1.53566395844775	1.17282252114036	2.17710576738201	1.64221131810234	2.03206373832382	1.17141673282563	2.21988709333171	1.58772440897415	1.57758064340888	0.809875843714925	1.73094192946948	1.46469404834873	1.17940539960685	1.8776656387926	1.70030118117978
MSTRG.26310.1|gene=MSTRG.26310	1.73620687420282	1.66326628835575	1.73454324368418	1.40129788464318	1.91158264070076	1.59199266991969	2.45577197096513	1.49295271032395	1.55420900408842	1.89195639480854	1.27592591013336	1.4018461370393	2.07656777999579	2.30763839954455	2.10377040196406	1.18765704744583	1.61766562536487	1.85458799402791	1.43662896321846	2.35898755327811	1.26424955424672	2.28110803232651	1.26829339669192	1.09897464382574
rna35372|gene=LOC103479447	8.16632985729396	9.06072565969947	7.50614400877279	7.96482960731793	8.3350104351356	8.45851238483527	7.32190050300301	7.53971086129981	7.63881745865918	8.4336275264317	8.0410488329687	7.95560225864314	8.07416445200109	7.62413215277745	8.50676904716781	8.70971065739953	8.34831550502174	8.30171714178207	8.84143700598803	7.58843715589595	8.57000309862606	9.10006322982805	7.97743720251481	8.79072729418418
rna35375|gene=plekhj1	9.98485027557772	9.26383967727063	8.61757729948655	9.00618391874027	10.1349519685878	9.57871279655043	9.89491926898959	9.89006812622848	9.11230734556908	8.4932820144601	9.40238593337067	9.90976784322193	9.94483811575597	9.28092679343375	9.07337703054153	9.71723529319872	9.39060406642902	8.78600280294694	8.96943494788639	9.16004377154957	9.4679291832929	8.48573256717999	9.51948661377323	8.90208929913007
rna35374|gene=sf3a2	23.4128861710546	23.5616486400424	23.67508883579	22.7949683232196	23.7480908157081	23.8210076098621	24.6416399748462	23.2079558490231	21.1584020346224	22.6212819894142	24.2993073959391	21.9405542389922	24.0117466426204	22.5326684143655	23.7725435858945	23.0236208783205	23.03692158264	23.2273487508459	22.4408785208734	24.438268234318	21.8024590635543	19.2824364383564	22.9237544858101	19.8141350830967
rna35377|gene=LOC108167060	1.99754930001787	3.06999358920688	2.22653519809353	2.34505913713515	1.99938499296392	2.70018760997232	3.26010794510165	2.42036631325288	2.31005826488319	2.76119620337375	2.21627541209681	2.56591194177896	1.87330531373538	2.06882767653206	1.65030020705252	1.86331233624868	3.65763638648531	3.2644951525375	3.25566769201803	2.01141847822091	2.05187393714628	3.49153658875403	2.1372167744051	2.24143233950364
rna33789|gene=LOC103478385	5.85414163905868	3.84097780500994	2.68099386125593	2.78561896779923	2.67080401123094	3.36405511033901	2.26878949499822	3.40458807140154	4.19155122222831	2.42318532946573	2.58196553488039	2.980796757508	3.10671269537159	3.27462518173929	4.8993876727324	3.20570766494485	2.87636263835189	4.46149457535763	2.8234071264642	3.1829139733244	2.48245269174516	3.18870908037307	5.52335127911852	3.36659178554083
rna732|gene=LOC103463023	1.19679047047639	1.56585228139563	1.17021936837588	2.60781250246782	1.940702227042	2.1148242215717	1.56991623523389	2.36916632350691	2.36585894847163	1.98317075132724	2.47049505145306	2.85144740639396	1.54375268832408	1.42342485978142	2.69410783373381	2.37293191609118	1.88966519644494	1.95974184377186	2.40488257740098	1.80282945427812	2.58595372128059	1.59667618272438	1.98342941116273	2.60984786009324
MSTRG.25410.1|gene=MSTRG.25410	1.78663351462607	2.56102559114416	2.3507688560121	1.44759657484012	2.17718307834948	2.26196380179525	2.20106428186951	2.39693539386792	1.84404209662142	2.44235401023157	2.18176376629312	2.59685671608656	2.56647190203442	2.232790021767	2.16701999061391	1.69450690170724	2.32026909897885	1.88601888482339	2.06450991383184	2.00356878110473	1.79766838405865	1.62844062521354	2.35835574628012	2.16223523217292
rna735|gene=zfyve27	8.44184468333972	10.6342214170135	8.61047296516783	8.47125805770868	8.56820143726051	8.4720074940865	7.99275976201813	9.39678746078295	8.8136151968161	9.3566144460944	8.25505590025541	9.1687413239742	8.06174302767061	10.445946921441	8.81963253616294	8.73044061553094	8.27220548763336	8.26485279512142	7.04929054021931	8.42307923179507	9.58328302698207	8.21632515828507	9.16869748242126	7.92368385463315
MSTRG.18839.3|gene=MSTRG.18839	3.49869131995089	3.89941914274034	3.9964790075064	3.56807305816159	3.46174622442415	3.72412890446436	3.67566177050104	3.59256177413318	3.71816681636521	3.70807098272558	3.50875945272941	3.9614637999277	3.43483136727664	3.6114575527778	3.76561307364297	3.70792777933755	3.95427204728088	3.98877608464329	3.84032215540186	3.56098294192241	4.05361333157946	3.76551563006299	4.06170570052049	3.90094436678978
MSTRG.3753.2|gene=MSTRG.3753	2.91143162406656	5.39800066582234	3.00062535085707	3.21125967505414	4.17708077094311	3.08033320866697	3.39265465237634	2.24217675429195	4.31853553820019	4.00962076586812	4.61298967107296	3.36047513204252	2.39673851368349	3.04421806738209	3.12201652021824	2.71931485953582	2.95496630371348	2.82681954528172	4.76833981620801	3.96759623252988	4.69395059021327	3.45201320655459	3.78009148120989	4.06708365803364
rna19904|gene=ssh1	3.58937255294149	6.74735847883681	7.71651248204604	5.10279272880419	4.28285798979623	7.27756509426274	4.54664526829688	5.11689929409571	7.04440003389627	5.64782722650537	5.94294504774953	6.80524039507883	6.31959824283733	6.13894924633794	6.62287755371058	5.02639273135396	5.73192498758484	6.52634247119605	4.70533642937002	7.24747911781424	6.18415318466172	7.28508892454846	6.73946331619537	5.53070959887267
rna19905|gene=ssh1	4.50514319649061	1.68800236336575	0.39536512736017	2.45989784571102	2.64351833592497	0.616548334669129	2.87180655338447	4.25147636460569	1.61078555908854	2.13237753948791	2.91446849708168	1.36800684211032	1.94176264714728	2.39230676680855	2.62515701777916	2.84016570663118	1.43267658129019	1.63438972513291	4.03854485944619	1.5037556760645	2.95061560770517	1.36245502703988	2.07009321115606	2.99368776867419
rna19903|gene=coro1c	29.5528671608173	30.5768090884156	31.833117443574	32.2670396002659	30.4955912216763	33.0956805062334	32.6752918752029	31.4609624765397	32.5867970714815	30.5879888497297	31.8098799904447	31.0704466137964	32.0805652460998	30.1224180256889	31.6783869057927	32.5435426042478	33.8835750499493	30.2613442601295	30.5277630342148	31.9143682328884	30.4821912377676	31.1224021841641	33.6156059539335	32.8558489105129
rna19908|gene=dao	7.40944823686467	8.34281580959022	8.63008015741737	7.62359890243707	7.62855475856191	7.82143859261387	8.16944055492337	8.04928215108178	6.61543151991924	8.53566838613739	7.54868814438037	7.23840230281713	8.42225844356235	8.10062822560124	7.19615884276978	6.52210999293983	7.60259670388009	7.86897101466295	6.89018825479832	7.36748921052727	6.75302618725298	6.38901958867959	7.57485401512231	6.57851881749335
rna19909|gene=svop	8.19198094499305	10.3083008125946	9.81892982867878	9.41860424547992	8.38835418277696	8.82961190601397	9.7465324105757	8.59955322636056	9.28699693998799	9.86155856611738	9.38968167296336	8.57260561221042	9.27607137067249	8.85872149318126	8.9252380815299	8.63792289551658	8.85084160705059	9.83050876498918	9.17090444786468	8.32016286164731	9.73481370172262	8.97284588870951	8.77470819379251	8.95085132355271
rna42445|gene=sec63	4.29212239242976	5.49321724710472	3.4355247246195	3.29808508253101	3.67016078877586	3.66975773344788	5.06106220283777	2.87075200881031	4.23776917220848	4.89737146843515	3.04779844155858	4.35284643736213	4.20018909957788	4.17932667314131	3.46156449624146	4.49540908645468	4.58521477838099	5.99950398850175	4.19269837286083	3.6048669108139	3.67243823459993	2.87166235414497	4.03736702450379	5.68283237729356
rna42444|gene=sec63	4.4011437670797	4.49691222589851	6.0897129780587	5.87087529226301	5.34091058672445	5.68349799536648	4.13537728277045	5.40249995645905	5.19316656171243	4.64581246802731	6.23717953499986	5.17903537523213	4.29119022493537	4.80616752696216	5.85742043152525	4.80520957234087	5.34877217117725	3.84857732017957	4.48795643030893	5.12306578316896	5.50610086628454	5.19618961157024	5.23092518629732	3.57457641580277
rna42440|gene=ppp1r14c	35.7909434898923	36.4481182369811	36.1057473963817	40.6629061943638	35.8648811408479	40.3934207357436	35.9245983244831	34.8593265020255	36.6768747083148	35.0975267238352	34.6217891533203	37.2745956315431	40.7313560663336	40.7056077283124	39.1236258337391	42.2020236604895	37.0889822544473	35.864263354002	34.8257173729676	32.9168285964576	35.3662285567877	35.302676765768	41.5403606882501	42.9859432093931
rna42449|gene=LOC103457679	6.47949649568566	4.92003020213131	7.48068704121371	6.73646154512753	6.44881000905188	6.12363975833008	4.83935504058596	5.76054618395394	5.1224625333997	5.51055870873303	5.9665810863915	5.14299520085546	9.26025624653125	6.88131491456022	6.72362911424705	6.43920181506347	7.13256868136192	6.86692976185943	5.45234896992909	4.08720234774489	5.87357056865016	5.49002562669801	5.08089071590098	7.29902325940929
MSTRG.20354.5|gene=MSTRG.20354	1.35402663829406	1.85190818868713	2.50597290096299	1.76940844571306	3.63339828601852	0.833985956913455	1.06741920492211	0.810618324164141	0.790358880966656	0.999087697135297	1.12768699531695	1.13262441320433	0	1.96507713335845	0.926736413360539	2.07498457951933	1.03102439139184	1.08105733139309	2.56521455073448	1.98591821875656	1.78894862382955	1.34813867974479	2.16162915906253	0.990557924921364
MSTRG.21773.1|gene=MSTRG.21773	15.1753282075631	13.7822047101589	17.1238245052072	12.4113337500993	11.14239595037	15.7706963074697	13.144258268644	16.7382046186823	14.3582457115367	12.0915433309957	14.0518026799457	15.1325105234073	14.8791747418037	16.8042022134156	14.2964423418672	12.7868991832813	13.6112789679501	11.1649430020038	14.1087011403366	13.1345247745675	12.9256134562243	14.4549227900557	13.7649989008624	12.5446149337061
rna43315|gene=LOC103458191	2.13035564221087	2.09903882857045	1.86355689352161	1.19827025675254	1.83534980172984	1.76839943150627	1.8891594898985	1.66753515587988	1.70231330655404	1.77730593538293	1.40523313207173	1.17136765096112	1.48597832395763	1.75073857990389	1.84947222071094	1.88853442122348	1.67611602108692	2.22442029447316	1.53848656023276	1.24839432820588	1.60876891059463	1.86762049664635	1.23233884469002	1.42508360373814
rna43312|gene=dctn1	4.3404973799419	4.09649683301284	4.31064735341336	3.84377372906942	3.67874875137799	4.32539045194772	4.58579889200649	3.72070657007752	4.65747828812656	3.90568855109853	4.42781546109901	3.8762412314981	4.77448339829575	4.63786414215578	5.9720468743833	5.47536294417719	5.14996870715799	3.85075377090414	6.06058217435676	4.18116595410182	6.31436669211884	3.86570278593405	5.48225508764626	4.32939503496803
rna43318|gene=LOC103458195	4.04008571597018	4.54250368056461	5.86552517726351	5.49324972474047	5.53194198098986	6.19281691391344	4.42689980058481	5.13880657352101	5.16062074855412	5.077628939058	4.99846404179732	5.27348531857612	5.75341559199633	4.76182811640234	5.49985640464021	5.20417622588793	5.33232825644103	4.66775043627587	3.53527935995057	4.22962037704579	5.77702359200994	4.87520726204117	3.93323870166494	4.328198852107
rna43319|gene=LOC103458197	2.45196737952754	2.65858197963184	2.34351832273592	2.66282998806548	2.61483720621694	2.95870821610382	2.57703849456939	2.67141442667244	2.63102470531119	2.72300208945566	2.39561418272813	2.18706985181824	2.4988889575737	2.30868698649061	2.65258677134572	2.94808989306413	2.55403185791509	1.92648627886287	1.87663184696511	2.46847456014651	2.36920150493762	2.49295518084876	2.77165204652544	2.57182394834739
MSTRG.18082.1|gene=MSTRG.18082	1.74965785731955	0.696230688980845	1.06208154368667	1.13998448314759	1.44884845460721	1.87109613886293	1.0102549019367	2.52341919915421	1.14995174947657	1.03551354558759	1.05384166195958	1.82205992247751	1.20232663706527	1.03740159300177	1.62516542689769	1.07913446888917	1.35555981402146	1.05760816758756	1.25225844969482	1.66682294063916	1.43126311155873	0.445660903814309	1.49658186597777	1.47943227745338
rna37209|gene=LOC103480578	6.20775920688977	8.45164778585583	5.94186420556112	4.65708960230561	5.7104470330114	5.87445126770436	7.50971359012026	3.54991881476509	7.24800990843374	7.25778192743266	6.39696464094562	6.70642246877663	5.14600329365648	6.59029185144863	6.78661858533652	7.31644985095483	6.45783969176175	7.19563460269878	4.67447103093105	6.71311819308287	7.05810497835899	7.37535138510038	7.38687335167748	8.01066314581354
rna37208|gene=LOC103480578	2.33859542487233	0.591025041938336	1.6918736407669	2.32874463365149	1.89825105302856	2.39228446589109	0.88905109569414	0.755661728082069	1.82555592890383	1.98654458501938	1.23597032880016	2.07937127011714	2.93959534636131	1.37803357271459	2.6405312139801	0.843856497202304	1.32554591037866	1.9082849772274	4.34280846565224	1.86819515572338	2.00849004472108	0.823879106829022	1.53134753761128	1.15729815227435
rna24650|gene=mrps24	14.6300286738994	12.5382865927476	12.4752814375412	12.9559351998221	11.2605597680085	11.9947805380788	13.6629465854625	11.9512508682479	11.0572979795853	13.5016412415013	12.9594004059911	11.681310077957	13.232905308334	12.8642282824057	12.9067021433178	12.9861964358417	12.0608940329905	12.1653559635761	11.582571967446	13.7920572615532	10.5612753663512	11.4860786917091	13.1610737486774	11.8842246549677
MSTRG.7383.4|gene=MSTRG.7383	12.0952513575738	13.7405629454925	15.1623477641317	15.9086394614791	14.5691897720242	13.9376782827843	16.9757799994214	15.0864081462211	14.0331378611738	14.7056493152786	14.0491818257499	14.3898484514105	14.2842356541469	14.7850232933597	16.7939414840895	14.9978941380105	14.32811836192	13.7069234792705	13.0950563175098	13.6340479062103	12.8120267662539	12.3866733474465	14.5829479571433	15.561218002285
MSTRG.873.4|gene=MSTRG.873	17.2363537676104	16.9988654140395	15.1221337400266	15.2164569016261	17.4372311726552	15.1586252628218	14.5110520685548	14.2851944825604	15.6697417028949	14.8935232472666	15.4343839738221	14.9338642744003	15.7758931486669	14.9816009825334	13.9646018163747	14.7697297136695	15.2646978994676	14.9945253652784	16.9157952703612	16.4277115481569	15.7636508257779	17.1480384604207	16.6221793932078	15.1712507466272
rna36550|gene=haus4	3.25270960722347	2.84493088582575	2.68747894879255	2.67996504843145	2.69424144905602	2.88848668718096	3.33630582023202	3.32141766294353	3.16077511855222	2.86788493033074	2.56113517654586	2.75396632475137	2.99882014026915	2.95937592710586	2.93870665252962	3.17860696845445	2.84121340125911	3.10726890301572	3.19818924234604	3.6828855631002	3.14781444030375	2.75783514397717	2.58510187978466	2.05888217307529
MSTRG.15640.5|gene=MSTRG.15640	19.0862897943623	17.1831727017209	16.4793534062798	15.9175194832594	16.1807064611655	17.5906361018068	17.8632047384502	17.422939195685	14.9866187622002	14.2536577613162	16.2331261529667	14.214385076113	17.2348518656291	16.0072037767008	13.6393280008608	15.3711387056532	16.6686543707929	17.0886262858806	18.7289499149145	19.2600366451492	19.857557321922	16.5248101212398	14.2324164224848	15.8348392058028
rna36552|gene=LOC103480164	3.57463462698581	4.06099403969939	3.68600351663911	3.15626786488113	3.39815628553484	3.67916579920821	3.35649619238862	2.76837598122535	3.98112725257626	3.20266507105581	2.99208962265389	3.00509570229391	2.31845379042365	2.94381341366901	2.09554337382001	2.80930396198257	4.47768665599699	5.57173103354245	1.30460250181261	3.75084487456924	3.57866368266465	2.83730519684427	2.02228657399071	2.89585058806941
rna36553|gene=LOC103480159	15.5301765819381	14.1777153810381	14.7996954648263	13.7831319918013	15.5361658647507	13.2442599163437	15.2026757682957	14.1285077466073	15.4562920280797	13.9162620813404	15.6391896878248	15.4927912272522	13.8184294354413	14.808569026675	14.6558496531378	14.5671566100197	13.4358515105884	13.4817648539378	14.7352287727158	14.6442961971188	15.3054075623747	15.7872629823547	15.3515710580283	15.3690977007186
rna10974|gene=strip1	23.7445186052891	21.8046267759389	23.6467359246861	23.0173850402984	22.0920210177771	22.94352805182	24.6082885127483	23.4071814108415	21.6496098353853	23.5906283423546	21.8459680929652	22.5037782762597	23.7658280761769	22.7505682108032	23.6743227589384	23.1582637925415	23.6573281177364	21.9971369105978	23.6394504862477	24.3825149524646	23.526836131285	20.7444442786513	22.1313903240249	23.2099981175314
rna36556|gene=LOC103480159	1.45575337729043	1.79295524392501	1.47074156640403	2.19037473248183	1.90985850026868	1.1779404028847	0.861510340444165	1.46650226604479	1.99185753474009	1.82457666473562	2.03257998927209	1.36589459459308	2.22732802556982	1.51064874307102	2.13580461282434	0.812267203916635	0.636379308920401	0.87760069073177	1.56157269640759	1.67456115400059	2.09209395118972	0.32857575198182	1.57599808548794	1.89178663909053
rna36557|gene=LOC103480159	1.95005793794569	1.31648605131713	1.44509394423135	1.20511455666485	1.36201961743684	2.10809918356309	2.80005411703507	2.04175039481315	1.66931785732512	1.19260153973582	2.12833435148545	2.06244565709621	1.25723742055098	1.55684420816391	1.6854806789285	2.16344642901931	2.0497360672607	2.99479676438826	1.56564398678315	1.4634912996202	1.3872655954436	2.5225587017847	1.72754375534387	1.44356204101252
rna24653|gene=LOC103473209	2.12487011342044	2.310860062078	2.91830847270719	2.03916395825674	2.2824439919678	2.12882487778351	3.99654601666369	2.21710466962088	2.88432836724881	2.86644741820459	2.28519764129503	2.11319117028563	2.28960555175112	3.30007901163026	2.09464182992124	2.21573657962156	2.42858333425977	2.26840151683896	2.17991854883869	2.93911180062554	2.03004876118562	2.42887369720488	3.0497362960612	1.91906903674356
rna7090|gene=spon1	16.6806851558003	15.7519104146409	15.4134255600014	15.8364901037476	15.0778035972815	15.2312683400359	16.0355180726189	13.1772353243269	14.9921464028774	15.7075473550755	14.1438208380683	15.6644899180894	14.2327998616238	15.2841005710664	14.6260222871762	14.8487354199554	14.7434661094254	15.4698625700552	14.6078619460974	14.6025454210143	13.7853922966429	13.7563107867217	14.812735640523	14.5883789383425
MSTRG.25032.1|gene=MSTRG.25032	0.0497616581566126	0.40121376799029	0.283334901710368	0.273415893898657	0.974596481528782	0.637468357912801	0	0.306111059037128	0	0	0.940358152096629	0	0.27297603608341	0.275667915475781	0.0585876395847253	0.755604262780062	0.848085980401655	0.22887391415824	0	0	0.65885870781761	0.406626379404811	0.144470838875367	0.585133316895383
MSTRG.13283.3|gene=MSTRG.13283	1.7111176609996	3.36877114461624	3.41797756210531	3.19914935130349	2.90158028370717	3.01522047417482	2.26289120942427	3.77089322009708	2.20646142314966	4.34810289868071	2.71888348028112	5.4525990158851	2.55872135184309	2.50659433382563	4.86930789794445	4.70718703622641	1.96784012148148	3.83468548034011	4.68547387090654	3.10611933830252	5.20925328584778	2.77373016062075	2.8746088407139	3.61410722969679
MSTRG.2136.1|gene=MSTRG.2136	12.853079096141	12.4108869963673	12.5070123326142	12.1612255860392	12.6134874825135	11.0907023426049	13.06924586578	12.3871735989321	10.8165173490122	12.0085386815831	12.4377975120228	9.73320629110017	11.9436360396487	11.7603700778752	11.5775328181344	11.640839317322	12.1844998114724	10.8328716879212	11.6237639826892	12.4119620845556	10.3367873617833	11.8679478096196	11.4785006450669	11.0358272618785
MSTRG.5030.1|gene=MSTRG.5030	9.69499446137576	8.32763312296884	8.97357492024398	7.91020855107035	7.90394131164585	5.43092032865473	6.85713170779324	6.08880459049006	5.83362300440851	6.14019652197686	5.82353026042359	4.83420684802519	5.4502853134068	6.51531161614285	5.72278573633869	7.17689348001543	5.60706752361671	5.35224352400312	7.17051963954634	6.97197812244659	8.7053944618944	5.15222566841066	6.31987460897906	7.31586715923869
MSTRG.4851.1|gene=MSTRG.4851	2.06163466478889	1.69064690319565	1.62089869979067	1.39076555898142	1.58101246052473	1.48699457773992	2.03388504040637	1.16421760386125	1.84842331698273	1.38022969658969	1.25987499808365	1.51553377016766	1.76653718015386	1.72773629366725	1.76613006253154	1.83424894932095	1.36603016097895	1.70757042610614	1.44280526444643	1.74503635927734	1.76159103769944	1.59739545868413	1.84818046475665	1.13940723329004
MSTRG.24765.1|gene=MSTRG.24765	2.4125717614385	3.99924062520957	1.17694652419508	2.4674378045919	3.14596295151147	3.87143962774378	3.24244621316013	3.61469096217127	1.86574047121015	3.31821828558568	3.80128127922959	3.15454219180934	3.58593798129949	3.00878466570206	3.03773601056107	2.7218075509283	2.89393089880955	4.1940536655261	1.50428979674232	1.79320850109316	2.97247473409666	2.97527175431991	3.64913501032196	3.06477179847083
MSTRG.25149.1|gene=MSTRG.25149	1.63156693414793	1.07028403953134	1.64281754630576	0.458413079758214	2.48943033437665	1.1175282344849	0.590422401465825	1.71249872477273	1.18117959593687	1.51132720664111	1.42852057314765	1.5612589488033	1.17961061423273	0.44158170574718	1.38427658234498	0.349989557477568	1.78149578441999	1.55515762253875	0.876414612203416	0.801412225048018	1.090041265433	1.42243831395804	1.3184098674986	1.96644273694674
rna8301|gene=lmo4	24.0277770844916	18.5000683264184	22.5969431623619	18.4483885795067	23.0905251594975	23.9524321758232	22.2569644905683	21.8547393666226	24.0600743238252	22.269054208093	23.3701741202769	22.1570052989929	21.0178701273747	25.528991500939	22.4581931447188	21.7699159049866	22.8502606351013	25.8578621161745	22.8392540572269	19.9654376998743	23.0308919974058	23.8168865677549	23.7206365037407	21.6668364926269
rna31847|gene=calm2	692.174874005373	674.839045806812	704.192263110489	675.268519761072	667.76888861405	691.533664965639	680.025451518614	652.600524976477	670.259677526952	648.202165847193	656.250562632661	628.860068711285	691.25992029226	636.396997228071	653.973937035683	668.642412639502	662.381235877088	658.563278048351	665.487146553913	640.345879391549	631.484863555878	629.059555902306	640.923669483962	649.819469202731
MSTRG.26106.1|gene=MSTRG.26106	1.48300407449427	1.46248622879076	1.31235795743634	2.13300334644718	2.00611554151127	2.19098075442313	2.26519229251573	2.485054453689	1.98863493389871	2.29830317125829	2.21562708537998	2.08778382091184	1.38146111060582	1.54717415451403	1.76422512697357	1.56069689499477	1.59432749804097	2.15476103924793	1.73054769449522	2.49342929705789	2.0337177566637	1.97402785867066	2.26851067239212	2.25649935884458
rna40158|gene=LOC103482353	12.1878255783189	12.0164226219278	11.8741547578264	12.6221395446393	13.376329190595	13.9642806158354	11.5209998783922	11.4007663326772	13.0731956061996	12.4638006865392	11.8253704539667	12.2310733136607	13.4149528062917	11.7375542574173	12.9966688292433	13.4784426167682	14.6604276758577	13.5004729481821	12.6728902269127	11.8639273334406	14.217432958556	13.2570463977482	12.1132514520183	14.2110681576163
rna40151|gene=ift74	3.90966229231203	4.69893969832773	3.39252588826859	4.28144254407248	3.62930448617226	3.87238753451537	3.70836340045173	4.69126266760021	3.75789661749656	4.38117759111335	4.19985111971235	3.37524313324095	4.35736359708925	4.47035403790637	4.88947398173384	5.001310327186	4.23481252355487	3.51819901422972	3.17896214661955	4.38343077478328	4.31452047663296	2.66442528121399	4.62636648285772	5.82525193130366
rna40153|gene=ift74	3.2295609703286	2.84563671173972	3.1977503702345	4.28240155407215	2.7383304650942	3.51921698518104	4.06687452704631	2.77878680252686	3.00231158605381	2.48839572883879	2.43759924000767	3.06154498964294	2.97134303213109	2.62255964833551	2.43412899983197	3.01421783542094	3.23340987050487	3.53011521612814	4.31544455093727	1.92139012564604	2.47586659020578	2.99603324070434	3.55073598632122	1.9904540205991
rna33005|gene=cic	5.93675314573352	5.43181473251691	3.8932983506699	5.11075605401594	7.69623267961856	7.24845379217785	6.54731451428904	7.16771952308104	8.07644918822433	9.06521719719177	5.90606415255999	5.82612251633008	5.71263255397679	6.23062932605617	5.85700939572081	6.75646573150293	7.53479874913384	7.853347280934	2.78885214398369	6.05471583489993	7.04022996266479	6.66087854637653	6.06222654310031	6.86690730800301
rna33004|gene=cic	2.04242297516117	2.06588342355692	3.24738052014946	2.87070901000196	1.85437582349177	1.38255714652325	1.21859777379461	0.774489264520779	1.93359607767736	1.7111727156912	3.07258843238186	2.31935103230802	1.3470069726454	1.44403863657842	1.93865273287064	1.60930639736062	1.56607376233675	2.15591940950032	4.87440379303155	2.01220136043955	2.14041359601821	2.09883250170801	2.54454891755413	1.13069523995504
rna33007|gene=znf574	6.11429169770759	6.6168135204659	6.79427829793843	6.49001586943789	5.90289615975669	6.31764187748228	7.04768259591198	5.76914079026781	6.54307893192746	6.11670684329253	6.80302013753348	6.14836020364631	6.93327625987319	5.58774084636134	6.64474158748024	5.85403935011958	6.34897542694292	6.9955020637836	6.37821711770688	5.75012845188855	5.83273543613812	6.28260314999258	6.93292658903216	6.67592738552493
rna33006|gene=cic	21.663855337703	22.5763122393039	22.1343937961583	21.7501971043363	21.4144092427216	21.7547120272655	19.5205551874258	21.0120571773962	22.362990814744	22.0313826963222	21.2845056204973	22.58628922531	21.4455886760235	20.5908224034797	21.3581877448108	21.2494468537282	21.9897342906097	22.0653649262169	21.094725588596	21.5144521321499	22.0051935015505	22.5946913227715	20.9965306118886	20.9698747527572
rna33009|gene=gsk3a	6.59438986710058	5.56730301336471	6.50635534858039	5.86338067381824	6.30334595764348	6.86320902375014	8.3793677977459	6.03446836544842	6.83924383874524	6.60618243501481	7.09653026277722	5.98171119835934	7.1954914271224	6.43883082581563	6.87080887376921	7.47005513748454	6.83908271614922	6.87387323383201	5.66779328520701	6.82914239409031	5.49613820134738	5.75605381605638	7.16948370193843	6.40942574304752
rna39068|gene=plekhm1	5.22893377621262	5.08292420156759	5.15086155460418	4.86956361046704	5.17586594701331	5.18086356532099	4.88237621879237	4.72114154007698	4.83241604910767	4.55636501037204	5.24941049315987	4.76592031761013	5.05130658146786	5.5315641622483	5.53110840108821	4.81501247561973	4.91876854366176	4.44845907725426	4.66876283426576	4.62449971327578	4.96141656744462	4.75616246373898	5.02766416921162	4.9360301178739
rna38336|gene=LOC103481264	3.5433158549769	3.49639431570779	2.81884197264441	3.31928162150922	4.0023829470825	4.76644620631969	4.2823878103759	3.14976573459307	3.45215979099603	3.13922398081623	2.5522202246029	1.65115821219436	3.27564288123568	2.88991217171665	3.87643561013096	5.50183343143781	3.59471759198962	4.89268745532484	2.41482697330414	1.92755019036683	2.81467131980133	4.00879023947179	2.73907771822386	2.49225071377783
rna38337|gene=LOC103481264	4.1561828012127	3.08160551029065	4.48586289581109	2.78977333816348	2.80738281574171	2.85915935825996	2.42966049148466	3.02053800167792	4.14255414732705	4.68172529556648	4.83793022755595	4.77580298354786	3.19049011694211	3.40221696250132	2.97260128231917	1.03237526011902	4.91654081133023	2.63762501795383	4.21151107750228	4.66161605362782	5.04512656191172	2.84283214437275	3.32411363377541	3.40247972429034
rna38334|gene=LOC103481267	8.64165789516168	8.181244079758	8.41290689674731	8.41832445179735	7.40974954972842	7.15699654315478	7.54048077164004	5.55432758862943	6.13139478663853	6.72364934203017	6.07354324300707	7.14287878904322	8.22174766117671	7.93156339226169	7.75504955340382	7.11944009410095	7.3298485832069	8.47102557193122	7.89283188584745	8.36310579321302	6.4679405087777	5.58109254809289	7.86727515072203	6.55913875810874
rna38333|gene=LOC103481263	3.67166004309028	2.99044358948655	3.26971774349992	3.82109861648683	3.82497048888883	3.52591662370183	3.92139796252161	4.30831159830827	3.81601449062083	3.86233423259993	3.78481460564121	3.9522934340971	3.51658402502708	3.35024488456732	3.57234610308269	3.98661876552754	3.5259926717649	3.47151484621464	3.87308166671262	3.53376939302952	3.52895775536242	3.7319778107242	4.76048017717021	4.21346103875253
rna38330|gene=LOC103481260	10.0094861793703	9.32799396204445	10.2850299389924	10.363649910787	8.38194119396712	9.80647235485226	10.6849291223411	9.69005579724301	10.2986545039976	9.98989669786754	11.0586967481576	9.3902202517417	9.82068126104575	9.61384879040543	10.1029084619243	9.71495050136272	10.8288630459147	9.86531308212729	9.85820627668202	9.42918297064018	9.96372743827149	9.50275945944987	9.99633033469502	10.7212959804376
rna38331|gene=LOC103481262	2.24155922763194	2.35111487996428	2.65567416947323	2.53444385465765	2.36317921410073	2.59944956129167	2.59536396411271	2.38597228809088	2.81391864894802	2.63405976583049	2.77261517742967	2.53171824069348	2.68991711274786	2.74395322144222	2.88048650851459	2.48754339122735	2.69030379249397	2.93701568314759	2.39674232797677	2.52487007724192	2.36401412974493	2.5598322473471	2.81770748602349	3.08342876294441
rna38339|gene=LOC103481268	2.87415481187866	2.74782236682427	2.77238698080907	2.6557013713517	2.61887643255437	2.60840211794447	2.81074491611438	2.36919897017359	2.56353264260852	2.11051147794915	2.70007275485141	2.62473148374349	2.09776313866643	2.72596527849516	2.11934633488494	2.80867633961729	2.25368886122507	2.35952959361356	2.49668273989495	2.60881892870885	2.35914066310141	2.4010128273847	1.81254021956159	2.03255997941436
rna27030|gene=rnf26	2.34710894060422	2.5649162070298	2.50856438087144	2.51185698973431	2.28436902204256	2.33307748116079	2.15868522099046	2.48658961820436	2.49269523950035	2.13932544753379	2.62406751522859	2.6594220625055	2.12868630362782	2.40591888034308	2.08400368244514	2.40768580658825	2.62252358927952	2.18923203540866	2.42020050800276	2.55091065841824	2.59830963713525	2.55558490548809	2.87338003879282	2.67172569124287
rna27032|gene=mcam	1.77680214121428	2.17352192240681	1.84713136096541	2.63049437360356	2.6095601602665	2.75449583123898	2.35250097006991	1.83968432706515	2.97192946520645	2.10772567075596	2.97107377383363	2.11713407187932	1.74010040071772	1.95873274179214	1.70228752720831	2.02544678551932	3.10653895173642	2.32737477237051	2.53516381159568	2.18473164900917	3.26465338827068	1.64567303788256	2.53886987178481	2.52939776767153
rna5304|gene=LOC103461905	1.61987134361826	1.95201228834423	3.24295926769343	2.30548552208867	2.67957239308081	3.97392284371566	2.10552102063998	1.96606879428776	2.28661068614056	2.74358606292934	1.80451478879612	1.64979024925006	2.66815092342824	1.4534857482133	1.95887402143684	2.25623110889125	1.33977548396656	2.09919435125196	0.80283729727119	2.36581758174276	1.97844559374696	2.69916815923551	2.24117040127212	2.83142971137409
rna5305|gene=LOC103461905	12.9835252331851	13.3648358121809	11.6659780752811	11.5533637533604	12.8200010175924	12.2256818065264	13.0157678048927	10.3164885615621	14.0217805557904	12.8038623524844	13.6238619709669	13.6782133770442	12.5918707345927	11.8321900355851	12.5448599377244	11.9224952834163	12.2054551430173	13.2042612368664	11.6798598237979	12.0233831178493	13.442843407779	12.9227401042082	15.7783183162041	15.1654460226168
rna5302|gene=LOC103461908	4.85928341505282	6.41070881473606	5.86227272380348	6.47426918219501	7.90371080883711	7.78493534445416	7.0407415801959	7.92969902802509	7.61077584297428	6.6079288548829	6.80445390186017	5.90820457620624	6.8516652995086	5.32703362774177	5.36885156963155	8.01091028278344	8.92797186990758	7.75364326158718	5.73456474651618	6.5681173530633	7.24927906386348	6.68239871390203	7.11132117190555	6.21858759422018
MSTRG.24802.6|gene=MSTRG.24802	6.19365662079302	5.95217234405808	8.04393821365653	8.00445180284382	8.38856777018123	6.67680078856544	8.08752762226499	10.5044778704124	7.67368230445227	7.29483145919941	8.31454762929881	7.07080079508198	7.23050636591061	6.91574527521983	9.02252347170162	7.7544128663997	7.48805567100274	8.49931874587426	8.36547045749235	9.64992877499015	7.26156452622282	6.76061771222759	6.9700069623169	6.99949965284208
rna5308|gene=rps21	235.492569730463	231.876756618189	221.757761170365	250.006969753019	219.269709016207	217.552133946398	234.124149058318	219.327879259868	217.864868132375	251.180825545481	235.569284376159	215.083280789967	228.609751735199	246.298273192954	232.763249869648	222.994284875329	222.997345302085	231.605318533448	220.595036306305	248.98186778923	221.699017807003	194.659571312191	199.641468858736	209.026615635285
rna5309|gene=LOC103461922	10.0921699785682	12.2397611456488	11.4694891344842	11.5329315255194	14.6180377798572	12.3417506570022	9.91012497949007	10.6489161339986	13.2466886828731	10.6242330007507	13.7278642582209	12.688308666986	10.3933271812908	10.8016900636192	10.7448576831473	10.7535065435419	14.2471799491922	13.0385214355091	9.43843353390663	11.3864825970045	13.8970311845578	13.6012432880017	14.3932005608514	15.2280706168899
MSTRG.1171.2|gene=MSTRG.1171	5.49539858188488	6.50767063031108	5.93550233141301	7.89527737888159	5.51965762864282	6.6678204127291	5.9419402002686	5.19994885634934	6.34017023655286	6.08704104238102	7.0699956004572	6.25977563229209	5.87655089117464	5.51247575114151	7.82909399811865	7.44933340143975	7.17690196715859	5.58873943498847	5.50844062048428	5.15302138722962	5.78591367034653	5.02889207206281	7.53853967217071	7.4208534325734
MSTRG.25240.2|gene=MSTRG.25240	1.61688620334159	1.83673917824999	1.6071676923161	1.38850047932355	1.29977264777459	1.19613915013147	1.40303555588559	1.60487879166349	1.96552007654084	1.92539689759942	2.33152049197293	1.80552778272459	1.06013781252627	1.65673020571572	1.44631611260474	1.69567200908542	1.50513805992751	1.70174519235038	1.13612521649893	1.56626799085796	2.81115736650414	2.18520040672148	1.66819160027137	0.858612309176677
MSTRG.14152.1|gene=MSTRG.14152	5.87350042054959	6.86233016641236	5.79554119492246	5.89217196866512	5.19261139566542	4.62577104046516	5.68382442936287	6.81115458339567	7.38837328190519	5.78734805394605	5.42945814717865	3.89571360612554	5.43240962265896	4.95778712222337	5.70752671078552	5.55485388233281	5.56114318178821	5.95625877986175	5.72191554370216	6.32340190562978	5.49546950650978	5.04515733539239	4.56395192931916	7.40877116309393
rna32663|gene=rragc	9.39995110307292	10.993716316333	9.67086093743645	10.2660255275952	9.55153453991019	10.3479199126752	10.9543786296617	9.74324739452795	9.03705726904789	10.8005792721158	10.1341503846663	8.83650767860036	10.4559384858271	9.79779155643943	9.58800566640434	9.94812382120929	10.2039612871916	9.81680897135098	8.94144554337842	9.61763475950361	10.3950274997949	8.32404421091801	9.07375290344369	8.97189351045409
rna32660|gene=pou3f1	6.08131514678878	6.89385068798687	5.47636441274103	6.70724578276627	6.71450818679913	7.2320527648658	5.98235602937737	6.13775934647131	7.14777339284697	6.36694822872913	7.18250567504403	6.48100618501174	6.7264264736185	6.64716148679205	5.16421199164279	7.32773971915324	6.25997524251345	7.37139974157144	5.85171407138882	5.51429813955526	4.9885373135581	6.56467396058754	7.05886757795711	7.96368291934432
rna32666|gene=akirin1	21.2530864196167	23.0634449155932	24.0394755256726	24.6562674488767	21.0624955752375	21.6305798232705	24.0313271673542	23.5840974033101	22.492267305746	22.4430027410218	21.2043112454836	23.3194588762396	23.4249624462172	20.7594353436453	20.2290725946914	22.363843226932	21.1768533818975	22.4905155335054	24.3025639984446	24.2716939419927	22.7446543082009	21.9665995785396	22.1461009908461	21.863381978569
MSTRG.26520.1|gene=MSTRG.26520	1.34614403081969	1.43907596486341	1.33047069093518	1.93648542180467	1.59836385417488	1.79762730320242	1.40574379085481	2.16528121671396	2.04258943001736	2.01673978493624	1.55872616550627	2.12936898532148	1.70474628737166	2.11256099390268	1.82365814883876	1.76196459622827	1.67694218672007	2.10428663088739	1.71084674402162	2.03483035338372	1.91291715933933	2.01729895097883	1.59264748783408	1.72921066059825
MSTRG.1256.9|gene=MSTRG.1256	8.48268644075726	8.4502884397075	8.0060924741614	8.2679165954537	8.11782843525973	8.81187299230286	8.51390479590844	9.18844700497709	8.16438358861306	8.22959841201697	8.4181016875156	7.55278920439923	8.52680113538835	9.06996725475783	8.31562247275111	8.35814401262918	8.79332520537383	7.92699578217223	8.95111171610432	8.70784952537034	8.30003002033642	7.50346172290148	8.11756253722607	8.23408962007404
MSTRG.20415.1|gene=MSTRG.20415	13.9131323029591	14.1366987958644	11.4966670713665	15.3438733359887	13.313807617984	9.69510809046485	9.64836853016534	12.817078279936	12.9733555449525	14.7840727313848	16.928303465735	13.2754887654328	8.41209988869595	13.153709253994	14.1873880929154	18.22513881643	14.8703287434727	18.9074934654611	13.9123462358857	13.0850922944129	16.2432192245617	11.7096524537726	10.6027885081309	12.4227881194615
MSTRG.8236.1|gene=MSTRG.8236	5.99972198916221	5.98945439574298	6.81211459341091	5.82587504051023	8.1687683968439	3.87708654549794	4.87767663315445	8.65625308574601	4.8884070031253	5.14231580994728	8.26783836653218	7.06354524864789	4.79987988313575	5.64977429416607	5.8809802602367	5.01032371080293	5.49273818290182	7.90978066226121	6.92755748476148	7.70315636509681	5.46456904439846	6.15004205429343	4.99827136176182	7.5888053768724
MSTRG.20576.2|gene=MSTRG.20576	7.59511500296988	7.56282802370183	8.03240872366907	8.33247708098333	8.03356883950667	7.65439374004609	8.36229676058107	9.05113484221108	7.99834938935752	8.0005732383666	7.3890777541922	6.81772660206079	8.09210912398591	8.18953792977774	7.46436151273235	7.75229253126108	7.38062097747436	7.02623867450885	7.82547081247958	8.97944578712988	7.35463242537999	7.26004879817512	7.12530572968488	7.98332719285323
MSTRG.13792.1|gene=MSTRG.13792	1.49876515970391	1.01405539785728	2.21546972866395	0.85722371252494	2.75678637896593	1.3500926154762	2.61652059609949	0.385620038979871	1.25062348187283	0.96905944517091	0.484137600352211	1.32415524774144	0.830428603096001	0.971265770319425	2.92130762819163	1.06272359823585	0.885356487186284	2.05683453112629	0.690657557478193	3.08664801089827	1.89383565373714	0.765152555024226	1.63738270898333	2.8379374135483
MSTRG.14577.1|gene=MSTRG.14577	1.65137948858222	2.19661186063458	1.71890978151491	1.42723408306316	2.11977831711826	1.57410917637785	1.56115602413096	0.999311869013729	1.66666789719558	1.75729058474226	1.51029177758961	1.94705518564036	1.5161995028822	1.92619749388273	1.32286168294852	1.08182075179012	1.55359074293459	1.36164687356561	1.50924897462939	1.92179085264665	1.93226615765128	2.02498055042969	1.66467316882006	1.94204240043162
MSTRG.25515.2|gene=MSTRG.25515	3.53057310624931	2.8880680431798	1.44811324452137	3.1252979488116	2.71685977233204	1.86279609438584	3.0669163631697	1.8607228718054	1.52926490896108	2.42439844424618	3.58699453395517	2.11499930354464	0.81729605958353	3.42907275203674	2.1789538796171	3.33884538558847	2.52799902630549	1.24622058641153	2.51301680918542	2.32112725921315	1.37264455647119	3.06565533570601	3.32783485485912	2.48707459209502
rna24416|gene=LOC103473064	1.76551710684052	1.84760815900321	1.85548913629348	1.73614197222178	1.57999888725001	2.06688090606206	2.2041519625915	2.19047669202388	2.02732788047055	1.71830496174206	1.87043900659119	1.48862766240701	1.51893418475887	1.54642989223533	1.91340217055309	2.02358434682629	1.93376980337188	1.71266665707845	1.66787309407373	1.91502490510426	1.66156355082509	1.92622231438941	1.67432063742908	1.67126972560304
rna24414|gene=msto1	5.06252516612067	6.14313204989538	6.92748111172688	7.24580375951522	5.98677636511067	6.17262887639672	6.00394779832047	6.69430285047731	6.28097955869188	5.96997557668949	6.12982370784315	6.03144870317313	5.59075356368161	5.96889222744115	6.50019143941384	6.02458003965451	6.14118787853724	6.40131842678701	6.20592565682986	6.08095959054728	5.45751757955512	5.94838611523096	5.46048999660116	5.31938573149145
rna24415|gene=LOC103473063	45.5557364603382	50.4360650788748	55.0411397813582	72.139064843854	52.2060592928416	62.696534576983	49.6958387708185	48.7378848013641	57.8188179210837	49.3689952795627	54.5578640319501	45.5876513361124	47.8009698804455	60.1276785752609	52.5099885430368	53.6914384303864	60.6833526269501	57.8379519666181	48.1581347974046	52.8717770902714	44.2842072067027	46.1185801983794	39.5895873508315	54.5645782780401
rna24413|gene=dpy19l4	4.09473003257152	4.99372584624235	4.96350824559086	5.0515741534903	4.38538583065152	4.93718126287418	4.93440760554084	3.27153938064278	4.54349407746193	4.24954033755571	4.18344085288249	4.03138741723118	5.18196185600761	5.05383139942071	4.73809128070562	4.71972721425394	5.9340699724737	4.49808819711412	3.99767268740237	5.62254013288971	4.23721675811377	4.58754306415539	4.10873545719189	4.67113943365873
rna24410|gene=ints8	3.59167194284385	3.16359810969053	4.59595488036232	3.17838986484662	3.83065752617558	2.39272308107848	2.693988160974	4.17350086148125	3.24076532233312	3.78470606821999	3.12698401376363	4.07585836888726	3.06378202207606	3.3696242413265	2.84576063992614	2.95903287401702	3.14248245970221	3.70711374581579	3.27251819761042	3.93768477196216	4.12613136242078	3.23520120157178	3.43706527927566	2.91142024034931
rna34841|gene=LOC103479089	23.0244442542445	24.5155704405404	23.7172529546833	22.0779316755439	23.5528154674741	25.1412290188147	21.3102506135461	23.1035676049891	23.8135083610718	24.1245453066589	21.4852663004262	20.4887472064467	24.8878052787271	24.6295651035698	22.4198387087073	22.9133488787759	23.0962509094381	22.1358740038742	23.5470319439971	21.7326610509924	23.4772019879953	23.3939142975242	22.1309406861587	21.7522567506959
rna34842|gene=cmpk1	13.4365220569267	15.3922094420358	14.8713853545253	15.3680334091983	15.8064151696209	16.6121325851588	17.8684270272246	16.9863148821827	15.9885535831966	14.680049301136	15.6730752731492	15.4814609546883	16.8013298476608	14.2996357920701	15.2984237206133	15.07715381622	15.8226128530657	16.0857468254201	15.2940301711413	16.5875880544531	15.4950190583575	15.0769217535523	15.9939683981594	15.6271319665715
rna34843|gene=LOC103479091	2.33150708265857	2.89969098282557	1.65894952800644	2.31325436696393	2.67056724859723	2.14189382918538	2.06011035926783	2.26024196064273	2.6762265474795	2.28060938188506	2.65430088923993	2.72183517135666	2.18467499507156	2.51357519562464	2.50025487023675	2.37997542939242	2.16092640529333	2.6231848559067	2.14356854759679	2.25019833053566	2.74067643504213	3.14080915292298	2.78435635192052	2.53797331621443
rna24419|gene=smim13	16.332096493968	14.9192290495895	16.2437775752069	15.195026041641	14.7689264939447	15.9914478260391	13.4042453108294	15.7841663588434	14.3029798010511	14.7067508395408	12.7855308994104	14.1369030644204	14.9458847018483	15.7031861686625	13.7774364439259	14.5801926812509	14.2393414542921	14.5309138710775	14.1934163661646	15.931747926924	14.5716549520033	13.1217645473277	11.8044754226572	12.5572991993511
rna20562|gene=LOC103470692	50.0173655897752	48.0507397783672	49.4888145814594	54.7532687080791	53.1901525034169	48.9891180666406	49.7308505897866	45.0353071240229	49.9940761620546	53.7298941454422	53.2274410950898	54.7195576578421	51.4515395022792	51.4813668125164	53.1053478291728	51.0465221608659	53.2170927521304	52.5426866623104	45.6088834387275	49.7967066201931	46.1381548572943	46.4103003356974	53.9264430495954	51.3470888656002
rna20563|gene=LOC103470691	27.1572825200863	26.9257675331182	26.4831946714926	27.3862572812514	28.0938388061605	30.2744435571749	25.6498452542807	27.5982508397879	28.7036634837962	27.7310070789286	26.3971598807348	26.8378501703054	26.4944362722613	25.786555711754	26.8861503225241	28.1420860004944	27.2890234318062	29.1211385747914	27.5425083953845	28.4129928221169	27.351533155892	28.0179857751348	28.0175130139229	28.614839227162
rna20560|gene=LOC103470694	1.84993357335657	0.840828635631814	1.34024095517033	1.71035970172272	2.37054010274912	0.988499286255702	2.14317028290086	2.29084295651015	2.21454114635458	2.62567158402524	1.68925422742986	1.71500492806536	1.90092229196418	1.65632426283818	1.60478790091159	2.25051249201916	1.48711117099038	2.1874592537667	1.96491532273364	2.13523595960481	3.03926585747666	1.43284709348313	1.13513512753824	2.89727065606588
rna20561|gene=LOC103470693	1.42655348323675	1.75587642017524	2.22756432350412	2.18155392871309	2.25034776835132	2.17699878983064	2.2056745708585	1.37732920687655	1.96327795020548	1.50315146546114	1.45825049081167	2.00054016550573	1.86336184501495	1.95513115512588	1.8434801067786	1.80982449278507	2.09866441142018	2.36691108584981	1.58767984112603	1.44149838634519	1.82868764924616	2.04509698728159	1.64540939310384	2.11485535568343
MSTRG.15913.3|gene=MSTRG.15913	0.782699068801073	0.844536085646264	1.33996196259701	0.870501118753714	0.974517181297561	1.53128021707269	1.74627932176368	2.98419516228094	0.615023421450871	0.714898318512146	1.45884838542856	0.56127244034515	1.87654952107749	0.848798451730224	1.0533653448002	0.400718946478175	1.20711227903611	0.819537713829262	2.32890442670994	3.23409857412834	0.95179937877067	1.56734583068657	0.861091596341992	1.32471825125995
rna8955|gene=slc44a5	6.41152286117341	6.49248831993659	6.65072582011141	7.54635558402567	6.71271863953024	6.17205398314195	4.51126266414215	6.02277994370279	6.77479467183086	7.24584790926256	5.97156791509935	6.76294132051329	6.20564831268009	6.03235897105089	5.51011409635662	6.95208900741333	7.31138427528344	7.26104433084058	5.35901361175893	5.04522247893327	6.12149997151844	6.14290645490102	6.60999217765762	5.03418467586517
rna8073|gene=ndufs7	78.7876015225651	73.9922194731899	73.5128996563893	73.4979294926932	66.4613135568705	73.4672842229289	74.5872225952336	72.6227748463346	68.8257831047086	74.7131278235288	70.991426456982	65.4958020492641	74.2488176636563	77.0585059633071	75.4645273473102	73.0820136910545	72.1334205726943	66.8034883833235	69.737218988197	71.7221003084062	69.0744667852783	68.5139024650327	70.2595168248914	67.5992615465001
rna8074|gene=gamt	4.34233330148426	4.7716563537683	5.43367058725816	4.55612365568662	5.04656484102713	4.62731941570884	4.88210155186961	4.56370865111929	4.39861512710149	5.50217444291526	3.95094690821631	4.51894975807383	4.45783278314945	5.06479435514417	4.56930731188533	4.62059879198069	4.75983080266724	3.95961823349896	4.61333106707157	5.72892379286418	4.57937053587375	4.4064214375855	4.15109107156852	4.2144987857677
MSTRG.22324.1|gene=MSTRG.22324	1.59658598200669	1.30344331129914	2.29777317492709	0.852227280882352	3.22813862081187	2.69363603869544	1.65452651871224	2.33575307944807	2.01644989215546	1.87882320260009	1.94238156018941	2.35033138901163	1.39893375259267	1.47947472736918	1.84599638627765	1.62474860083655	2.15343437465599	2.10387859774201	3.06113153849913	3.25229742938859	2.82170702796244	2.40518550592719	2.91960205235137	3.0829063292357
rna8079|gene=LOC103463346	6.85272146869574	7.50190181512925	7.37121695635095	7.03166465538216	7.50776790456843	7.41376225142353	7.83485735836946	7.26323326753418	7.48583445621427	7.57142404343856	6.55245356024643	7.24403606126356	7.794538782853	7.90157113176465	7.24576256140153	7.05573631342538	7.19835024136415	6.83620370056022	6.97598852279727	7.3499100642381	7.47153159219899	6.39790981345522	6.95383111117514	6.91331444141979
rna8078|gene=dazap1	4.71541767139742	5.99443911971139	5.08778788796886	4.8729571879425	4.20738347249224	6.00380483875168	4.72002564492707	5.01537994492495	4.81063710435603	4.41846616463867	5.06800200170853	4.04755086497033	5.29766983583268	5.73101479003139	5.214853206038	4.02796839693047	4.52831298113106	5.38750256720344	5.88387676019869	5.46315228096648	5.07010684167533	4.56167528736687	4.93257807597529	5.66773166545471
MSTRG.18308.1|gene=MSTRG.18308	2.30219398402893	2.26529971990048	1.73108639383346	2.58646856856131	2.16701910412199	2.75588989288468	2.50155046793892	3.39640217427538	2.1367548539995	1.76511049996903	2.28756306171403	2.28665142093377	2.12959136953982	2.34606830757108	3.04820083802149	2.43444226646042	2.02930997676004	2.73045234944552	2.25074561044901	2.91126064934022	1.98870050622076	2.63448238287797	2.1461453485272	2.5674024671192
MSTRG.1668.1|gene=MSTRG.1668	4.17812108154446	3.71489010115501	5.13066264479883	4.39458475608883	6.03130486520961	4.68115976003937	4.68888675958276	5.65668711537034	5.49616703876585	3.99299395830875	4.68664885876569	7.07992336690134	4.17196929583407	4.11552313657803	4.40779493095828	4.34438622250395	4.81607465229737	4.28494275685841	5.64782241879326	4.91398984968996	4.37311071813282	5.7276516359521	5.83910482667303	5.8753343567112
MSTRG.19915.3|gene=MSTRG.19915	1.82732503105664	1.86989074422178	2.1721881138702	1.64326888795865	2.59521136155689	1.95103210078432	2.21272738105034	2.53710232157993	2.42773277235652	2.27415048392509	2.13104777444617	2.83818200850982	1.74898701475838	1.97374766408475	2.14220789683835	1.91503967234727	1.84863830949268	1.89889828534998	2.03093533429269	2.69487136803445	2.59364169358042	2.70200954130134	2.43125575628336	2.46401908799294
MSTRG.10409.5|gene=MSTRG.10409	1.91754947586416	1.86076812560249	2.63521418706802	1.02796350517233	2.20210598362827	1.85292028289775	1.79840684313653	2.46127909430025	1.76358678183394	1.46267102567926	2.55646684915653	0.828541816084578	2.20030463371761	1.29732149146796	0.894548626809157	1.30648015774051	1.0050221692925	1.70378165187889	2.20830761642693	0.972119054639073	2.01685380299597	2.85012717040538	1.35498238251536	1.72889896803702
rna31313|gene=nrxn1	5.88908289077744	6.71237871292164	6.34841289357015	6.57616024155538	8.09354135561941	5.39298119254233	4.605453622364	7.03683130080227	6.98241270251019	8.20957513838664	7.48510243007445	7.51354460728743	6.43006490553767	3.99939197995156	7.72038903620733	6.2248224270058	8.79611783755477	7.14201445713612	7.24058632967125	7.48715002525898	6.86836001732225	7.29503517752805	7.29904269513099	7.6033540497947
rna31312|gene=nrxn1	4.4301384192488	3.42407944089417	3.36751657768265	4.43819847674831	1.56773639073801	5.35590557147357	4.08497005030358	4.66211589348473	2.47943274831593	2.10431545184353	2.94849861522734	1.88624357003593	3.15314556955064	5.18978285525346	2.79974842593076	3.34682076525445	1.83858196390898	2.46988450813147	3.32630077644554	2.67427690456226	2.94240531706397	2.44595943983118	2.13867281487125	1.744673413909
MSTRG.2735.1|gene=MSTRG.2735	19.428914295127	19.7569556220779	18.1710841050532	17.5478085874451	17.7104880856397	15.5437669596681	16.79954800924	15.4819540522311	17.4203166654588	16.5488198951827	17.3848582495772	16.5134565981914	18.0508671816589	17.268426599787	16.2298246217607	15.635550254251	17.778375955503	18.2217568212737	16.205332317498	16.5025627037172	14.5086788732745	15.5330341933862	15.3515697285081	18.9018970694398
rna31316|gene=ppp1r21	4.44595537953319	4.54994898968738	4.07558675152928	3.97337915152834	4.9702317372483	4.53653760547919	4.12024619291126	3.8873442002277	4.67674615139363	4.32811181875997	3.52197951935455	4.01677771175465	4.61143817427774	4.16737460552828	3.78810593514955	4.64660016578332	4.40958828511036	5.23344894597039	3.99032499792292	3.20135005636216	3.49087735512619	3.73280694394456	4.45174665853829	4.75530764113014
rna31319|gene=foxn2	2.25349144903861	1.95168367079069	2.3387945125799	2.07484345069918	2.93902326256711	2.60010657939922	2.08352632954998	2.20205431158218	1.54337603602976	1.67687862753444	2.22155277285394	1.82243269772804	1.99603492982964	1.56320515200857	2.23978804587637	2.02442493337098	2.0117832695182	1.98975760029536	1.90730800233497	1.56865058921198	1.56043697867805	2.04440455558689	2.56286895204975	3.05679240018697
MSTRG.5707.3|gene=MSTRG.5707	4.93899573848905	4.80986683960095	4.57913393984228	4.68733931294819	4.92924083700368	5.43958560531277	4.54386578378262	4.31038030137511	5.19357189002668	4.49272143853816	3.97039257259508	5.05073990646349	4.10782696279593	3.71917576263553	3.3065440466081	4.09632188143896	4.67791223213438	4.49684969057766	5.13131411494888	5.04411571096833	5.11400249788168	4.47874429600387	4.63759168815885	4.01946076792392
MSTRG.1327.2|gene=MSTRG.1327	10.539840470574	9.25546443137428	9.53795611532203	9.87438717508414	9.33116639116885	8.69296726471898	8.77408904021821	8.45896007283261	9.63500997834956	9.38173961810297	8.04086243922779	9.1587284217897	9.55242843967265	10.4085096343895	10.2054050210481	10.6388840291325	9.08834489260234	9.45169153925118	10.3358314004582	9.47966333066971	10.0064817182157	10.3734015530191	10.382414624118	10.6813233249828
MSTRG.6111.1|gene=MSTRG.6111	3.01863382366527	3.44652947561868	2.86100936313664	4.35716608021397	2.83598866584745	3.48211775298406	3.27752092799226	2.00403078341655	3.16046220293235	3.00002857244767	5.00599918704395	3.81940288951346	3.06573827446727	3.63285735954335	4.02179623806606	3.4679386807894	4.32359495714304	3.12640999237733	3.20125450980718	2.5080335757513	2.97777923239762	3.77366032626632	3.04758820732613	3.16279268425212
rna7210|gene=LOC103462988	1.69534880326892	0.929469785727585	1.01943384592941	2.10491535628639	2.222865198885	1.47330236555971	1.69838838293329	1.46650893795664	1.11396009102343	1.25927255207676	2.08285657955826	1.37468478921144	0.571747516330133	0.661405086964986	1.54214693592619	2.26242044367128	1.48455654870287	1.13701956721993	1.11736337176017	1.02467889844872	1.91251919364666	1.78966111662656	1.41667335898756	0.477235041906291
MSTRG.16002.1|gene=MSTRG.16002	1.80294055861844	1.96849588936604	1.91037740726761	1.27326398997139	1.24066072038966	1.28456807959758	1.47124800365263	1.87332334385003	1.64580155426079	1.54204263540205	1.53790930140668	1.75900487325675	1.75206178896876	1.52827544741491	2.15588677828565	1.6150441034524	1.97628588375673	1.52660572067396	1.58854177372165	1.46446989658612	1.98058190024218	1.80547698196972	1.09753511092666	1.78314900474168
MSTRG.20586.1|gene=MSTRG.20586	3.7621764902753	4.1256480435778	2.60814178913383	4.72062736714091	4.16482702128132	4.36424331680053	3.36775166130775	4.91411911447413	3.31008485890555	4.2610303164322	1.86318122687189	3.68493627008348	4.13811930046854	4.46060052918075	6.0403213202137	3.5120353257681	2.81727848332777	3.28181825267557	4.45947160637079	2.57703206693113	7.73938715958251	1.69401562308525	3.40124132666599	3.86395427529632
MSTRG.4029.1|gene=MSTRG.4029	16.513514580438	14.8681909372897	19.3415331097257	16.4366994920956	18.9199468035684	15.407893110496	13.2666220968084	19.8739367339414	17.1777913802188	13.3194793548558	18.254545797159	18.1256959693536	17.6670296318801	17.6360981594596	15.8758687138884	14.8250910543159	15.2021268203953	18.053251483543	16.8300469601721	17.5810177436598	17.9723241779488	15.9797081868699	16.1427175301498	17.731496504017
MSTRG.19909.1|gene=MSTRG.19909	3.6635349580667	5.14048474671238	4.69919181706439	3.91871724231795	3.93729678084557	4.95881343960041	3.86199341947642	3.31050291848531	4.21115884650954	2.70321255104346	3.03135363425757	4.01924664819645	4.53130052173405	4.56958421178568	4.05817128057874	4.52900797518818	3.38679295390209	4.29320010629808	3.49447612521298	4.82381138330338	3.58348892882581	4.5969114099146	4.37873007218306	4.79616839374262
MSTRG.2729.1|gene=MSTRG.2729	3.87734126817028	1.7964514385045	4.08445512450269	3.73259884164774	4.18694346839679	2.43483151471087	3.30615525036	3.03955775248991	2.87325545170326	2.8789868528048	2.59438460667128	3.04813944068161	3.55315259036545	2.64760373036043	3.5299052849797	2.81572438862491	3.65879859076208	3.63442036502084	3.31160543800627	3.37625333177112	2.85070799768878	3.8925992314711	3.29005445124581	3.00784433177303
rna26815|gene=zbtb38	7.51167556147758	6.42877158563038	6.87624864459583	8.29254586979274	7.74577820419568	6.71436024859307	8.47831452766331	6.88190981936295	7.30199559480772	7.17114587268281	7.61810796864355	7.73732828351534	7.34812672949071	8.48316264239482	8.00821335392744	7.77380176148606	7.82420649954695	7.11552453165186	8.27663386911346	7.7576793078238	7.9494324450901	7.69215664978182	8.13967082773814	7.68076176742517
rna26816|gene=rasa2	7.87578090922792	8.30230931004131	7.96641240166836	7.56180613504725	8.21157044668097	7.67244956797541	8.17807622191163	8.89568796493586	8.88607021805362	7.58150618593282	8.46866119479524	8.31001151840107	7.81612056019842	7.77046510563531	7.34955420263832	7.96153543742022	7.890629606216	7.54421774981618	9.01427750900847	8.31714456842229	8.79596798753873	8.28067640744459	8.53631784521403	8.75659770852627
rna26812|gene=zbtb38	13.1509492361092	12.7493925411772	11.3848737355408	8.80024154042208	11.6363322395921	10.7859637781785	8.40215964809861	9.46323931355891	9.81316858543947	10.5141240006127	10.5111571285526	10.0067277033903	10.4005974502149	7.59551199281382	10.6953605637946	11.6476804822193	6.49867112878588	8.19219809539316	10.5188917561812	9.98017881732824	11.9819337355871	9.44208770240369	12.3308388234409	5.28825129208769
rna26813|gene=zbtb38	0	1.13210241414508	3.0896425870768	2.15233139297302	1.2729273413718	0.982076673237315	2.38952515342158	3.44535086236417	2.5959625945282	1.42938417176336	1.89923756618143	1.46579918497834	3.03441080234072	3.74043482945126	2.33190772075614	0	4.06589552494706	3.44715765504739	1.23713064448475	1.18467311292486	0	2.82933969758826	0.948659503781766	6.26607669152003
rna48140|gene=LOC108166048	2.95674546739241	5.33181792587041	3.04342481334848	4.77279664128469	4.15968914846696	6.30159168293112	4.82556770428799	5.59346855188466	3.62194320543413	4.34593402436987	3.10412988515351	3.66057571767342	6.01184120751347	4.65170472079828	4.33695627962249	5.0082680783827	5.18563902831895	4.00570902775133	3.98699782226534	4.36666917494112	4.30601237066083	5.30594192718348	3.35983326692508	4.11739773607703
MSTRG.12856.8|gene=MSTRG.12856	10.3859403802688	8.18128607926245	8.80503171946039	10.8332154891573	12.0135253817185	10.1251686941034	9.75185880011689	12.8803884798953	10.61226093238	6.57823416398929	9.46634218200987	10.3977543190604	9.92535914347361	8.95400148903846	5.55791650624763	10.128939937172	10.9124531458777	11.932227001471	9.29082595239929	6.51587523063466	11.8069517633172	11.0980904219911	11.9721034449337	7.33094414562041
rna48149|gene=LOC103461164	12.144927314702	13.8162230828496	12.6020977316183	12.2870390151267	12.7743481626084	13.9798441879945	11.990631403382	12.3297520278551	13.4788417159349	13.3300893341851	13.5229021704747	13.8948878044019	11.6900064062123	12.5737577034974	13.2993283075772	13.0395928449778	15.2936360884507	14.4093821568889	11.8106374047212	11.6672162970109	11.7339694162371	13.4747173786126	11.9966700277493	12.2704569426921
rna42162|gene=LOC103457461	3.13857622037647	3.06105294099435	3.56894400424915	2.86168481297824	1.28262478289861	3.07954255298811	2.01856512073821	3.3170870221055	2.70551770510936	2.56714775455293	1.40717322371764	2.05001875046345	2.93466815598307	2.57844261138294	1.34821184170771	4.77461915874018	2.35867464995631	2.88113442286257	2.92470737451022	2.18544257616388	3.4090994261132	6.02916085367025	2.38578772281125	2.86327757359074
rna42163|gene=LOC103457461	12.2676663317762	10.8455544332357	12.191817626837	11.4636928416773	14.4107876904009	11.1782607375071	10.1943066276624	9.5958849875411	11.9382887605059	12.6876168960057	14.1126986183386	11.7207863243416	14.3275633695663	12.4307146750522	13.9077267039505	12.5445670212773	11.4406501153522	14.3021146558314	10.8870241992749	11.4882845115074	10.5961186691858	7.66241528338926	11.1533504327107	11.5077086839693
rna42160|gene=prep	13.3311579184176	13.1223260541851	13.273832169971	13.4961014064879	13.3566463952338	13.644013364572	15.0110324739268	13.4979985550982	13.7649702677587	14.0400392499354	13.4503880115904	14.0721907666995	13.407924643418	13.3607126671644	14.1604739693039	13.7605964343177	14.4349772365364	13.9830193148905	12.7606151473612	12.9634756978834	12.9112097650248	12.9684864632968	13.0570936692647	12.7259166868775
MSTRG.20062.1|gene=MSTRG.20062	1.84911832348283	1.21569011171711	2.33250820884169	0.663301804935778	24.2234323627874	1.22200027248636	1.17361245725668	2.8267457998591	1.45200395763506	1.48391234715832	1.05153264038274	1.24417747351929	1.19795761517463	1.08674339610386	1.37579827365579	1.20466136406533	0.8445431045564	0.562048260018561	1.79451228161487	1.27440607724785	0.541682533072916	38.0219780639484	0.833811628444658	25.6522465553404
MSTRG.1337.1|gene=MSTRG.1337	7.59004918972551	7.97053828326307	7.98153303990888	8.11105614693374	8.56105392912904	7.87493523573913	7.36111045983366	7.70227495377098	8.27762054497842	7.70460225878279	7.77417354292908	7.88093124084618	7.77570725900565	7.47821486096523	7.82026380935151	7.87855280901884	7.67090308058473	8.13565929807463	7.95660669646218	7.99955111911567	8.37703790675299	8.29940114278699	8.07680010228222	8.05624813231057
MSTRG.7237.1|gene=MSTRG.7237	2.08029667429387	1.12519992657274	3.71160155461213	2.66273819316377	3.56423409428651	1.76132146288585	2.65015626773443	2.03963635739972	2.19915397580765	3.14339067054419	3.21027379907048	2.46018352786997	2.28501701143596	2.41372852926594	4.4399855335013	2.36000774896648	3.05622673430445	2.44830169488278	2.43381989470442	3.22845713839676	3.35445380541074	2.32979583852459	1.90235487302765	2.560629430274
rna14698|gene=srm	14.0096410192372	13.9254535909538	14.0093183947075	12.8886819758834	11.9878057643188	13.1948948987177	13.9793128852897	12.4204680673303	11.6586758026048	13.3274090404662	11.5301832632559	12.1865541571968	13.1882754057287	12.3137077552287	14.0103846497647	13.0104135311507	12.8649452394373	12.427556394434	13.6181432054377	11.838374854599	12.6939473866215	11.5036043183425	12.3418404495001	11.9230396968512
MSTRG.9700.1|gene=MSTRG.9700	0.761142397546562	0.774631319700405	0.553027688855403	1.22864071953863	1.39671008859416	2.69132956876997	2.11178309435178	1.0262579924538	0.537912357242693	1.73599959321023	0.324827215407797	0.737472852290642	1.50208496099201	0.495504224270763	1.16498524256756	0.871736166514533	0.625742333243933	1.30760620440556	0.979703335264119	0.539564666368963	1.14670182625997	1.02441453049582	0.617791124045629	1.58988625452479
MSTRG.16901.1|gene=MSTRG.16901	6.8080557854712	5.5495046248048	5.95250115405445	5.79024738980677	7.16153888682425	6.24057294108006	5.69481357964781	6.9471469328536	5.60509677908605	7.23010377788241	6.81084873137331	8.94852731240262	6.42405156516232	6.89409005334261	7.03335353491013	6.70240751167529	6.00483522788725	6.27981696416667	7.29416026980803	7.74961268958904	7.35473699974297	9.33177287478467	5.9200739741084	7.02133371928594
MSTRG.24406.1|gene=MSTRG.24406	10.9522884870457	9.31862805847271	12.0550475851389	9.90673489509325	9.7341728475508	10.5349766546855	8.48666774092777	12.2560793906112	10.9976066988831	9.20700311915589	11.2110273974488	10.556409567322	7.46179347271232	9.47811286394262	9.18255207555446	9.50771743178078	9.45803323653761	10.8963808340002	10.0699457472858	12.6853040242007	11.6708099485099	11.468777348124	8.62935899863735	10.4018846364943
MSTRG.16676.2|gene=MSTRG.16676	3.27423215567238	2.43405010237599	2.54478618251239	3.40196426213565	2.70052734759528	1.78092373919952	0.360368161069654	1.78175974620537	1.45058350057006	2.49642816742802	2.105805865869	1.96736207040779	2.42292886955275	3.08496139723297	3.47663243619064	2.85050638529472	0.759505569232988	2.146786683403	2.78633212160175	1.73715039416839	4.32261442758817	2.31889755961249	1.76108845829651	1.18189258517189
MSTRG.8851.1|gene=MSTRG.8851	4.213384899963	3.65699162213995	3.84091649574719	3.85926227787046	5.06648248283773	2.94792122021061	3.34749467650954	4.42735327082745	4.49136343808605	4.78017665048374	4.05773137689216	6.02554480944452	3.38211361793492	5.20108777009438	3.60347621872835	3.58958146891509	3.18091330328853	3.69174414068028	4.21378353661798	3.54921609139453	4.51877729503718	5.23991389454125	4.43850327190248	4.80777422042356
rna14690|gene=pex14	8.62969891175952	9.53602206944296	9.04630919871612	10.2504882907456	8.83453783972997	8.96902468774132	10.1022920060558	8.78726031376359	8.92810962188921	9.72636498124298	8.94999342140367	9.78241225989741	10.3591445416724	9.99454567675277	10.016217790627	9.18433889221334	9.5706537351794	10.0537654752857	9.40216787341281	8.82519830875115	9.18981254985307	8.56744144178016	9.72702151800365	8.71913008164625
MSTRG.7227.1|gene=MSTRG.7227	1.60613745332945	1.63601388593367	2.66419441407126	2.09411494322958	1.29391041019919	1.73133806211681	1.18994421643203	1.53709375237578	2.49796358210532	1.94446248694051	2.65009623927578	2.49076062641497	2.12840098160286	2.09184382471178	3.85641196288343	3.25825007118878	1.65566133412965	1.86506333117674	1.91130855909877	4.07081811298145	1.95295123468572	2.38286969446147	1.64151853898339	2.71163063450861
MSTRG.8932.3|gene=MSTRG.8932	26.5320314167185	27.4160762228376	25.1932777432578	24.8905487698583	27.1891114683315	27.6180764640734	23.8715230322656	23.6120073058455	29.4057429167083	25.4520448495068	24.9197701680787	28.5835874185076	27.0397202105222	27.5423681052234	28.1744177541919	27.0329755597308	27.9516734195119	26.4954075182555	25.1971021899824	24.571975398664	28.3646704800795	31.7961431607944	29.9958213145266	29.5406485945914
rna40004|gene=adarb2	4.1060403884265	4.06857866022052	3.72079665549019	4.20333319324837	4.5268522111906	4.28443720014448	5.11002550692395	4.15188923562569	3.99385548750934	3.70052888208762	4.48080015555062	4.29511159238791	3.99443431148677	3.60199109470378	4.06762114064334	4.316629704971	3.68368963062205	4.09555123941068	4.56799331149427	4.37278633820176	3.95983558097508	3.96492207702846	4.0578165720566	4.62035938859023
MSTRG.16644.1|gene=MSTRG.16644	2.46748018375322	2.75736174308292	2.58923641523424	3.00200939806303	3.02724278289467	2.79847041496176	2.89289154874689	3.15255316820772	2.98136354131974	3.08641611794823	3.11539718702035	3.19265908690648	2.80779808546203	2.91408584632751	2.63586069403445	2.6283352174785	2.9250766158796	2.85878946637239	3.67708160005953	3.00779065002874	3.03807169190816	3.58784605095292	3.33699018912416	4.20537349487202
rna44640|gene=LOC103458857	10.425051823567	9.60458726067235	11.0689840772431	11.13807762532	9.84033356564167	10.8174345259346	11.9956551322203	12.1245562224444	10.4417972410321	9.97846920650106	10.5706979162228	10.0221361483449	10.6298322871443	9.15474268012446	9.47047759384798	12.4229478919883	10.3278009001505	10.4930036483047	11.1017114527734	12.494212054895	9.26535075618054	10.6349933575341	10.3487547315741	11.0375473678872
rna44647|gene=trnp1	19.6936352822871	17.3985478049701	16.6896754363189	16.2605022628072	18.9929450233622	17.5173750176076	18.0220074116701	17.3457005490763	20.0910118646712	18.0917875015741	19.2393936400099	18.8142780782174	17.1087444763169	17.213814046941	16.9527923455456	16.8506309095303	19.7498486783135	17.9502693251953	18.9470586968692	18.2240002807399	18.9558761036375	18.8437537358348	19.5193224136429	17.2165063819357
rna44646|gene=LOC103458854	2.83151224996931	2.86500040705217	2.81063513113972	3.09240625831481	2.92630206580879	2.96595459221355	2.7142992417912	2.3985933149549	2.52924377193712	2.58482495341384	2.49470885818008	2.88114251364438	2.74767306886744	3.04078684868123	3.06107715265241	3.55904764858141	2.91625629346742	3.22504369007455	2.29358662739296	2.80750321011231	2.68001644989932	2.61076421421987	2.9731797025955	3.34802299210695
rna4653|gene=LOC103458430	2.85389240886126	3.18679545997646	2.87094680867133	3.19507728275241	1.97005039591361	3.7271244011395	4.67413981589683	2.77138699078253	3.40527440936787	3.52369014958409	2.85451930610874	3.3394718207648	3.89545991529096	3.11003447919878	3.07435377003229	3.77746182858847	2.18403955857592	4.02273487148843	2.87458519951805	3.1801773974896	3.03329355239819	3.52741866273795	4.33607603563561	3.42151794157012
rna26107|gene=lpar1	2.33379500109587	2.15004269615915	2.07196743972673	1.94710566787146	2.26157457324268	2.16398776223876	1.84024492099851	1.9842662742331	2.31647874139477	2.17300961019345	2.10600830298022	2.01138488281089	2.04643452667891	2.0271587685665	2.3579526491479	2.43437703639409	2.71626956209061	2.56192305640719	1.85636794567101	2.30035834239195	2.07403744186816	1.86546110637353	2.19222776467766	1.96687721714611
rna26104|gene=stbd1	6.06217299257371	5.85629470959888	6.32652389771217	5.84502001735125	6.14940097291733	6.21461954902527	7.80442019243704	6.40000728259426	6.07599452013644	5.30540370918713	5.77140100116379	6.49588162314945	6.38366600824707	5.85230938188201	5.15078016073569	5.78914906039992	5.69573658171686	5.60145270574533	5.8735357157543	6.01680672144214	5.54030157461408	5.24870581893106	5.51130200962893	5.77963474418531
rna26102|gene=LOC108166788	22.7696179061373	24.0668704141659	18.1522556508834	23.6478565660634	20.7715562013258	24.7588127037301	23.4508629666485	24.4828261239794	22.1710761158301	20.1691489845366	22.0156019467883	21.7286249203785	26.590553815896	22.7535851423011	20.543937755271	18.8840055242264	23.2408967088179	22.7977749269983	19.3081482530268	18.3007269901751	20.8011494924723	17.2852142118955	18.7449716600473	21.6133718930508
rna26103|gene=phf24	82.3756999403457	81.4462900756979	82.1842665471805	80.6827976139292	84.0988335179887	87.0425022624588	83.3005748303821	75.2492747144462	82.4102994707104	76.4437282861768	77.388448515002	72.7397612623338	91.9469261423951	87.5612145631058	76.5929716705769	83.1110409227649	77.750524572479	89.0722056811856	85.8378297483674	73.7369763381932	77.8706748455719	78.5234013313855	84.3180198940645	76.0835966075564
rna26101|gene=LOC103473985	20.7532620662522	20.0545932840896	16.5868905605365	17.2311372557901	18.8768106317779	19.5864444541105	18.8119890960359	17.7732433950959	18.6634447725945	16.9323496105308	17.8507393334752	17.9236846077507	21.4942626974098	20.8643564373933	17.3313729197628	18.1052824228361	18.8311838673226	17.9131952153268	19.5840255154965	17.6501232609851	19.2336311727403	17.9479926632193	20.593251894538	18.1693859915628
MSTRG.6304.1|gene=MSTRG.6304	8.72942874220361	11.4191054591388	5.22469017708928	9.32174595930064	9.56060774029269	6.43322827432406	8.40094586304222	8.70676755463007	5.2792820516558	1.80851494045641	4.0094462825858	5.37548113371897	5.27539065959307	5.4915875887991	8.00949535275609	8.38055719672417	4.66026575470174	8.46849333065601	4.70340324221642	4.55411784773562	5.35442165802122	6.78719450646513	6.72151015096918	5.26762291188163
MSTRG.17843.3|gene=MSTRG.17843	0	0.00038949968614313	0	1.71095461934261	0	0.902530290535417	0	0	0	0	0	0.292246640723798	0	2.04939569515188	0	3.30628247042682	0.280706385388467	0.681950953011232	0.722531559301792	0	1.35856329394445	0.0343311177570545	0.368771309965283	0.900601761008632
rna47646|gene=LOC103460746	3.76244363097735	4.0539165381865	3.5045773811227	3.4441115294192	2.39085285604903	2.47106145142293	2.91487683914696	2.15662762517084	4.29298549778969	3.99986742162737	3.10637263022611	3.98199720618358	4.06750418553568	3.55314310102884	3.25820219186124	3.55050692265895	2.44778719034059	3.0142815509479	3.10106183333915	3.68469276776799	3.66696201485902	2.51873183947781	3.64141466236566	3.04166460588017
rna10352|gene=cd34	2.60723033551097	1.9376131769209	2.08187860904187	2.17491780178724	2.47243118945298	2.58884072332437	2.01333814915627	1.59493716329778	2.22592867708774	2.51430168700986	2.5351179122756	2.95282899070622	1.757992662306	1.99348342124106	2.36018894718389	1.86385090473954	2.35921001696188	2.54383797892858	2.0109616205901	1.5040160384342	2.00350907853676	1.95133979611246	2.86893198318185	2.45885153807111
rna10353|gene=plxna2	7.54222405753716	7.68960362212469	8.3859389032209	5.77606801773618	6.98160889053636	5.51278276401392	6.91670909423211	4.87793680826857	6.58074679272668	7.50727895562627	3.96570606485327	5.70934216500548	4.83123691549849	8.71089546553547	7.99423178939533	5.07550578450984	6.25896240470294	7.97202702924706	8.04053078761838	4.97391820128347	8.297257177628	5.72997110732561	6.2479905728181	4.35227625027803
rna10357|gene=pfkfb2	0.109121454843417	2.0160277319747	0	0	1.51632136333902	0	0	0	1.42484058040823	0	0	0	0	4.24046793927522	0	0	2.41297864267019	0	0	0	0	0	0	0.41920026196349
rna10354|gene=plxna2	0	0	0.000753959008878232	1.28735371417516	1.05500881462063	2.04840089503371	0	3.12042101963539	1.84371983610883	0.882044404337719	3.86473493566397	2.78459047787832	3.17154080246419	0.0661180437030451	0.315021215463529	3.50525809671337	1.91847827119475	0.623376639562813	0	2.77157374951016	0.125535601640264	2.11527262365544	2.31257383152082	3.56432078005376
rna10358|gene=pfkfb2	15.777440004303	12.141915390336	11.7502969558805	14.7939488378196	10.4866993735873	12.4845973259122	12.9646048430944	13.8496076538568	8.37722893070022	9.88523989512208	12.7821736349041	10.9620043320355	13.4091781651246	9.94053365320189	14.2184496704829	11.3065092186862	11.520287319668	11.457345089355	10.1565321528105	13.7780578060616	12.4636711473076	14.1417915772068	11.7267732581652	9.54336655621799
rna10359|gene=pfkfb2	5.23705213855756	4.29384892781996	5.02393607035106	5.25431557452695	2.81554786539865	5.27980856736851	5.18553247438178	3.09294047020323	3.70634013159889	2.86554262142325	3.93679255269158	4.88798156802513	5.97687581441645	3.84614221827673	4.36630777749412	7.62222380190982	4.40450159643832	3.1374698604104	2.4790181307336	3.12153881211868	3.14000248167917	4.72512914198645	3.94803700602115	5.15226287424801
MSTRG.24203.3|gene=MSTRG.24203	3.46662224076036	3.50195897835177	3.41894161842665	2.9610486155052	3.57721350641595	3.22667876036698	3.12981911110719	3.74794275368752	3.88335050915046	3.45137934853171	4.13945863861519	4.42469278014453	3.00731673991263	3.7396499587605	3.4477690280165	3.10611083090811	3.18364000650725	3.22763942510267	3.59221532028732	4.06447153766356	4.22300853441403	4.22003926654511	4.0724091696719	4.26674837345331
MSTRG.1383.1|gene=MSTRG.1383	0.815629054541664	2.78311142404961	2.79108690809252	1.03814147431651	2.09365138975278	1.59891719088235	2.35016916876153	1.08669559759675	1.78226107730814	1.91158960084542	2.79769169710086	1.28985800579907	0.77873613116263	1.22978710003005	1.13717477168553	0.976612275284627	2.44167710833408	2.85626593722708	0.389594221789874	1.87247034386524	1.86436935947535	1.9575597942851	2.43652298900737	2.05796850923833
MSTRG.24900.3|gene=MSTRG.24900	12.011197554401	11.3122445895505	10.2582378163024	11.5929757425159	11.4162518781486	9.56804391923381	10.7149619783803	14.5004487892237	12.9549867391568	11.2374562175518	13.3613977151051	14.1536444456627	10.0581047944838	12.0371758912405	9.72282255495701	9.73954371640102	10.3212819297987	10.8470726034521	11.7857629924104	13.6654043497541	12.2930981719948	13.3442329246772	12.112066830734	14.0110592076355
rna39508|gene=prkar1a	54.8043084252694	55.1732732555954	55.8161901719404	58.0631610290463	55.336139709876	55.4797074485581	57.8843014055415	59.3959432051736	61.1447327251567	60.1195501740681	59.1732380036155	57.9691831018078	54.6532729615215	54.836634090112	57.4707347849196	54.9826724238056	57.8318227980934	55.3723884263161	61.5213889975299	60.3705820641485	61.2675288482839	57.2523799614242	61.7327267200118	56.4186352618433
rna39509|gene=prkar1a	1.21280323171587	0.792161215847181	2.92107750835198	2.97855052211446	1.11288126180576	1.94773139548694	1.8418314551321	1.86260191427118	0	2.15440483316235	1.13060876226069	2.19808167205117	1.45284822978098	2.1670892408139	2.19834828335766	4.65466859176472	1.18908765389422	1.85624696405753	3.66972670423941	3.59416570090154	1.1999803596264	3.31690278785684	0.862975356319619	2.5874527033399
MSTRG.21770.5|gene=MSTRG.21770	2.31050403532504	2.50745510238988	2.03402027426131	2.83523085247176	1.84913932696089	2.43945260659657	1.99621911687649	2.91998590086646	2.39300108536514	2.26465937220127	2.5890498957336	2.44459633725065	2.19847904040869	2.88813606508353	2.36268586817488	2.65322122470347	2.45447499281416	2.2816624733569	2.50604776422618	2.62435082313627	2.34203216341037	2.67556012032999	2.4542782054586	2.33133703179675
rna39505|gene=LOC108165649	6.70604227073625	6.25479003375876	7.57047546288169	5.73027178461715	6.34291069937441	6.34096909599726	7.18397850428186	6.75283517586575	7.41807183865759	6.68239271600299	5.87362494023335	6.18655433356095	6.03782630673138	5.97033056529986	7.08063772521467	6.2307853031801	6.60569725342981	6.24858195309428	5.61930596580906	7.38617821440075	6.92956707642157	6.31260397750873	6.72296131302916	5.80132077941047
MSTRG.4374.1|gene=MSTRG.4374	6.0484922430166	4.64616152367838	6.61086199737571	5.63001305582407	6.58593847009127	4.83236667665637	5.38819532480727	5.41678334426662	5.49225387767369	4.26518516510636	8.00005746951388	5.33259045225735	3.93353909057779	6.41899114157456	4.93524029904395	4.43849807717387	4.59981357895188	4.9379045383785	5.71922939254455	5.04502050146269	5.13213968928415	4.1663844823127	4.83326208006251	5.85912869858291
rna39500|gene=fdxr	4.3918280521402	3.5817571138383	4.08896501238399	3.84746783791217	4.11053783920278	4.28244587118433	4.21417520280691	3.79548105304048	4.05519000034252	4.37920433269041	4.30954223672796	4.34791410809823	4.13756130164162	3.89711701555346	3.56790665766489	3.73103990336931	3.79199853945824	3.81213170152986	3.73345320216303	3.5005225849107	3.92336622929176	3.50072484293496	3.99459602494154	3.49934033776464
rna337|gene=LOC103477155	0.726913120226513	1.09935758343432	0	2.38228819586403	1.71811356749453	1.60505379346139	0.349588023749324	1.72865438750084	1.66001194438669	2.18960874402335	1.08029500317078	1.77610012817971	1.99849212168479	2.22815550436531	0.00619837991073698	1.84126251704958	2.29873652068563	2.44021093797393	0.644766143026425	1.79377577065027	1.04042230926761	1.70981607557893	0.282284325404826	2.33950267895186
rna23058|gene=colq	2.14968359992793	5.85040579938657	6.47605299144121	3.72673058251486	4.16693490181118	3.11675074670016	3.42880815609394	6.07395879243655	6.15294892063178	4.56195893101459	2.95144138027227	4.13985653296583	1.78011698575225	3.10774055659819	2.57581357627872	2.35748104075752	5.17108994604692	3.41213320555562	5.2121217133332	3.79525932290597	5.85665671671283	1.27853205331575	8.57264614900688	3.67588928801835
rna23057|gene=colq	1.55697625032019	1.26827665180452	0.422966670160994	2.57059232790893	1.60481570306067	0.827542269666871	2.00651639666429	1.70109830997001	0.894828767535147	2.16829993576308	3.30120334416676	1.73975645375294	1.47978825226656	2.12324137995652	3.47976792650844	2.35630585312566	2.1971099834755	1.76508811963596	2.11329242814257	1.73552880764123	2.23521569933549	4.27142090732359	1.78620232866901	1.61692457942529
rna23054|gene=npvf	11.1157647166023	13.3475577130742	18.6814995299499	14.5892783818729	11.4379231579468	11.8169696958045	11.7411279075277	12.238289300868	11.5265895254019	14.5718398286829	6.87103344848845	7.38137242247661	14.4441892287039	13.990879832429	11.1303319796657	11.1163247550589	13.6648596016513	14.25003921021	14.1834753609642	13.3938725584883	13.5380547366489	9.28795915535448	8.51633413025603	10.0608158440506
rna23052|gene=LOC103472203	5.94890106014282	5.75584910448098	6.06862552601824	6.25893691282243	6.13069520163277	6.67366728153338	5.63464492416862	5.60869301718647	6.80928659280489	6.29949552985268	5.53724726219899	5.91829607048997	6.11772076382755	5.02245797750449	5.83304247345218	5.32546607966212	7.00410600793529	5.63769872606826	5.81120667888701	6.16563228413843	6.537705752936	6.00492828884837	6.60470217912218	6.46523340757442
rna23050|gene=LOC103472202	16.0471580138802	17.4376472613324	18.3040600287382	20.419315916221	18.1619384847858	17.6879722935217	18.6513271315683	18.3216681368423	17.0095167377004	15.9367862655972	18.0751907808224	16.6922162976585	18.2188801262417	16.7931364589572	19.1706369259917	15.9827767157049	18.5440845868074	17.4069892887714	17.5348021149145	19.3669624780314	16.5822783622714	15.3260900117778	17.8260446986825	17.8646338267749
rna8845|gene=celf5	2.73300587268987	2.55523261533603	3.54344713113975	2.39131837235242	3.11099977406579	3.8148287579855	2.22367881599858	2.19205027093388	2.77620960686579	3.5364898734663	3.40164749561602	3.0315101277596	1.84959586478708	2.14799357598091	3.34883659031007	2.45414225256503	2.95384375036766	3.20725708125781	1.94718895457641	2.92549399744313	1.45356145483758	2.76606442634356	2.69299448973865	3.13729947114961
rna8848|gene=celf5	3.20220031297874	3.40415719276165	3.09562996691011	2.13688104208556	3.04713138929029	2.83317253425636	3.06687678348912	2.69314358072819	4.88935889830465	2.67039758962865	2.01485287470622	3.94870424052869	3.58611021921638	3.68805798851818	2.59177085464794	4.9314021833975	2.7746724660757	4.32389928714697	4.14293257734234	3.26180463979836	4.28715070009855	2.67511889397006	3.34528894711907	4.59167920314086
rna8849|gene=celf5	1.20586522752731	0.775057210982511	1.10609695244625	2.57213764987321	1.38380172496205	1.04046756954533	2.27431781456667	1.10247311338013	0.00618398375741125	1.69065619475363	2.61389286696838	0.503880744881335	0.916860203673562	0.362997094621476	1.38542549000288	0	1.84755658404845	0	0	0.616008620241349	0.180001176017524	1.63257415793285	1.39371134105596	0
MSTRG.12282.4|gene=MSTRG.12282	2.34276801218138	2.02189608755924	1.8450576574906	1.723035428896	2.99781038666013	2.40613104667984	2.39514213456301	2.14050699159675	3.10999786075689	3.00581101210917	3.318764550836	2.14419216699785	3.11157139318913	2.64355638534012	1.9635553658533	1.69160889527039	2.5870668631555	2.24074345537922	1.63178543730301	2.76582361212675	3.02363371395023	4.49345620169816	2.91917020727063	3.40919141447399
rna4179|gene=maob	15.4809141658687	15.3153549820345	15.70761123601	15.5906621150415	16.8493908027204	14.8398292160194	16.5630990321905	14.197429387204	15.1737520185983	15.2207922659314	14.6803040033591	15.4997584956271	14.7951494358236	15.5095818268803	14.44338733629	15.2456339159996	14.9831562755375	15.9498017882668	15.1876800764433	15.7178974304356	15.0421892160224	15.4270702225711	14.7622599378534	14.3472045511017
rna4176|gene=ndp	3.83524238919663	4.02328963643201	2.66966789032484	2.65547080408797	4.89780782290676	3.73882060291398	4.8196699764023	6.37778567960603	3.11443891353897	3.21500543828695	2.63916522233871	3.41442941573357	5.13833121844093	2.95111115388779	5.85844714000207	3.47194800568963	3.50610128207823	3.84796929597758	4.34371956430441	2.78644195157069	3.50828815202324	1.89494600278912	4.17614656540368	2.739401056636
rna4177|gene=ndp	4.95527342717797	5.59146224346348	7.20620596094137	5.89839397136515	3.48741173749157	4.42581239444108	4.58922660410094	3.13578251119314	5.02902737932658	4.90624967477563	4.8114182899005	4.1317485660466	5.04476485520735	5.11723622994481	3.95454381062055	5.34153530629952	4.89643335522713	4.78648740573608	5.63401601706578	5.57094879488444	4.48546504232185	6.04897487195885	4.0351335169369	4.71441800067711
rna4174|gene=fundc1	40.0311291858584	37.5023373249579	39.3144712779224	37.9836086633597	36.435076916095	36.8064672129091	41.2289512133617	37.9759864501668	38.9602726534301	39.608459283238	37.4939368110573	38.7944727543576	40.8322653435969	41.6929782144071	37.3254182893349	35.8972622786158	40.3746247510301	38.2310613644174	39.1602105451548	39.1359650009879	37.9022773103302	37.8383880903768	38.099596386571	35.8867358225037
rna4172|gene=kdm6a	2.93903723826818	2.48040952267265	2.4020428984856	1.7660680000169	2.49611406118497	2.55438984630531	2.59707949217943	1.93703141260563	2.80949829191334	2.63267802737	3.47079566495077	3.07978635486658	2.46295442978636	1.46470292199439	2.05779620252783	2.76807031308003	2.28793560731892	2.48939308695194	1.80598076313546	2.20566298124868	2.45526743048187	2.83956504566319	2.34280299591211	2.91209536924149
MSTRG.16511.1|gene=MSTRG.16511	2.08276946025196	2.556428659904	2.88495431526167	1.72592550274781	0.949301328115879	1.93219747611727	1.29287826439511	2.04104489932368	2.89906239846579	2.53658432071314	1.71375430306466	2.46624438943555	1.30813444332908	1.96982590308305	3.21287033021425	2.61164022734397	2.88724676304457	1.74076371677804	3.18942536111573	3.12280850092468	2.18150259402078	3.09696805553469	0.910897380913737	1.6971125893647
rna4171|gene=kdm6a	9.65123268876092	9.35197767184469	10.1775386808359	10.8761265612643	9.10311563617444	10.0316692529321	9.39453539742764	10.8868425066023	8.90529464880481	9.17743606510185	9.74087035896822	9.95776762569221	8.6658068302784	10.3163910417305	9.98067597003531	8.35317675754314	10.0482322636105	10.18746364316	11.7318064415914	10.5553899888108	9.06904328976416	9.2531618871051	9.56864634167433	10.2886923328971
MSTRG.1905.2|gene=MSTRG.1905	4.5675619779164	5.14948968985306	4.32574946590725	4.54411252466339	4.51852328659384	4.73629003503683	4.49580934754186	4.78722476044056	4.45204318030147	5.37693801823932	4.76692574242776	4.5991937961915	4.20244679573826	4.31545326699263	4.81902214523007	4.30228249091036	5.37070813547758	3.88917344341551	4.79938804692213	4.5580427900603	5.11118197964301	3.98856394774804	4.70027630651433	4.43762582213441
MSTRG.16945.14|gene=MSTRG.16945	6.15177180393505	5.87821604516781	4.31095417502273	6.1491241710359	6.48480156264855	6.14091262970578	6.6440908178541	6.23794116856181	6.35447990437417	5.90198444109638	6.88786735074617	6.47994900854611	6.20774769242902	6.79969981333945	4.86461324310269	4.98660150526897	5.89269988209884	5.5491091697916	6.48482137711175	6.73130905341889	6.08386225190654	7.05328878232351	5.80467864490829	6.99830019465582
rna22713|gene=fam135b	9.96144525366962	10.2884927663351	8.74685221083362	9.3808497798158	9.81253872359344	9.88547269707217	9.68651727739687	8.8606186713837	9.0127125785503	10.8762421700805	8.60566284105335	10.4324265791216	10.5337508137256	9.89664894293163	10.2600812545976	9.49911475825787	10.7384809843176	10.4692944047081	9.49710019950792	9.21037884891284	9.62092932836798	10.2703706843824	9.84710203128227	9.33151357241837
MSTRG.5903.1|gene=MSTRG.5903	8.5128118809452	7.41658632789252	8.79169729838982	8.59135966836894	8.50456073954492	9.72381988189624	7.71100252090913	8.35059649909498	7.17050828032323	8.11693279013629	8.96501803223433	7.94537973716169	7.22360224700617	8.49892768023127	8.49306506834771	7.49004947433068	7.24344179607341	8.2567722895364	8.50014644614883	7.7201884564198	8.34866907337075	7.94130458486062	8.5564947617675	7.19295828993452
rna39712|gene=cacna1g	2.30365739756705	2.41759395335651	1.62137803731856	1.40656294934385	2.56062056617305	1.95167938714499	1.73860248397043	2.25784824625766	2.39490715971857	2.02050208798535	1.92441287288713	1.22307104260915	1.34196147394145	1.47856407081466	1.51891930415838	1.98955479792703	1.90255840233791	1.72583266900512	2.38661885562072	1.40133353287306	1.79831276298337	2.09158182143346	1.61130166012976	2.15425082159329
rna22908|gene=LOC103472122	3.91386527738811	3.50563187258597	4.14137733217883	7.13701177338794	4.53205455571301	4.43093160906377	4.41129758416218	4.41274112111518	7.76609338080449	6.46125640872645	4.99706586072104	6.0029992636979	4.98653641598422	6.28826347251314	4.07643024588902	3.91718728975613	4.45729211606405	6.70056997787363	7.09018362112021	4.49780717149817	4.61158135187303	2.41085268558964	5.35743050423617	5.7139362371152
rna22909|gene=LOC103472123	3.79147292927531	3.66902521812128	4.32217473492348	3.39777665653362	2.97489747441381	3.51866284526268	3.71273270309505	4.27206781792057	3.32627437233747	3.53852615495844	3.17064695412109	3.04019420740224	3.84671232125412	4.00026964730155	3.57693066717756	3.90951538771711	3.26748173468057	3.04515635272933	3.43776853042266	3.45234211912692	2.87572536224991	3.34328483677122	3.07739830328171	3.35159231299406
MSTRG.9951.2|gene=MSTRG.9951	3.25795923348829	2.84490787695476	2.92352067411986	2.92770837454675	3.21227267050575	3.42637333143107	3.05508279519996	3.25224730225671	3.07340678407849	2.78584424847019	3.47313470049855	3.59770809983334	2.98103435654225	2.83427820423366	2.96646090974433	3.0358472800396	3.00124684402741	3.42935341538875	2.98138429328978	3.15542368593622	3.46826121802635	3.18603774443782	3.38090118344657	2.87611082084561
rna22903|gene=LOC103472116	79.4515981672855	72.3715874349762	81.5185979416872	75.185584737414	63.5433379289877	65.9359181488736	69.7771929005066	66.1753284777176	69.9403043573404	69.2384303591201	64.6090606363342	67.2487165208667	86.4880609576662	79.4847070344924	75.1127350079236	71.4548622092248	69.441114073739	66.1049094098428	65.991888602172	64.4286858500725	69.6552884388439	71.1904186914617	69.3150628859694	67.5777661486129
rna22905|gene=LOC103472118	103.452995791729	107.085720416256	102.982281751737	107.044706423339	97.2875683684744	96.2866372306633	122.576553579925	98.1727025322239	89.1181611719332	130.04855073005	97.411332552262	89.7435152807032	118.578050397628	106.023907438506	107.257681705693	107.616945223875	118.404854077909	90.1474876446002	93.5017394631979	99.612069890129	86.2572846929004	83.5811918677503	112.630693655547	104.791468041107
rna13190|gene=c2cd5	9.99923839919141	9.38469158919464	9.83850683132777	10.1285251362592	9.36522009744971	9.81796639657134	8.44171887190396	11.7535658158708	10.1666981268608	10.1208431292186	10.8622955251839	12.3642182038087	9.56720603519891	10.4709316060257	9.51301407149649	8.05552848688515	10.1433700200059	9.99616249776041	8.33437193002111	9.47975900651141	11.7723075702323	13.6114424574338	10.1340408143463	10.5300885000292
rna13196|gene=fkbp4	38.8719489600146	38.453192984078	38.7419642461147	38.3503318517761	35.4069206031341	37.8655965636465	41.7912581388685	38.4516998438372	37.0143241700378	37.0480865858471	37.080727129997	35.6645530584197	43.6339002917397	40.6002355333734	39.2904056768017	40.7218072037354	38.6291759611223	39.3537978527936	38.5387193731163	37.4400215060601	39.5987653024166	37.0987756383093	37.138065405539	34.1326843413292
rna11908|gene=znf277	5.63141705373579	5.05753611980751	5.77165121087118	5.87796747855013	4.81312305730911	5.63031602728899	6.40425499637907	7.08859391352337	4.89002403402138	5.48983676644674	4.81870661598318	4.31251641749455	4.64464779429518	6.11324682083918	5.36319967084808	5.22358974530518	5.7756309653543	5.03567111421076	5.91875696827186	5.07421021647813	5.04198520329032	4.90820127118172	5.39597069850966	4.07848065494417
rna11900|gene=dus2	5.21761894172925	5.34310580580202	5.52483225319081	5.63572642975123	5.67022926699249	6.01306980156877	6.11355965383941	6.69198167796553	5.20260099706019	5.5988910084332	5.82011092676457	6.40783702888922	6.16848672802235	6.25538450584593	5.54194501421185	6.13759776280007	6.25727007123418	6.57895996526895	5.37071793930854	5.54849722771648	6.04037209185636	5.93390931546833	6.05647580665083	6.60030223610734
rna11902|gene=LOC103465668	1.80936574890342	1.24130718464935	1.25291873397775	1.83049181774102	0.752293877263385	1.12475874393415	2.41392187955909	2.04693530320851	1.73520519490791	1.93070282863944	2.32441403593043	1.60875565787334	1.86959982342066	1.6648793028962	1.18631690924082	1.52290624495641	1.51994675286527	1.84023006465228	1.8983696866712	1.81467573041118	1.25893682641577	2.42208612654238	1.40130515915365	0.912231676279006
rna11903|gene=pdcd2l	2.61415027469707	2.61890301144768	2.70837300770055	2.70378328620888	2.89597458293773	2.63455332675762	2.86009088367497	2.23123934448891	2.61382047445058	2.53213979288397	2.39377673637216	2.22015861619488	2.55340684862014	2.85211357805221	2.76005398542178	2.70597859650652	2.40382778949703	2.27023811396486	2.49244425344272	2.41937670458451	2.45053357531223	2.75511846021078	2.65619060361079	2.37172292308261
rna9712|gene=LOC103464624	28.7305681920228	29.8110217307885	27.1065282597418	25.368430458225	26.9522044616228	28.1950090664013	25.2317749305128	24.5860218038909	25.0600883612967	23.7885053691318	26.3246634355087	25.5346198290488	26.9309515665881	26.5501397329554	25.3216391863057	25.3746062091239	25.8379727974662	26.6373711962808	24.8125695052217	25.8785458083867	27.5131437738385	27.0164639176221	23.7363034780265	23.962044121375
rna9714|gene=ppil1	6.15391316723441	5.35824139223283	6.62464792704744	6.34627681076195	4.8613740856326	5.34129838799312	4.70091532911191	4.79581288502285	5.71388979620912	5.69005527722227	5.36907863650653	5.58572988002349	4.81554553288705	5.48546324823667	5.6100634148278	6.31699429240048	4.60870394879834	5.92723550985144	3.70788966893164	5.38125373079633	5.64812038520703	4.67537322261203	4.5345951709141	4.21819647220542
rna28991|gene=gria3	27.0834179231358	26.1330946540084	27.0851393199543	26.2910499913969	26.6173238757875	24.672309802006	25.3944114504872	30.3575581329442	27.7503500642615	28.3599428097076	26.731579220999	29.8448724588618	25.3120444068183	24.2512858437405	23.0393331210486	24.3590129028012	20.5705194921176	23.3819406624327	35.0105419029129	32.3455466737189	28.8480052366573	25.1089971762847	24.2439665962169	21.103991833214
rna28990|gene=gria3	3.77388239656268	0	4.03031681899943	0.850980708099217	0.601140847789815	1.61375918337169	0.167314302688114	4.32172264051462	2.18979877741912	1.63420302169839	0.921067545294033	0.571414933320198	0.717988578814281	3.05745151490633	1.78835163585619	2.01308272786971	2.16096601259322	0.717412847463512	0	2.64174611638556	2.88295786104117	4.75664368115707	1.5674302370355	4.20279320565184
rna28994|gene=gria3	15.8839817351837	16.2184673158568	16.6256186010499	18.8275813352586	16.4654609984357	17.2337240119407	17.0103181563302	16.4923831635948	16.3979136876116	16.476500010175	19.1617855472864	15.0613925635144	15.2648236930224	15.9391579154126	15.2009742407628	14.0577721502807	19.0926855659949	16.8007822376722	17.0577841986769	17.0370705820822	17.3506973686682	17.8479300149109	17.0395109061033	17.2552126724551
rna28999|gene=LOC103475751	33.6239126491019	31.7576884797506	33.7048032024111	33.4082585231112	29.8638489415137	33.0915709026106	29.7016307359296	28.6198107978259	35.7397343053635	34.4499871278334	29.9919738151995	32.3509564352606	27.8498720876205	30.3822214683025	26.5561474026982	30.0421416797948	31.3842239362092	34.5147184847761	28.625356579136	30.6187244733546	29.7446511654874	31.9193314949979	31.1022816773276	34.1665194275638
rna28998|gene=cchcr1	1.8397108045358	1.74168749253664	0.989818539326899	1.3924200171898	1.70280529923523	1.34740395632045	1.77448165309722	2.43684355844696	0.971267871318109	0.975481103901903	1.78636533982707	2.1937828955646	1.20456634703823	2.00762572221569	1.48956596661954	1.27456747094974	1.82945175228489	1.90103741714603	1.86840474380439	1.83076408926748	1.49811763842056	1.62711843901572	2.04524068662407	1.24898538403191
MSTRG.22130.1|gene=MSTRG.22130	2.9378731879412	2.61213521317353	2.73095037666297	2.56556538415987	2.312157453506	2.63456494201503	2.84041869736111	3.50813795887638	2.86115655149843	2.89213952848219	3.12230108026786	2.91946197688215	2.37868046861746	3.10672819882488	2.08594302110494	2.53960272392396	2.89575433064769	3.31814909270557	2.47124818320801	3.3943381935911	2.80857242610309	3.09940463413665	2.87271875797288	2.83847269379807
MSTRG.12255.1|gene=MSTRG.12255	0.557096925206872	0.14319566461366	0.435947238263603	2.29850324150891	1.26884001024692	0.604392110256709	0.597538141576998	1.36146345324668	1.19315276067221	1.13626809737925	2.04358939707577	0.736093203402688	0.0613111356515986	0.418582180670569	1.42021384063209	1.69075878204071	0.0275289244617812	1.84250650171673	1.23713247385371	2.35146836370258	0.77125020352908	0.0992235750503566	1.56374743736658	2.11394880394071
MSTRG.15592.2|gene=MSTRG.15592	4.96356301717598	4.77296177706808	4.30948330422976	5.12537098577419	5.29771174403195	4.70419871302863	5.36600679190072	4.84006679788185	4.18295042730847	4.86325242386548	3.67318059642032	3.60905389637486	4.32598686345677	4.54945236229482	4.52901054715783	4.68966741328036	4.38045951657503	5.19411778586128	4.49626589336341	5.00704516763077	4.69209557080236	4.31350734689616	4.46081300309746	4.5656740198215
MSTRG.4770.1|gene=MSTRG.4770	3.93594669853198	3.86193553736105	3.37001051322438	3.07614660492051	3.6722400941504	4.36065838290154	3.28461985537738	4.0777470215815	4.08287410094275	2.87517733574998	3.63579083459688	3.97293227405976	3.05689303939769	3.97811750368747	3.85821993530068	2.7495391750321	3.45557099131294	3.71124195320417	4.53234044942652	5.01214979847863	3.99189513681271	4.64398525751772	4.03391545513625	4.15359393745873
rna30635|gene=LOC103476709	6.90211660064486	7.25793715159109	8.00081827443064	7.32568786801835	6.97596273421043	7.1580901193945	6.14216213002536	6.99909655600986	7.08525955298734	8.24097826498924	6.783404505679	7.51989589817414	7.15139352132398	7.9748945103495	8.10110105563588	8.28740248486611	7.67448949486705	7.90370102848091	7.11590604980211	6.29604640723279	7.30454396824466	7.4385956553444	7.29715601523764	7.20104138009156
rna27128|gene=strn4	7.48193543190388	8.5455164017375	7.88831047511851	8.6047327835503	8.5579242414644	8.12011409049796	7.93873564919395	7.32196079074317	8.74653212427734	8.45608081912956	8.41030885713315	8.89962482402794	7.60217286342068	8.56134655206508	8.10711558438749	9.00704180828513	8.55034243404694	8.35633233577871	8.03144926908208	8.20284358984244	8.10642641991334	8.91864015577038	9.38599214200726	8.59884931930409
MSTRG.10973.1|gene=MSTRG.10973	1.6298316665857	0.838541574307457	2.5856690519487	1.82309413523292	2.89661299457122	2.81230353379691	3.13271699371052	1.31133870382549	1.61115818090532	3.43205458334032	2.13044305735019	2.58023755267469	1.92624265382646	3.02789828950375	2.16713383674143	1.64769623478275	2.20443934231663	1.54382709179603	1.37366729231759	2.24209449363135	3.5484852611963	2.59477968661179	2.89832124141498	2.82566493741055
MSTRG.18519.2|gene=MSTRG.18519	4.93958352212935	4.91362237514153	5.75208666670038	5.12394884657062	6.21330021152393	5.28548983564164	5.1045975702118	5.60702185378195	5.98017269484506	6.55265434343444	6.76475814103502	7.6587627121315	4.76504007699252	5.31036099614028	5.34296263720412	5.33640104712215	5.53522531278628	5.26457558958342	5.86954216075749	6.17276832657953	7.33786426226683	7.52642592241867	6.01647535259284	7.38961277284495
rna12248|gene=LOC103465795	6.56648933533146	6.88593658225277	5.71033329152079	8.34316796811091	7.97325257081936	8.35266688465571	6.02196652558654	6.59901163858496	7.69407354907974	6.81776512561869	6.84180168098144	9.26029160737668	7.99757268556258	7.44777963551543	5.7005511605555	7.03014776358793	7.22673155934486	6.98323552521321	9.24250024156881	7.85635301673356	9.27289183133415	6.90216353155713	7.19454060582893	6.60327293509097
rna12242|gene=dhtkd1	9.61687497443806	7.60731489238571	8.30160338818881	7.88416085583523	9.06737954202432	8.71452257989021	8.2790738647379	7.88314556385524	7.13638307108453	9.54239119254144	8.88053946323658	8.61594205246761	7.40750133033696	8.80144434526497	8.97109219428833	9.416949368708	9.29539437893131	8.46839588132164	7.45749357623138	8.74438869636577	8.6710505952731	8.91186508839337	8.98722339318563	9.0021907531291
rna12241|gene=LOC103465848	20.8833107722367	19.7695143552394	19.8552962007642	19.5812818241757	18.3029429806896	20.4526647819504	20.4595103092094	20.9631405332052	18.938889567935	19.4622914394798	18.5001852841072	19.854810680217	19.9006253152661	18.728529903699	19.823382453968	19.8047676386113	20.2386620505159	19.8000708443863	21.2932410269023	18.9935961836735	18.6891172438647	17.2823862603654	18.2223461996367	16.7804339992634
rna12246|gene=LOC103465795	2.02871568228569	1.91641056986728	2.12647990725911	1.69491601297312	2.20230940039348	2.13395332702125	1.67586037370082	1.68397550836226	1.69423731447673	1.47936850587515	1.48652116606433	1.47028078903785	1.59642550545118	1.83574200039915	2.28489851744755	2.353808982107	1.68397856098746	1.71264850215116	1.72680541470784	1.93411468317936	1.57279792139985	1.99510631545363	2.20460743385318	1.91662496044399
rna21340|gene=glra1	7.68608086200412	7.9203203178461	8.76501110036154	7.77474031507871	9.53035171364388	8.76440861562851	7.31280317244101	8.04544796316061	8.47397875656649	7.90068341880694	8.20503871103013	8.47880627012612	9.56547025850475	7.4765971504263	8.64808870453312	8.2042144983621	9.79429320795532	9.5497350768073	8.19086947941743	7.73120474422721	8.91209749656144	9.3764754123058	8.80615061480113	8.02864884513185
rna21342|gene=glra1	2.39663862846799	3.15660283142546	2.37841583490234	2.54822282774212	2.31031588877441	2.207837303938	1.4964659119885	1.63712965921484	1.7291661479897	2.32412104980369	2.15985574481001	2.40092141803657	2.26046836846679	2.34524661519119	3.08748036222539	2.13703391599037	0.925561773684332	0.870207426105403	2.78800264277459	2.37646961682488	2.25212130730809	1.20468999664916	1.01937878354793	2.38900682755254
rna21344|gene=slc25a48	1.31884242682205	2.37437157356112	1.27557797598416	1.42386365451471	1.2414797397207	1.46439807068866	1.21597855333451	1.54645064442951	1.33149787351645	1.47144176437492	1.52393988903136	1.97759383691677	1.84369608688078	1.58890706598224	1.70400180856799	1.55659873063733	1.67563247751775	1.29854585266502	1.11804985685306	1.63913053678592	2.0127108029579	2.40401304970952	1.93238089650425	1.51238580718544
rna21347|gene=LOC103471665	7.81339193363028	8.30611346608247	8.91101496895643	7.5713185712886	7.35588167462922	7.95076551473101	8.5367775057301	9.43183563125669	8.44566210227958	8.77282323639598	8.36494521183364	7.56084284867746	8.08815033140494	6.36499057336089	8.18428555249417	8.09139921273883	8.03643071908826	7.99733612995149	7.2275788338611	8.2557273813779	8.39099297799098	7.13838296414776	7.55735857129386	8.8047289853967
rna21348|gene=LOC103471664	3.05865647004422	4.35829399745462	3.8628740551482	2.50237281846795	3.32812317233418	2.69913839976154	2.74110285108995	2.50380190420217	3.62521102622696	2.85768621462586	2.80246358037997	3.28742308447849	3.06777415416829	3.5723833012429	2.68739733773796	2.25890532688463	2.94595486819953	1.66896383578607	2.561654569365	2.13894963985686	2.45238714209689	2.5915346733868	2.46698785511097	3.71589023806663
MSTRG.24801.2|gene=MSTRG.24801	11.1876341739208	11.0286451975267	10.9818926626937	10.3175705760205	9.59566475556088	9.20719322287396	9.51194542399324	10.9262347486021	9.87509318287825	10.7333951860363	10.5235596755663	10.3084889097335	12.0276160937598	11.2241490112101	10.7575728637632	10.2121872968241	10.0107636636791	9.39715276921864	11.7695195997962	11.0348401539134	11.0856984506304	11.6231809560461	10.4810834315369	10.3274277930685
rna27387|gene=LOC103474771	13.6694934177221	14.8613164943918	19.2154348128326	13.7369862167265	15.2719386814908	10.7666721714982	13.972722020727	15.4617493925063	14.1253085426933	13.6635718939226	12.6668975003319	14.5792733519902	17.3141949309565	15.3320825226773	15.3273164781029	16.377596546904	12.9166618572635	11.3358082260121	15.5933668559959	19.5288728325583	13.937015420838	15.9352125105097	12.8625984585732	14.5244215885497
MSTRG.9661.1|gene=MSTRG.9661	15.2930447726562	16.9387832258145	14.7196201719492	17.7059114424244	13.4508930185945	17.5905285984713	14.6598687162737	14.510772074734	14.1123274894659	14.1391344917118	14.0622762083829	14.2497517366007	16.2411895605597	15.5630625562116	17.0172644264456	14.0170429754735	14.1910920950762	14.7832645673567	14.4804931992697	15.3270088040433	16.154336779545	16.4256571136491	18.3766490270231	13.8525670090923
MSTRG.24980.1|gene=MSTRG.24980	2.40109061044905	2.03839269561599	3.49111320068011	1.79089618245067	1.52910283992248	2.03868060224845	2.02859208038349	2.53176554024571	1.25187290358427	2.0338338823018	2.46401295846683	2.79670453246855	2.02027903051302	3.08364588178825	1.90182002504542	1.7241267691298	1.14409622299615	1.42905204665423	2.25878346415788	1.53832124431805	2.26171890584538	2.43583948975074	0.775769617540536	2.70741768078503
MSTRG.11909.2|gene=MSTRG.11909	1.86869205221809	1.83893943995233	1.88115431494772	1.78913358300363	1.91352775882778	1.38614235065219	1.54330857977285	1.93614327091576	1.7421294773943	2.11089061538798	2.20724126645392	2.42247071491787	1.82513377409634	2.01070828777081	1.52263264455538	1.57230606065051	1.74865548596909	1.48355129160202	2.04833674737223	2.06981400066539	2.04026787645384	2.25890794159487	2.42886724154901	1.99054536516995
rna29645|gene=prdm15	2.67571111665677	2.57402569285346	2.8368508332991	2.67461963237818	2.70151529732961	2.76336675696293	2.51234046740237	3.00358893818767	2.65052397193784	2.65557374666217	2.94425212747643	2.84741490238189	2.67133812193367	2.50533309996125	2.77380300002956	2.63663433543982	2.66912518554099	2.67760258796776	2.61442191708035	2.64874521079584	2.56371355874898	2.56153361484659	3.03503385124591	3.06133791074254
rna29640|gene=cxadr	10.2121379514208	10.4348149338191	11.2670807621007	10.6716454359821	10.9350776061681	10.6184075196491	10.4714181723643	11.1076733486207	10.8170266827549	11.238177974265	10.2478112002442	10.9808441240148	10.3958277354324	10.6008775938487	10.0254905716068	10.3129303574412	11.5413007066206	11.4488138077183	11.8874492293155	11.1331720489432	11.1165849726565	10.3446342034205	11.4045384045156	10.5638175469073
MSTRG.21870.5|gene=MSTRG.21870	4.51114562492895	4.290245875127	4.29699657334929	3.93071632016074	4.54168271983181	3.88629109161156	3.45613383570631	6.4782949703692	4.74153642589662	4.50263181655079	4.50647352729595	4.69610775160703	3.76409263437071	5.09218087114004	4.03082249550476	3.34360695125264	4.26653260840672	3.84612027578472	5.3204122154769	5.60115635451289	4.72115164548648	4.83686039872517	4.61694107655923	5.07814575019691
rna29643|gene=clg14h21orf91	4.17248909612759	4.24917822160338	3.47913150938078	3.58600738074418	4.01121855977515	3.91731447337447	3.92779459573475	3.61238629708569	3.80421450598547	4.09243547203334	3.78993270880768	3.57591228207801	4.30490323758329	4.03272209200419	3.63725189522067	3.67386383273767	3.96877895917364	3.81772885726099	4.00635706959902	3.94965833542498	3.96902567897515	3.73742096538101	3.64094312037883	3.44782512716771
rna27380|gene=st3gal4	7.06315130853807	2.77457917218724	4.44508121330119	5.59329939032757	4.2298239359059	5.61879884679826	3.4187674593797	6.31314718169736	1.56032633112975	5.85569053813616	5.08096512708505	3.87091498375325	7.10551150815565	4.31264311589425	3.43737646882413	1.6691875628375	5.01544720750984	3.6638132994672	4.71279138229633	3.31602807065604	1.66421069333431	2.78152706829966	5.1427156826881	3.68377934453755
rna29648|gene=c2cd2	2.89261869818182	3.30929936530492	3.03434021960144	2.94653524805644	2.44156346610705	2.72171193044263	2.63805822646181	2.78036646060207	2.80693419522658	2.62656412477403	2.91637698087111	2.53330541177385	2.61409620981247	2.69107796283156	2.718130175368	2.76004368556663	2.70867210505803	2.53864003455188	2.58822577119723	2.74813832799446	2.73538555263183	2.38457816775343	2.95560579923098	2.74816677537976
MSTRG.2512.2|gene=MSTRG.2512	2.16246876739461	1.78622989666968	1.77721416854344	1.71677557776504	2.14055823743652	2.14555990770182	1.56269713591813	1.96710151869874	1.90550205105706	1.99264220479011	1.9994391251258	2.47675658310517	1.90142133021237	1.59383296383165	2.35692413657863	2.10249837787125	1.75027005294606	2.03002422905005	2.17019236879167	2.08719482269292	1.96297215618953	2.32231240717142	2.57364724893739	2.22789842839038
rna17994|gene=LOC103469287	0.17397842596326	2.03917199662117	1.43899363192899	1.889484338823	1.74922464160483	2.72300846898076	2.84284009593723	1.17616264865616	0.852358807526454	2.36379195258007	1.73825386211261	1.2865956109084	1.56124274519404	1.24880863451822	1.9075137631718	2.78567937797998	4.76646163414471	3.80159816971912	1.22894099283775	1.97017674275562	2.87279087022806	1.03835043050655	2.13807944523273	2.09740411656983
MSTRG.17267.1|gene=MSTRG.17267	1.91278746697041	0.274798359843259	3.63407690781333	1.81588464982287	0.486491015149704	1.59287894426305	3.70569714038339	5.84780969667683	2.37380933099974	1.6749258181846	1.12072005909481	0.247475366577193	1.25256732252558	3.00763654121197	0.971986273204749	1.70157373321073	1.22833138644869	1.69521189335682	4.02399267497483	4.17171017262024	0.540378389355913	1.79618898854882	3.55102481927961	0.53931144551318
rna17992|gene=LOC103469289	10.2413070326095	11.2224430141552	10.3693436554826	11.6004906812304	11.9868407616468	11.3237646566496	11.3019680290713	11.4277364438026	9.77126359617855	13.4446181981483	12.4107851357731	8.04861014467669	9.53125243845101	8.09242633952282	10.1070553363807	11.3668469983395	15.545955808174	15.278722522144	10.8205759843221	9.69050652962471	15.5609675062143	7.95920989976939	11.889131466465	10.5949642440418
rna48059|gene=LOC103461088	2.02365189500725	3.35119686103221	1.48711673329004	1.72915791113921	2.04779531720621	2.87764062334925	1.19878820529302	0.793255540085461	1.16604834500697	0.977868097447696	1.21475021711533	1.92371311695111	1.53000260554075	1.13991559378923	3.53729517741162	0.755539004315961	4.63878118609231	3.86225265140507	2.08750940092393	2.11747314931319	1.46714857185053	0.715421451037205	0.642953717727448	1.31107368246472
MSTRG.8276.1|gene=MSTRG.8276	1.19842221613811	2.50458470211586	0.982656063439779	0.696120163562165	0.804731440588939	1.04827119613696	0.518631773277802	2.30755064329699	2.2018495857008	0.526305000378592	1.69385196363482	0.809290710804854	1.10618024707229	1.81912373188525	0.706595849386941	0.330907804817412	0.303017168169097	1.04122036714385	1.42041224875516	1.62510736165183	1.51462578168254	0.907806744652489	1.14541964086201	1.47280573642978
MSTRG.5988.1|gene=MSTRG.5988	6.79652071402263	5.30602278821978	5.26370910855226	5.47287613700486	6.91436714230794	5.16818000197298	6.34038945228432	8.0655327577922	6.10190902374315	5.33427079264656	4.95260203630629	6.27927606526803	4.01386514556495	5.33241710841368	6.55373785027186	5.06598864076755	4.823025593324	4.00431270216432	8.63305451805828	7.61519705401183	8.00608394861395	6.35275489261515	5.37438078874879	6.41942999893987
MSTRG.9674.1|gene=MSTRG.9674	2.6642731720619	3.30772413970683	3.40276739058819	3.09111811352517	2.82644707639514	3.40447842159867	2.37794220806972	3.22170571334348	2.76549093122498	2.97501446533175	3.73672241951061	2.95787847976499	2.38992710564137	2.71006823021735	2.38937632106027	2.44085267358002	3.08014321797149	2.99343598824738	3.21498314713027	2.06573403857143	3.26126967049676	2.5613004867683	2.83827070202335	3.63633649746744
MSTRG.17277.2|gene=MSTRG.17277	4.89988687221024	2.69119002733303	4.90165549456498	4.75338269272359	4.90803816565326	3.34540651695889	3.56470106405403	3.47885562157961	3.06426530426941	4.451339101514	2.7277556446091	3.76852926818141	5.42305158711862	3.79093518039805	4.10267460347135	4.36309103319781	4.35836660736099	4.64114245051347	4.89701320620863	4.91147335366982	4.89644799483735	5.00158748916054	4.73062136227467	2.11975209497124
MSTRG.4758.7|gene=MSTRG.4758	8.17500947337447	6.6868145150272	6.49480972306106	4.81266326165549	5.87161407204524	6.23220346475681	6.06447764804956	6.88580546211151	6.20362982205741	6.35311926821148	6.70069224779044	4.28939115481288	5.65153710475949	5.39195469609599	5.97988070072936	7.1243794043956	6.70620729394743	6.44234783490233	6.63590363418802	6.43265683868509	7.294686763339	5.85467183158951	6.59945233011802	5.67371030961389
MSTRG.23425.1|gene=MSTRG.23425	11.5833198177317	9.83526573825954	9.54359269511873	9.64480240431688	10.3834691256821	10.1044758861801	9.46817879809806	10.5581497249882	10.1077778632711	9.23628866100876	10.4736809079116	9.67929229848174	8.90146300800444	10.0922794323893	9.35978536286329	9.42942574717652	9.7077418531382	9.71310780978241	11.9229710452121	10.6174420317405	10.7896675715336	10.6900473931448	9.73057606703982	10.8188578128178
MSTRG.14103.1|gene=MSTRG.14103	0.221923273005416	0.36781998663139	0.733107330038944	0.707679668028976	0.399248261173613	0.323513043836306	0.355088944277796	0.561265712324619	0.153761739853336	0.330822563989119	1.02102445826191	1.04875944751342	0.523050202282997	0.336393610746083	0.416262415681568	0.212615154270964	0.357735711269645	0.666610445750316	0.792133718272717	0.578377690718617	0.983350905726708	0.930774482610539	0.552742381258145	0.206576129983282
rna40317|gene=zdhhc20	2.35268620833332	3.42941084597315	2.02556603202319	2.18622753942872	2.82570549366801	3.03231506942036	3.0036691339344	2.05235554709611	2.91022548578839	1.95602063256268	2.44382199635304	2.29439656589888	3.09662207644372	2.64310127839141	2.75917109532098	2.40006613106911	2.07313361708774	2.14596432138904	2.87780072999319	1.75630269715596	2.99986412317854	2.43451923113977	3.03121321119093	3.21542117985325
rna40315|gene=march6	44.5569990082287	42.5936202711789	42.279156488463	40.2810940870058	40.0610444325365	40.2753960222194	42.2082462366115	41.803833561915	41.0555309898405	42.7855298489786	39.0803749835718	39.0972783248388	42.1160057336798	41.4412512220296	40.1496459307824	43.5419095594793	40.3627879132909	41.9542170106088	43.3936657755201	43.1393054240059	39.0972655864925	38.3517126644232	41.0111231721883	39.0921144325893
rna40313|gene=cmbl	12.4652953682315	10.5875136420792	11.4651554889647	10.2526326044303	7.99450079605033	8.9635450308837	11.0859829250166	11.9172655951594	8.81376584386926	9.69571476040746	9.67483868022493	6.65417776552519	12.2331034434511	12.7975325506469	10.3421830776936	10.7636201294536	9.99923266317721	11.0586490052693	9.77194667529873	10.0060140463464	8.44088832063576	8.18698976379931	11.417235240843	9.04339895919741
rna40312|gene=cct5	85.9303004842978	85.2353401078681	89.3938233437944	89.8934283637208	83.1307545424234	89.1708336763159	92.1329124066055	80.9251903096492	82.2016303599382	83.0987279942016	80.8242232681998	80.6083757312698	90.6027513570438	84.2099052767043	86.354004030818	90.7780959088447	86.3689429488807	87.74242582349	82.884725809677	81.5538462251683	75.8139481471339	73.5984860981053	81.5353953451393	82.8782578989803
rna1755|gene=LOC103468230	3.38382801830912	1.9166062419845	2.39579201999732	1.02864470985495	3.25605326274314	3.45122611582489	2.63024228407899	1.70694427545448	1.75510947804197	2.91089443518971	1.63195363719842	2.08863950764347	2.06581840436354	2.05933613686698	2.73179288242191	2.89206125993102	1.91951461127198	2.9819252077938	2.91023479500086	1.38589638672849	2.40669388127415	2.10867378440095	2.40072381952838	0.873669568662585
rna11297|gene=olfml3	5.82056464866678	4.75757637470244	5.58557965743957	4.91938968098129	5.26484879645251	6.24611255349668	6.51968665190053	5.09949990054939	5.95680302179435	6.70033842993676	6.33408789243736	6.11839084239701	6.42799702219323	5.38440550132797	5.75185459382853	6.41237180750071	7.22285436087283	5.53646212049916	4.46789707258078	5.44960313032652	5.72879946308484	5.56920868862154	6.97508243016231	6.09989800964919
rna11291|gene=gdf11	2.78938724955572	3.16147082187689	2.37885589911388	3.0177062310598	1.74579512295618	2.78939763656218	3.8818783859023	2.14099656589888	1.1603896573685	1.40849289706167	1.36592955975826	1.39978426206347	1.69797695906997	2.28675968519412	3.51963331538425	0.605733571673612	2.5096896696742	2.21984250782075	2.18566159317255	1.21770296537314	3.0117183206814	3.84179448596428	3.38305487708861	1.77057010157114
rna11292|gene=gdf11	3.43714542965857	3.38177567498233	4.18463049564544	4.11118407605541	5.14394491089265	4.13277948517563	2.65158242016713	3.57348274403814	6.01503827021802	5.18020181634268	5.61389094311023	6.78473242464607	5.52826741093197	4.40393359465708	3.63513240111089	6.3254296194044	4.53083297447157	4.48268908944409	4.12150747645985	4.71653982054779	3.75654413035636	3.49093046523233	4.74388744721904	5.92675650511655
rna11293|gene=LOC103465312	6.95303974533084	6.85066948537843	7.1331903941317	6.34673143419248	6.99820142522135	6.99647523669876	6.63500557574715	5.72952447087634	5.91596567917646	6.94318284280748	7.13664390137321	7.21048478490491	5.84189354765462	6.10080590305476	6.32517570495067	6.73663955693545	7.2031599199018	7.58324304388344	6.77599012602366	6.38987144245022	6.07978634625927	5.60484790440266	5.90992433421225	6.35355392528891
rna11298|gene=cdk2	2.01534365642155	2.9141900114497	2.37833879700803	3.39099784768862	2.95584581484939	3.02471980209172	3.56043529821782	3.05628162839142	2.5544631800885	3.20220517285774	2.8576608373071	2.27147873993529	2.19963953659485	2.57817721084242	2.67525842724753	3.29652994566965	2.69114046255519	2.9012464398803	2.505084669177	3.19915116121933	2.73530050460254	1.96886439711502	3.08163135068621	2.24434957425292
MSTRG.263.1|gene=MSTRG.263	3.92962282654044	3.89176456782734	3.55889254299107	4.00079274529094	3.98368266106415	3.95825108701006	4.05859811559411	4.46736600029172	3.94761769579005	3.99936929981077	4.0595004657123	4.02309727954481	3.74873698974734	4.00267880435192	3.83028779717055	3.77730902682219	4.02511530816697	3.62454289687434	4.48541120039361	4.18661517397559	4.40941226078716	4.12179735701843	4.04437126666186	4.14102202468152
MSTRG.13209.8|gene=MSTRG.13209	2.41947320296536	2.43924382587432	2.75164785954489	2.7817900021455	2.91075869043668	2.62593049120054	2.05532764823768	2.19191050662705	1.81701693607882	1.75511266597714	2.28657235559016	2.13172230554718	2.08125805710056	2.25545636052551	2.6854974068783	2.64791276573766	2.64265790812268	3.10218618304475	2.27115261882387	2.1524877772989	2.17065607338192	2.24973367885606	1.71722798941869	2.43830457698215
rna5070|gene=LOC103460608	20.3384124468718	19.9621125301211	21.0112451361695	18.918950433569	19.203677175366	20.2697596521976	20.8266772465379	19.9421669917132	19.4962698642146	20.7532159567223	19.7198020837008	17.7142520787244	18.4814852657974	20.5320360146197	22.5395884113172	18.8297663960965	18.0826869351293	18.9308051520769	20.7949126717862	19.6503668460411	19.6640637932158	18.8601570908123	18.8417265207622	17.3267505946323
rna5071|gene=myo1b	33.9103751962217	28.1430986280655	27.8307992419234	27.7399200664607	28.7121629309838	27.7542390298984	28.974532367763	25.5447428963814	31.5951210148131	29.4472857287589	29.1790795979334	24.3041572231017	28.6397998932621	29.9754248172131	30.2846905836339	24.9631375174109	28.7359583308471	24.6159028175458	31.3102969554066	29.1443336079345	27.3326792508743	27.1929730869712	29.5104961855153	24.9653850476682
rna13677|gene=adal	4.97428943337783	4.4913705230333	5.03112873556138	4.89679576971022	4.46022934909149	4.93093083808017	4.85868434539585	4.95784712553413	4.23447771811785	3.92500430902776	5.5486321697119	4.68572416034667	6.05084536759682	5.33577894444509	5.44337926911698	5.2660465824171	4.52313551275247	5.56675739886031	4.01897908821934	4.87525770237544	4.4566791321089	3.94880236912762	4.34331387306981	4.72289740314718
MSTRG.14280.2|gene=MSTRG.14280	20.1407375710313	18.1734378393773	24.0708093565448	22.9728797307225	24.8523313995581	21.855758236903	20.4117043993011	27.9290737913157	23.3805001754511	22.2760493777529	27.5577911160951	31.2859167693583	20.9673185553036	22.4808520688903	20.4038589569315	19.7426152124013	21.6802984224354	21.8574066539269	23.6516001419915	25.8395456394009	28.8608120272223	27.8700875428538	27.640181332951	29.5911417666374
rna13673|gene=edc3	6.15381221430599	6.26781800072415	5.67880349220007	5.20142933247908	5.42699311742084	6.40578334028029	5.83054050220547	4.99631137870764	6.06420958223961	6.05987195738643	6.32992835527497	6.18634388316242	7.04693855984444	6.65979222974281	6.45144144055584	6.09613218357434	5.65295579879109	5.22643689031599	4.44023513970648	5.2299243815118	6.03094247218006	5.51617143229356	5.17767137642874	5.418101383636
rna1752|gene=LOC103468256	13.8862904900333	16.0587175183714	15.6896264750427	15.214945462671	14.8430413592907	14.1895138808023	15.2965924568821	14.2489866522358	15.1177323989882	16.3890922026492	15.0664078152176	16.4938633893864	16.5535027013585	14.7380197517476	13.1795366347322	16.0093123693701	15.6043153124388	16.973525788564	15.4967810461987	14.6213617119235	13.2368167358148	15.5780647777113	15.5027608096716	14.4573528412425
MSTRG.5611.1|gene=MSTRG.5611	12.4194347793954	13.3662704254761	12.2758677087439	15.0655996526377	12.907222690237	13.303571740542	13.1034575711618	12.6818800035977	12.2338346466879	13.2299378918248	13.0748389324863	13.7961842536676	13.2550128574703	12.0591585578685	13.3990045647035	12.9164220150601	13.6529770153113	13.253401135138	12.2436908221505	12.0788355506028	12.060845810736	13.1983490194456	13.5413290804134	13.5012980283448
MSTRG.25077.1|gene=MSTRG.25077	2.40665579924887	1.48359659752387	1.08395952256247	1.65626940248563	1.25157341514148	1.30540713849723	1.3663628006525	1.38427317611565	1.39469621239388	1.60124163391993	1.39690097064627	1.14107928476231	1.4478315726749	1.38426119036774	1.61250049262486	1.77416181516406	0.984072680331247	1.53643633941147	1.61366661548722	1.7157540449133	1.7060514577305	2.31633957948354	1.45364841005918	1.39714637002026
rna19733|gene=nipbl	3.30228572540104	4.90439074514115	2.42418732797898	3.40226057722784	3.93705228205492	4.22709298602004	5.2591244912685	4.01320463729251	3.22682713781453	3.63369154970201	3.30112061952588	2.83826589571328	2.14252559947383	4.3276402447724	4.14624451086498	2.41144151764703	4.40466479850751	3.14383232908983	4.30210574877277	2.83062080441422	4.43996800967106	4.21822117093461	2.58220220241002	3.92783974425653
rna19732|gene=nipbl	3.95901468708765	2.62054140659877	6.51728094813688	5.06354648724871	4.55092016313862	2.34375188112964	3.75605306969818	3.70637159694562	4.83782222565344	3.23559498369494	3.56160273029775	6.09030608082896	6.51143714984753	5.02513390368563	5.27849066470722	7.25162810640321	4.2609212736836	6.84497510522121	4.81720563093009	3.49116695708605	3.31077155710656	2.57276126641018	5.52331747470657	4.1901456044896
rna11122|gene=LOC103465103	4.98305801208184	6.04814249485854	6.93942514227603	6.86806758785199	5.0174778706162	5.8135562824789	5.67198029995424	5.77911930865585	5.03861461985879	5.01237422713264	4.70830293605168	5.05505975898392	8.0229720530447	6.57112721128491	6.77135570595136	7.56650806080312	5.0419925178392	5.45264658237397	5.66211924424154	4.75519386718242	5.60155900979613	5.94509061045797	5.12311418445418	5.87156884912038
rna11123|gene=LOC103465102	8.62725201766989	8.58445261877413	8.48325334570627	7.84032013798076	8.47652862014551	8.69935627523592	8.27346780993648	7.98804824055131	7.83731966801782	8.65059591108512	8.42435249759445	7.63770439089003	8.65292643347732	8.1121941120234	8.52908815636203	8.31453636429588	8.02797923486187	8.07041229744303	8.52515045126369	8.96897127855654	8.05942237167766	7.31422922510123	7.78812602952809	7.32052259154304
MSTRG.4270.6|gene=MSTRG.4270	0.964645576042757	1.23896679815847	0.979448094000772	1.55930120434875	1.13779785606655	0.955002981845616	1.25204243782602	1.6052883084869	0.986046963353156	1.32084480677084	1.35017274735533	1.73684350758641	1.22236757059296	1.56154514075954	1.24162366128646	1.46267217973564	1.37664664584485	1.31988777864577	1.02002600884462	2.05039054654312	1.19905105041311	1.87056172795164	1.18626671243343	1.06466317675869
rna11121|gene=LOC103465104	3.54464310701791	2.65488745214486	3.26006594792193	2.82467847914164	2.59356020244882	3.46926828331852	2.81929568404219	2.58502534950029	2.98070423326583	3.51354158913735	2.33172091178555	2.86201161888474	3.21989206353434	2.37328689129686	2.83285200399635	2.76234241288229	2.84031019006113	2.98090214613791	2.72263859069092	2.26625032900252	3.00808445026776	2.84689296565528	2.54928983288089	3.02469251800424
MSTRG.25668.1|gene=MSTRG.25668	3.31933922791002	0.392724743544395	0.438721893093435	0.162448642045181	1.31269924650166	1.43030410529839	1.51652677554686	2.14467452383106	0.453994117422962	0.479464149467284	2.20551250276416	2.71530799914757	1.43084392649498	1.4058355759333	1.06057608789617	2.63234570199795	1.2906584119756	1.79601426589723	0	1.41937390621686	1.01581936472307	0.920711850206095	1.52066926344994	0.436348881398868
MSTRG.23506.1|gene=MSTRG.23506	3.40532788730327	3.47536140474847	3.31585895912345	3.80554693666016	4.01255776634772	3.85285909198068	3.5405694216453	3.37302495787572	4.02551956645559	3.87483824218168	3.89262061685949	3.66122132814728	3.75088199577328	3.85178104343097	3.53020194891557	4.08781081250226	4.07618596921952	3.73853308338802	4.27464539405225	3.65164324502129	4.09644476045263	4.32195419836484	3.30113461106621	3.59804877185143
MSTRG.6464.1|gene=MSTRG.6464	2.45000055119485	2.04011783282759	2.1189480967903	2.14276370139537	2.14062061892038	2.65247592285471	2.03515512365727	2.12149737464716	1.9331068968538	2.20270895361555	2.13264551470111	2.03533931966493	1.90183486341736	2.31316928417564	2.33574037934158	2.16566829417321	2.09507919305067	2.26369138079901	3.03359116332075	2.04383880191592	1.68190356967934	1.80463722523392	1.83381597289021	1.93508988737828
MSTRG.12760.2|gene=MSTRG.12760	7.93899629976609	5.28734615315238	5.22526288817069	4.80628633666214	6.13289370937283	6.38753877243966	5.85682739621924	6.63550967164213	5.46288052531846	5.32987677505232	6.87986841898405	6.28506080181281	5.15128035755941	4.89507969614345	5.57702461691637	5.86579887165974	7.16266390786556	6.83045434358	6.47632906557835	5.52442082318293	5.8422258140365	6.71588829407241	6.7304861408077	4.76239388110331
MSTRG.6178.1|gene=MSTRG.6178	1.78953446725978	1.80511827249619	1.82242877676651	1.81571025165906	1.96958336932863	1.63566570731794	1.72762013435281	1.96842691719221	2.26307669398961	1.90327216248151	2.25251144410078	2.33710231004986	1.33831272825298	1.85239306627448	1.76892031422269	1.76286720504226	1.93997167692141	1.82033135785844	1.89886831429731	2.2090647233943	2.39681067975953	2.48917844192878	1.78290560277343	1.93373523669101
MSTRG.14113.1|gene=MSTRG.14113	3.65714512866604	3.52897472429881	4.88520519259804	2.72782867279839	4.29612469687102	2.69832935168394	3.80585753996094	4.99715655931342	4.19266142767125	3.55982762018295	4.46254275153197	4.96343866769296	1.67345463781318	2.70933488213278	3.92986949739249	2.81991147638292	3.88827645337766	3.48951676862952	4.43433429588517	3.84142403284709	4.02470122073176	5.53837020734085	3.28438400444351	4.41550266752951
MSTRG.17063.10|gene=MSTRG.17063	7.29021387167574	10.0352004303531	6.19264397284024	8.37593154568443	8.8709321367938	7.62734784551243	6.81933989335124	5.81303226480171	9.19849665596926	7.15739840704626	7.09035545851339	6.11003697541921	6.39362104295779	9.60783016850631	6.07979739215583	7.98489267181095	7.52212762906215	8.15741560822465	4.07964306113534	8.44365811331052	6.56773169226758	4.7959930348209	8.60584661561677	5.69400646057708
MSTRG.12713.1|gene=MSTRG.12713	0.733204511856269	0.845135518416055	1.75558320157963	0.645569025468564	1.22313051110991	1.58577492007623	1.4141981653607	0.917058427844464	1.5545045260317	1.52025397902514	1.15462865959323	1.29164320372292	1.31540966237161	0.922088966480745	0.637627399743443	0.846773649090717	1.97271600318637	1.4066290372017	0.674102232955266	1.00408150161363	1.1046119037354	0.512630227481806	1.67714220467069	1.51887189213141
MSTRG.6416.1|gene=MSTRG.6416	2.43059712558515	3.06563393466572	2.30505093711536	3.14784610693325	2.31237316496004	2.6022781115757	2.69482861490602	4.61392013505099	2.0480740966186	2.53300230721516	2.2690286063893	2.09168552512812	3.21707235366667	2.65713785658166	2.59006379256606	2.87725717935349	2.02960570681833	2.06908440240464	3.62797693426624	2.85470413978108	2.4716074625713	2.65991620723348	2.52698528436352	2.41108050291851
MSTRG.15017.1|gene=MSTRG.15017	9.66303983549377	7.749238441	6.20317905959192	8.05409900527167	8.96468318974652	6.65455772651574	8.45400718656294	10.4555559073879	9.69759334954312	10.4815882018552	11.1394355243453	10.8227155710556	7.48818923235255	8.51850599089762	7.53762656765696	6.72798866800634	9.50666657336012	8.58185246153358	8.68834655537819	9.7012362252642	9.72255151528376	9.38443330366022	8.91110869649103	9.71925454559142
rna35087|gene=penk	26.7695026589672	27.656239649295	29.9573076430048	27.3386159104347	23.0541854450164	28.9785485695451	29.0899526073507	28.4777975410854	26.0717162978266	24.739414414655	26.6707198245947	25.7004675381768	30.1854809109177	29.1171921662553	30.4492551651882	29.8037743297789	24.3797403691829	27.8973152308072	29.5503203717256	26.7103984034532	25.0137717719792	24.155787591224	29.6190113766215	29.6316459174094
rna35086|gene=sdr16c5	5.96914732005339	5.44927473841384	4.73131453336058	5.2031344466824	5.21784598085345	4.76058959094649	5.62076221971451	4.38623651576667	5.03151827879603	5.00016899303647	5.21274705655073	4.74949869177581	5.607612493519	5.01636817728797	4.92110325023641	6.08769715127648	5.90659537205024	5.17443354408348	0.00059868929865888	4.78923945688696	5.16679559815244	4.52815326350458	4.73922834330231	4.69885356182207
rna35085|gene=exoc3	18.7392979596825	18.3041225513556	17.8815238918947	17.2294354579	18.1954760783147	18.7824689712732	18.5406482640624	18.6076208973899	17.8299064102017	18.4606964766204	18.7317758977862	17.3962533004806	18.4893128371757	16.2865421082678	18.3627099964919	20.2499635569711	18.3292945420441	17.2073160207674	17.1875146571648	17.2823812773504	16.1608283298163	15.8614967641966	18.9396733834148	16.6586426275447
rna35082|gene=LOC103479226	2.17122052841612	2.2203030908123	1.205327707574	1.16959824464616	4.03315334906442	2.01851297425476	3.66196339965695	2.35591784954515	1.76952796482239	1.68859698728138	2.65810063941159	2.94526702678171	2.07115004884609	1.70517075962477	1.85212639505377	2.5086153098413	2.61083306741439	3.00281941461869	3.16217159419597	2.18622902960084	2.07612335640346	2.8302078176023	4.04999228880213	2.27074337778946
rna35081|gene=LOC108167106	2.78971846304624	3.23855437507204	2.60792791992597	3.75210744796732	1.38629130371009	1.80616553677205	1.91162172001945	2.9204648713212	3.57859084365355	2.37796996356765	2.34122034370784	2.58985296698628	3.10633978685611	4.07458165400437	2.98728855353588	2.62358726031689	2.72492849093673	1.49885392504481	3.75076007184959	2.94063923837751	3.06471243693904	2.64405585328895	2.94917530901082	3.42207598153399
MSTRG.25201.1|gene=MSTRG.25201	2.42361187124365	2.37308877240609	2.38842741447317	2.25701842865077	1.50252074854784	1.94909178399767	1.57008285739623	2.32615880328064	2.12430808514477	1.7158761067596	2.54549070806584	1.60089590469908	2.11556579628107	2.23051423531545	1.76222413796303	2.38313038906435	2.14154122462513	3.34685481937941	2.83288810732456	2.11184156642755	2.4106691090672	3.05853670140806	2.61174035600047	2.25392806586494
rna41042|gene=smarcd3	8.28249898404333	7.96774955608299	6.68787935347803	7.90030186028166	10.1943379677122	8.45389012780553	6.93613721299218	7.70979295684718	8.40676588428153	8.04582271934362	6.15282834177178	9.06492150796893	7.32426954020792	9.01183211436951	7.76233163491166	8.11266551717067	9.06508365477681	7.98033899940416	6.57362382546243	7.59998260320567	8.45250254551491	6.45520548648278	8.16761343395639	7.69212021134287
rna41043|gene=smarcd3	2.28678243259622	0	5.24329502001585	3.25376659124348	1.02179319481295	1.57083918892609	4.93936685699914	2.28680072547975	3.41941005476292	4.16214759612933	2.16346813858813	3.31689703167496	7.13150366925302	4.09663173581407	2.34313600713658	3.98793339001937	2.47449167168728	3.08254243072323	4.90240121432631	1.93475226107536	0.7569636178001	7.67862903179228	7.00703736085402	5.05468790786888
rna41044|gene=LOC103456835	7.19787093711244	7.25084651513217	7.12552630261213	7.64867346731118	7.93300505901242	7.2478370794096	8.3901976085814	7.77990878304018	7.71612763199851	7.47769729521319	7.5390190950333	7.00841348710433	6.29257080436197	7.61370857818054	7.31963033718757	7.62808830992775	6.7927004557034	7.47953195803307	7.66017734367854	7.46986703839756	7.81315674174109	7.49757928186219	8.26233758201383	7.08197194105379
rna41045|gene=asap1	1.63725398376453	1.17931578480105	2.6240620000096	1.46903771989211	1.81168464982483	1.79846606607972	1.43008973886346	0.574908839716601	0.49115957805768	2.12404214826516	0.746755625213667	2.06143273681667	2.35187695040682	2.84762708959923	0.383058281271689	2.51176436451853	2.00454216421038	1.63000178603494	1.10744160764619	0.878654155680486	0.312288518908107	0.918459177505463	1.48224622132946	1.96600505720754
rna41047|gene=asap1	31.7738473066296	28.4264261040963	28.266047473116	28.2296453960448	27.9913316268289	28.9228971058365	33.4759467892023	28.7858682552148	31.4826890563253	31.250881657927	29.5006785638396	27.1748914022237	27.6685991037044	28.7631152575078	30.908160653802	26.5415229263514	29.3941209086011	28.1539052034033	29.09786568585	31.7339981908342	25.3433172219703	28.3640338806601	26.4161362492186	28.005438152805
rna41048|gene=asap1	24.4728216939884	26.5075622385501	28.5168635569447	27.0337475775858	28.3764610142663	26.3219679335772	20.4384460905057	25.2621437813785	25.9341000871979	23.0590335572337	22.8385424883792	25.2091669992585	23.6805820833544	25.6453433936833	22.8204778847061	25.6976534573348	26.2268460614387	32.1549611513047	23.8747698144717	23.6687871220608	27.9561085992364	27.76235086382	23.5847456958294	23.6011115124649
MSTRG.3604.2|gene=MSTRG.3604	7.43590913416813	5.61911237177042	5.99179884214902	5.08714563546705	5.42690176448069	6.83621883191375	4.46076935359538	5.06381409202102	5.28645162554957	5.57793308690773	5.31576854531606	5.2878556746586	5.10746812450191	3.35671249729323	5.67215818104332	4.92127540681743	6.35982547495175	5.86317897774431	5.86787054174222	3.55401523392776	5.65951224609245	5.5690851829652	6.39697764175561	5.08243384120468
rna37819|gene=LOC103480983	5.62067590977421	5.78172229147214	5.45593370794388	8.95291718127251	4.74773367445913	5.61590276740729	6.6008539274129	4.37287870259877	5.27528671893985	5.42625791610779	5.26861503718028	5.59476100353181	8.3498174559241	6.70344375358953	7.28284778332369	7.87567107877202	6.13663206578992	5.4390865328461	5.98785799190579	4.74336829525519	4.72676259563369	4.54575102106449	6.66210652761933	6.21193468885897
MSTRG.21516.1|gene=MSTRG.21516	3.66879850416445	5.2337666979116	7.01612369682376	5.99340760217033	4.29453857223566	3.30967160362084	4.23876465042661	5.29061110209541	3.19187033668234	5.17941573548097	5.43543665364567	3.67915027811051	2.56067958522905	3.98337705531818	5.10468748536108	4.68861203347673	3.9205408628297	3.1180516664443	2.32674628358932	4.68989150749711	2.9638466144695	3.82333401369067	3.78460637625095	4.25004627947396
MSTRG.25339.2|gene=MSTRG.25339	8.07405697770117	8.23994712288237	6.09566107507743	7.32606366940325	5.9397351898244	5.2097956605559	5.2189565679393	6.07481214517245	7.9295683469343	8.59886990239313	7.25744064823113	6.06955784721277	7.88945534578817	6.89892427266253	7.27786129210874	8.18597323013289	7.16640602981642	5.5076796246775	6.27792359442608	6.22158271830107	8.58991638164766	8.62530062799064	6.97260299420317	8.26532037397412
MSTRG.25729.1|gene=MSTRG.25729	3.81301895474926	5.09455202816917	3.46305938761254	3.87169263541014	4.14739093707149	3.77216209113133	4.69238203564965	3.88695214641876	4.93308664580129	5.18994438386129	4.11607622771356	5.06496354953213	4.13756130164162	4.20385783871315	4.14763870985115	4.23699479431176	5.28351796497847	4.44633702080398	5.03231616039381	3.35150592515081	4.91063590077569	4.55249817352342	5.01671104370013	5.22610065373705
MSTRG.9707.1|gene=MSTRG.9707	1.45079008393811	2.38048258960468	2.07719783281425	2.09905614499628	1.68182984648916	1.84633035979879	2.21668881020919	1.14871087725178	2.74371597318224	1.79218831360776	2.42980868703974	1.14562197118208	1.8704926784065	1.8234726907913	1.66494883791971	2.40032945168439	2.51072290839216	1.08777870068486	1.08439066595322	1.91914656951205	1.74206227236664	2.00998941962287	1.32588022342279	0.865275214073917
rna18068|gene=fahd1	3.57198745353669	3.32565411032826	2.98555815023075	3.13365436043944	2.77860658533959	3.3676582284868	3.86532847424281	3.16055798799482	2.30487294891263	3.14856940811193	2.56796199589972	2.27801308385737	2.92554839510014	3.05414956416049	2.87225738676799	2.65589973853628	3.00040288475652	3.07508975867779	2.49873830458778	3.39453393639868	2.88567321530875	2.81184296213295	2.68915947867404	2.72791778381963
MSTRG.17100.1|gene=MSTRG.17100	20.096955767533	24.3152747073932	26.2440683386527	14.9226893761279	22.5455850395948	25.6344848140514	15.6904822716439	23.4277542926794	21.3733888260381	22.1172726317624	20.939059472118	18.3668256503011	26.5248277509856	29.7906452216862	23.5687269969794	22.5902850299542	21.4873963399353	17.2530397313981	16.7191671192833	11.9362480245023	22.6505748584913	23.2051501678487	23.8771758957332	20.8759628973778
rna18061|gene=LOC103469326	6.88179718153068	6.43427502614291	6.38870433625043	5.21997166546633	6.54906885216136	7.08946484262881	6.07539429212095	7.70804911592476	6.44738351379022	6.31854556091017	5.92314104771904	6.24723341247439	6.26450201226853	5.18134685183374	7.96809516097658	6.17476931033733	5.31827795159017	5.98146832112796	6.09862949563096	6.45508061354691	5.96189264960341	6.76474344193034	6.14338720741481	6.88435610782284
MSTRG.2399.2|gene=MSTRG.2399	5.67092829736727	4.99774620895259	5.31555029900032	5.31689545839114	4.56671573640029	4.95725212390582	5.38006117845664	6.13492384099808	5.42718780393748	5.41884689356632	5.72893038054124	5.1303764460523	5.53217093600549	5.3303902218251	5.42611894723687	5.51166322882527	4.901599251681	5.40017508501895	5.8621956616515	5.89975820371657	5.70002200766844	5.30752107656657	5.16089944384843	5.03310283359295
rna18065|gene=ndufb10	77.3398859718536	80.3336630621041	78.6579552212695	75.805276442785	69.4257746726007	70.9676196765987	82.7839989487279	79.6850353711226	69.1342512747216	73.4715936598311	67.0956267970546	67.2838147018885	82.6887251068258	76.5997510264009	74.0506943280296	76.8716192514299	68.1070432540157	67.6371835531788	81.0348273392449	72.6064948783685	66.6034560588733	66.6477373169038	65.9408968408075	68.1389180410112
rna41596|gene=fgfr1op	3.31508067663425	3.90280455968535	6.10053119403971	6.10962486133396	4.23128209413656	4.44100525680149	5.34817611693774	5.30554030057159	5.17865182940844	3.65866320879593	3.92619473356405	5.08752003176102	3.61975551890961	3.449003368897	4.59314859764847	5.19047561183649	5.92684447043894	4.04843816714417	4.29128402399102	4.38855510644226	3.79878013625782	5.40669799679501	3.76591464980221	3.78971836929212
rna41593|gene=fgfr1op	4.58780802602002	3.01536211990539	1.42119542608393	2.99391412864173	3.04166121999038	3.66645649260584	2.39818222464144	3.96150192956586	3.20067697553779	2.22415933433046	3.29401255642445	1.87803833139503	4.96606996445078	5.32736026853781	2.93459239036505	3.75927657560819	1.41406616215559	2.61019813913087	2.60519353952836	2.21954034778199	3.06388303414606	2.87572286636088	3.84073414615589	3.22826878223506
rna41590|gene=kidins220	89.2545903709423	89.2759407978744	86.9782397667446	85.9343895325382	85.0818984434082	92.1712178355292	80.527904139813	81.1380947900747	86.8911310289321	89.6431559296132	85.7165745557747	87.4547820945562	86.3269531717158	88.1032819162926	87.8971611572258	87.5288470209849	97.3527553083513	93.8471749730331	86.7382886293723	80.389931436176	86.8553224831331	88.2323622273624	85.3532454244148	79.8464380226979
rna41591|gene=LOC103457148	19.490313162101	18.1621250426873	17.2050990070605	16.9712490180307	19.3154810683105	19.6245767743412	17.4718459025192	15.832511258966	18.9096499041445	19.3400053120894	19.1072431816534	21.1190241265154	18.5724505693581	18.354097691761	19.3565320665442	17.8034534090944	19.4071729896156	18.529100174256	19.0272762747871	17.6822013421274	18.4241968848481	20.8386049915897	20.7570973775277	19.9342889553432
rna10652|gene=LOC103465029	2.22622411296803	3.78396308372095	2.32002579216144	4.6705434608002	1.46507348213357	4.52368538692227	1.5700834272399	2.67953156728097	3.39633990500311	2.42465441727326	3.52197449486121	4.30537219912407	3.71724605544658	1.30067948186406	1.22484234904582	3.11407414256765	1.57934952022594	4.2619096462872	2.06058091819366	1.97092812441597	4.1143278309659	2.09344545513198	2.53292931521917	5.46788783553846
rna10656|gene=tmem128	22.6552422603259	20.963354029779	24.1381190763914	23.991619043241	22.9121080286126	22.6277313529337	22.2771174089312	21.8496003320155	22.3235859769863	26.2816351865087	20.8965144013693	21.6257875673977	25.6000313068274	21.0672316615096	22.2642224715832	22.981061377398	23.6159542227592	20.6169820457154	21.7961684440785	22.2181390506124	22.2174968548757	19.6007469353588	20.4413890813089	22.1079127426863
rna10655|gene=lyar	2.07125941793075	1.26337247776443	1.87674298925741	2.46729101874108	1.66128800711929	2.4645692011755	2.20916727643334	2.81457991700035	1.68210372886525	1.75459174626752	1.6449161643347	1.43761340878736	2.67996503986162	2.68385789007795	2.08588131167063	2.42318522274525	1.91864999888259	2.72019452198661	1.86466332891328	2.00367699071457	1.9277040816948	1.82885606915212	1.76246039383618	1.28458705909098
MSTRG.7972.1|gene=MSTRG.7972	13.8136807212505	13.0183660849752	13.1331168874764	12.0464481326446	13.3689969048148	11.7599254622277	12.7927108291788	10.5108509971139	13.2335374944339	13.4493329959775	13.0241748494119	14.6475246199844	13.1812964992184	13.021541659585	13.5467772372452	13.7886392814954	12.3475410142354	13.6927799039057	14.5554982949703	13.8896168720951	13.0187536430076	16.4607157588905	14.2473042516323	14.2365390381885
rna27699|gene=LOC103474964	6.81095625884933	7.37002827991187	7.76910786905944	8.27732914198366	7.4767956455607	7.81578462468756	7.85064049990052	6.71053924063999	6.32047649818562	7.32491853736375	6.66739830254385	6.78996365945626	7.77110342276116	8.09674215955176	6.04274476585013	8.07335747335191	7.08802069601027	8.17604507220688	7.33629357171268	7.22092362071084	6.64717697002703	7.1631880713252	6.81889440611324	7.6944315472543
rna41355|gene=LOC103457036	14.6209655388523	15.0426001194899	7.25227089732761	15.7764653422208	9.82642139171685	10.322952580674	13.2383664929835	13.6625067944154	13.5657658759322	8.49317424374691	12.887592645065	14.7117249691904	14.0029546118382	13.4133117696618	12.5606042137206	11.7661664511157	8.78601098520032	8.89237286047805	14.0522278747839	13.2367991823457	14.6869742343742	16.8443519065115	6.83707424128011	10.5577901853019
rna28694|gene=LOC103475526	45.2377902591605	40.4489430253463	43.0091756771569	42.1641641770764	39.9852020213545	41.4510283213282	40.5385854414559	35.9778233949586	46.0677803409761	43.0309686316425	42.9006216501385	45.9858726512461	38.1772913412534	36.7177840370346	42.209793753814	42.568352116422	41.4973903721755	36.3187107105421	44.3690297457685	45.2765945706695	43.0230230030622	44.8070424651126	50.5741086369978	42.1881990701814
rna28696|gene=chordc1	13.0546935273535	11.893081795481	10.2405347379332	11.8916174115676	10.4704109990132	11.1770027301077	12.2285810175573	11.235866252293	10.4593029824854	11.5715159839011	10.9264702838497	9.84113286834021	12.1550072896539	11.6098224477816	10.8055793224601	12.6180896935827	11.4936293125228	12.7310029971922	12.638088420723	11.4525937950213	12.1181149147318	11.4721191908477	11.1067073069147	11.3080819017799
MSTRG.25380.2|gene=MSTRG.25380	39.749448150023	33.0585392165625	36.3302618747618	37.4843269831589	31.9911625288646	32.1181714047056	31.6346994690401	36.0095700436705	34.0569236188314	32.8687684985842	30.8455738477146	33.3765138987141	31.0104523800102	34.6185131670455	35.5872460141957	34.0270819041392	30.6083634319957	30.8805603505981	44.1630735527053	38.3434437949097	36.2186558279003	34.5855263997212	31.9719709002305	26.3000602249326
MSTRG.1033.1|gene=MSTRG.1033	4.1454319995998	4.31839288102043	4.20686062807158	3.87593377875467	4.08024984552155	4.51805758709535	3.58527463801499	3.53952630228006	4.34633184652096	4.29462127213975	4.39804124107889	4.45887133029208	3.58763226787913	3.98704494761919	4.31929338668402	4.42661162750724	4.29599834533559	4.49881687958528	4.34807576082953	3.94061492177092	4.33946807567949	4.44360642861998	4.45466501140952	4.74898475359034
MSTRG.26513.1|gene=MSTRG.26513	5.0049076922007	5.24590484405706	5.16375202706002	5.26747712650117	7.42074979882761	5.0009724693029	5.88116063960099	4.75127016197021	5.26313622039648	5.47924871606978	4.98115842508228	4.91392501231161	5.71069658820328	5.11537140902441	5.97510009176251	6.02557253180419	6.12249764183361	5.50784991315808	5.11683598354649	5.2509196828667	4.94634610681513	4.1956025171981	3.54232421073871	4.8279997601301
rna28529|gene=wbscr27	3.95505863633827	2.82213775934329	2.08106382392856	1.70800214770963	2.61368007556458	2.23931549933125	3.10462409675008	4.90263724663063	2.06837963765115	3.90503249252189	3.68036424133958	2.90639857814106	3.77817401708923	2.96388362375865	1.7433329553324	3.61398409219598	3.08258233163086	3.81389890726881	2.79707795894865	4.18733425381437	3.21140358893229	2.91337234515968	4.59013301458784	3.46256559967523
rna28520|gene=abhd11	18.0572040288506	21.0676308925373	19.3296309159215	17.0928242656851	18.0514865416177	16.9773017823019	21.0736011661316	19.5729546292091	17.7631861893988	20.138781652404	18.3462001138068	22.8451072487313	18.1293894643451	20.0746173111597	17.9013038129826	21.6303548730974	18.187762886087	18.535594796308	18.9965642417837	18.960664900577	18.6988846446205	16.0673369982485	21.8040863028312	20.8638407381491
rna28527|gene=LOC103475618	1.64655586009415	2.14265076289455	2.04638428032075	1.90598013359335	1.64987609291003	1.86844358243834	1.5557866003867	1.63941962253454	1.79140732518654	1.40005227878908	1.82529835754987	1.62683947899624	1.9434294512173	1.99219928778848	2.21758962830453	1.88427558984713	1.95922893067358	1.99815076912725	2.07155683425102	1.40143622069224	1.71358941298548	2.0203024535867	1.98708786248927	2.0158880584935
MSTRG.10583.1|gene=MSTRG.10583	1.8057987527263	2.80066292819121	3.02747400559612	2.80074615266436	3.02149066029368	2.78514813683865	3.15967973340447	5.17871480104041	3.59583442471719	2.63477274963478	3.45806309559116	3.19779623365357	3.26869719372653	3.78298050668231	3.98736357327582	2.70394696321459	1.97963668725651	2.64535551674732	3.23619477248928	3.14017338331049	3.5401649281423	3.67907883119937	2.22779524603004	3.79582748941365
rna28525|gene=LOC103475621	4.1468518596472	4.5396087959488	4.53802621394777	4.52659489855077	4.52206763024203	3.91696338263118	2.96788416064758	3.12742604234135	3.00271636412189	2.94595421020229	2.89047790927043	3.67758201285982	4.14670845264009	3.56812336294608	5.03993477498023	4.58383858021468	3.82832571780235	3.61310821663053	2.93756294294059	3.13241742200051	3.30295757428322	3.72516335534126	4.66252469992698	3.13045802282697
rna6328|gene=bdnf	3.09498895033309	5.10460355199317	4.62987179067495	4.46823742213496	4.86517417650424	4.94307601461296	4.73301593989554	6.34460639523338	5.7316430544	4.59157731682348	3.65114321716891	5.80846095346203	5.04282471392224	3.79948372744721	4.16550152360444	3.24917065604804	5.14130847292467	5.35608073818216	4.20791757965242	4.41788294856848	5.10406059480955	3.97341083179772	4.20121556132925	5.08858793758697
rna6324|gene=bdnf	2.9325444821633	2.02199309291045	1.22691221422786	2.18834629031867	2.57566705983543	1.96821139315905	2.11289059669697	1.9879886315592	2.4809444463634	2.31618708511476	2.33935545430985	2.30067221931245	3.42861073943051	2.44183414845508	2.01688766881017	2.30452220621083	2.58968704082299	1.8616005639497	3.44916066062151	2.70242081865514	2.16283875606296	2.23692781377844	2.01322066727871	2.2833021086133
rna6327|gene=bdnf	3.99050329396568	4.34638589245617	3.53679031360977	4.7147444051264	2.35091405667265	3.54974087567645	3.74204194416762	3.39497985709708	2.74373045045993	3.21305895274433	3.03122267479332	3.38453132057634	3.61192815738858	2.74731582229079	2.74559375702785	3.09735525071182	3.74808663395281	4.00123031143964	2.73312081280226	3.64397521351426	3.14806544624391	3.64757023185899	3.59559931936447	3.99068787949129
rna6326|gene=bdnf	2.13532311482115	1.7996714248339	4.03876008767099	4.7351963165253	2.53061725088442	3.75357543387027	4.17272331905869	3.87652588796506	4.61709418614671	3.84289855750368	2.99675348979695	2.45229459279366	2.09092613475236	3.00758726882867	2.46656914857448	4.33520570980005	2.78413876504803	1.96792668515808	3.08256372093183	3.00088156114576	4.17293884285601	3.1932018191308	3.53785370088224	3.98449525815477
MSTRG.14183.3|gene=MSTRG.14183	2.25112105953976	2.30672812840858	2.2289771503921	1.98773834260982	2.42910376854724	2.10268388315849	2.17389373974247	2.45907514917822	2.35719629265263	2.18895241424289	2.61633246251995	2.67250970958234	2.32840685039656	1.98351470021912	2.25290939502255	2.11467294061928	2.32658018844625	1.99842983599696	2.30284402468742	2.31942446580461	2.82541661289913	3.1118750731561	2.1910339218019	2.26424286135749
rna6320|gene=LOC103462394	313.72550744438	315.34924929999	302.981317390272	329.97719528324	280.213072186909	327.186440442271	346.448683834066	332.324790891514	296.05575042735	330.362462066456	302.410056456734	294.580501149406	323.459451657394	355.636985782919	329.91173893435	304.771680296932	310.427134943625	331.109178893105	333.053416370663	327.303819270312	296.899716615885	271.920029884087	289.751713139262	293.482169692962
MSTRG.24084.2|gene=MSTRG.24084	11.2877668271535	13.9456585359589	12.5001831124641	13.7485396447687	13.530036984938	13.3289129217548	11.2677613649244	15.0704719444641	16.0618899714728	14.0581321059309	15.7067408395375	18.1413177500994	15.3044071397672	14.6472335219647	15.8592673504102	15.8777915711098	13.7176153326265	13.8240037770353	14.3466186808055	11.7523896222698	15.625517660164	17.6562425230764	16.7278348618839	17.4633480347192
rna7050|gene=emc8	7.53269939433669	7.30113663175123	6.65891096885828	6.74842786939186	7.55637645317593	7.8403923307525	6.80255314481447	6.43413584500456	7.96748638713083	7.90300348290609	6.22769226550532	7.11599076934011	8.13097240006873	6.76314713728738	7.2298686090017	7.50831262268152	6.50233826853209	6.18191894048722	7.15635230432839	6.98629034943874	6.99818953413201	6.51740825413042	7.33681609263987	8.05793095812849
rna7051|gene=gins2	8.91754432965552	10.007155769618	9.12311344048464	10.796066002586	8.79322114775928	10.40202273615	9.40985702336159	10.1801127644301	10.2863187034329	9.23436050281626	8.3532135209481	7.98642128316749	11.1714155144324	11.0935137410486	9.75626599598556	10.0666188375492	7.12053059076046	9.57364457632568	10.4604324682343	10.6721394635561	9.92164643474333	8.86850293543524	8.98515410811963	7.93160527522476
rna16556|gene=pih1d1	2.99732208072152	2.94794936888361	2.6531503372838	2.93136030309882	2.53426656369686	2.88335703877546	3.13768679298134	3.02702938541122	2.69241386620123	2.84118864487404	2.69154809396075	2.427622026687	2.96055716115336	3.21957691428041	2.53571121668356	2.9146521832758	2.38290801835955	2.80433723083255	2.53014341975334	2.55580589362175	2.68042161836047	2.44229765236135	2.75276552056531	2.21859247412598
rna42762|gene=ccnk	3.09565297257192	2.85322239865796	3.10239104798715	3.24000457856944	2.68453182410264	2.58458696054941	3.38347411532363	3.06079170018903	3.55890618134129	3.41986733286449	2.85160532360877	2.63486404994652	3.05000703095033	2.54875052406284	2.96008808902538	2.86772410949316	3.04730880680126	2.61249585016677	2.86695895934144	3.51805566013513	3.16827756413375	2.30717396673864	2.55939427069436	3.21122258635548
rna42765|gene=ccdc85c	8.60491951818312	7.41120878769116	7.08814046872258	7.74999285966919	8.86309147891681	8.07031173112029	7.36445294383265	7.2969529934383	7.98810275872405	7.26943720307653	8.55437823607937	7.40225524251207	7.43846578380474	7.03493259658846	6.87377339921073	8.78345662070389	8.15905024062962	8.73139692294898	6.49589424484166	6.19931731819803	8.0524435677652	7.99356375600085	6.60965880023653	7.46510644081686
rna42767|gene=LOC103457823	2.71424183751698	2.80548973325058	2.55967876229248	3.48206473138053	2.75366023160003	3.03611005530778	3.59602718259185	2.78349143051135	2.65446163770036	2.37698232060385	2.88035734012642	2.65315980493935	2.59813273926996	2.30198033701392	3.08292510681355	3.09911791627063	2.93814347996331	2.40557569559209	2.91814368280327	3.493818355006	2.56991967598737	3.04753354227035	3.15613129763657	2.98081542804554
rna42768|gene=LOC103457824	3.71482721336843	3.76227794513793	3.80286096990586	3.20761842158402	3.20441032597307	4.10272991549536	3.54085794832082	3.73720704054884	3.36392467170811	3.22801282897138	3.60603932086065	4.72462849302464	4.11530705547613	5.21993388477288	3.18221422264064	3.07824109327311	4.84504544456732	4.8297555402749	3.85628334630935	3.20317142741281	3.89543891779105	5.0941792318427	3.7056918215711	3.70432100540715
MSTRG.880.1|gene=MSTRG.880	1.32006360478739	1.70212586282914	1.78110695457449	1.95471762750672	1.8980603061695	1.72735514169151	2.16155309102427	2.54352640678134	2.07884657254133	2.40614139113712	2.18247128728738	2.18620563649492	2.13833941549282	2.416678449359	1.99655473509631	1.47333313438222	1.79149832222726	1.34576629809463	1.94350784993567	2.63706101693695	2.60917457251104	2.00303425643681	2.31728934969383	2.04271716528541
rna33661|gene=LOC103478449	0.712901219868126	1.76470601708827	2.63894063271754	3.58729296941086	2.56461876952097	3.62074017587977	0.653934107219172	1.23534515741648	2.94789565222067	4.90196931343519	0	0	0.000186713055128232	5.16149432371333	2.3180932608153	0.00661064265761255	0	3.21428323574987	0	2.71773134449553	2.05365914154647	2.30687130169597	4.37896175363656	0
rna33660|gene=LOC103478449	3.03048104589143	3.39581454085212	2.42892065731439	2.52702823594201	1.45014899270357	2.89388398208667	1.59804940058962	4.89272589573385	2.4822156953925	1.69206296644599	1.62959688503748	3.03348995065085	2.56219230374683	1.93255997113233	2.4591956639724	3.37688309581698	3.31789502484428	1.4064061046724	1.29874822579611	1.83141716225139	2.09435743862155	3.48696497499694	1.26729462476241	3.48379458007404
rna33663|gene=LOC103478449	2.52552848947892	1.01412896987151	1.53562983405782	1.42829689013101	0	0.824560990360352	2.28848058350192	0.885186202185849	1.66002366881553	0	2.5567708520238	3.26582546938608	2.06822737763584	1.42676062786724	0.421275747739387	1.55655900350091	1.55449122208145	2.0554991899101	2.75292114397806	2.00315727277152	2.33536087688586	2.30675947759003	1.14233475312259	1.0332176539885
rna33664|gene=LOC103478449	2.00769811228287	2.34273947827102	1.73535437840626	0.576808705117244	2.90465953468088	0.917195160861645	1.51811783392524	1.38035942212022	1.78574616646782	2.05060883198911	2.13570412831785	1.28611147656788	3.34180330314115	2.0905271417199	1.50509662096518	0.902834686473709	2.61152987648535	1.40933398254182	1.38427411730925	0.641161085203455	2.77728995365854	0.3677208995173	1.68832945126719	2.71157372354838
rna33667|gene=rcc1	6.5273252938455	6.54042620839904	6.48967888660311	6.87402097671174	6.22847013541527	6.9631362457963	7.42134066011287	7.17379810736576	6.70974765323312	6.19225604770698	6.37075290193278	5.56220585373864	6.89948462033909	6.33854971159547	5.52399292698991	6.77392100359739	6.82130380602904	6.97871616863637	6.23732259414671	6.7103322127155	7.68933509744782	6.32799406571663	6.1272924309102	7.01833205099803
rna33666|gene=LOC103478449	3.75225309642455	4.56937382713553	3.44833185356919	4.43668496228857	3.76635736359118	3.66769713330978	3.96724145930253	4.20609914277872	3.45370838275558	3.0952876384063	4.57871059500935	3.8561038596067	4.11588959987312	3.5127301973429	4.37771487456038	4.54663230610437	5.00507261653738	3.77893705281132	4.94794608317028	4.61897537476136	4.19495889398504	4.86188313555555	3.86005834877421	4.4691492761698
MSTRG.4184.2|gene=MSTRG.4184	7.04549794904475	7.72882641123114	6.71186155230376	6.670838077717	6.70240283224642	6.73377064024797	6.68099848658673	6.88433634489687	6.31675406887758	6.69473612330787	7.06470782033818	6.83438398679822	7.03201008093022	5.90156146903018	6.55778595284924	6.03189881856851	6.52690834506426	6.38611947113896	6.07283227214133	6.62125124255926	7.02482432192982	6.5044971134541	6.45679011404406	6.97050806343879
MSTRG.26036.1|gene=MSTRG.26036	4.72704437943213	4.94008334539288	4.36221628681558	3.64909245814542	5.06584831453346	5.29216999013723	5.39957836882872	5.18701992172587	4.62332347564135	4.61611031420652	5.19135889549322	4.4946523354813	4.773344462752	4.05878763828845	5.22417904590531	4.82667538341251	5.54178459319222	4.65368058649674	4.94475233241586	5.03371236511739	4.83687883225609	5.36016782110259	5.07171170099811	4.52272200957173
MSTRG.3203.1|gene=MSTRG.3203	3.13114071372361	5.06299619315279	4.59066903593607	7.3720809876201	5.54290460480022	4.95343477278817	7.81208344079793	6.21540711223918	3.22486453297156	5.99519718732185	5.38685754331317	7.65173683048592	6.62255798827561	5.84930363875643	6.70094386143887	6.1013925593196	4.5950365179095	4.64981370292709	9.36235094824566	5.81685195007831	4.34375287680509	6.73099336942725	6.98281447383891	6.06817013378571
MSTRG.11635.2|gene=MSTRG.11635	4.27367481533897	4.57614922516964	4.56276731902194	4.59345436290701	4.51457121183474	4.02755984507231	5.40001766372166	3.92510254510658	4.05503564721947	4.74493035827408	5.25995253757011	4.39455147525172	4.66914262911063	4.33205571386016	4.90535851523835	4.85973103790944	5.00498674318663	4.38568191606373	4.20388884211475	6.02116884546117	4.16887176918283	3.8813627625627	4.59498114127031	3.9745811998603
rna35503|gene=lig1	5.89973863028533	6.12035349848278	5.62745441313335	6.55018143701402	6.02170954505734	6.06517661253451	6.02369060369414	5.74066509272373	5.86515405237376	5.42962026992667	5.92339791211928	5.65245410164505	6.07720142223984	6.13322938306747	5.90027772925386	5.43430801895504	5.88293531060381	6.33215815096799	5.34631253545338	6.00323478248944	4.86941246136477	4.97971324557028	5.94565353696717	5.58817509028214
rna35500|gene=tmem55b	19.8650910535321	20.2468685946588	20.5733081143283	18.072453106673	17.3889851302136	20.3789452157433	19.4787516931746	19.9718201325396	19.3148150367915	20.9387195417903	18.4030337664805	19.6654208809405	19.0332915394359	20.0441794435256	20.8061181429476	19.9004642301746	19.3160763039829	18.7472732280359	18.8343665782603	17.0249343360052	18.475003860417	18.6663146683075	19.1929263610569	18.9915281732338
rna35507|gene=LOC103479501	30.618843978323	31.6809180205901	32.8499735288081	33.0367943910788	30.3273690812919	31.5234324950557	34.8340048815125	29.4009572768632	25.9413245886102	30.1931788379978	28.0564658835517	26.4571248619719	30.5177269919219	32.3058501749711	31.414238609534	30.9711609039738	28.8816037826749	28.5500068903395	30.4883764864392	30.1780235458493	26.6900369899991	28.1616281101942	28.4663587740873	26.4532923718343
rna35504|gene=LOC103479497	379.251584191642	463.673628184887	549.129252966046	510.72490941116	498.410069500475	452.772631627961	404.016456197862	362.348927906883	441.170693343818	424.262325450458	455.29875436532	480.824822065386	498.091540389868	378.856354008839	505.045124057201	501.681712684088	521.150844844203	464.239899580981	460.229695352968	412.924238834312	490.967748325097	440.935043828372	413.709851689797	464.498691070324
id236599|gene=LOC108166509	1.10718509505905	0.978897637880246	6.14024112861393	1.90076858529719	0.499549995002784	0.181809712020193	3.893885546176	5.08383628415575	0.0998443526066463	0.727968504304518	2.78220482506538	0.178357402543932	3.46765763859192	0.719998827943131	9.88505192678084	3.89699156699958	1.22864689860577	4.48852563697556	1.12994025592113	1.40200854056973	4.39352591259573	0.901237871310292	0.554648140515821	0.970234863372744
rna7587|gene=smim7	28.8741488401908	29.2675436577412	26.1685147744102	24.4400103872681	25.7065047525949	26.3787558820373	28.3044505689444	23.9870375516559	25.1614569098992	25.3469754929063	23.4575884252204	24.0050347662722	28.5349055285629	26.3338480091803	28.4405498756654	25.7653473157115	25.4979212135985	22.4723464023715	27.6715146661299	25.6398767968612	22.94833227741	25.6998394083899	26.2662827320694	26.3694155950012
MSTRG.17001.5|gene=MSTRG.17001	1.94145039073024	1.48666540455693	1.09084711626728	1.43295644389956	1.97305839868169	1.49811975674147	2.1246437803243	2.75976235800845	1.33864236385349	2.05317693065205	1.64839059453416	2.43474493145955	2.30566025242324	2.26780624525804	1.50385889106736	1.70663224809606	1.80898427703567	1.80319896431541	2.01119098967791	1.53704516944606	1.86413245120709	1.81243895168563	1.79864434667732	1.98438209521972
rna32043|gene=cmtm7	10.182742926727	9.11935931833323	11.3964688132562	11.1520467862213	10.613162344869	9.50064134613211	10.0983831470222	9.2273627552155	9.4999560998066	10.8995586717165	9.78936571098413	11.8318502518225	10.1951166532007	9.71811146043982	11.2034204635847	10.8528135657261	11.4305396874226	9.87523764064775	9.1232411365362	9.84098126255024	9.73470248304147	11.1480243278454	10.2551008426006	9.14774397239288
rna32046|gene=LOC103477502	2.52471943112634	1.53882520890655	1.65951690578217	1.15148541837084	2.17447118272283	1.33952966462996	3.19836423848662	1.76175667310557	4.0516368686521	4.92433826726601	3.70250383726358	3.4430910747367	0.96385645872861	4.6081705571567	1.46448592836033	3.02846462903277	1.62814525379783	1.36352308349146	1.37318418501918	2.30178894328363	4.32456887461993	2.88889909721868	1.98172257569077	1.08942595233158
rna32047|gene=pik3r4	2.22037510765542	0	3.78291551605633	0	2.62911300646217	2.43663593701893	3.96094010966177	1.43880486930997	1.91306042755969	0	2.32661141501258	1.37200955622911	2.58413217381832	1.82713805914923	0	3.74810423620696	1.808295885602	0.621241876935508	1.33686144520724	1.03949837022013	0.041600822618309	0.253651457411065	1.37796541954833	1.37819762311446
rna32045|gene=cmtm6	10.8008172661805	13.0992181211871	11.7524639851104	11.9179539660315	12.3992780116068	12.9954165007095	14.5618601899985	13.3704836507617	12.5374957111182	10.5518925500421	13.023650826975	10.7851233420966	13.4798377248053	13.0351522754216	9.53353944331339	12.5943211971094	12.5256060353145	12.8463632281392	11.129480551992	11.4663595276101	11.5554855301912	12.0888529832573	10.0794998007752	10.7999122435603
rna32048|gene=pik3r4	8.5155014076759	9.00672657505924	7.33779885406931	10.9237265435146	7.14889160560118	8.86010095441097	8.32151276256095	9.43699408201984	8.28037785996165	10.2491871253168	10.1810958756119	8.27241948042682	7.88785033874344	9.65678953720135	8.22453115428455	8.08369152603662	8.67018780431134	11.5964393668306	9.32966390128589	10.6296424709746	7.58054929142145	10.5982797724118	9.06733731201166	8.46205713137972
MSTRG.8804.3|gene=MSTRG.8804	1.1398793821632	2.0044873629145	2.06789189800613	2.66976405182565	1.56873422846123	1.6168832320191	1.72385143277291	2.11768742593401	2.10444823367793	1.79632623965251	2.1726038938989	2.14880591093528	2.89857581217173	2.07624896041847	2.68226797375348	2.13580336459112	1.75235640268077	1.96128842362194	2.53377931963803	1.85074992154354	2.69214761376607	3.10102323437779	1.86905793218115	2.08655411486447
MSTRG.16228.1|gene=MSTRG.16228	0.941011622270482	0.962689347726601	1.55154990484433	0.114900659882779	1.43680084113714	1.05840687181014	0.580855371812444	1.43593942672877	0.603657200905689	1.19055280744232	1.34512295023319	0.452885720432929	0.255405018619853	0.695082314602043	0.953292322332481	0.834711346397117	1.98962886329599	0.890157561722518	0.130886292145074	0.378444661828231	0.428951423897247	1.50545574521277	0.69329892809565	1.08133677917175
MSTRG.8985.2|gene=MSTRG.8985	3.59530787249422	5.25882533846524	3.65911323358866	4.29559334190248	3.66324652564192	3.91436117117276	3.90095032760478	5.32433118505362	5.806699346952	2.63611769695585	3.25751115103872	2.65811273339662	4.43877576440113	2.83510174479881	5.12424583869553	4.40046466439018	4.23540956867222	2.8528659695645	5.17989307251322	4.83543285753872	4.16292209475192	2.56004118069564	5.15598093237598	4.06176046339608
rna17389|gene=LOC103468717	86.1302825278078	118.733243969368	62.4310541808477	62.9499440503422	188.455515798506	51.0501489238132	201.048142615641	187.339233131833	102.170446440669	84.8308280183748	188.17355912534	192.238170129063	155.392876716994	131.977910938565	158.074642009406	137.04663668856	141.310236834503	155.989309808841	127.56457595413	89.2835464313205	106.146736818379	152.113480769601	261.945835784178	170.074328374585
rna21252|gene=hars	28.0688996309514	27.4094897560319	30.6494895242339	28.1539519145936	29.0327242867965	29.2441068009239	29.0614227035324	31.4363111687952	29.0184952572467	29.2936965899454	29.866927658822	27.7748247027738	32.0211588922559	30.3409045890068	28.0819967234937	28.1031275481987	29.9428322731996	28.4323716558379	26.5596719870703	28.3950494882424	28.6051070215106	26.7943824437772	29.8607831376703	27.0381636745434
rna17381|gene=LOC103468721	8.7630863943386	8.50523308635005	9.7784574342138	8.39659142652319	8.28303794598832	8.20769580057478	9.4007681618442	10.7533404806334	8.9304708494585	9.7279535165784	10.1165103974767	10.2365391783776	9.17553248766885	10.2814743026021	10.6898358208603	8.03478616976657	7.60778488117626	8.35501239176961	10.7793936832618	9.06965187895393	9.78943436593268	7.4388576589838	11.1526154239459	10.3190675708437
rna17386|gene=kank2	5.20511036796214	3.47670568887919	2.9017067812845	4.41018428625704	4.68533665073248	3.86253278363729	3.32269596840821	3.64333315428692	3.47620139533873	3.48828314637762	3.58826923628707	4.82579623266211	3.45189784052133	5.12141624142985	4.98578653199046	5.32817991408536	4.55709937134274	3.0563639518105	4.61364031570047	4.21784475545832	3.01246700778733	3.86682008374395	4.44783653078748	3.93179857299101
rna44339|gene=aldh6a1	44.2423778489364	46.0062528621299	42.5318817951583	42.4036119194294	39.6711076268441	38.8184656230463	40.7432232740953	36.9528285743024	41.0253330111972	41.8713938832245	38.5966013953778	36.0575884968991	41.7862831857702	46.2797768613066	41.5206881186543	41.9096355242095	40.8704778898281	41.3072713756237	35.6203101714622	40.825593984342	40.868409667182	40.6025301202676	34.1711648274228	37.5014016035502
rna44338|gene=gstz1	3.52280928928768	4.88102650942235	2.36609302730265	2.96440045182137	3.18805561123885	3.60176139221518	3.17089717837628	4.75462361294371	4.04082045677877	2.88412924813474	3.59715134208514	3.47167464390683	2.57692146850253	2.40937286133143	3.23340572523339	5.573923396095	4.89405859243783	2.81270900219186	2.11585849947116	5.75533020249206	3.09172712235414	3.52270109968548	3.36215039331606	4.28686931060585
MSTRG.24494.2|gene=MSTRG.24494	4.03714204773076	7.15994385517595	6.11671597078673	7.54869842583146	7.80739503610992	6.15025076566658	9.68663759127533	8.96234967751541	4.46890890932239	4.14788728906951	8.17151219964651	4.16090761118819	4.61294334484836	7.11294742099486	5.80301498737675	7.09220691272581	4.4136113513948	5.33375284345043	7.76076627047392	7.60343117114017	6.28980155563072	4.65341870038185	4.83619359711706	7.41047118555144
rna44331|gene=tmed8	6.82168619646496	6.51658069548977	6.10102132498828	9.06999656352524	7.72885292628122	7.6343203606015	8.31204037063607	7.57280316042717	7.28902555380166	6.09303361204503	4.7060230619315	7.74400612937867	7.19660343687585	6.71219983126311	7.20538074670705	7.43994107476088	8.1255595568932	8.99670290292567	9.07982627694735	6.78836524261336	5.42751196289927	7.12734225339736	7.47354255528571	5.99513990663235
rna44332|gene=tmed8	1.6608077689635	1.34790261386692	1.00309212598093	0	0	0.621493766018154	0.748633560066404	0.484194940052165	1.22177081581748	1.9921125150145	2.70123398274815	0.217892100750976	1.16469663913094	1.76509383510904	2.00405215225572	1.36496443929766	0.480648126559901	0	0	1.35488103800245	2.12757120854178	1.7872336922158	0.80492005551905	2.06799339515939
rna44337|gene=gstz1	5.84908837651555	6.80010652520152	5.72331280769555	5.11215388506586	5.04810591525558	5.24363301544869	4.67987838035581	3.19535785387667	5.00087755548935	6.2229305008502	6.56890563203212	5.16595013706735	6.44499309921241	7.18662922817552	5.31292911493532	3.4282706045762	4.14240250005834	6.39081481949706	5.12250977029771	3.86191798625656	5.13942365750253	4.54586445261324	5.31640784348105	3.52333568155137
MSTRG.84.2|gene=MSTRG.84	1.15161842968333	2.39078770425311	3.83447754311236	2.51664089915189	2.83997069269022	1.20510553442949	1.96969389692289	1.7595751645311	3.00564878738817	1.75690463312038	3.0904310037587	2.5029727859087	1.62144922812693	1.88451628718269	2.10673138166053	1.78930639944645	3.07203684954853	1.82768682811293	1.37858025594874	2.38889160172018	2.74523988900849	2.90613087311865	2.31114039069735	3.60823026864733
rna24768|gene=LOC103473264	55.0423345839575	54.9338498839259	46.0470593450063	50.5751862901819	46.8387525874293	54.3570496193179	54.4772145158316	56.9372641539011	54.1645161799012	51.1306091769662	55.3079680732723	46.2371260973893	57.1786869588028	55.3160399667336	48.0473330016476	54.4187940944085	45.3794593918204	54.1320445690672	58.2293155649493	54.0355694054173	55.068448184023	53.1727782081783	50.9798024883282	43.2323940542067
MSTRG.26028.1|gene=MSTRG.26028	1.456586188147	1.23122900788192	2.3812208013295	2.19448165569805	1.06914481729018	1.44388979564835	1.58481802498722	1.25250874750336	1.2352732616428	1.47651333822512	1.3762731659228	2.03853022117392	1.82923762809419	1.10627837860872	0.83603019907414	0.759148003460115	1.11764167478769	1.6697481841995	1.07133874496852	1.03255638258818	1.0972125895477	1.96040591204358	1.46599882816689	1.10637826247888
gene960|gene=LOC103467814	10.4067111210406	11.0383474008433	11.2809196138245	12.1383264798437	11.1806947550497	11.7552490731961	11.1493793551912	11.6332599219229	11.6012896995019	13.1693383987983	10.4937211816227	10.7878215852908	11.6538298670692	10.5172935375375	10.822216894452	11.514642547024	11.4532706977814	11.6497913208838	11.1727739687856	10.6493336280398	11.8598512681459	10.7790392301142	11.3622309045545	12.2712836457318
MSTRG.20618.4|gene=MSTRG.20618	3.03119547068272	2.61337519873106	1.9512963884593	2.71061171277336	2.6050090679826	2.25235167058155	3.10265914157279	2.32313674570232	1.64137521028621	2.4961693158545	3.30668890542109	2.7582765292806	2.3127234188531	2.55902562511247	2.3578512182987	2.33112239689154	2.38567714065971	2.23095248191402	1.85338453041274	2.5873973627524	2.47994340371377	2.23105915908813	2.50540422398746	1.90048217523936
MSTRG.17036.1|gene=MSTRG.17036	4.35932486195853	4.46907022792391	4.9129332561394	4.36014267465651	4.5585883306008	4.09173791239158	4.8989984707158	3.80875177757346	5.31130999159428	4.21104745579545	4.96762491412288	5.82988503677895	5.21332724006844	3.54154791579533	3.81717949168284	4.68646021462279	5.56159785787208	5.93441531068777	4.27379946445112	5.14001929292287	5.67798436499766	4.8682420368985	6.54609897699709	4.8055526753013
rna41762|gene=ift172	6.05871567116832	6.18680052572959	6.09793880437359	5.74457247045207	5.99839781425861	5.70394340615595	6.06866348382219	6.78508792257468	6.28907646037397	6.29280085736999	6.33866828761735	6.39817151309142	5.84188378351659	6.07225125702262	5.98071035713449	5.57579271761645	6.3971409137153	6.53509279349848	6.14204611600077	6.44838264373671	6.02610715969476	6.03458889849711	6.40452094152269	6.08761677565599
MSTRG.8038.3|gene=MSTRG.8038	6.75249336027769	6.10744277767717	5.99824202587045	5.84376176562562	6.47712310009536	6.685274719217	5.44845675091903	5.70884278546857	7.04556369646618	6.07394914612058	5.63507621410412	5.11653101750498	5.96021131941245	4.90815149114547	5.62289311370295	6.55369706158175	5.14195873173636	4.2632156069506	6.77142375008363	6.27557327737702	7.66819534043428	5.67266667276447	6.27574508287222	6.10267100363385
rna34679|gene=LOC103478981	3.10174834716683	2.56593242987957	2.28030330772869	2.84116816858323	3.81738828246211	3.37362211615274	2.37193352765529	2.73952103479876	2.75381940496446	2.95972564678232	1.61346611781664	3.19687365381833	3.27979854673459	2.29162796253844	3.32783147157902	2.35049386871107	2.64243683711774	3.28282312245003	3.10998945482356	2.24511716270077	1.99914685630606	2.57966631591047	1.66522966514835	2.71964125885386
MSTRG.12295.1|gene=MSTRG.12295	2.7061098746998	2.78235059237458	2.89337962200905	2.81596362382159	2.78701235159942	2.28189021699177	2.43873021988581	3.02151668375768	3.27498830385087	2.52807662539393	3.17982003969064	2.55738788115986	2.85064763681232	1.96841842774693	3.01093474600357	2.61632038628351	2.7116897195225	2.7473249000852	2.63146815736068	3.02928338202301	2.25268462370193	2.49812177185015	3.45417020457288	2.51878722830972
MSTRG.26052.1|gene=MSTRG.26052	8.74223095816209	9.56443607080375	10.6228188728988	7.94243805301915	9.9733730404219	10.5555949917695	9.76687056896338	9.66686138178672	9.70084483528624	9.99628790151266	6.72873149946526	7.72829829022296	8.47106808769026	10.5330400502988	8.16948269206684	8.89272966112831	8.41150570327927	8.20584149367889	8.84401868372855	8.48343706812416	11.0706346725715	8.342761738382	11.2880056818442	8.61373757089069
rna34670|gene=tmem8a	1.84606655082664	2.18590190251863	3.0177922288278	1.80639290098953	0.758337801425815	2.78837425172939	2.48836310790983	2.8141780851529	1.69347524850309	2.53768208288959	1.9894594562616	1.98041046162054	2.49655348126817	1.45625233332906	3.16374279712744	3.1164031036082	1.87784094763492	1.52515891792485	2.06235323535403	2.7137316250297	2.75632975007555	1.94526523251402	2.52511972303243	3.07384439535836
rna39740|gene=galk1	3.89238000766727	3.83814641147839	3.95214352032915	3.9283352152106	3.87945423177363	4.20808220952093	4.64334118148878	4.72255946533929	4.07128610727649	3.62147622049449	2.50416471319846	3.22265540668809	3.74430417140737	4.03801137969613	2.80275400072052	3.89949498705314	3.20861414877235	3.10667020039507	3.45643223379084	5.00722253723401	4.26227274763214	2.2547041361276	2.54428051871869	2.76211408219497
rna39741|gene=llgl2	4.25972343912396	4.33807149674872	3.97990875985146	3.9485747478158	4.60210292037871	4.26832156446374	4.08616660977716	4.80178121164374	4.41855681634586	4.49982941276475	4.45717610655025	5.13166096851399	4.06063813658485	4.90427094209018	4.46160108608409	4.08538623819096	4.625956223497	4.42205043850974	4.30415964616537	4.50137576150478	4.57811073042838	4.58894593602492	4.56013275669906	4.73469056022758
rna20699|gene=LOC103470759	3.10410326852408	4.39693563264727	5.72127921668476	4.76188739181889	4.9401772725268	5.46844849736812	4.89659111775805	4.37515652128217	6.77566930377077	4.76713840892323	3.80074936563484	6.44258868311048	5.21821809067151	3.8503183708291	3.23688225939258	6.37306947209796	5.63630409580418	5.24688397796877	4.73632670395434	7.00335506529391	3.82175080102999	5.20125712699851	4.48234744587811	5.44350619120056
rna20471|gene=pbx3	6.24434826792599	5.25522450861001	3.72526321668276	2.56223408915837	6.40014276737984	3.01512834294731	6.15241798747521	5.69817992773631	4.93411819628496	3.41791627381526	6.57911763367212	5.01482209530703	4.345801952208	4.59918428702048	5.64871028839572	1.75834229531845	4.46530865941019	2.44843164549542	0.00404519796391135	2.57244041473328	5.63244102520846	6.99086985880278	4.53466626675115	4.32152572211876
rna20696|gene=LOC103470760	40.3110227569682	41.6933073453334	44.2165049654281	39.890344115259	39.1050749765651	41.3361527437958	40.3139936529049	39.8028550853801	40.8527668229869	38.3649394764046	37.6671709724046	36.5012868399442	39.3083587654853	38.721958762077	37.6396986654551	39.0081018051312	42.7116502484639	40.2014573707073	38.3511527697742	40.4841111837955	36.2116044682173	38.4651139307496	35.5723120338837	38.4532148191562
rna20691|gene=LOC103470796	8.91701024102572	10.4262767687719	10.5936229901168	9.14632801564651	10.4510782193619	9.68867764511278	9.18801920139529	10.2495757260384	10.7501885030173	9.45205218838093	11.1430849627177	10.4074903617018	9.32349643663884	9.52611066702172	8.79564111066262	10.0476339568179	11.9015186465309	10.4532829725935	9.0697551000965	10.6426986708452	9.74511327362497	9.87800273766032	10.809918091034	10.9392803741693
rna20692|gene=LOC103470760	1.84705564472963	2.00422454288132	3.11695170457489	2.70789446708806	1.83801814729894	3.0715223086367	3.2604447165097	2.45846648589217	3.03340644937834	1.95199012085784	2.85739325883489	2.5674934665731	2.13374556452911	2.47790248983799	2.99709144497737	1.42522693168706	2.03517318703879	3.60735967915723	1.48890206527453	2.00995252747987	2.33537881843376	1.98136826735975	2.6027675583304	1.88302925911465
MSTRG.21251.1|gene=MSTRG.21251	1.19233120756514	2.03051865890034	2.05194148287	0.489518448958406	0.0514854573899984	0.918704470386914	1.0658550733623	2.42938786844982	3.68613191418272	3.10370365235928	1.87482749356013	0.291769457885549	2.59106297906082	0.693690950521045	0.654052769585324	0.719090501228356	0.928859694005343	1.50519960196375	0.679099969488244	1.01069214224649	2.53408142607833	5.77562210152418	2.30701648835887	2.49426328914723
rna31532|gene=dnajc12	45.2060671134149	37.1878000614334	33.6576708977507	35.5417715102624	35.2285961177231	36.1250371540327	35.8665564803492	37.5790441544109	31.2687868577833	35.7977582783225	30.0349871795275	29.6859543077864	32.1185691621999	33.0466309137971	35.8905677752691	37.3578692259797	31.9778137702502	34.4839298910767	37.6440357625942	37.1328256774287	33.4232421979067	32.6142408676332	27.366468014993	30.3861511777582
rna31531|gene=sirt1	4.83594527110462	5.8405717737784	5.61661767930244	5.68781673072971	5.89687332171084	6.59162000705903	5.92041452482973	5.70540698093156	5.65608488044257	5.559951674977	4.82808408794383	5.06186142289407	5.9576012820876	5.2152318697707	5.07793414184891	6.08678013129653	5.95338620855369	5.93844096665953	4.33958271342855	5.12315734751962	5.51296758721358	5.40079383155014	5.42539522614165	5.00946273568367
rna31530|gene=cacul1	2.13787659137005	1.97786556257127	1.32590220723739	1.75890207017619	1.38203874292258	2.49032935424908	1.48721089677659	2.4000758735417	2.02791727314858	2.33175700541603	2.07386356639778	2.54661593066705	2.39305578656995	1.886897249573	2.60144450482653	2.53122695927802	2.21420733993787	2.15113814023429	1.7049721497801	2.36023624731823	1.85153522867108	2.06192693248869	1.79319679502157	1.72116244859227
rna31536|gene=LOC103477100	2.63484172699082	2.51541410212434	2.6182404644248	1.95145798155753	2.18996257237838	2.48896325661158	2.20069236836682	2.26568282618495	2.47548134403664	2.56876606473809	2.51396970739146	2.35267717058043	2.36352628117969	2.19455424327984	3.11357573019883	2.24160385766323	2.9306440325114	3.0042817708135	2.16595702807816	1.97767855536043	2.77867121972148	2.17540562596362	2.41536400755904	2.47224981367089
rna26229|gene=dpm2	20.3244993859716	18.2348173064768	24.3552756063048	14.0647498737744	17.3969051551884	17.8101822928121	22.2428339027821	18.7609293777135	16.7952292546139	18.0800275172263	13.3954734169662	15.7793095196963	23.7086809354726	18.5411908914672	16.1522259413796	14.4030084906474	12.947799848137	21.945386955487	22.5913652448053	19.505387204161	17.6138390556643	16.2722410453805	15.1677958634686	17.2038780314745
rna31534|gene=nanp	2.53667622133758	2.89468598095061	3.45578943058819	2.62744423717285	2.67653692229496	2.57742930983059	2.55299512274522	2.50846160705302	2.30064770061032	2.34638405146453	2.0972081928017	2.73088022296443	3.03395879130458	2.37385582420459	2.62882497162787	2.56151566245421	2.2939679523762	2.18092682170879	2.44880934488108	2.4350884748251	2.57960613399619	1.6257567251027	2.26481886318322	2.76974851456961
MSTRG.12506.1|gene=MSTRG.12506	4.01544952760742	4.42062179736252	3.69403377035103	3.55924536979552	4.52275626889352	3.92893738021766	3.93265342099156	4.53304473061565	4.14471407923395	4.11674597170005	5.02746990467496	5.2104740212019	4.64539820306086	4.3872820992934	4.5986214490467	4.35254158601489	3.73434242131442	3.88578578843754	4.27733160964353	5.4138910767893	5.66510700646859	5.57751650901599	5.07082699594517	5.84780569371497
rna26225|gene=LOC108166782	36.7964467700488	36.4081266709909	41.5614097815708	36.5689251809483	34.139307592452	40.7234339111776	29.5177522792803	25.6264460053749	36.1583501307921	34.9247741786698	37.0764113090957	35.4135208834843	41.7901783176302	44.7822141867154	32.1134513968024	22.6203618859402	33.9547019153483	42.9843391824085	32.6977438813335	37.6952494492767	38.3058682831489	41.6917919940621	34.6578597508109	34.808347232209
rna31538|gene=opn3	2.9125259990813	4.47444256118357	4.7992227056664	5.35504850558199	3.65627591675848	4.62236033370722	4.99180146978164	4.4638394191189	5.29287746486276	5.33387608346769	5.14016729963994	4.19696630981193	4.05048819898035	4.03807590196411	3.09137826512911	4.18986629930689	4.48049965676079	3.89292155236165	4.1143412298772	4.67485540419485	3.05642715036831	3.83893107097642	4.8487473973967	3.5044281259001
MSTRG.22671.2|gene=MSTRG.22671	1.73749078002954	1.89877391997761	1.91133378460825	1.77590940335701	2.30726822130262	1.56663615007502	1.66334796693094	1.95377181149098	1.77219030839547	2.04049513161511	1.82920317293296	2.74815018579605	1.5938981794756	1.75215235795668	1.6469560263652	2.01028739592225	1.23372077917043	1.53789916599594	2.10979308312012	2.33547299309555	2.12604691600171	1.54225429096715	1.68119434009068	2.19916773270955
rna26222|gene=tbc1d13	1.62750673124689	2.61150857344145	3.00303355739869	0.618799398680921	2.21663965913486	2.40494132595143	2.84935518361624	2.79263902169267	2.21908675447689	3.42206984980559	3.66316128813123	2.18581313448963	2.0615822839314	2.3066202057999	3.20253503677594	1.98219590197592	3.14836210740739	1.94917888402573	2.26222747765259	1.85561060557639	3.13133762077423	0	3.07796077435178	2.1731988570766
rna26220|gene=thnsl2	1.71874457750344	2.35409814435838	2.31432304242142	2.14608756535919	2.81084654142217	2.40323401663973	2.65228297775793	3.23137149708929	1.40891567259429	2.33106490876787	1.78142372392335	1.98810961980029	1.76674638075684	3.44822958305371	2.24070105031184	2.43194782889958	1.90659144442034	3.87143945140212	3.23226257681437	2.13112971577015	2.56651941337403	1.64130611433893	2.53003757436112	1.95755182461848
MSTRG.4248.1|gene=MSTRG.4248	1.36688179485258	1.00230049235135	0.439353521835186	1.01877090453334	1.18187223069857	0.829708380133542	1.20905187314802	1.05057989821075	1.13773186689722	0.650025994023497	1.09752190375978	1.10909621484554	0.768980905329492	1.14525830928357	1.02238110388132	0.119831975241303	0.640015363245146	0.93645661051211	0.787118237474587	0.723733879137266	0.832186686820362	1.25997633168074	1.19254179524433	0.382397608810028
MSTRG.18881.1|gene=MSTRG.18881	8.93364790097918	7.68110864850688	7.24314569044533	7.70550759493193	7.03579645625985	7.4114875213039	7.22752110522536	7.74792401995359	7.93937176453018	7.54979440711327	8.78522944304419	7.33702729230304	8.15130530747352	6.86415452823962	6.93217060329555	6.93164285162693	7.9433385863963	8.36104353174031	8.28402517367078	8.45979538311287	8.54907675757307	7.26140930291248	6.06852677709659	8.11811564512853
rna39297|gene=LOC103481853	5.42051104973653	8.6543526130718	3.75821785924699	5.6226962706847	7.59504382496275	9.29230260407229	9.43516931322564	10.1735330566043	9.68425298563129	4.59324346111508	9.6528492033337	8.75340298464466	5.07800629395892	5.41040000636581	6.48719006121419	3.49646025865819	6.592560269185	12.3788946211205	7.13597748262605	9.85665177486472	7.64425726889667	7.98671642828514	7.20376781676996	5.47121117794475
rna39295|gene=LOC103481853	11.6924669817901	12.0850858329163	17.4430872790593	12.0474707522923	11.8486776507412	10.9962538099881	9.41392872322559	8.52844432651308	10.6514744891991	17.6393196812041	12.9864269723525	13.2427056228331	13.7716036592067	12.3701782052819	15.8486201250385	17.3539021897849	15.9467442934019	7.35771312943829	10.5659240982687	9.57041570249138	12.7388647595499	10.5219716409166	13.4246613597121	14.6731286322007
MSTRG.21725.1|gene=MSTRG.21725	2.57356174966967	2.01470921930232	2.76514917915955	2.11151565063633	2.53674381924337	2.16792037677622	2.59335166155995	2.30053705360773	2.38470829736752	2.17634410876158	1.75863872967127	2.41904592710017	2.15835758048326	1.93762062795381	2.16997341249552	2.02250803324278	2.78662375274879	2.68460462088578	2.19809940137458	2.0839497782734	2.3221769995449	2.24551889390722	2.92985456445605	2.80137646153406
rna1720|gene=LOC103468417	9.07924411306682	8.82740944406114	6.84290503747138	8.22523642996298	8.07348788782046	8.45940980354555	8.75078295592941	8.85658118530337	7.38033757734238	8.81323613165537	8.87039956956837	8.26088326022464	10.2448269562688	10.4521088035579	9.46070646617178	10.2368999522142	8.64317707912161	9.43892195433111	9.74345338675652	8.57014968471588	8.48583221552025	9.95987176606125	9.47261399935945	7.69426288624533
rna1721|gene=LOC103468424	9.04217049984059	8.12412268269808	6.92045937733427	7.7243613659699	7.15903137568755	7.64402890713837	7.92583551923672	7.46079549816062	7.74010858570968	7.33784850081591	7.2796631910197	7.48128847689379	7.12681263851046	8.13521891380928	7.28917666226535	7.9426277895056	7.36683416696512	7.84554287990415	7.82757686187079	7.92233054188437	7.83677244575623	8.38014924956326	8.29576453080795	6.82957066210807
MSTRG.18251.3|gene=MSTRG.18251	5.85244648503224	7.25278230486765	6.3072069303571	7.06095883256158	7.41920184065982	6.84947483542824	7.78343256024971	7.76707147569366	6.74021127757914	6.85843221006579	7.46784369431836	7.5690308776063	6.84621490722363	6.12607098387201	7.06621291762705	7.25637992906377	7.14732451263933	7.15382856555262	7.65717439980243	7.59245954126794	7.63956035563645	7.96860900546775	7.62215091271829	7.76752407962147
rna39299|gene=LOC103481859	15.9375256396707	15.9008822000107	16.2586821409037	16.0550931772646	17.4409531914573	16.7100635646	15.7700490382945	15.7562903789481	16.6387868202767	16.4662463844575	16.5139887319712	16.8490100089718	16.4485503589125	16.3804222627766	16.3809194240806	16.4504215561167	16.6028629964276	16.505948202949	15.598174675333	15.5124456067597	16.0270178484661	16.1199424605225	16.8733781419747	16.4838187470283
MSTRG.9209.1|gene=MSTRG.9209	0.345500766934995	0.661180900683863	0.186362971460199	0.144381635277798	1.80384311339223	0.372913362621348	0.596792453040575	1.11297070072827	0.206987856949335	0.313338025436081	1.08678774028536	2.44411962829693	0.980114331149327	0.353936971754774	0.328831480920162	0.670117694594248	0.592589885824082	0.932126967674454	0.349899369891098	1.43440599504507	0.397652648898813	2.33346160886737	2.3388162546959	1.2721947764689
rna26596|gene=brip1	2.00675397196564	2.04198665919398	1.76797465690103	1.62156683947155	1.89656980128214	2.05754295879891	2.06196316736679	2.21765692548257	1.9743179478388	1.74289421131952	2.0464090257256	2.06990867701485	1.88172699346751	1.86368277098465	1.59592622656476	1.71270157113692	1.70785814377978	1.77054393715315	1.74335048124279	1.80984255043999	1.74559726708596	1.8455542772261	1.65909714903464	1.68611011073852
rna40052|gene=olfm3	13.6374666897356	13.7881399631162	14.2003411107188	16.1576713353962	13.0778871460258	14.8250547671452	14.3338521159709	13.8501161011867	12.2434176867177	13.5264551923913	12.292765185928	12.3057836039442	14.4487010612757	13.1992593227978	12.4739625250181	14.5464409826614	14.7718504190106	14.9543902607186	12.2616173667636	13.0367421943653	12.380287788188	13.2714036433415	12.399267034336	11.779830886577
rna26599|gene=ppm1d	1.44033572308064	0.541107888744365	2.34036440167706	2.7735591091239	1.67837625800714	3.09544839058555	0.513232949423722	1.88574263845783	0.860101498996984	0.903144053790462	2.16628594043361	1.54721201336983	1.74898969788085	1.87637146022001	2.80876955284089	1.80845283873339	2.74999632397767	2.10664730153399	1.79249511034504	1.29358044398487	1.15714056377276	1.64388476724943	3.338730015117	1.29458750857074
MSTRG.24860.1|gene=MSTRG.24860	0.429514749822858	0.736854791567251	0.194086082133508	0.350078065569459	0.566859274304847	0	0.253807152740212	0.358420507790908	0.171959230166254	0	0.348189394869995	0.172544967115065	0.368204996568108	0	0	0	0	0	0.192582968203917	0.401220780925416	0.168943895668888	0.44139108646547	0.340034501798105	0.389727663942771
MSTRG.12080.1|gene=MSTRG.12080	8.83923775687815	8.49408847266089	8.95215409857586	8.55497141373294	8.30986411430711	8.19733870287436	8.47938233153025	9.83236022491567	9.40038754225268	9.09928342099315	9.73784945784439	10.0470231861466	7.89327851507323	7.0591709504322	7.94580740844333	8.23387243796128	8.73823705987656	9.5560130645147	8.6883921994368	8.78041940529505	7.62358481434403	9.54425455538264	7.37909763910401	10.3842194472229
MSTRG.292.1|gene=MSTRG.292	2.67035156790028	3.31210908687379	3.67676202898198	3.01760816689105	3.96459000129264	3.81115064057148	2.90946390698609	3.42348508139185	2.84328015384039	3.18221924037317	3.96056300125379	3.80753752889251	2.98219949664939	3.44337734459812	3.49830766733922	3.48606199542874	3.06586740783819	3.13490271737061	3.11344070878647	3.17340235295496	3.7067596441003	3.43461179715287	3.6274347743516	3.94055615167365
MSTRG.5699.7|gene=MSTRG.5699	6.28253150015589	6.42853052826056	6.0516413145721	6.60335515762889	6.57494405756325	5.89978223390168	6.3165958687554	6.86196377810758	6.47374259583969	6.52756717191891	7.64132281270081	7.39475659501961	6.10801748589536	6.26327494565896	6.02485207492617	6.45827039826891	6.41306485729016	6.55391042586296	7.05928667435001	7.21232930498485	7.1075984833018	7.31644327057387	6.31883084000357	7.38126798987726
rna5790|gene=LOC103462145	76.7292312355636	89.1704734890905	88.0843788183674	93.0695345050514	88.663475065042	90.5553602589252	93.8123388412703	90.0329957093195	79.5725773421993	91.268033366382	80.646002582802	78.4497261921494	88.57212976518	93.8361124712758	84.5566665223274	83.6361726245507	83.6258233036417	93.4183130103148	87.3942204981452	80.1122741544674	79.3323640078861	73.5107847880184	81.8514513968439	84.1746674744805
rna41905|gene=abcd4	2.57605054155306	2.30570585905506	3.31763429383596	2.46990847827807	2.30586240637005	2.06586186564041	2.42214140276348	2.29882217739052	0.415596016860731	3.06112143903401	3.88677342397935	2.13889134921719	2.15099018611719	2.70849248781164	1.90444302749988	1.87031910401951	2.11808743986835	1.48245167641975	2.72568460635089	1.56453132610443	2.39282053726832	1.27734444474376	1.84509349617865	0.996624431184649
rna41904|gene=abcd4	2.33695213937501	1.53120116616587	1.16519297109257	1.98250709786698	2.04774664828051	2.40232401295225	2.02932576146368	2.23093531002758	2.88812490176604	1.81169186174049	0.834127132686383	2.36218973598045	1.98971081395385	1.06751736771964	3.25372604169647	2.86924356312606	2.52340266443948	2.89247832541611	1.90643555408047	2.55667551114255	1.50190081261453	2.28797083467766	2.21674353286394	2.05823985095312
rna41906|gene=LOC103457586	9.40998191910218	8.26445532462404	8.29932826459182	7.90213028816474	9.40728715390326	8.88649892287853	8.5221346626671	8.03311550764611	8.45689569193347	8.09481461260875	8.36220744444789	8.49811361364515	8.5264013851636	7.55779066248601	8.48134671951196	8.69064443082564	8.44032693776818	8.14132017609601	8.81398786903828	8.36237744497334	8.81942843573641	8.95478259253116	8.53174641997896	8.80530754053738
MSTRG.9215.4|gene=MSTRG.9215	44.5534566608895	47.9580204311166	49.1467249457928	51.8681271996026	48.617046295033	52.8454223381827	45.563967497759	52.1257882217573	42.8370629088542	42.9654219393435	48.7329909865249	42.6903298373869	52.2616406466924	42.7981202857197	43.4357407086539	45.2731381173722	53.2514930062184	50.604060372209	54.2919347788195	58.6002482117361	48.5792118215532	43.3888891422985	43.4445469196094	51.3532967382581
rna41903|gene=LOC103457587	4.03235865134222	4.05324730338803	4.65037117802753	4.33173228061476	4.31381345253329	3.81321325462454	5.16105916123562	3.99374828561197	4.28004053030692	3.74374880722301	4.89497660181588	4.07691797920712	4.8762725455773	3.74028577935955	4.37540739524472	4.61150361710681	4.49381819218653	5.04349421656568	3.87665611954381	4.14871133562032	4.74933402698703	4.45358851986415	4.54315616012661	4.59641869162647
MSTRG.18017.1|gene=MSTRG.18017	4.1270340625355	3.47187036905115	4.44954704607732	3.37312112577257	4.46239584839727	5.43582127880822	2.46819468130013	2.89818321295591	2.81387518684245	2.95998192708904	2.88697841471477	2.87451235928907	4.87369392402729	3.87578583432261	2.44854575340495	2.32070313691167	5.29198613905674	4.67217613323065	2.88737739512273	3.62277804156436	5.12732187474104	3.94204227359987	2.60868236575025	3.54344207987579
rna27170|gene=ppp1r37	16.9731755076932	17.8171035166317	17.2932848014816	17.5624809611174	17.1782956275606	17.1743459888798	17.4105531919932	16.5229006994812	17.1605171181603	17.2053807959188	16.787531992196	16.9027808979364	17.8682860809811	17.1894198806166	17.2220543152643	17.2378172727389	17.9388305290298	18.3157592096492	17.3528143461856	17.0400767831269	17.806132826379	17.3292586094712	17.9875211551437	17.0358483759021
rna27171|gene=LOC103474642	3.3451392029457	3.50462189509459	2.52463636201942	2.47171388879605	2.63691446041735	3.50279700170055	2.80661721227945	2.3092730227207	3.03000151710986	2.1491639499191	2.67101023008511	2.54876342770724	2.23994636350364	2.18535583692042	2.38872548651588	2.07185758094484	3.25360446695089	1.69393619763948	1.60272203292661	2.08743735839882	3.0166808514122	2.76291460194867	3.7093971249898	2.23667719900182
rna27172|gene=mrpl28	17.1476416329475	17.5889858268845	16.5887516142002	16.8878052585607	15.9452484324693	16.6161920927787	17.6090891665246	19.1189827330539	15.4953810818949	17.4310602429354	15.2009007082743	14.0320074748083	17.3521785582631	17.6854026512279	14.9291106977525	16.4933941227942	15.427763481338	16.74567082278	16.1196801904986	15.6044400410979	15.0358762271351	14.7067488110601	15.6695983297408	16.9761743978241
rna27173|gene=relb	1.9903540790619	1.74352036181308	2.0286592120646	2.47938720152622	1.61246292264728	2.08810840257607	2.33855837037844	2.36964722387027	1.73064799147131	1.74232120869378	2.17187883749779	2.0680749845683	2.47060941739177	1.79128101779163	1.52532727958057	1.69111191207338	2.21250173231677	2.31956832706388	2.13988939415857	1.89273492419094	1.98719208999046	1.37082724300217	1.61797775889392	2.22206646463885
rna27175|gene=clptm1	31.1575395768987	31.4130541281485	30.4219500478799	29.5313864801766	28.8918870897445	32.1273745175012	30.584343926765	29.7243775324794	30.795403269756	28.8383775407512	28.3109439780679	27.4353410531912	30.9268157482862	28.9274296345863	30.5705732482295	31.2586702438803	30.6758664968277	30.0015420017646	29.3395945552285	28.4112037584491	29.6645798253572	29.1410245294233	27.7877476165678	27.6202489580787
rna27176|gene=tbcb	37.8095580116	36.7486486169078	35.0239694387157	35.1083599851422	31.4781051295164	34.7623889454428	39.2267524200018	34.9375331439854	36.3779040027077	34.4201956244915	33.0827919694674	31.4901296685538	36.6644203904036	36.4857757294744	35.0292393198434	34.9997943674852	34.1619689189991	34.4360057061511	35.7007023574283	36.6275381716727	34.2139072467289	36.6287403790907	32.1490424400959	30.057970322881
MSTRG.4282.2|gene=MSTRG.4282	4.20837806296059	4.06465046072529	4.03071386879861	4.47669779228412	4.17528204036064	3.59854465670315	4.10707100525937	4.39282253655326	4.08393758390099	4.04708790499557	3.8152913632077	3.96273100565776	4.22204636288657	4.46052194825363	3.9192034106946	4.52650130791702	4.29918737267873	3.85907718756976	4.50210551389582	4.75656931509557	4.82923317627496	4.63881826876166	4.28620375256062	4.08461683337412
rna23221|gene=rbm48	5.05676030185773	4.99352059894092	5.27360241354168	3.87712604528341	5.19721984275018	5.27998193115998	4.97613160824825	5.61226704282597	5.63228143334847	4.14647748867741	4.22247793405758	4.74056361277204	5.27895752278414	4.49811343952123	4.33135230487535	4.58768601489574	5.4240479509476	4.39121435286796	5.23611084050599	4.57950210125835	4.69211628109704	4.78842263546796	4.61536935659326	5.07407961757556
MSTRG.21025.1|gene=MSTRG.21025	3.18928141831434	3.79952321365531	3.5868875592011	2.45457317072077	2.44041664763756	2.6946874223699	2.65746078893223	3.26947833009932	4.04361067900063	3.63702722557111	4.14269081993899	3.71844142483962	2.68619495400352	2.12062311763879	4.74803164669813	2.27915172415272	2.98490779973697	2.74313136318714	2.83979455429035	3.62043429752578	5.13267083840069	5.44446712310621	4.63388054765378	4.75856555297286
MSTRG.2116.1|gene=MSTRG.2116	2.10833816255153	2.53011319788964	2.21623885822236	1.933612342853	2.14323785328965	1.83534015878887	1.80322718395894	2.52599560082701	2.34506307982911	1.83774857717709	2.9272595497738	2.25849848563779	1.69354312463617	1.88451299941286	1.6238579902234	1.91070676299877	2.28314782591548	1.86324740454226	1.96618969670272	2.19840417278107	2.47106961790336	2.50472330130881	2.39470237031805	2.52135803467757
rna38166|gene=slc25a18	4.78661588789823	4.07466881339021	3.73609983226268	3.28589856304196	3.43202995069979	4.10187861118655	4.82797720841583	4.96512552367039	4.94826040514766	4.90972463112804	4.63597508544256	3.75073112341249	3.94446260926777	4.8706342094515	2.88034353424912	4.06180298996772	4.60005332564184	4.05059402288332	4.729925770057	4.48147755383229	4.00331792669203	4.51944053080381	3.95636514997119	2.7711153552601
rna30378|gene=cep170	1.42183938022365	1.60482712286899	2.10267115288447	1.75168156425216	2.18020187972381	2.29045285379352	1.72787507189923	2.1475903804202	2.14679806031051	1.82612859097375	2.36185810010702	2.40826070976177	1.98242214956718	1.7078247870425	1.02677839547019	2.12722615043994	2.53655603385737	2.56089371710091	1.26940351771437	2.13523070018991	1.38882545208779	2.48970125598046	1.3784726935828	1.83868524855348
rna38163|gene=LOC103481179	3.19506725273676	2.70054143325279	2.98195139246108	3.08739647086671	3.66389582363598	3.08405263721202	2.32272127803444	1.5905357150775	1.51939690540289	2.01258281810026	3.35083025342336	1.87893565286908	2.78167553566987	2.53638393100948	2.34968834799258	2.83207268870737	3.95591445805886	2.77985231980661	2.41576650115873	2.68602394775949	2.47904542778095	1.49945641970258	2.70633510342653	2.74163312017812
rna38162|gene=LOC103481178	2.2684538995732	2.75849121984473	2.78315120981135	1.63815228982144	2.70207365025524	2.10074130104576	1.49388584322565	2.49817318491107	2.19379131166071	1.81538525191613	2.75756007744095	2.66705561723574	2.21336325023107	2.2021934937176	1.86545900522007	2.06121127988658	2.78101704792019	2.30181381577428	1.79288246254978	2.71539759082275	2.03853705161867	2.21903869825386	3.06870017353812	3.24960828460327
rna30370|gene=lyrm7	6.91173160634484	5.60391184525255	5.95709757043441	5.407709955951	5.62976676535636	5.34835325681673	7.42429086246878	5.88270545782032	4.23667668525552	5.52281460800183	6.10858587491219	4.15702396019794	6.95920096606389	5.28007483018799	4.65526499739295	4.20418834102768	4.58054869445261	4.74070150990754	6.41943227346391	4.93714045063986	4.62204997584694	3.59350654111673	4.75132384667386	4.15173800076491
rna30371|gene=hint1	95.539094674712	99.0047676630459	110.818104629548	112.02373220864	95.2400522989032	102.124847040933	105.073869650261	112.534972414318	93.382568603725	106.163198523572	95.0783066687678	95.38678799998	108.242234417718	107.868642636084	108.655905367177	100.696402789859	95.6665079424564	96.4226156643543	110.320633941628	101.171334165385	87.5296161472814	81.3891859888207	91.3709684212348	94.3935841628177
MSTRG.20616.3|gene=MSTRG.20616	1.59570148071626	1.99779777799831	1.42422271265323	1.5512923414419	1.45132896225221	1.42258077689	1.48974787799246	1.1810693596828	2.11077503062494	1.80522719180322	2.09717685260227	1.41289665956711	0.780155226553263	0.150944972319386	1.3432196335317	1.60996970399279	0.885252705627406	1.38855965200696	1.15578506957939	0.993820097745568	1.76913404357931	1.20281057733645	1.53518747161929	1.23492148364572
rna3765|gene=clg2h2orf49	2.80118800463063	3.05907533593287	4.08766768948971	3.90960562369931	3.98719685868329	3.60659089393555	2.7278194114594	2.92020237317964	2.58260104904778	3.35698442073336	3.49101492254508	3.07420987725347	2.34241814058582	2.90051453420415	3.55805790381696	3.37615647067957	2.77374224453746	2.66426342659284	3.22892788998316	3.06891224135275	3.04157875628697	2.40891391083678	3.37563420058881	2.8318419075156
rna3762|gene=mfsd9	2.05755906348548	1.3957862554087	1.36135797329102	1.89156319631281	2.02307745445945	1.85108966749501	1.90891542623885	1.60104415303587	1.94129476178083	1.85215359462615	1.61709499483955	1.56705375531509	1.84869973907127	1.70321310673415	1.62576079371305	1.62501953303758	1.52489686473919	1.52393851339688	1.8173026494719	1.97367936714689	1.76617235780578	1.76767491171233	1.12060054116775	1.6553780923827
rna3760|gene=inpp4a	13.655356791384	13.7223404426077	13.6343789453902	12.757943799115	13.6718802698156	13.3887775351056	13.9204189244064	13.3906306628321	13.9983420873252	13.6458835392573	13.7550310831806	12.7911050949363	14.4503550722747	13.7284631363389	13.987183340129	14.669179545432	12.7608448894917	13.9031474132165	14.3525593639185	13.3719124629642	13.7689730344526	14.1782023357794	14.2642699343883	13.912640794823
rna3768|gene=nck2	1.98728038072769	2.2238477429185	1.78437734466552	1.94113202933424	1.97874670641884	2.14065056912983	2.40486921233525	2.36908631310713	1.63585929351921	1.8542260526548	1.84925593353968	2.26098164065802	2.08650582163568	1.88361351839525	1.79303634426753	2.01924541618025	1.85654763253769	1.80036273560623	2.36691118074441	2.62141252168705	1.68409374209646	1.95389293559161	2.01625245184243	1.88684664918879
rna3769|gene=clg2h2orf40	3.38418801865675	3.8141333396342	2.56132219345904	2.52906343763727	2.41501801459908	2.51601720505301	1.84105898283162	1.99391677874742	2.87885431410186	3.47813179367908	1.62840291937197	2.83365927483415	2.30489148596884	2.49889647341984	1.85847594827396	2.75590838552309	2.42152080644751	2.35117703802796	2.36235530550974	2.66556674852928	1.88831876824332	1.74719147505178	2.44161796416294	2.38011628024216
rna1897|gene=ttbk1	8.1649989142792	8.74719910409374	7.80238584351801	6.77880422525747	6.19812513170359	8.46087417477412	6.55882282387514	7.11928009439151	7.08159043464116	6.42894161739127	7.37568318503241	5.87339161950322	6.89768228468495	7.89076241441264	5.81359424146638	8.09618390403228	8.62695558948045	9.73306716992782	5.09786335241436	6.11999363647337	6.42754587310507	7.06523516590374	7.58650584105668	7.810756978036
rna1894|gene=pex6	4.52764921649445	4.59499008959197	5.76523474630252	4.76281406186492	5.60052263269397	4.98687086526172	5.2575478201039	5.33219111182595	4.49765887313326	5.28613940341305	5.58399562801114	5.7249640456347	4.93457073192217	5.22235344140079	4.99619583123372	5.45341437904751	4.93095077616115	5.27664048333689	4.43308603228856	4.77974257908098	4.92607356159269	5.10189366997653	4.88632303149897	5.76197567410443
rna1895|gene=ttbk1	9.3888770954735	9.7869671260686	7.00131190333411	8.02945242990108	9.66512683466405	7.90454829164115	7.82355808692333	5.83016898579151	11.4418117977401	6.79799286457013	9.95133827314427	9.3532683194868	9.8524833405206	7.0388583877044	9.28871216075081	7.70002804301052	7.75237544543572	7.24672525673065	8.41854856681875	6.94557261708282	6.90735589117127	8.36702314832837	8.26131944047036	8.74693121896882
rna1893|gene=LOC103469655	0.229049460557899	1.26562536829478	1.31507595632663	0.503003525205672	2.83748642388651	1.48422717682573	2.41135627586852	2.5427069285213	1.38270889617024	0.17522698690745	1.0827779949736	1.64014604028739	1.35878644610779	0.893455092019854	1.03357776717592	0.639277873174791	0.298599263486239	0.713185497315055	1.29198192496476	1.36587240670132	0.370340503733288	0.815196758328696	0.335523933703866	2.06804146892449
MSTRG.22785.3|gene=MSTRG.22785	1.24450428536585	1.61678002306238	1.57405032817922	1.928768786564	2.11408481924596	1.12499877367028	1.03272286358292	2.29199576011765	2.5193025032049	1.8461609788034	1.08927340474853	2.28495447984932	1.19029615240382	1.99517696174667	1.8525291899594	1.1026949480868	0.982170876455875	1.53471963677694	2.34577697381368	1.67559755564203	2.3082349108173	2.70641081976438	1.51574652951929	1.85866990771543
rna1898|gene=ttbk1	1.33439443849981	0.233185685683419	3.57979897639891	0.517846355022875	2.59751545264339	1.39748186212813	2.67348230756153	2.59139364315625	0.0964851566190409	1.46238138705581	0.0876294242796857	0	0	2.81671957487884	0.492786472325523	0	0	2.58221554191299	0.305113406103244	3.0969377161509	1.29158040387962	0.000386595594395608	0.00881281462217488	0
rna1899|gene=ttbk1	0	0	0	2.27805715776986	0	1.28715066322464	1.11182148298169	2.66754128920344	0	3.33186846648919	1.40800496637993	1.19586172367009	1.62467985981896	0.546655950420762	1.45620804393622	2.15454861100793	1.72380265708628	0.678291439657653	4.01146683439494	2.2093138520859	4.17694021145641	2.19421816170086	1.37552362100682	1.24918339030038
rna6044|gene=pcnp	31.0913545903268	32.6039311899431	35.9404699849986	31.9211761997019	31.9691781113085	35.9165302031776	33.6588266173946	33.8436319330665	32.1425139046137	32.1197721190731	31.9451197264633	32.1634216858296	37.2929067913253	36.7875070326097	33.562908561565	34.2505477383888	34.213628927401	35.2138651510417	36.7902584470085	30.7596694742376	33.4802616248566	36.5454994215152	33.5461716335126	33.2403646328307
rna6045|gene=pcnp	13.2997498488056	10.1595622518967	12.6485899983655	10.0644671985516	13.3368480793378	7.80645203355096	11.2673905128728	10.0943625838921	9.81262962518008	11.1412270760682	13.0743519817575	9.23930078155066	8.22056439870336	8.06211740081188	10.750971568259	10.1538109745765	9.34826627890136	11.7637539218601	8.48256713016158	11.6786198810496	8.92580727967392	8.47167601359197	11.5173657954955	9.50514571122913
rna6046|gene=pcnp	1.80515219773155	1.51829705787342	2.05153641871793	1.79195167691873	1.82894002270661	2.18507877092595	1.06972200283849	2.11887100296143	2.05797241172107	2.58445336927176	3.47422677184134	3.24520479109306	2.7307589588071	2.67098939708874	3.13536077058984	1.60960436082898	2.30320246271776	2.26957648689975	0.86025027968221	1.39637004457596	2.02730247988297	1.74719973134165	3.72585758473987	3.06158878170654
rna6047|gene=stk16	17.7603119984107	17.8920633588711	17.1841290032355	17.5684665754342	18.3226855135536	18.483906310693	18.3508386633953	16.1077395184694	18.6719778475249	18.0211326831464	17.4473599333002	19.5838177807464	19.0099117464504	19.116633134829	18.4494657797985	19.4886447087715	17.5067127717037	17.7569152446165	19.8994913073866	17.7789858242215	18.1977718839508	17.7915559816125	20.2420854682697	19.7008682195474
rna21969|gene=LOC103471346	2.81172381426997	2.8443603777999	2.45190040666941	2.62068207288496	1.93816207104123	2.72090162194808	2.51893510632354	3.1297732649666	2.30408715321244	2.69093409975084	1.7068341845456	2.51577545339586	2.16174332034547	1.893180892358	2.09969094439785	2.39434860506336	2.47517296981866	2.26436809044877	3.0458443909409	2.06548840413976	2.86319832156941	2.40175715896013	2.12919445428472	3.09397013878476
MSTRG.18866.3|gene=MSTRG.18866	13.0148148918381	11.5113316747199	11.9022578341937	10.2076709810892	12.4089864292245	11.3513890094902	11.0275654310689	11.1830937194682	11.6540669762595	11.2962471473627	12.0626463199197	13.0071599098091	11.143245492783	11.3795136290335	11.7537702869804	11.0659747252582	12.1489748955601	11.2122785951664	13.5663336474873	11.6538237392167	12.88818575685	13.7417353372907	12.2078943338629	11.8367151533343
rna3490|gene=cacnb4	3.55928784866934	4.34481419201034	2.6394800715974	2.34057995088267	3.44040643454402	5.26766715106954	3.90106190768205	4.03847309071801	3.63142881533119	2.27778707166347	4.72683748716471	4.06178775916853	3.59451933010418	5.25313071098585	4.22136989372682	4.08062247021396	4.47216572865901	4.12812686548977	3.35487979975504	2.15043740950203	2.62745420213684	3.68284901570178	3.24954449868744	6.31254034618216
rna3491|gene=cacnb4	18.7646488016835	19.8895151069947	20.3123544989174	20.3718819218502	18.2700178049469	19.3505814176284	17.4739313048299	20.6775926328731	22.4557101219326	22.367619035496	20.2813974420271	21.4046346640513	21.7621509531816	19.1503041058066	20.3684197287586	20.1014182737367	19.3712035327725	17.9197924571363	21.2466629193626	19.1299123774402	22.6499457204808	22.7894409603821	22.812001687588	19.7581962433749
rna3492|gene=stam2	8.40371217630802	8.11502845505504	7.70651910283526	8.31918716448454	9.3823341375799	8.20914348734626	8.07827348231985	7.22629604617947	8.0340509073368	7.81568307424293	7.25938111054503	8.10285251533607	8.07507541770859	7.54672508318515	8.35126471461147	8.79695200796112	9.72593965014347	9.24666912950853	6.87616074889511	8.41057558586655	7.82583429140839	7.24226212593031	8.41033735061315	7.46256269564605
rna3493|gene=hacd2	14.3947863224594	13.9557650408688	13.0267713487265	14.2415126625179	15.5742548771461	14.4227470639148	15.2831234876074	12.7772704443296	12.2514052049584	14.3171420589922	14.0967079650277	14.8302985889051	15.0877515026305	12.469496825042	14.1156727000027	13.5626588565599	13.7852295897531	14.2350532227807	12.4754840338547	12.2981815608879	13.3694658562337	12.5984325816586	13.4844315008134	12.3446567877258
rna3494|gene=LOC108166079	6.29436502172897	6.31110578120967	7.21274720501473	5.68843369875021	6.83078243683086	5.49093787590577	7.54109243556417	7.80705149403407	6.65227924748496	4.73177782072719	3.41728163706993	5.27202404927025	4.78861680087601	5.92697022236432	6.54608830958556	3.79717779761016	5.19546134817702	6.29248973079976	7.5959540258791	6.14045114438395	5.21320058456005	5.6467045325111	6.15191671823209	2.57037374111255
MSTRG.18485.1|gene=MSTRG.18485	24.3344500121495	25.8373256418112	26.7599576878711	30.4871158985297	24.2719457601723	23.8912004100731	24.2511388727076	32.0437325245919	26.3356550534829	27.5251670795505	26.0704114444552	26.6994996798974	23.0075789291653	25.8049309296008	29.8484638068136	26.1415022216318	25.9305782477659	26.8397231730765	36.5605834727884	30.0905246373498	28.6774528230128	26.735927967121	24.8096511640405	25.9625183951415
MSTRG.7408.2|gene=MSTRG.7408	7.15026615149079	7.65773920295708	6.95835595292758	6.22903565103555	7.721994599804	7.12685924073457	7.12889498631928	7.40021806160165	7.63231996920349	7.44027645149105	7.61098465768562	7.68480476653358	7.37923243274229	5.88062846635333	7.61727368958562	7.13270276467704	7.10421014735568	8.30950900606866	8.2945684838414	7.59151312289487	7.54518682732177	6.53128600668344	8.64694815985377	7.17418903698613
rna3499|gene=sec22a	3.22353010034431	3.30440969421765	2.37991598806562	2.58656393610073	3.35013947468691	3.45140089125803	2.50014218451489	3.18436810381666	2.85256396666758	3.72825763522669	3.04552774668901	2.67494641649061	3.00751296369515	3.14818950126122	3.1463680129266	3.2225442084976	2.58667446912128	2.88389223825098	3.80027705410243	2.81996547634253	2.83992396446582	3.03545217771958	3.34331052095804	2.67139611382515
MSTRG.9061.4|gene=MSTRG.9061	5.96471389614629	5.94821076170403	6.2369625516286	6.44949864047516	5.87210585363894	5.61536190095271	5.84806298663498	6.52722656878065	6.15535733712483	5.8704782195422	6.64432554790341	6.53206503163094	5.77430876251097	5.59670723506843	5.89251098806515	5.69820441320223	6.13429294423816	6.15740451768083	7.01401725135617	6.88862121950855	6.57361224174963	6.85793040528344	6.63851521240782	6.57564095302002
MSTRG.1887.2|gene=MSTRG.1887	19.4127846209456	12.3616103497207	18.453980949416	22.5263289762731	18.3592652660392	12.8375741373245	14.3870192204113	14.2344208857662	17.6589634022132	14.0133359163116	21.7417283304815	18.4148814899104	17.9568112193572	21.4618983418956	19.2382022378723	15.6122592046986	15.4199180211969	22.1503612786594	13.1764500288251	19.347642361075	19.6113533134285	18.8400808028151	19.6991348977685	17.2731024096136
rna20337|gene=tgoln2	6.7410303455151	6.21409880986966	7.41797973493294	6.90887486804024	6.70339515102316	5.0305140788262	5.75655613344776	6.8525675488114	5.81826205677998	5.62160129312075	5.65666767755025	7.07998053872456	7.82703227947677	7.5976896241159	6.87642677746441	6.04257053026642	5.22799798636278	6.69663280120403	6.46366214267621	6.54872139880588	5.92742995765252	5.2066594062223	5.86504565361524	6.02000032285541
rna20336|gene=LOC108166571	2.89104001256147	2.4437498826906	4.05789975113131	3.71217516544364	4.09940379848918	3.22407016336011	3.64598448768426	3.95497776395885	4.17916523703938	3.89635464253851	3.51801386984065	3.92583482764976	4.36153185643134	3.42194370265621	4.14839296311717	4.62301668773788	3.34905853912266	4.00570902775133	3.14127101148178	3.4933353399529	4.45449555585603	4.16895437135845	4.05313219502073	4.49170662117495
MSTRG.15504.1|gene=MSTRG.15504	6.61668197375863	6.19734136438067	6.27756891558016	6.8023515316018	6.26440201222107	7.05098450858801	5.68120117785456	7.47306008478707	5.81766459330835	6.28577153223518	5.58136753944793	6.38873575376441	6.22020491558649	6.31440855551716	6.49291051049987	6.50689226455623	6.11746852005931	6.61172343658046	7.64701896848329	7.31133872292877	6.08945328391162	7.26644387987083	5.09557960404296	5.30383148906663
rna20331|gene=LOC103470542	28.890030192548	28.6950579110644	27.2834184793699	27.8680798971647	27.8135408058175	26.1352468879151	26.6185703434009	26.7792473598479	27.5856506137885	28.128881625434	26.3519502736137	28.2779248544526	26.9580238556864	27.5299898970548	28.4427623388015	28.4164775751714	27.5021444166127	27.6348489542126	28.5653765609321	27.8903270980898	28.9651678885323	26.795508239075	29.6296827341899	26.6848978897874
rna20330|gene=dbnl	2.24485920636241	2.96340644629902	2.26623373925151	2.71990057714164	1.30503101813562	2.3101229633067	4.3529120986825	3.64537121450194	3.19504761168723	2.03708377933435	2.60785510931778	2.81774444531359	3.46291948079603	2.88756419756168	2.35971846920375	2.46642730981684	2.11151899540737	1.58732406801961	3.30096376457644	2.61098761377661	3.49527879263646	2.63050613174608	4.04418479793354	1.77882055089613
rna31296|gene=nrxn1	2.69795878074767	4.42984080744664	3.39808963870274	3.18963167631668	3.06800852951445	3.64303216400169	3.20212940651424	3.51265262565919	3.63186030607767	3.06267007828479	2.82773070308015	5.00206650707125	3.99169879323643	3.8649614533538	3.44612750397584	3.92551820868442	3.8834235693676	3.21660753718028	3.61117515134261	2.19070496893528	3.57763551910095	2.28906199862453	4.52503066784879	3.82035736370998
rna31292|gene=nrxn1	3.40905658969388	4.58615995209653	6.37514742550208	4.41424064270096	5.70296588772265	4.72448302759121	3.14346487607218	4.16435950366398	4.87984789548408	4.4858920231515	3.45937838809255	4.12450086312546	3.31404376111886	3.29167638540256	4.53631040499512	3.51997139828473	5.05235545600345	4.50505148022187	3.51161794906936	3.39041685680547	3.47435405376079	4.09967175632957	4.15647717375987	4.10054343269465
MSTRG.3491.2|gene=MSTRG.3491	5.92428033911042	6.27012069445654	7.17450655584221	5.40388087957249	7.33903344468941	6.32793047889843	5.66532518167629	7.11531881006117	7.30702888251724	6.59423956129917	7.2124264678437	9.06201788524463	6.30804371613053	5.97629054744939	6.4143003266777	5.59560403370412	5.96252621560061	5.47808609415223	7.45372218564687	6.59629718556521	7.79501867893455	8.86648776484134	8.14806654400613	8.17983840769058
rna20338|gene=LOC103470545	7.62069005682706	7.32313601209766	7.24911099019875	6.927610568376	6.62404941147177	6.32172619225171	7.16785630649109	9.10519402532877	6.80295419455455	6.86097230533955	6.72678442329658	6.02355000136174	8.02327104579201	7.34369575862158	6.8679678914279	6.50639348617718	6.26504106519187	6.67734278799939	7.7070401381703	7.10817799607808	6.13325935925429	6.01515851272999	6.0552125511241	6.09309767741992
rna517|gene=LOC103466839	22.0489227714305	21.1748194660284	62.8812227964559	9.89177336235958	18.8612417574836	21.6797476727759	27.7927801891067	33.5973257336728	18.9003303585164	26.5299782443302	13.8154501607448	18.5746365465379	55.8601954153413	60.9204340046007	40.0316059404804	44.2700262446636	22.3084148118545	24.2619723326468	32.1292499059807	28.1681796908257	48.4063753111671	53.1416341565785	37.0551313369948	22.4963273527437
rna516|gene=LOC103466839	2.21244061406518	2.95658874963421	2.26098949577391	1.38202774502918	1.32114752411545	2.7023774609454	1.87671404238951	2.50008800837498	2.54803941643924	2.1487264873313	1.98538033773659	2.54194273705401	1.88799938225061	3.70445803419994	1.80154594258512	1.13266431228827	1.77682690183693	2.13743304895468	2.03169346746977	1.1266120831955	1.68948069768416	2.74242291776914	4.11639807914181	1.61948472423524
rna514|gene=nsmce1	6.23384787846926	6.02350539266675	5.19888568115529	7.55346946707663	5.47097414354891	6.41844829715251	6.92364061919582	6.45702934886733	5.14909497770531	6.81953281449248	6.07329760138731	6.93239691016935	7.19575878546369	5.99212098367299	6.44640590296251	5.78530338325285	7.6545950450357	6.08412273532772	6.24760982860511	6.41968716581692	5.14397399841461	4.78177418586762	5.54184672276163	6.99485660451885
rna513|gene=vps37a	8.54231925010311	9.50249400960524	10.7422665911829	10.2659859842722	9.09260837379505	11.7092651871859	10.0842980022222	9.13116681126152	9.20761464423011	8.58741382612984	11.0713226825265	10.5950000402158	11.0994709059406	12.1804148590961	10.4595092115808	11.1624213888551	9.70338500719304	10.2669703823952	11.4040376435015	11.2169523306166	9.31649067918543	8.67062526351725	13.4754351722228	12.9593999983295
rna23679|gene=LOC103472604	2.93733290404788	4.04595350875672	3.21044895482913	3.23398117245669	3.06726871554543	3.42650942784946	3.79030039294323	3.50421160864278	3.15599029969526	3.24627319156855	2.24306566280424	3.07817647455573	7.12340991629578	3.83388967537813	4.22465056918525	4.57415618377954	3.69020802163511	2.67086227667335	3.31608232665655	2.0169313654495	3.89200028945793	2.84144952140908	3.9078667601981	2.87298848676462
rna510|gene=LOC103467247	4.35923930179401	6.08704027531506	8.34293721442219	6.84318427682815	4.35235673404917	6.90064478125042	9.47940547865462	8.91599615012777	4.79715419826566	5.05816292664742	5.01202262999152	5.85798149438788	6.9670933017428	6.49783026840782	6.16958315545696	5.77521411456288	4.15688896495327	3.66940669011891	3.97805083596518	5.24395772918213	5.36819171454992	4.31596629518905	5.8361606059029	5.17010190144365
rna23677|gene=LOC103472653	1.79642250321143	2.22680097410056	1.49158304100466	2.34785715723091	1.96912206667057	3.1490114162159	2.34499750154344	1.99362970074379	2.28197548387292	2.03584982085937	2.4366137614419	1.50732264497814	3.12246679575859	2.49399405007183	2.43694505231023	1.78415192750552	1.91553114155649	2.49381874844641	2.2413806825081	1.72307347235556	3.0327363292997	2.22226987709282	2.34896111167605	2.22628676956368
rna23676|gene=LOC103472602	8.8815155402	7.68446442551792	7.80002608838632	6.35679291079007	9.45576535727805	7.89565758485502	8.32443300704286	7.34896140678629	7.83109518668116	9.52324281841156	8.52705325263628	8.35501146507477	7.234155772625	8.47167082619874	8.1354538243742	7.86038804672598	8.16261265986923	8.67721710371201	8.16559276554119	6.68207468296168	8.59948256491552	9.0014096551761	8.44993489202137	6.74214955024454
rna23675|gene=LOC103472607	5.91776412595819	5.43885246424714	5.45011147371362	5.44366310972267	4.73188887697443	5.99702065800705	5.69410124856048	5.74837573216031	6.06214371807961	5.78999408374719	5.85226066950956	5.26885188922092	5.34214292288769	5.6951267882045	5.72605368329833	5.5311797098952	5.64304761312929	5.22992892051431	6.1541654708158	6.71142268870334	6.42445978108137	5.87133581014768	5.97093100167362	5.02604719689167
MSTRG.21386.1|gene=MSTRG.21386	4.45301204973855	5.11237981418788	3.6821364456464	3.8086091930021	3.23195494419792	3.21182258217889	3.95919056314349	4.85783291839079	3.33490159693431	3.63809482473336	4.29121356169493	3.54178244479065	4.53104695857008	3.89406345702124	2.92463334130162	5.19589771820684	2.45878867832306	3.63630646611432	3.11637621239943	4.59368563579397	4.50584420779673	4.40869382237055	2.75121793656401	3.02898947940904
MSTRG.3486.1|gene=MSTRG.3486	2.81007853668603	2.54683852960445	2.64139890010549	3.127741338352	2.28905503204175	1.94787898411345	2.04919707040379	1.61505538863598	2.48406865110941	1.82011547367381	1.96336035077522	2.12895422148086	1.59282902575675	2.05916622898371	3.06869232660416	2.35352265760029	2.62237716755163	2.08399162650975	2.23357495527662	1.80401473329077	1.44697165592658	1.83173446439235	1.54413323827994	1.69267018210224
MSTRG.15052.1|gene=MSTRG.15052	13.6234869705367	14.517449708028	12.4975976357247	12.6748228621987	13.3515536126869	12.4339797149525	14.8217605241045	14.3101620254657	13.052412773311	14.7333067349812	16.267645931819	14.1356070192614	15.0335719124994	14.0799045248354	13.7854493930264	15.4454516355692	14.4254997358575	14.0980544520335	14.9934490810301	14.9731637869914	14.0914326132072	14.0971303030929	14.8695905892245	16.5265795087468
MSTRG.3038.1|gene=MSTRG.3038	2.97400354240862	2.97699709418707	2.86474889812273	2.4335109324544	2.43026054771834	2.62494338476295	1.85351342083724	2.83905305512481	2.2290300373244	2.36553535655716	2.74721423934155	2.76628033097209	2.62479117671193	2.70836486660031	2.30100521088634	3.13135335062335	1.62951819449302	2.17728536899179	2.87535048278	1.93365494279105	2.85440459154418	3.30477897886523	2.46275339171849	2.42532049425863
MSTRG.24840.1|gene=MSTRG.24840	3.80944974057791	2.8823950523807	2.82208918629787	3.79258353108084	2.91141100311004	2.29024126961545	2.78262914833693	3.7378626007152	1.83942972790262	3.91688008217331	3.46483254935289	2.97107729221833	2.10941741360479	2.15487929710823	3.9632641927339	3.11093937690254	3.29429873115434	2.99998993971234	2.86626956266411	3.4084348149944	4.77279312669099	4.11158049037924	2.98669464122206	3.36862957391845
MSTRG.24622.1|gene=MSTRG.24622	2.77474383696183	3.2233480120765	2.11161663464669	2.69553145857068	2.55113496608998	2.26508901922927	2.68807793725126	2.70996355624551	2.80820979407219	2.82318886530406	2.56073144978645	2.53658978754849	3.00246429549315	3.5136380738301	2.02175453277956	2.94874321957213	2.51372628869689	2.36494968030006	2.36433757993226	3.12691741878561	2.67068020345059	4.17398858041065	2.58611166317033	2.46086198413315
MSTRG.8205.1|gene=MSTRG.8205	2.47091616838173	2.53725646618046	5.80003786518959	2.59167230390992	0.707827743496513	0.859345930931451	3.00617312193908	5.36436703710999	4.30724878105343	3.98304754172794	0.342355928080049	4.49928883944771	0.885216287982709	0	1.86137523340972	4.30784130929365	1.25340542154268	0	2.53205416930251	4.50438268917742	7.35741790704984	3.33810209743181	0.36968100970801	1.22451207989547
rna45819|gene=osgep	5.40553974502117	4.70166203409902	5.73055421250185	6.03807930170978	5.37791387019407	6.80037315673902	6.16892719740845	6.01299558686874	5.27110058471241	5.95559748816982	5.50928397178232	5.10474236967026	5.87643673239798	4.48916950028695	5.73719551872479	5.06076338000163	4.75889517701112	5.06066772842381	5.98877839377935	6.04118380236446	5.5695993436758	4.67732505315729	6.38687241766256	5.36732826657027
rna45818|gene=LOC103459610	7.64389716858366	7.82608899044753	7.31186524807401	8.85786246522967	8.67612672748257	7.30959357178832	9.55942854984646	7.99685586357442	7.60649591049091	7.89586059520972	8.1888691596213	6.88333490347892	7.18878691218629	7.2876648921469	7.96685364468876	7.59031458495064	7.9522266314108	7.71523173186773	7.00921814450612	8.77142180698353	6.78477056396566	7.7059641909239	7.53646966778893	6.97431234475762
rna45815|gene=nav3	9.74591746350623	9.13063095902896	9.21338393441648	8.97097903161811	8.60479319373538	8.61076256068622	9.23634192931379	9.89937906620126	9.60389065969417	10.3684794952188	10.7812284177575	9.56670214866097	8.53709479137123	8.48454815391431	9.20196707617996	8.54871401394195	10.4811444736776	10.0329587758535	10.321932492627	10.5903471045167	9.23251543734381	9.47227659051215	9.56517979219727	9.4195448146349
MSTRG.15933.1|gene=MSTRG.15933	1.82018842046471	2.7842983337808	0.998453673070336	1.28627939616398	2.58286769715123	1.26481994290889	2.00687354274026	1.75547806740886	1.67592022265794	1.84456573817395	1.6139665820354	1.86044889019348	1.78304771788233	1.97182073112286	2.15771396483765	2.2375504423734	1.55250881906967	1.89148502521173	2.32954122656412	1.87864681903072	2.22415160388695	1.19108369020756	1.83077551474298	2.22014685060866
rna11729|gene=LOC103465524	4.9048659316828	5.90325175727421	6.57879012469555	6.99987766559119	5.5433652938725	5.74759652810023	6.94473954963588	5.83769041823456	6.26698201109272	5.72928767156366	5.37101910410013	6.11089740597031	6.7890970653697	6.31741714947462	7.48861948662067	7.30078515651563	6.11526525025307	7.26105284326192	5.16650594881387	5.95810483086755	6.21496239102955	5.62088214217727	6.69668175898587	6.19902961327296
MSTRG.20143.8|gene=MSTRG.20143	2.25984006546078	2.33117160605962	3.0903716427557	2.40536159305964	2.32017409103938	2.56168502194031	2.89850916954111	3.64732563688513	2.5068761175903	2.52724610796813	3.2843644015254	3.57982231365038	2.75410033822002	1.66390131762299	3.42187461304617	3.09921192217305	2.65148775596149	2.09232876828951	3.02307871651459	2.61554706354501	2.87126934394577	4.05940742963139	3.14351837349781	3.71229301067125
rna11726|gene=trnt1	5.29128962819583	4.49184008202091	6.37713001320896	2.9993901556633	6.17446961117315	5.74754258998496	6.55193537147443	7.50572754679848	5.55646535810306	5.43096457509974	6.05925996011921	5.04511355055106	5.95913841682628	5.28625977769654	5.67450192861426	5.8223785792662	5.82832100387086	6.12397676214231	3.03092788762668	6.37665807908321	3.88933086691548	3.72049454364998	3.89774768945714	5.29553400190016
rna11727|gene=trnt1	2.10524429177692	2.82601223810957	1.67252255464681	3.28403833890442	1.182379531985	2.17981920785491	1.43762228866443	0.532483721366294	1.64360658418713	1.23948629731947	1.26039504524358	2.00219811091305	1.66996456146498	1.34965882932607	1.82691186263744	1.40558023170739	1.22907154265389	1.3550907846889	4.32897549860886	1.7560211892242	3.10353239064064	2.31853088276951	2.70440821993805	1.72716706856554
rna11721|gene=lrrn1	33.0557877942153	31.7016662099162	33.2540011390351	33.4251357282472	34.1459759800806	33.4446220324553	31.7189638538089	30.2669765294765	31.9156071207448	32.0758583897974	32.4506800732295	32.7603432039428	33.7771575969385	33.8635946228858	31.7653117535867	32.2904716936313	32.5940868754302	35.2482806622911	31.6815230375607	30.8566566812906	31.639624831619	31.007235202133	31.5595096412832	31.7659202976737
rna47523|gene=LOC103460653	6.08862013538635	6.38104074226186	6.14196106998044	6.80001469837199	6.57583083454679	6.4475692652734	7.09520636734717	6.39472926858957	6.27180131286817	5.8758470400873	5.97934342125089	6.24032069653826	7.03365267546481	7.11198202656138	6.2972616201842	5.92795491011688	7.27738638356817	6.88365389669104	5.88701423121098	6.35079176293532	6.19420063948261	5.87489721977201	6.32783015813751	6.67684641070172
rna47525|gene=LOC103460654	13.7957958201388	16.6238100370507	17.1323552999225	17.9660829244649	15.1399976200688	17.65220315261	15.6814888044512	13.357272341055	15.5670397672192	14.1204889889743	16.5900155478817	15.9985066682186	16.5443596286125	14.4478247708263	15.358812048106	15.578990826638	15.9098521935752	17.3781674756439	14.2330408640863	15.4650899644401	15.0347779162346	16.3215776641054	16.5184041651426	15.7006870168972
rna15439|gene=LOC103467579	0	0	0.465443985656569	1.00079821654726	0.576545929785262	0	0.840806220590602	0	0	1.44063233329711	0	1.32715853894281	3.04596393689382	0	0.822530529660509	2.04738360326022	0.710928490828697	0.527821695424078	1.7204407091852	1.11430624872919	0	6.66403887543977e-05	0	1.72530744564612
MSTRG.16965.1|gene=MSTRG.16965	13.640978218947	11.7036843106049	12.9597513163775	12.9093839684594	13.1660477614858	12.000842520877	12.0733185543812	11.5457895367614	11.0674570722152	12.8006942460434	11.9937854707223	13.4327397873594	11.3605988769342	12.3627513792252	13.0234980433072	12.2716362802007	14.2157616455033	10.9544353580025	10.5864202963057	11.7200438443598	12.20963154156	11.802385756349	12.7760780724568	11.8378771722494
rna15435|gene=LOC103467579	3.76994993331108	2.83500026602989	2.43701109824592	1.57292527981917	1.86974815428732	2.4773212732415	3.14648517504629	3.62902569092104	2.53854071817826	1.9511902298395	2.64377481138624	0.843715874087402	1.57241790139714	2.05502042847389	3.14090632991804	2.24315273015269	1.77440351053461	1.36446104365999	4.2128643603986	3.26648830707132	2.71109668096148	2.81668922414217	2.24487103511925	2.26138982748269
rna15436|gene=LOC103467579	21.9278445730986	24.1210144862938	21.2096552930841	20.6018327866722	23.2537329184868	23.1631243202251	18.7607227573934	19.4461212513591	21.4239909048823	22.7247043741892	22.5631295122048	21.2220839261686	20.2925259749255	21.1380453547074	20.3779700332834	21.8629439863998	23.8443073847711	24.6670773496187	21.5835494623368	21.4620147957597	23.0925564307018	24.784261163234	22.4209268354645	21.9767071824154
rna15437|gene=LOC103467579	1.86257330768428	1.63717433008025	2.18965982875015	1.51928881442349	1.61614667680127	2.11145636452785	1.71861955378378	1.50172169127897	1.88433839011652	2.19293908686543	1.52457624932667	1.46555513433348	1.09269153568763	1.22077590084428	1.26842844606211	1.10966477309987	1.43233812954113	1.38981784330771	0.922235478855989	0.992990473789232	1.03627169524186	1.11604329954679	1.37949307087188	1.24374620613504
rna27953|gene=exosc5	4.75153843733678	5.80162975130571	4.59595299682134	4.92928177706451	4.64296023271508	5.75143365952616	6.49553056064077	5.53378265794801	4.89167865450184	4.62904619902696	5.58743379327632	5.87048849947627	6.20895075530079	5.86919442443288	5.00774709407587	6.76400392427222	4.97311283863375	6.00098653842192	5.13377961018964	5.13039245516427	4.27105796837553	4.58522850381898	4.25133000964782	6.4062045252823
rna27951|gene=LOC103475104	10.0195548839592	8.38096821789355	8.42515225993994	8.87798321024835	11.3813722079171	6.61999650787837	10.551140528327	10.3881577876335	8.53546768082638	9.59571278362428	9.15885340367914	7.81711864635539	11.541065661178	10.5547367388165	9.67961548641324	10.1848343023435	9.07833965055746	10.4969910075449	9.00739530619739	13.0631413107535	8.71154616149005	8.33729311493709	8.17367762669681	8.62989085066807
rna9172|gene=ctbs	4.42432406946106	5.16317103639338	6.14733623716059	4.55687627784217	4.63493793823454	4.56577177686228	5.71192466414504	4.54262299261538	4.50344692042884	5.39688348841232	4.65352843126485	4.50534148738331	5.56808535940318	4.97056000205756	4.64294986481761	4.67844655854647	4.50588230171845	4.79996915709071	4.40160200785654	4.53483438726169	4.20323267124511	3.58676031390187	4.28783302701963	4.38881856686027
MSTRG.23990.2|gene=MSTRG.23990	6.66676391011986	7.22225623589815	6.90861799093253	6.82579765508217	7.19833545473732	6.9984483559341	6.24624622223659	6.82791770901161	6.58588873623002	6.98536705858179	7.57831670693478	8.2083072937955	7.14356815850033	7.42293140030229	7.50307233690534	7.46682969697338	7.00567184825822	6.5606449397107	7.74025679215662	6.88800525737737	7.35332191579863	7.83005430111505	8.30842671537846	7.68821320506109
MSTRG.6054.2|gene=MSTRG.6054	2.27467325722472	1.94065911835462	1.96483303279979	1.69495816822931	2.43696702528583	1.81742438848485	1.85073672901825	2.42979548992285	2.28712045712956	1.96784288479527	2.57787737476529	2.17826276712586	1.78846159547898	2.40065693750762	2.03228561611646	2.16717839284859	1.63339475871562	1.82341638462938	1.9596641397336	2.27880810143135	2.20616596719983	2.07373301081993	2.31542220316171	2.1702735196688
MSTRG.23873.5|gene=MSTRG.23873	7.96586430942408	9.57286671625715	6.46847740301135	8.96575289819128	8.06401665926058	8.43465114245379	8.05504884694999	6.80471908667137	8.59997446951738	8.16828179272907	7.2445557308087	8.02925313965023	8.64592123975095	7.76308692806909	8.23572342313705	8.94342117825876	8.20220855599125	8.52663850463504	7.38488464715412	8.12508874994001	7.24527842606571	7.73870978701361	8.80420089928956	7.36512665490488
rna863|gene=dpcd	4.82339637323022	4.94220643889144	6.29056514545321	3.39703800943437	4.55482193922758	4.2127239515223	5.86634882761978	4.5492837975966	4.05770824733793	4.83837955142724	5.76175008713947	4.86478576218849	4.70695486502726	5.07366647014829	5.4143599293048	4.88827832233811	4.28399279440415	5.33760727947865	5.30138565547105	3.6817935037614	4.1866999445571	3.94360975439146	4.90119010980619	4.65262045125818
MSTRG.13363.1|gene=MSTRG.13363	0.804898738042713	2.50532302566787	2.11419089665366	1.30232036353033	2.054143977664	1.81890006201814	3.2977421736609	4.08503408537577	3.26203642796784	2.21394972214978	3.0324734973836	6.8133952392313	0.886551146737714	2.06724797018591	1.77217759482753	2.96489470240256	2.16254793899396	1.57951431767963	3.51210632088987	3.68230639586888	3.05106374900892	5.65976447569619	4.84068609479837	2.57335388458051
MSTRG.18927.1|gene=MSTRG.18927	0.687133045409813	1.09907033865454	0.680958013792788	0.756812346427908	0.805479259425365	1.064757313041	1.30421392817621	0.745105255244883	0.914205294260504	0.935125114209242	1.99974945268001	0.751744317672933	0.954363419576185	1.24728659786922	1.1421349918993	1.02854987017156	1.35528836688044	1.2031963042616	0.636979955106028	0.629900114909655	1.10955434981421	0.657838540786915	1.19709614917849	1.37329770954812
rna15382|gene=zmynd8	2.6955296061243	2.62383408670821	1.91094883868495	3.83823378394982	2.2853647865587	3.09324427142627	3.33091617561651	1.3915302016205	2.96325391828982	2.70855116363547	2.76972603445255	3.28415488963349	3.7933440168832	2.96445514501092	1.86939136678284	2.72069804421337	3.20294138338873	2.30381165613475	2.47655091401012	2.99253866973543	2.81540696484511	2.94560990355528	2.09879812721258	2.2063554102272
MSTRG.25995.1|gene=MSTRG.25995	1.3854526592283	1.46351786298415	0.751589027434884	1.08535501268391	0.723490690928213	0.624070934194521	1.06276032263849	0.535155851491478	0.219313987476104	0.760648645289687	0.388552611028756	0.532620788486159	0.15211622432506	1.13155312097715	1.99368271840076	0.788802222345275	1.09577604853462	0.250504082948714	0.43030793341107	2.90612108108038	0	1.1101931064396	0.604240602552775	0.442771631545049
rna22201|gene=LOC103471241	5.04488733841242	4.66093228767131	5.0063542219144	4.01389518561992	3.83770874519478	5.21203693472605	4.93604683159875	3.74927485548812	4.50240175374241	5.65073867943028	5.70696526096912	5.67624466607572	5.16186746730652	4.69973387413005	4.89011804896652	4.55671020023724	5.36223320792459	5.08425653796496	3.87640266795608	6.05111213167608	5.44260663030706	5.89866792732221	4.88299549327279	5.57912756305182
rna15389|gene=zmynd8	12.6150618826084	7.80303272129427	9.29618093936068	10.0132220169191	7.1950140766202	5.49714992004859	12.4885479184647	5.41308056585795	2.56974112600776	8.44236257172424	7.26526703519461	1.82644649009687	10.1049273563685	6.79190379643119	7.66922756602547	4.78359790190685	4.4506396452966	5.13153339731218	3.60212826121196	7.9022552917567	9.85974621657621	5.1769469960449	10.9882723587187	7.76251365274348
rna22207|gene=kdm3b	8.34535085740346	7.18728844153432	7.50514618780282	7.75398791478755	7.3510529539887	8.04082005294442	5.71698046815153	7.72678294084306	7.60390558808539	6.23365335033352	7.71403532924152	7.24611086409128	5.72488141458715	7.58936914751758	9.39983157040943	7.67228845563598	7.591185429196	9.56548007384874	7.91362341470564	7.98882562619727	8.43745499252546	7.23541532710157	7.60259996997118	6.84016109654069
MSTRG.25832.2|gene=MSTRG.25832	6.31050386637264	7.58881631092239	7.09029857784995	4.93570450971782	6.63754457560735	6.81978272662543	6.21130195618226	6.08367700876544	5.88501914338522	4.89654723060904	5.26436348529979	5.41038792833537	7.70321709191388	6.51161739575002	5.72551632965678	6.73891078529915	7.43424255267552	6.26602498082958	5.20369929899203	5.88003722806741	5.43963646299034	5.8789793789204	5.91089651423902	5.68273743186731
MSTRG.25657.1|gene=MSTRG.25657	15.912255026714	12.9706344783697	16.1947331178973	14.1220571039928	21.4283606658804	14.5029965621237	13.1412719318847	14.3553137346741	17.9299603273454	15.7759070193448	15.5257080078026	13.0378978806191	16.2471645844709	14.0854569485689	17.4752101145291	15.9207277469477	18.9677951634217	18.9366185297104	14.1165228954867	12.6568714678108	14.966115179775	16.1549087422651	15.4682694179563	16.596717332321
MSTRG.25989.1|gene=MSTRG.25989	24.2991705539482	24.6132761821712	21.1920748571144	22.0659902594422	24.5016443909149	21.8373086703226	22.289231656512	23.6622039087189	22.6674054849085	24.7904312089532	25.1147249037112	26.1777133616807	20.7181962349921	22.8749215785651	22.8964201601006	20.1204365198192	22.664258622726	22.5668671833343	30.065009101537	27.5582207508616	27.8100881010312	28.1639291715668	22.8987240896579	21.7362392987697
MSTRG.25119.2|gene=MSTRG.25119	2.04444439577251	1.76337739695466	2.04881510824278	2.21244960204183	1.71707722658809	2.03984739540957	1.54988120604683	2.19008089414489	2.08338082187788	2.21461438830962	2.43179629051078	2.67805991071259	2.62054852221005	2.06255889442765	1.45392810431078	1.58056886643678	1.77309503376219	1.73532989273728	2.40297697323009	2.27256721433128	2.02540880020857	2.13546970345834	1.94047004403573	2.24288030072438
MSTRG.5320.1|gene=MSTRG.5320	79.8918673177886	77.6822819639074	73.8903162339739	69.4004359751199	68.8785179594744	72.6800421641007	71.5516260772983	69.060181297336	67.3851214798503	72.1062489521187	69.3929249959411	69.102070485632	74.21143272318	77.4135487494326	74.3793412436783	70.0934862236571	72.4819334461965	72.706179321105	75.7501887304427	65.7855731290415	68.9278265363287	66.8255553220882	73.5397141985186	73.3220063786115
MSTRG.6683.3|gene=MSTRG.6683	0.470464632096745	1.39763995333428	1.42870818510541	0.678151291366008	1.13437099616871	0.905725120178352	1.5579405154381	1.34858905006953	0.994088709524525	0.997676096797102	1.21586330474694	0.8300023317881	2.56032977240014	1.68982552954471	1.19395642774494	1.78186727912707	2.08324878438418	1.36409289659912	0.738036431964154	0.109217252818527	0.45513164096734	1.66803591712628	1.38691299206771	0.479865537426453
rna10097|gene=arhgap40	11.1958156042763	4.15623192633162	3.40907766888679	8.01548559998119	3.01787568683421	5.49912183533913	6.07768402950888	6.93166639859395	2.72945315710949	7.6604443760005	7.32801285918538	3.21731898528799	4.27358231564352	5.32807961905064	6.83601577045656	5.65596096939166	4.77708334208803	9.14693141924793	5.37486498160396	4.32210400680771	2.34771906332517	12.2667503081232	6.97075381952077	4.82403015656166
rna10096|gene=arhgap40	6.30197440199982	13.4796105925529	11.9401875487224	12.114235308919	15.0524436988632	11.2181790442328	10.2985898785124	9.93950024104355	15.0251506156391	11.6984593347179	11.153954285041	14.6786557827755	12.6539041629723	13.1877843557847	13.3638213776941	12.5364570136981	12.0215505428676	10.2597010584973	12.5124702286288	14.2383891063224	13.8431923690401	4.21537718750625	11.8735087366846	12.4370760942689
rna10091|gene=ppp1r16b	3.19148417153304	6.7310048857887	4.34044686238116	3.22781355031568	5.85948542105243	3.5604022974004	5.21501202903569	6.18002740466869	6.19250347461679	5.04479978395375	1.8894787087003	6.09316498271483	2.86792618103203	2.60014292117905	6.48536242820122	6.25121491771536	3.95537283303942	5.62451847715495	5.15200561355224	6.29844076008029	6.0270192838353	4.97901264755005	5.6738103280765	6.06070015526423
rna10090|gene=fam210b	22.8314550539927	17.9463256700136	16.0849190597817	14.9829751770661	17.2283166394486	16.1018203791896	19.7628762772837	18.225917574824	17.8444233482838	19.412678257582	18.369173241735	16.9414060400923	18.0559729894307	19.1579048437886	17.1460318391458	15.1522312564177	18.1852204436625	18.4287322811042	21.0891421221878	21.3971503016097	18.0824356989838	17.5729009591893	16.7418060354324	15.1608085280251
MSTRG.19234.1|gene=MSTRG.19234	0.573307934694394	1.89437683510268	0.662695891560627	0.799241200269368	0.860752183411586	1.084956739103	1.10579110783006	0.98596733795933	1.289166225663	1.2679662565549	1.76461892115337	1.76743493752367	0.420768945929656	0.89064784718499	1.14672064342561	0.967699255823098	0.942643704724081	1.4664968643971	2.06046081600585	0.831295392761673	0.905727296377479	1.20250887260139	1.80718353813028	1.38557729670142
MSTRG.21085.1|gene=MSTRG.21085	8.74871996100755	11.1284057157937	8.35235820834285	5.22405988450576	9.44600510210694	5.79608506694332	9.48981005689342	8.29289043376925	12.2666694148747	9.54606887421934	7.19245153977629	10.1771494620309	9.80304556761496	7.90431253287452	12.2840127135384	8.8130787979305	6.48977004939306	9.10002839127979	6.73109704533838	9.35782341447736	11.0945762547353	10.671185558259	9.13441728910963	9.14095324663669
MSTRG.24246.33|gene=MSTRG.24246	1.9638616546197	1.64811421399694	1.9849554594667	1.53383568529857	2.06185340957394	2.02849742528049	1.56363467659005	2.03729029880834	1.99749224931784	1.70965162766926	1.70568258738587	2.30894646962503	1.65910774612334	1.87981390469693	1.83054348880819	1.62476638167702	1.9440290903781	1.92241350182797	1.42748908677917	1.91338492066121	2.28195891069347	2.14466298744021	1.96994622228909	1.78797427328944
MSTRG.15387.1|gene=MSTRG.15387	1.476273572412	1.34182641876308	1.5868124026817	4.07410880049818	3.48516654561166	1.96896667461781	0.438311954854419	0.568900437839068	0.850921462159785	0.312720411569974	3.70467823449289	1.44401547593507	1.69801217054383	1.87238926876306	4.29013380414741	3.81799137923461	2.64509681670146	2.68902726810995	1.53718300925498	0	2.20252629176954	2.16529682059977	3.8070214646416	1.54701376095532
MSTRG.24390.1|gene=MSTRG.24390	0.619752115574515	1.28256983137661	1.06751425885428	1.02628027238003	0	1.6365013494694	1.11465024508391	0.921891573612833	1.20950528122779	0.82184499660957	1.16947793796722	1.51701582578821	1.45373775463084	0.514468261425527	1.36800866015381	0.513395820390196	0.901880733708986	0.793408776539163	0.491202609903521	0.438703572460649	0.283058254279068	0.8663054990985	0.00289097622526372	1.89041884263002
rna208|gene=gatb	5.31827996967547	4.4756667030543	4.93823991142627	3.65226087472675	3.94701719750452	4.95238710770384	4.87027806628283	4.15556316682132	2.97061888175677	3.50378314966862	3.93001848337282	4.44530960710545	4.39607769066099	3.02612869669272	3.95267193704654	4.66452949064818	3.5536840315624	4.36408478519489	3.57564912301455	4.0854913263539	3.3363262632636	4.83869418400395	4.93944467399311	4.5673322938784
MSTRG.5480.1|gene=MSTRG.5480	3.32822112883051	3.17736518163075	4.76528654985295	3.09705072376741	3.16144972854623	2.67818268547679	3.29105355995329	3.83833325847804	2.40745460938449	4.25688321302806	2.12730395270325	3.06664751014067	4.07433880297477	3.34559993530864	2.35976265867701	2.75497259320203	3.18682389988426	4.4987716839686	3.77992500744943	4.57988718083468	2.41858689093847	2.78552299330309	4.00441927568999	3.71766889273818
MSTRG.313.2|gene=MSTRG.313	5.06599634090771	4.76962942930279	4.77825037847427	4.07565368197437	4.5387686974522	4.50992806965044	4.94328270274399	5.42610302295075	5.32771325349125	5.03575089051794	5.45568257558282	6.33344078777106	4.65492826802934	4.18561572439908	4.99286318791997	3.92113413402453	4.08379881035586	3.95597927864866	5.62383832128799	5.6768613980841	5.75497605755442	6.51427628740911	5.07713248374408	5.42505708843086
MSTRG.9445.2|gene=MSTRG.9445	2.22322592555646	2.93284370588421	2.40721598683443	2.41476266862908	2.30190642188819	2.74961611394333	2.28299673920167	2.43690138135517	2.66381184945401	2.45896727316262	2.38257131559285	2.47668267203046	2.2301885138081	2.67431732042176	2.30600310002252	2.31514941354342	2.62090720634429	2.82481125935398	2.2968186925677	2.36869993361032	2.41563724530016	3.15688151861136	2.06436122154626	2.99924957950304
rna28328|gene=LOC103475335	2.76235598423586	2.02122664586653	2.56303156006313	2.32019673400293	3.20647375864414	3.24613556658749	3.49923421161077	2.65886331786632	3.60355866144808	3.77966629004491	2.8275784412919	2.68490186278877	3.07722859906038	1.53165718407587	3.69924628831763	2.06687063372169	3.61527081200026	2.33830065046879	2.20283511431964	2.75265896135662	2.56397490923578	3.11832005171883	2.39804457434989	1.92071581712858
rna28329|gene=LOC103475336	3.07459520203263	4.01252076490964	3.68957295609764	2.4252327151717	3.05242021914963	4.10712183966075	3.68115663553255	3.32979488547713	1.87955101914783	3.84844864283517	3.89528862871012	4.37190933191996	2.83279754873323	3.84522954875463	3.86766546166748	4.53617723492859	5.09433246407545	2.46022768401153	2.4351287369745	3.79685463998159	3.24540428126324	3.85048912740926	5.41932450646833	3.97816710324307
rna28322|gene=LOC103475332	2.82841259321845	3.47325488647667	3.17492063749664	2.61686955209802	1.45456684042419	1.80265581149863	4.23834684802854	1.90289203365855	2.5304896600313	2.62489505240061	3.01912681739381	2.03968041689774	3.72532261449762	3.48730784734326	2.81437665409254	2.40718303060799	2.82777397196763	2.18159336413596	2.50813977472994	2.94798213345903	1.30187805933802	2.03281699314683	2.12820734529117	2.56982726003652
rna28323|gene=LOC103475333	2.20831213595517	1.80643638222057	2.81435577334311	1.75358814048128	1.92810704662531	1.24458840493627	1.80204211721519	2.6339759246081	1.485136557595	2.030918443022	1.82292724143571	2.53075625913484	1.53361345543473	2.17380955531913	1.66954979694986	2.22761576304899	1.69834683620523	1.36410631755856	2.19403832423573	2.20929856634859	1.44882897924831	2.02023812042733	2.45732979147416	1.45416834048463
MSTRG.9992.3|gene=MSTRG.9992	6.96281355392556	6.23317890307866	8.38655855001356	9.0020615304104	6.96818663199625	8.28745639417378	7.58627021012135	9.37749282154849	6.98441955793366	7.20519954240392	6.51212642550022	7.11292566034324	6.32451297212089	5.33524644556154	9.85219058214441	9.95230216252324	5.95129092940615	8.44420547566778	12.0062105438082	10.860917921828	6.70864672278476	7.26411217844333	8.23334983255026	10.1369146333076
MSTRG.5220.1|gene=MSTRG.5220	8.81701816249072	9.28943644832291	8.10754743718907	8.09900061026004	8.83244173138844	7.55464692063326	9.25770767776257	9.2735993035076	8.53217805690649	8.59488639452392	9.30825322579634	9.93686196550309	8.82610550229418	9.32563831829744	8.33007997091283	7.76061694475209	8.00219724036362	8.95787357718956	11.9885136298034	10.5950156827683	8.3988927062728	9.78268493485396	9.34310058068224	9.15400312506342
rna5138|gene=LOC103460220	6.49238829019814	4.04735296426881	5.43364615355141	5.43586170423927	5.71681329700094	4.14477411387297	4.11437886400776	5.65260046447545	5.53702906698386	3.29960920480563	5.10401623636355	5.09124907311036	3.90381792656722	4.84340292338899	5.14044075753784	4.19129205156861	6.28364482848156	5.3878696702689	4.33965553132793	5.45999855816134	6.16004771706996	3.56236636621482	5.25534829880939	3.2387742239844
MSTRG.8849.6|gene=MSTRG.8849	7.01061444820492	7.24559540021102	7.10132635042718	7.07705754052872	7.13055004723589	6.89332404645259	6.35144227781725	6.98620078615396	7.01526695129522	7.01143478963301	6.72511428711086	7.2450891523624	7.27287140864739	7.61317106441895	7.45317940217805	7.53244268423513	6.57497262739868	8.15263414780871	7.67606492593594	7.17559496926357	7.5063237260566	8.15890808928511	6.75493378111416	7.36445730005615
MSTRG.1686.1|gene=MSTRG.1686	4.34083065097746	5.1221460811315	3.68120709413887	5.27162982849871	4.69907364403662	4.48099515965006	3.51649606135048	4.8078697324611	4.73976757291219	4.60788123305001	5.48905788549423	4.86420266806844	4.17397856428302	4.01519452145202	5.64707173340989	4.79125443111358	4.49263252823153	4.85607467815853	5.42650845348393	4.79201645605269	5.31761815784007	5.19380842190351	5.06771005652324	5.95979827410128
MSTRG.5308.1|gene=MSTRG.5308	2.31843835714185	2.38024064858222	2.49253632050694	3.08150390485501	1.80993029663473	1.28022814049982	2.10134913645956	2.64289132432433	2.16579674432179	2.35566294914493	2.81843054610842	2.26081752055309	3.17134563217998	2.9634614600396	1.108618409939	2.93814594608406	2.26328979735621	1.27845385214791	2.46065752632677	2.13261921317131	2.3201068775924	2.50574565187593	1.25537912142538	1.37153198551749
MSTRG.24150.2|gene=MSTRG.24150	7.00463380005271	6.39768369335039	6.12441710725012	6.77910891821773	4.96823232536652	5.32833641874536	5.44097136880611	5.78364233165167	5.03438278802021	6.19358172582586	6.0095701178214	4.61379872915364	5.48353532507361	6.54202395877293	5.57941151676893	5.56898968405632	6.33093503093876	6.68495612317015	4.80049035974646	4.69511113775234	6.39933195186567	5.76633680659116	6.11632276074143	5.75901872746894
rna13012|gene=LOC103466256	1.22489900862793	2.21527946493905	1.64784364893869	2.76605259892635	0.735056532035915	1.47870912234193	2.56632464273498	2.42691817333839	2.22255605788004	3.18792652571332	1.15050341288826	2.66947122494366	2.82106452384656	1.73892096537679	1.85636299569573	2.24584049319084	2.51915986887086	0.590246827629407	1.40232763279616	2.50091052746628	1.26436806811559	1.35663287910941	2.91258273463959	2.48830338388953
MSTRG.16074.1|gene=MSTRG.16074	1.17957194652647	4.19689633153804	0.884531683013321	0.784866647673172	1.9273264786209	2.07938524073945	2.5916064821029	2.12966375889186	0.320784205551348	2.25368130629887	1.44926288309997	0.620310963002366	1.14244128933863	1.00888762962747	2.62494549058204	2.93127231670437	1.42984913080209	0.370847010945004	1.64226448804092	2.15944862895184	1.8390540951559	2.04625171233211	0.443534677311638	0
MSTRG.7648.3|gene=MSTRG.7648	1.98348713276251	3.38641667124264	1.67140111456709	1.41490455960185	2.24729321579993	2.33127372937082	2.01007899252917	2.36411257523031	2.43418676153769	2.80296495915706	3.21356732639502	2.33735152715382	2.33574968380922	2.62674534972808	2.16901330842572	2.32707899209216	2.46791000288643	2.71800236198316	1.88453275779067	2.53216232368825	3.28337015419339	2.12067339040358	2.40965496535935	2.43072040216674
MSTRG.13105.1|gene=MSTRG.13105	3.55330086250094	4.49101996883316	4.82539988747989	4.80711315418607	4.87475389761648	3.74876376694836	4.14227014968228	4.68503822280848	4.99844106340543	4.86258198602935	4.02352624218687	4.42646031151118	4.52308608910199	4.02056417338408	5.17961157003624	5.39041032354176	3.58890544086656	4.0468535078603	4.9780963938376	4.73791614778938	4.18062414897361	3.48103380077612	4.22998817758139	4.14485986998003
MSTRG.5400.5|gene=MSTRG.5400	7.6906065054866	5.92843667293683	7.97748809760959	6.3165667177231	8.40303534430672	6.43774330538721	4.99962321386677	7.97093873343939	8.0593682107577	6.99920249549837	8.97116109213669	7.91003492618062	6.88896039028111	8.37106367154906	6.24838107118758	5.28595450037767	6.24135177866871	6.55725150374976	5.17893657352377	6.92059001136679	8.70478817027917	8.4291992908478	6.83266562824768	7.7163525963982
rna28819|gene=LOC103475455	0.0342372835976821	0.082508882999297	0.625040497749096	0	0.0191968442279766	0	0.467123998887926	0	0.00232184550376471	0	2.0601030729875	2.10379302183486	0.192026275217707	2.67694113845891	1.59011150442877	0	1.12494772041247	0.0808199662131496	0	0.037156384979499	1.8071992839732	0.0049038582304656	0.527291846051319	0.0391561472697833
rna28812|gene=dlat	31.3791092360005	25.5632741193597	29.2541614391006	30.5859315870846	30.4054519698873	30.9065256016947	27.4124758882006	27.7669434942393	27.3858126410219	26.3470456185717	30.2498268287485	19.9078375415103	27.0797626751306	25.8075437605084	29.1340047100583	30.1433004430792	28.7547940123442	26.4405712947292	27.1644893220125	29.1682092606339	25.9498698178934	20.0506211605583	21.9345814772741	25.5853221845311
MSTRG.4079.1|gene=MSTRG.4079	3.2270104188278	2.81354289635623	3.30597703928783	4.92978696956168	3.8627172564816	4.26625718227542	3.19179745427713	4.71987046350849	3.20842757891753	3.50477774206138	3.71276275406786	4.53712692478952	1.60462931033908	2.65312678970688	4.07817041812685	3.48024375470341	3.38327620553393	4.92818639326331	3.48795211498078	4.34968842239591	5.2223396126337	4.01460863850628	3.38705073977647	2.87692643418447
rna28811|gene=dlat	0	5.15884250340826	5.22491216823835	3.95904709386839	0	3.1436056572341	4.38244318865032	2.4692970053981	2.84140512576975	5.16540336456901	0.873010174379646	9.1860276261568	6.07646652910044	5.2774846047996	1.2147294130344	1.27754647606306	4.17705225049756	3.45672763612641	2.84557126343698	0	3.49679582076417	7.09814895322949	7.17489471483852	6.07724438832998
MSTRG.10331.3|gene=MSTRG.10331	0.53979525385397	1.86888856482915	2.05279139579544	2.41859657997943	1.27833057680111	2.77184361902546	0.965479907169204	1.25849733325381	0.335344014893584	1.55368197866517	1.70640955261469	1.91806330666656	1.93594788018242	1.43583500514616	2.26074736527171	1.49180662007227	1.06603689959607	1.55271187573541	1.82116208996191	1.52959779836158	1.11772086535377	1.86892637782545	1.36454312998626	1.54704460450517
MSTRG.13111.1|gene=MSTRG.13111	3.11407111744955	2.69295240352389	2.75430023000822	2.55734416582927	3.40245678269174	2.9736470907513	2.56563827773744	2.7239267707102	2.95203715806004	2.73151776076449	3.24685652123553	3.52955744091719	3.12230979082899	2.78831014474564	2.63079574239365	2.45949004482154	2.59872879328737	2.97624942698623	3.32019526616396	2.34234930328482	3.67025168809586	3.48812957838392	3.17016839241822	3.22515098639173
MSTRG.10312.2|gene=MSTRG.10312	6.82815711033994	5.82515855831622	5.94270086281026	6.48077582900064	6.17497520054135	6.19539294805498	6.77088256473843	5.89675842494614	6.10992175020026	6.1308221005793	6.48946695986028	7.16997707923893	5.27889286090811	6.29960273060961	6.67068344776822	6.70204004217741	6.5010888316577	6.52567484061607	6.54863305233925	5.73810084869618	5.69444851126654	7.01678032838835	6.97840581324434	7.71015032799046
MSTRG.16902.1|gene=MSTRG.16902	0.14831263437724	1.0029303815544	1.07760379243207	1.31673939492677	1.63293822576475	1.25040392029901	1.3312980997682	1.14779740526835	0.419260306738356	0.676537462048487	0.700674977291886	1.8776865059737	0.532162225291527	0.736206155723192	0.43840061618116	1.15947042329117	1.2534323146505	0.463683360125556	0.818144539967923	0.788527784130848	0.446881869269158	1.54699769854457	1.00396818410661	0.698453158199422
MSTRG.4949.1|gene=MSTRG.4949	2.14985065243634	1.94067679520903	1.46404034273719	1.40731441448815	1.62984468362424	1.61435247718911	1.70549588541066	1.43554549295743	1.62367076809695	1.58955090780377	2.22936674983631	2.00838227456387	1.33504356878229	1.58969414068985	1.37562485370532	1.02782138314491	1.52467207711089	2.70198241477455	1.98169092607553	1.64831637934141	2.14722099271693	1.14615427210556	1.41396996958082	2.3420014769724
rna16149|gene=LOC103468061	7.57959940132782	8.23317201089601	8.12562163714582	7.70366509478171	7.06656321778648	7.45539447865399	7.00896151081191	7.32580622418961	8.2550401768733	8.12539961386979	8.27469521674277	8.83242587129567	7.69330199579651	8.28360071987764	9.00223926541198	8.2911155754984	7.79692697838009	8.16751244857667	7.51860182557626	7.12150935663568	8.44445759660031	8.27312341844135	8.28949220299464	8.39030352973642
MSTRG.25780.1|gene=MSTRG.25780	0.980161122440586	1.3158760021738	1.93749794367435	1.34950825032324	1.4812110489541	1.58602269740749	1.45852783862105	1.28904025263887	1.50763385926196	1.66569160968521	1.99750758109629	1.44314218782625	1.29298790676301	1.50137779954041	1.93041695272327	2.31006365115402	1.94339925147235	1.62231215623929	1.48425055292514	1.17507067497666	1.34637128175748	2.21712573385881	2.05909781644408	1.42330953558481
MSTRG.11010.1|gene=MSTRG.11010	0.356549530486396	0.764663564361102	1.27162595260508	1.38061112371809	4.69318661977945	2.60340209032519	1.13990682745402	1.71081618698955	4.24163214311866	3.8401932673546	1.01457202178565	0.141941995783245	4.34221694939681	1.44580367968353	0.367870208646005	0.739801430392019	2.80919611556969	3.94662435185391	0.191139225138155	0	1.21064076321415	0.976529456809369	2.37009144444678	4.20329646775156
MSTRG.8574.1|gene=MSTRG.8574	0.175405801530378	0.18304656611703	0.839803702016443	0	0	0.235055768376088	0.17671093001618	0.74297878050258	0.130083875688127	0	0	0.351442168412027	0	0.3524361031785	0.534457490331434	0.634850883175272	0.332912547830371	0.169255311031746	0	0.30126327164129	0.577453198536604	0.30602580551854	0.892890901198117	0
MSTRG.16352.1|gene=MSTRG.16352	7.16906030151215	8.831077478133	5.64318877498267	9.95301461379581	6.36322952869073	5.0900352717671	6.48815971261021	5.91028735359638	6.52534485298304	5.19403293536961	5.71809956561684	5.95377046098722	7.84837861253097	4.40146070156746	6.07048733986419	8.44084069318096	4.22221182667031	5.05527664430519	4.37383250701835	6.36907092305538	4.91105138735668	7.51038914509841	6.0572563568938	6.00942004676029
rna18866|gene=chmp7	1.63398298098577	2.53041395109027	1.12720320353216	2.91565144168044	2.383564899902	2.86255583188265	4.45861950631008	1.95336367767503	1.79101500346899	3.04561375281144	1.62746540065112	1.49321191130044	2.87773444449871	1.75674670996743	1.86890818647031	2.42056831969652	1.37052638430372	1.94350647360615	4.39608864697483	1.67772130364939	2.04123157682639	2.25816035556196	3.40531542911797	1.96680762729465
MSTRG.3419.2|gene=MSTRG.3419	0.7606140751765	1.91619067506093	2.11204730796934	1.32140490068839	1.43204479985017	1.5466873173128	2.08732769618215	0.459621592343635	1.10463941378674	1.5470819904197	1.9711589962476	3.11412010625429	2.58029680781788	1.35878370705955	0.798987139872243	0.995393280578562	1.14057367833901	1.49418837483695	1.01402999960348	1.01679176052967	1.37788028708641	1.12290897461908	0.868785121483626	1.22065430155886
rna18343|gene=stard3	1.54362886785243	1.83661416409373	1.46544381644835	1.82651685984152	1.24341589943268	2.24982811542581	1.36529501301153	2.10017655284921	1.64208895817329	2.39545641292125	1.83134731970457	2.60285479478003	2.08511495104141	2.10941320480761	2.40370724972083	2.54491732625319	1.4051581071609	1.75154954335578	2.15242222801963	1.95362529080734	2.01495805462906	2.41962667910587	2.04175026648347	3.53400684543898
rna17816|gene=LOC103469064	5.64647338146279	6.1015280209197	6.44789609007249	5.70958894302025	6.86866465079022	6.69851511027672	5.24111823048149	6.10419811943812	5.53436786668756	6.67425949702334	6.33162290776266	6.42913599765475	6.97677352715073	4.71326205172033	5.04598884297212	5.97682589814493	6.1250025189176	7.42570523546927	5.01096174259548	5.9956018585898	6.4625291873973	4.88747793252016	4.7645172174566	5.98464274472328
rna10845|gene=dnajc11	9.10847289521927	8.87003502839024	9.66860947948511	9.83550705761951	9.45125324943828	8.30254276349533	9.79209526380452	10.077401605272	8.64836309960915	9.25358461025328	8.82635413728702	8.88687971168184	8.40871896158524	9.62340865013065	9.354807213335	8.05701887143406	8.51695083113453	8.8059489439111	9.35993540584067	8.94107830436522	8.79255946076561	8.3490911907693	7.78117015302908	8.53255399299629
rna10843|gene=LOC103464929	1.77073665677038	1.88896705543899	1.85660049814362	1.99417966374131	1.58467922233999	1.61619729394893	1.91472067084811	2.13648076760813	1.84727659248492	1.79215439579973	1.61359148551693	1.53118962331415	1.53969407177624	1.84908862260327	1.26499853765857	1.78239134336017	1.63653102321028	2.16620543556641	1.61898510817943	2.26550086038978	1.5948532155459	1.77928704562905	0.692605629167555	1.99815072173136
rna10840|gene=LOC103464927	3.25068353788279	3.8926469701054	2.75103963373626	3.2994218318929	3.32145563566857	3.77161282712738	2.41149566001792	2.62583254059256	2.6105837305585	2.86453835706115	3.12186303505802	2.58489550202246	2.84968183615467	3.22639916879346	3.25098057479444	2.35840493600296	2.69266313800291	2.77170256271528	2.42261931451438	2.37856409986222	3.50604236435823	3.6695620795314	2.95827284214652	3.55403588498733
rna27318|gene=rps25	599.094741142195	570.33500940575	532.405829775599	570.252639163899	553.67041136242	552.906855466578	589.90194241251	558.565004092932	500.456244986691	554.385951017834	528.819926093699	479.773692227301	563.15477909049	560.557770917039	588.45102416563	549.317264666542	550.095510666301	596.341248611188	553.0334719165	511.254675174563	500.099315450124	470.765425570792	536.108424305918	518.104078760382
MSTRG.20361.2|gene=MSTRG.20361	2.77099808060889	2.63528121747799	2.17556072474029	2.03652335935461	2.5549829555025	2.21395338342584	2.3412136062605	2.83373442999011	2.5918357635427	2.45534283699639	2.12659418482386	2.72202113441617	2.31246458161038	2.46599054832041	2.36376765078447	2.1592040887031	2.56885923458427	2.3391608636372	2.98429746867306	3.27604333009789	3.51242834230865	3.22849082506317	2.46463705581431	2.96360497925804
MSTRG.20511.1|gene=MSTRG.20511	6.36961089315557	6.89444254964963	5.56778088101088	7.09075538088891	6.47579291738567	6.66436495432519	5.76825325897885	6.91341046450495	7.28363125693485	7.06991969675258	7.38675904712789	7.07195233521554	6.38924805171808	7.55364395524858	7.08409656373642	7.7958364315349	7.4042835907776	7.97370497803977	7.95785319627419	7.05788331254557	8.84751081441681	8.12089738670649	6.67292586380341	7.6809744649654
MSTRG.26326.1|gene=MSTRG.26326	2.46134629190133	2.30043077105341	2.27179216002152	2.55184146668948	3.08451758567449	2.63329792991617	2.58005624241411	2.09928798026955	2.85669967352679	2.7536493330565	2.93067568593105	2.58515429349605	2.74640728482069	2.65427962391635	2.67997147449652	2.62037800543581	2.51703156849072	3.04989993219245	2.92526604171177	2.48246563420514	3.1654940219055	2.94334262282341	2.56625876551501	3.00194101948807
rna36239|gene=LOC103479949	128.349563993274	117.603087687811	122.264458408354	122.224289306714	119.43265031158	121.149596400833	116.580215294165	120.778775475667	127.732991884973	121.718415002895	120.546943299405	116.939197856057	117.936570803854	125.101035700211	120.894416103857	117.046177764117	121.248806681395	122.652467053349	132.326809448245	120.679132537293	127.441183771333	120.882396775707	116.580800371374	112.26851850052
rna36238|gene=lactb2	6.2000634812254	6.37806846272258	5.19319600335697	6.6481712854404	4.77510877861841	5.86635961570456	6.53303351391534	5.80126995482334	6.05744191537324	5.36523869527934	5.71646900718399	5.45830853386556	6.06997933236676	5.9593732521247	6.75613181214382	5.45710882564488	5.30474475015185	5.58111347494831	6.68013478409318	6.1504628678268	5.60150699998988	5.95885455548989	6.24643396119946	5.70312043036267
MSTRG.25419.1|gene=MSTRG.25419	8.44668261397328	8.650666310587	8.09036303507263	9.23715129962635	8.5698639260916	9.53756892359909	8.77469167428468	8.84975711907843	8.19011907328793	9.55580976082569	8.0581271737407	8.37953528415242	8.66301897531214	11.4714647496135	8.90749536756596	7.80350769963005	7.18109723409903	8.81005629291058	10.177718077201	9.45165542916006	9.53317730147638	8.84078886376201	8.14279591048341	9.88105273742532
rna16854|gene=LOC103468448	7.16192356001113	7.51572890195821	8.22314605500864	7.38972925051136	6.77647754452505	6.73141167964647	7.80349854606078	8.06552280501539	6.93074090214966	6.898971122695	6.29602983013867	7.40904849904964	8.48683725303641	9.27185231299769	8.46663431278214	7.97302139165557	7.72784881001193	7.37884468455649	7.74440391847008	7.06741649896779	6.49841539582138	6.4939192204775	6.57273072899502	6.93519898578191
rna16853|gene=card10	2.58226435789144	1.4764186081035	3.26085120721466	1.43200599186221	2.19542002764423	3.19969493254732	3.17873750237452	2.95690829679676	1.94312110252994	1.8589879457296	1.28090219680294	1.6725076510357	1.56123700027968	2.70373626299082	2.94233357615892	2.31063508133538	0.441406320858336	2.08063270792871	1.79219705999393	0.965839905704422	2.10064929748788	2.65335534072353	2.85722129241042	1.49182115857247
rna16850|gene=tnrc6b	10.8937869912067	10.1244298369549	10.5881564496046	10.5429111894319	11.5452791033766	11.1898843420364	11.3597765438395	9.11119436916746	12.9457947355695	12.4335618970708	12.4976850786752	12.2484152781887	11.1355419216569	10.6139069439732	11.5105607118903	11.5934529673948	12.9629850910287	13.5612958311144	9.32332111513066	11.1537600910828	12.4960322698488	11.6605705802939	11.9177609790721	11.558123033029
MSTRG.2121.2|gene=MSTRG.2121	3.25219959807945	2.89127168260988	2.72302355740495	2.90779924246316	3.37028319494324	3.36690439577433	3.05165723175293	2.90094178809144	3.05381963761826	3.10206330169935	3.12038991501912	3.40857617719756	2.66459159087467	2.91684896152096	2.8787495056899	2.6092987186519	2.91660546330171	3.26142129250942	3.0040118233352	3.05867149398637	3.33621815762101	3.43493171200464	2.93206506440713	3.22357067064522
rna36233|gene=LOC103479938	2.79873457594519	2.96430714550334	2.4176155624433	1.10180822164166	1.53159237714982	1.03339822943908	2.00252852980155	2.18846792028339	1.42571511319211	1.28432595936655	0.734807725925855	1.90282377447742	1.3065217665762	0.885378829916051	2.28408284575281	2.20552883121186	2.13306366821634	2.9358577206864	1.49381860799583	1.78367920144046	1.65480267523332	1.70980111298876	1.32255967356761	2.39398032264734
rna40298|gene=neto1	3.2547105705436	2.60760977687734	2.68970027128382	2.4113010620823	3.4295821182787	2.69593582845927	2.34834424813122	2.29420454138811	2.37714765277841	2.38712427284957	1.99628884553735	2.42378973085444	2.44723064907259	3.5898235881309	2.44662259085961	1.73426287811072	3.46006232982014	1.90949038495463	1.7992887130196	2.18127810818127	2.94883334948622	2.16242387810493	2.52112205992581	1.15188804266421
rna40299|gene=neto1	1.17850413935882	1.76203357656046	1.56799511454302	2.29522759030205	1.25741501152676	2.43426510607954	1.71608184928994	1.88495594446634	1.7684191069047	2.46067426295482	1.42026749068482	2.14210749911113	1.50572548482138	0.636635314474405	1.90292986691501	3.14841968510982	1.34619673100217	2.55877452511408	2.59400173816022	2.41364421550685	1.33746885424433	1.80985411084152	1.14533255337483	3.11205113508252
gene26509|gene=ND5	1186.43921760054	1215.73766084872	1001.85070690943	1101.48983392906	1109.46424114233	1150.55698840721	1158.88094512182	1246.75701483742	1038.54642286975	1098.61946023759	1050.2491785328	1459.4597772292	1170.35162473515	1189.87660355638	1054.89271179593	1015.09342153125	1195.6858037388	984.87511832887	1476.64078546666	1263.18777942593	1162.81663466535	1077.94024939813	1219.0095224762	1150.05458488304
rna16276|gene=prmt1	85.864350063975	82.4337860521768	82.0565078923746	84.0701888849208	79.6492020732506	76.953489956232	81.4189562557735	75.3494702864782	73.0383110264435	78.7380517643343	78.1063625618046	67.4450519117465	80.9484122373156	75.1609555968037	74.9146034114478	77.4373718083025	77.6293894883638	74.2391058985014	83.9460328058617	78.2166078434577	70.791318674426	68.1276433697274	74.478275618719	68.1253884773693
MSTRG.6277.1|gene=MSTRG.6277	51.7251681388922	52.9590870592802	55.7789750377164	52.9479361699102	56.4477739523704	59.0669258448132	55.5307978730019	54.4725277272262	53.3485506481165	55.1546877910565	53.860806786212	56.0745323684959	52.1970777452604	54.6402267591137	54.9875838116495	49.9740695964791	53.8096072782545	54.8949641380009	49.0734476466964	55.807809294233	54.8580862693958	52.4906090664489	56.9543232877125	56.0645779673754
MSTRG.12244.1|gene=MSTRG.12244	1.3528349373153	1.4702525163953	1.5797205036753	2.22275005591673	1.53677123993642	2.01156434519446	1.82677391933975	1.32947855880245	1.57068905766382	1.3346103017913	1.77533685470721	1.9115327231074	2.10923166913295	1.29745462774529	1.15547702676972	1.54235071408294	2.3699990871614	1.2210139599256	1.49550384921627	1.75532782392675	1.63777368027807	1.59472032533141	1.73857294049684	3.56286121391557
gene26504|gene=ATP6	8783.4844527094	8764.86850120235	7295.73470979358	8822.22989828175	8130.88345857575	8532.78707153359	9478.14727228552	10018.9682362212	7459.3920315916	8098.72692798902	7671.342379097	11272.1900667461	8940.09645399883	9746.77346486728	8290.69731598823	7692.2384805465	8290.45084190355	7750.83614190789	11091.6419452323	9579.64939741839	8840.94283091799	7815.82200951713	8768.46170367247	7929.74850614999
MSTRG.20505.1|gene=MSTRG.20505	8.90927411739465	8.81778721007526	9.06461735360762	8.32847179189457	8.22607603156488	9.18096797019072	8.46657062248671	11.5885130856006	9.60390563885897	7.88797467976011	8.83538583325541	9.19677330833355	7.99186657285301	8.58061272964722	8.79239855519088	8.981820624679	8.06610936266177	8.59415567689925	8.96875115808765	9.1937069924824	9.00483355887962	10.7332737238153	8.14668618197481	8.03071018761413
MSTRG.160.1|gene=MSTRG.160	0.599028951835346	0.632936989982587	0	2.17565145596224	0.687018111759789	1.22472795166602	0.366617806104997	0.643876250069368	0.635016016537153	0.569272593877379	1.06124960034631	0.604584075335673	0.940354841282187	0.121865081131527	0.573036572236964	0.731727478984486	0.738701014180176	1.05344945210343	0.963799060341001	0.530805499707129	1.12808653687263	0.575876813989301	1.45862891365578	1.27969888314319
rna46926|gene=hyou1	1.81473231222669	2.85127426549525	2.07714533684707	2.30959064848253	3.04480206958903	1.94833204348919	2.23399973622986	3.50061263858673	0.122775512549981	2.97650450850327	2.09730486507714	3.1363511873867	2.54509655802202	0.909645320262517	1.1639179547067	1.99610883789502	2.29794424845893	3.76303632035485	3.55181550862633	2.54612908589033	2.3119073917449	2.77627500788903	0	2.89766927911796
rna46927|gene=LOC103460280	6.38340226799541	7.38501837954682	6.43873420333037	7.1464106852093	6.63953932293567	7.58893927193049	6.86535486908524	8.06914914819076	6.71491638915627	6.66455558117875	6.53173861165529	5.60535806989788	6.25383946740475	6.63076611085291	6.78178550446514	6.41045537838908	7.30346657472186	6.1388512714837	6.13930166752928	7.97630050006337	6.31527016624231	6.78711959344534	5.7780806073686	6.89869417757944
rna46925|gene=hyou1	10.2559346378692	8.04695285006808	11.8112338480471	11.435738505559	8.91842132118827	11.3166227333329	10.3953270477978	7.61847292477621	9.00906125857034	8.49175841127475	11.3086836242957	8.67089428611809	9.83662803045273	10.0578272625599	7.07447168671705	8.64243121604765	10.5648580079944	9.50684822264167	8.90972209576961	10.121802917166	9.50463498382722	8.52097972550011	10.1635691664037	11.7217724426833
rna46922|gene=vps11	20.1184076624386	18.2220017215514	18.5476741306917	16.114999505665	18.2748633028098	19.8180846937374	20.6638351270668	20.2820540279326	16.7672792538537	17.936077491007	15.6344421954206	17.7183007026053	18.3862194001908	17.7162358968918	17.8802298335637	18.8417957139016	18.2154593361672	18.6893082060105	19.4837820823719	18.0898780407341	17.6525629349055	16.7777115987627	19.2884267026351	18.0231417035141
rna19502|gene=LOC103470104	0.627719285844302	1.19824965945651	1.22184555006491	1.10983670469933	2.38383231831318	2.02402408854278	1.18790601069354	1.05618297160502	1.37926592855057	1.77972589875349	2.1156103874974	1.65630580470381	1.68509702134527	1.92540414236174	1.65491956734716	1.30167899849244	1.52273926311954	1.25050405137019	1.05327053200774	1.48686070369717	1.92251674172534	1.42696212645349	1.17662732368233	2.13125991187338
rna19505|gene=ostf1	11.6797370224321	12.2802073557338	12.9923228097456	14.3818707272687	11.5164191175425	11.6469174285866	14.6526385649023	11.7627707515101	13.4065337107373	11.7026905230867	11.4842628275647	11.892461693299	12.9580782938662	13.892074666725	12.9896013697272	12.8159664394854	13.6389921966586	10.6794829374295	12.5586470151659	14.2156223004383	14.2087697969269	12.9427911844316	13.9971370804413	12.0953723141716
rna19506|gene=mapkapk5	3.83121802480978	4.70424605117915	4.02369362567813	3.44737153319731	3.81546023949142	5.01232411443313	4.42434742507312	3.46731302761845	4.42703359855458	4.05822233476743	4.56731987864237	3.74351056377538	4.33403514916491	3.32023900585317	4.34902598112067	3.53794716053156	4.15040044223101	3.49326585407907	3.61558118343229	3.43889519692275	4.18852775597252	4.26829023384933	5.00626001714701	4.53677919472234
rna14569|gene=nfya	3.61003499392575	4.96885565418271	4.8694936536217	2.85745684311856	3.43489245128693	3.74309791879564	4.59758372284147	4.44868371201849	3.98092664598052	3.96021841931465	2.70184946960843	4.52931183578974	3.52730627868152	4.86631428280165	3.87593228868265	3.74449151822383	1.80697134493521	2.63809011454055	3.7804959459517	2.93629553954649	3.96394992835961	5.58935993578162	3.82624012616833	2.11760556929827
rna14564|gene=kcnc4	6.6057543193178	6.53860037371713	6.19071297742566	6.11170073168034	6.06906035734479	5.67592437139494	7.61967013026246	6.45882791472766	6.75581103880803	6.36673527851574	5.52310151929567	6.61966163188201	6.36127605204033	5.82082528471333	6.94820166138286	6.37972003760256	6.1537890742946	6.33264601411401	6.58603593147523	6.3069949681434	7.41716315184012	6.031461698805	6.94412160720429	6.61572969947698
rna14567|gene=ahcyl1	27.3010528804907	24.3275882390122	20.0453168831976	23.4156544628341	23.7062349745384	26.0273285074891	22.3644454274308	20.0961036705246	25.7205646120166	22.7628127323996	25.4040805727484	21.8727249768969	18.4182855359464	24.399073660407	24.0859272077107	24.2053304669072	24.2175499841611	20.1304405494027	23.090703174007	26.7123282235076	24.2796195030555	26.7289956896126	26.176644429007	25.2229568014869
rna14566|gene=ahcyl1	35.1953764923008	33.8742952359228	34.9383111888459	27.5507692260554	30.2478839428124	32.08434417915	31.6179385590714	31.0651192919042	32.3434327021344	29.0195508883906	31.3596362865132	26.709414202552	33.5931086777671	28.6218109917064	32.2529158614615	31.9217265384734	33.1542451936209	27.7819976246262	27.7243719935329	31.5483821427096	27.5809745686286	28.1263335644788	29.5438748655143	31.9297964095587
rna14560|gene=rbm15	4.37195728900131	4.29048665138341	4.7268827588716	4.66909889598284	4.91037713400381	5.24953483023434	4.38360293387073	4.00869090979675	4.80812960521381	4.3981144664912	5.50194297826206	4.93558067665621	4.38151116516518	4.90064114542144	5.30965642054292	4.77122736693468	4.57786136055691	5.72575607097848	3.93702234434824	4.03382767029379	5.09421654626715	4.7750106172864	4.71986272890268	5.21265209694735
rna14562|gene=slc6a17	37.9362715971177	41.7087594328002	37.4060444446599	38.3055635563169	37.3015129872642	40.9546976568274	37.0223882886358	35.1666477659094	42.3642286191239	40.0942639219292	36.850363404313	38.0997201696222	37.6811041457491	36.5656452225006	36.9673547895066	38.8014128207313	44.295092810065	44.3631925528986	38.635332545124	36.3243515244297	40.8287844840934	37.1815156204854	40.324026110152	40.0822539923752
rna18458|gene=LOC103469598	2.25494964053465	2.01473972119899	2.55085317020347	2.00057011892357	1.82601688866052	2.12065676251667	2.15300784387477	1.76776673096892	3.37730974688546	2.74715470466053	2.63905560155061	2.12385359570033	2.40797717079201	2.16467871950796	1.83513516587574	1.92936247560666	2.64574352684593	2.17910763599294	1.68538397720428	2.20288618607913	2.51071081203865	2.96536571602558	2.33372215061925	2.19833532823996
rna18457|gene=LOC103469617	2.08460704463067	2.18587758645702	2.08500613642982	2.27881926591316	3.0747597779858	2.56996689171107	2.51934387124326	2.20096645847511	2.36835302277529	2.20674547832559	2.76335040863122	2.23709942750065	2.95878239533869	2.42642579159134	2.57473068555442	2.70755911560163	2.798442858067	3.15552707735331	2.37751804816384	2.12777696593127	2.56413811687777	2.63822741786403	3.29832602176398	2.90624724745358
rna18450|gene=LOC103469437	7.41707154224683	6.39558886020677	7.76896811606258	8.425090639231	9.04717130790356	7.12365721265564	6.94559768644072	9.94736997679946	8.37961209696897	7.6164615557548	8.61082564663381	10.200158326521	8.77184314426177	7.7336428152153	6.81370993850874	7.98701562018455	7.5468748948462	9.85554054440144	6.43773079178326	8.13544553184876	9.79828744603663	11.6771795198822	6.286360771902	8.73062215374083
rna18453|gene=LOC103469435	4.50784971552842	5.68239991283845	5.5650341961061	5.67267709729708	4.28304109274818	5.01330119373737	5.2998692641304	5.50399334421724	4.67826803804142	4.94671857485375	4.11637812563256	4.48735065830939	5.41907031327227	4.85763735682558	5.08835993542429	4.67679816616256	4.45079130317126	5.07086801435763	4.29606020389471	5.84473333235706	5.25999276719327	4.66757492399902	5.06830908163052	4.72197659340638
MSTRG.10771.1|gene=MSTRG.10771	0.222827194644066	0	0	0.359689022241744	0	0.331327368566651	0	0.383215236756261	0.314951583081229	0	0.5263524587869	0.359829749185289	0.399764376970205	0	0.213158531701673	0.871003144066557	0.183188335239528	0.522483786228434	0	0.394898777559893	0.503551671531551	0	0.180860589937996	0.423131783154162
rna6282|gene=dync1li2	3.06422402188387	3.12890465099178	3.77080576455318	4.09649781109291	4.16662992153588	3.17287344655307	3.25230834247235	2.56492768482881	3.45663519873666	3.70249030047222	4.59416219992232	3.93527005832271	4.24333154225667	3.1320597077019	3.67963645732229	3.25156887018089	5.31685564692228	3.68685149393896	1.30662108283448	2.70944933483797	2.40128001447406	4.42397245594442	4.54488920370196	3.74576661769737
rna6283|gene=dync1li2	9.9800522474656	11.7311259268104	11.5725565961453	14.1839383703894	9.90431040494237	10.7725954891564	11.4153352819213	12.5289041665986	10.9106723589407	10.1596502384782	11.9999802658543	9.49327247769069	14.0666613834976	12.359058993992	13.5645841032016	12.6052467686512	13.3559594276743	11.2885982570427	14.6109742476027	12.50121949635	10.9688749809086	10.1663303525684	14.1219640590079	11.8584962072281
rna6280|gene=LOC103462368	21.6650830536217	19.8844615214176	23.2233146673481	23.919059259286	22.9086776986896	24.2005391017519	21.5316299299419	20.5731249813408	20.9629545569371	22.358003691064	21.9763215780487	22.7082409749332	23.3690038144328	20.7968467303692	23.539524950575	23.0011500033581	25.3203033817695	22.0761140039134	19.303925511266	20.4893385307362	20.3393119491829	21.0205890104909	21.7529825464769	21.5986753799742
rna6281|gene=dync1li2	1.61000404773189	0.73947337143569	0.725683458342347	0.725156972223746	2.90197725883998	2.47136664812133	2.96557401176761	1.50517728428874	1.36042937639047	2.30060013263962	1.56184098707582	2.14277249197754	0.843137228113005	2.07152126772032	1.07535511213306	2.79347246336526	0	0.800507990830685	1.4846084192429	1.79759298192907	1.80894245222329	1.97137091095387	0.809659060850337	1.46276121826542
rna6284|gene=cmtm4	3.63875171988389	3.73576351800645	3.49210226107888	3.46001080050718	2.97864195700156	3.60338354862579	2.25451879420151	3.04026396711132	3.44610948865803	2.95377530785376	3.14348918136578	2.97368085601065	3.11169453752013	3.24239582754468	3.57951110821161	3.18169784478769	3.34267517371598	3.13189897794163	3.41316000672661	2.72828262752693	3.3957170209892	3.27151737158343	2.84618363722415	3.66466450456448
rna6289|gene=trappc2l	27.9477990287319	24.9919608328692	25.2768115877185	27.7527544599628	23.974563072445	25.6207456555419	25.649199768112	31.4566852102855	26.1743383368073	29.3666138082952	22.8405852682453	25.1340193525754	26.9722797496178	31.3095206143895	26.3728555774345	28.4657128514185	24.346000475011	24.86302155156	29.7337549190258	27.2480156516326	26.0160095124281	23.3726555194968	23.7907405572133	24.0493827452635
MSTRG.2814.12|gene=MSTRG.2814	2.26467706095629	2.08043253437523	1.84237306213784	2.62523598883679	2.45992865012387	2.25938827841856	0.000156018354791487	1.85843743525929	2.72487982951912	2.61844722394279	2.64585544919889	2.14052985607475	2.21987667182584	2.26365764708945	0.375303919418567	2.3866551208263	2.26671133419802	2.40195596484166	1.16024228270406	0.00338835427792323	2.85240784043835	2.7630211477084	2.34420963656745	2.14278144383172
MSTRG.7028.1|gene=MSTRG.7028	10.4481139015035	8.98524214279862	9.15222949316941	10.295662504385	8.08461258793389	8.45316759505647	6.96307237880243	10.1579183497288	9.27516290725952	9.97451699054468	9.18775823950253	9.00865494693336	9.33616080203727	8.9518924498275	10.5654956763968	10.2564590985032	7.19598604803101	8.93690613422286	5.6583816811873	10.2116744563972	9.39427236303588	9.79499942411866	8.97097060588632	7.21279671085226
rna41654|gene=LOC103457275	1.12882500003379	0.588989878271052	1.67112409883834	1.65376251698557	0.885985852692982	2.64407236754206	1.77999974408931	0.741642875721494	2.03439275740465	2.29939780069261	2.37712605908054	2.71258148547686	0.369151688135202	2.41799733101767	2.09029035303731	1.41714243646723	2.78801887788486	2.38198697794837	1.14137690491002	1.00749702280695	1.91663899228	1.84371039002668	2.29410272703876	2.09264112546717
rna41659|gene=LOC103457273	26.8310320273416	28.5513626189825	29.2654181727361	27.6796062308405	25.1003952820791	27.6571670349702	27.1722761440004	26.4008783773548	25.8373765818566	26.0815661358594	26.7117423831253	24.4220535325965	29.0051744821387	25.1115581417725	26.8460957270494	27.8354125452642	28.0685326124319	27.910914406122	25.4740948180032	25.4339360510419	24.9446614412342	24.5897220580081	23.4816974140401	24.7848527103019
rna41658|gene=dpysl5	26.5242549629292	26.4094552582186	29.4748222264435	30.634173584017	28.9392720042236	32.3293598685899	28.6675801459151	20.5298533381882	28.3694575809651	32.1639819219675	33.5914547616316	29.7294332318497	23.65141302171	24.578437741888	26.4250489417758	28.2890044351987	32.7051270334108	34.6319868679856	21.9951321073717	29.4040893069175	28.320790347712	23.7889020841054	28.4864621125855	29.6676958110569
rna47598|gene=LOC103460718	0.227217878282373	0.57234964225184	0	1.824713041035	0.208474461499522	0	0	0.961285038724253	0.57326618320492	0.345489574215237	0.178907978602444	0.722832381380636	0.697066977912037	0.55099825648158	0.658596860436483	0.22204144189874	0.18679795760878	0.676629372224597	0.864855353850821	0.20134001713029	0.735979216470006	0.869375410912125	0.695279782175924	0
rna5888|gene=map2k5	4.63501288291755	4.4912065807828	4.74219495476207	4.0792608071731	4.09675940814884	4.69364408441734	4.88140050299025	4.5172590315431	4.17395024258558	4.12795466612163	4.82500764120011	4.45613892422155	4.72485216991978	4.12539983406448	5.19565404304969	4.17024803418813	5.02444086386274	4.19449275931204	4.45667647481347	4.29516067938862	4.24266267329145	4.16259100533871	4.57134082031985	4.94982520901069
MSTRG.17721.3|gene=MSTRG.17721	11.3705231292349	9.34000412464977	8.5596580848306	8.87711355097952	9.7064141424156	9.65313315500907	7.95400664634554	8.39834808669803	9.19851627693573	9.50600023178372	10.0004636386436	10.7189904557479	9.4652109125331	10.1267451808434	7.56329843265687	9.88560637444911	9.07387434587433	8.72179555201241	8.79981521125969	8.98952671539961	10.6427345783379	10.2941168107838	9.64698373482399	10.1921343707729
rna9383|gene=lrrc41	9.3266583683368	10.5160705319793	11.4316007920995	9.88472174886818	11.4732750227567	8.94176706915867	10.4943197535787	10.1511510832017	9.90484919008833	9.99921299025814	11.3700013356326	10.3121750776866	12.8132967916803	11.2337001444985	10.5380196348002	10.5616191949003	10.4685127995877	9.73521147881877	9.95483556842838	10.3088887928538	9.66884646129576	8.66526640983152	10.4497824154508	10.8657885363216
MSTRG.19122.2|gene=MSTRG.19122	6.12654631301802	4.64005776331122	5.64256275686826	5.58856532176423	5.52306509579264	6.24022952342712	5.44653679552545	6.53090147701781	6.11582134390611	6.19170829191401	6.43519031383475	6.58943391368843	5.32703388316157	6.3753691863279	5.35618867086303	5.11084119656307	6.44766880531135	6.65867609658085	5.82081899441188	6.87693582093142	6.64750399138488	6.73965192738878	5.76922422695285	6.25586098926273
MSTRG.2516.1|gene=MSTRG.2516	1.38147835581504	1.69144580424517	1.66406726424525	1.55155869164134	2.97705605586609	3.35705928057181	1.97615081560201	1.36281165488479	1.91671274101489	1.77550253240727	2.29181389566503	2.16927259360647	1.08211091001052	1.03880768496981	1.70088971367095	1.77567628402762	2.04406313022601	1.93365795521973	1.29225250643728	2.06019226587682	2.41208064184942	3.02550044300802	2.35765413448754	2.20334561664514
MSTRG.7103.1|gene=MSTRG.7103	3.74017098141491	2.95756961474611	2.80820308395242	5.51670815731754	4.63675880492787	7.24348902971998	3.61636152621053	3.15570645044706	3.71434154239649	4.38022155020663	1.90446806369012	2.72354070117903	1.97301008032977	3.96832455871112	4.67843295183883	1.37488097403839	5.80294471713798	3.9718881731101	5.46577274690979	3.41419431700832	2.55150129709688	4.37106155800468	1.91323092005677	5.96884541269453
MSTRG.15963.1|gene=MSTRG.15963	3.05458467605173	3.16819106324592	3.26330391172783	2.29516833521564	3.06054784681713	2.43448792872726	2.55080490320061	2.9462496726112	2.54172013051716	2.52452081680081	3.09801422315605	3.4846242246806	2.44494808848192	2.74955713966681	2.58779949027664	2.62715068494037	2.8712070297073	2.39552262799266	2.67572399920387	3.29821065385931	3.05811538899122	2.66004983526699	2.74436387763725	4.17662482129263
rna17035|gene=LOC103468551	2.27923155704187	1.66392027585665	1.78163097069578	1.43436162743437	1.68705258440962	1.9964778842183	1.69441463254694	2.71701269013393	1.75792280128851	1.75799986026671	1.52454556954199	2.47545658190605	1.4896784981298	2.02742765803723	2.22420733292223	1.5057750875815	1.4617473386887	1.96285800142844	2.15707339336266	1.13761753058971	1.73751598939509	2.19918755211795	2.10856711954408	1.93339949943566
rna17032|gene=LOC103468553	5.69693172888521	5.4527599827369	6.14801649794564	5.673899040157	5.67453211539352	5.54864991606138	5.76440870986669	5.51684299784744	4.81700153680288	4.89789489270011	5.86901599967654	5.31445823022102	5.62332195086748	6.39423071682773	6.16198252819899	5.8441176675249	6.06453773149775	5.73473893712894	5.6751106398721	5.36347829971046	5.30729898112867	4.94573316759942	5.69629105664285	6.06826539802472
MSTRG.7012.1|gene=MSTRG.7012	0.946852214191354	0.686022027852094	0.859949947259758	0.545862372463644	0.744638985649319	0.990557094045416	0.331138663578707	0.697878774268734	0.860344280469691	0.600564222908575	1.49107470729661	1.2013670658283	0.24267221710508	0.442488178456925	0.194093032531875	0.132183028461714	0.556011516049595	0.627991802415209	0.124361169076258	1.07873375746933	0.611350123208393	0.520146799732272	0.973830852138577	1.28428561749137
MSTRG.24249.1|gene=MSTRG.24249	2.04040999891005	2.52248190831907	2.06923995666818	2.5308476299414	0.970806088898697	1.22642209984123	3.00790011824573	2.09744080123461	1.30483896285683	2.699264243573	1.5961221174597	2.03276846982833	3.45909663863468	1.4180881089319	3.1916650811596	1.49382059398447	1.69055381571812	2.65450372026345	2.20101708177701	1.48293595268323	1.13547274036478	3.30204777884217	2.93355355667354	1.97262939846514
MSTRG.12658.1|gene=MSTRG.12658	7.89799069451338	8.05847554640985	7.67467983879077	8.56494621267091	7.47620723303081	7.8978415154703	8.45496630937307	8.44191893037605	8.49117868367593	8.91572183183402	7.94191433401247	8.08064740140559	8.32493146226479	7.88444487189381	8.45610451359797	7.97041939827099	7.99809781113947	9.21066865604986	9.26792245847665	8.88374256791131	8.93274605696136	8.75171548435873	8.0834194940046	7.52638550941018
MSTRG.10251.1|gene=MSTRG.10251	3.45550960179093	3.70197812807593	4.82249920423886	2.76764353114011	5.22948008625451	5.16694991056403	3.44457796491539	4.16525930896726	4.57133134867672	3.03443376706787	4.28360517696987	4.67097178203783	4.38553635608344	6.57927005421497	4.1717062458851	2.78793589696637	4.8785274138956	4.98771466516067	3.13127605826343	2.95324452466685	4.2735260495363	5.9018841925548	4.31357987626057	4.03879287020647
rna25813|gene=clg12h9orf69	1.63298482087757	1.60504890360571	1.41454695475016	1.49873289550656	1.88237582683954	1.15981832929424	1.56010566091317	2.09402069352239	0.801535747733505	1.22364453080943	1.08357711738832	1.75158753733993	1.87113676718719	1.05989983264345	1.08806497086933	0.893016947100815	1.73238210487074	2.13089918303213	1.42065641915511	1.67488879293258	1.60338817559236	0.689965361499993	0.972746715307392	1.92426716563252
MSTRG.19009.1|gene=MSTRG.19009	4.00810232028493	4.73311537767463	3.88754126191021	3.66857807751215	3.22681904037066	3.68319707460263	3.69793057609008	5.20209738365773	3.52057194258979	3.73322863678934	4.96318320703414	4.80601686905473	3.97107306395809	4.54984046597985	3.86105291843163	2.89985682269771	4.16392056695507	4.1006954966225	4.62970542139607	4.74586136275209	5.12093054285591	4.04100878295643	4.96879220395519	3.17166955106747
MSTRG.22980.1|gene=MSTRG.22980	3.88831372156749	4.53083507804806	4.13716949860619	4.77351033050207	4.94622220962969	4.10089280862523	4.67804320589976	4.16591544315909	3.96261863777437	3.53106489220599	3.12172686177883	5.51972830080855	5.68541801288325	3.5224247506574	4.33226359575112	5.34513930106484	4.20258743338355	5.00291130453973	5.76884565468406	4.69346160119544	4.53866113810766	4.34840814824912	4.60254222449742	4.83606579801662
rna42357|gene=LOC103457355	12.9176284950678	12.9075267016823	13.6147048561228	12.9884280834031	12.2259343300084	12.5016666048464	12.9701266707273	12.1230100201849	13.116015318636	12.9093892047842	12.8619179576863	12.3188852385744	13.4793255478707	12.5063518684093	12.7855835044209	12.7200264124472	11.7631887979423	12.6222424609139	12.3922813959835	12.3711482319384	12.6671799814366	12.9142823380403	12.8349433248562	13.2089495696721
rna42350|gene=ptprk	0.0225444292567738	1.89472264394535	2.33711768610856	0.708490813004896	1.73862773423026	3.12704102044868	1.24829565216243	2.53195965136411	1.65741156827483	0.459649330284642	0.362229403516837	2.48286149384989	1.20854942017603	1.85339328303347	2.61903882238162	1.70196352614079	2.94884041659066	1.96031358009539	2.29310492277759	1.69290323096192	1.26524961440496	1.34088555471134	2.78169656471951	2.86923816279931
rna22545|gene=ppp1r10	25.0709709658216	25.0554323492658	24.0843449691895	22.462969874842	27.0150615434404	25.9394654852359	24.9201613815429	24.4595017949635	24.3043692299518	25.0174199440105	24.8574012360201	22.2526499374069	24.4044256844806	23.6180784186318	23.3140185998149	24.5768693971273	24.989116019594	24.9557737787701	22.1344653691854	23.9581042910349	24.2033087962197	23.1536516121959	22.0772266882726	21.7115537623591
rna42359|gene=LOC103457354	13.3875213694605	10.5621053003541	11.3325059150338	10.6445510977496	11.9238494698573	12.0731423724227	10.7823006620907	8.37471630308366	12.5590534738484	12.1034537813409	12.6434284250429	10.4512862580858	11.306618810566	11.1623887796862	10.1676675996273	10.4302959238993	11.436242671279	12.3774996424212	11.2277822986133	10.2748960107683	12.5616905574216	11.8183725448979	11.8740408958206	11.9983673676771
rna42358|gene=LOC103457354	3.26705716183119	1.83027182189084	1.82502138499239	3.66479379108832	2.81564380541522	6.74953358299258	1.9887397442627	3.48510426316123	2.54816294712612	2.68759319363576	3.41563373538855	2.98175734646495	2.51016907167649	3.45451220743476	3.73311558482636	3.37844336709018	3.54131210037271	4.35623500606418	3.12271272513058	1.67824277098711	2.89056384950628	4.90551263132985	3.28633453826563	1.73939000160719
MSTRG.17238.1|gene=MSTRG.17238	1.09301491211663	0.831517220962905	1.09196758705868	0.882175682512335	0.701995757798154	0.731354132274493	0.891929575674084	1.12785147879449	1.15867851358675	1.08026894117774	0.77456131968404	0.882520830347807	1.0785112397644	1.42310691899565	0.836470446677654	1.60217106772906	0.988435638247407	1.1105875740448	1.50736345930109	0.581118817214914	0.741008502419652	0.945693440982431	1.24202367213344	1.14155340076069
MSTRG.12934.1|gene=MSTRG.12934	192.322886677045	243.73150158529	295.111761691016	263.569933098	258.951290645415	218.065680179668	205.7277862122	236.50325561846	198.143011075258	178.253818547431	160.344303775681	197.185072958078	286.384229947448	212.732526197795	237.156501759566	220.2019575924	297.521264253653	234.287293786826	197.958540835634	196.986604628238	243.077204733744	193.994709769855	176.126792202663	221.437996932648
rna7629|gene=LOC103463156	2.99514475917673	3.15962145399307	3.25341880046967	2.92949051154809	3.26471006708252	3.44705248941635	3.3924367658249	3.34012092475985	3.82702985966391	3.30633522523982	3.59409864650618	4.06280498625572	3.6109625905236	3.28548258730597	3.2663084617507	3.47716898013428	3.33892858409439	3.53022616393773	3.86995613554522	3.72625460794404	3.96183991749668	3.69712914581132	3.43264004346994	4.0950364260582
rna7623|gene=LOC103463152	2.4671795577328	3.14960106206745	3.35985215446849	2.52337399567831	3.21348021125403	3.60972448912089	4.61380147524403	2.06485013516982	2.73181662187909	2.91163157036071	2.45790372350617	3.50022359404863	4.23088975205459	3.13257398024409	3.10890436330308	2.23101397624015	4.02008867717001	2.97952468193522	2.8368157184479	4.42524163966364	2.53612852841167	3.02729348322376	2.70258347719475	3.36688027793052
rna7622|gene=LOC103463151	2.1387802590922	1.28100980780805	3.12112763193925	3.14628000454368	2.86939215960295	3.34073093751991	3.55561466955363	1.90178928795759	2.39474780689813	2.20968045571794	3.79898890300746	3.90843966105009	2.30834504414452	2.3157905362391	1.71429036104448	1.95337199712701	4.17082626400863	2.00387657898579	3.03175810404028	2.68094803653846	1.99946087466546	2.40119721284257	2.29111142534487	2.21979127388708
MSTRG.15972.2|gene=MSTRG.15972	1.67251086864922	1.18879018785547	0.937144597838806	1.58826837767067	1.94708046411756	0.764804228781519	1.24071657046449	1.98665122147425	2.36753696258207	1.1236789519517	1.72883118363894	1.83345145318103	0.738165739032657	1.28506894081916	1.58641349575297	0.546542606373916	0.694338697143306	2.06877953438689	1.67144291538047	1.90801074176402	2.20044191025742	1.71238225957024	2.06598357827762	1.65898644464203
rna7626|gene=clg4h19orf24	2.08511310495016	2.21649331670066	2.09459237153984	2.26936673176701	2.52182703050894	2.56018473183882	2.78428646170699	2.52646456260095	2.50062928156	2.32980657735351	1.74128929858954	2.01516982480378	1.75704658014918	2.28805863286124	1.51108959117282	2.40808506234566	2.02586223340919	2.19765269262248	1.8298979419625	2.07159571050084	2.45119296546215	2.49047000241675	1.76933685348246	2.2796949358155
rna7625|gene=LOC103463153	7.65382732129002	8.03263926331979	7.80872527700748	7.98398259447995	7.58034059888974	9.06871327302144	8.31106547553906	6.61617999109117	7.9892480609217	7.33757294007563	7.65960723372837	8.27284090095481	6.83536309629308	7.8676508084869	8.53855467582927	8.33830951524329	9.68650653937554	9.35241034934704	9.18774015049124	8.62689665811006	8.38494679771425	8.15033396461638	7.92891787561812	9.1214611411995
rna7624|gene=LOC108166229	15.7819334936531	15.4813106147814	14.7064779859749	16.9324778405596	18.0238965014068	17.6679852483797	15.1462755604085	16.0950903352468	17.8128845138787	16.5380126256536	19.8595485324068	16.7376159729902	17.2759377053704	15.8481379184424	17.4494910909657	17.81384820228	16.8965946191514	19.0435721405678	19.0667577514418	20.6277033203438	17.3627422612004	18.1729341616856	18.0600941174971	16.7418660867951
MSTRG.1093.2|gene=MSTRG.1093	4.54774295693633	5.16875960585886	3.53371315759679	4.68276345249272	3.87844749746617	4.59728597392611	4.99204155532876	6.87424963082251	4.99308975951862	4.31464094664679	4.79296459150112	4.92864118939177	4.41885898467473	5.32463892814823	4.56470665723815	5.08133238521221	4.28159343620808	4.70427460519505	6.0245664812783	5.48347715661017	5.03003006442348	5.68038206789465	4.78703506944892	3.31848971478645
MSTRG.9004.1|gene=MSTRG.9004	4.53946037429523	4.89006691133573	4.96044726783779	4.62085042777612	5.1100874560497	4.69282930531906	5.22905583744321	3.69746479993093	4.87565660269295	4.48015018363036	5.29072379308806	4.82574581700806	4.98527251093667	5.26320443879397	4.89246155766792	5.41922957222039	4.38182121542175	5.06460588317872	4.34973452836318	5.06256951408547	4.5743308556708	4.8591381962525	5.10387551584308	4.9013955203408
MSTRG.3917.1|gene=MSTRG.3917	3.24819609203538	3.39439238981584	3.17372943035698	3.28470683134128	4.25722223253816	3.56929689708614	3.11766142037749	3.22423508669352	3.691695463319	3.71898487213504	3.14958321561469	4.04891505467878	3.56012142767625	3.56920949414552	3.55051256171207	3.36365740967643	3.07110211382497	2.82534542798043	3.2119927585672	2.76709587517198	3.14455568418037	3.20265030456858	3.31457836986037	2.66093512781212
rna47721|gene=fga	2.04440992344339	2.10153156715378	2.00778122928011	1.92070884356877	2.43696480434305	2.0439573827395	2.48220312041587	2.79262556591253	2.00778960485128	1.59779377100249	2.48140926724384	1.86584805398396	1.98934379692338	1.79371180948575	1.52157051384002	2.2992463807997	2.50895924260715	2.19384504618708	1.98798556550755	2.19591485300478	2.54545041127023	2.73197765655811	2.08150854583507	1.8196398255412
MSTRG.9371.2|gene=MSTRG.9371	17.0493932811985	16.8309844285757	17.5535671338457	16.2136581714626	15.6927136728176	18.9845193224704	14.6247991846318	14.275242763408	16.1482504285063	13.2497088952492	15.2271311920823	15.6063529212809	15.8087614485495	14.9761356583668	12.9386643254773	17.067812908119	16.3342365703437	16.7253768323113	18.0938113213733	16.3388230933238	16.7357247552586	18.3597271645005	16.6321726415564	16.3231430413235
rna38711|gene=srsf2	6.02598536955271	0.097817209042093	16.2594029916736	1.46447843608302	0.635104242100329	10.2812834554231	0.234147610008063	16.5241921917024	0.608694085830443	0.944431693769445	23.2641584541461	23.2128348513199	0.119470984506	6.85833735269535	2.83010718310076	0.000318997966775968	0.180207149274324	5.15690387700063	1.03947058741406	18.2250753519596	17.6242069379805	15.620145058734	13.0262478347368	0.0280493250520824
MSTRG.424.12|gene=MSTRG.424	3.02483259766982	2.40140327892198	2.8196235729011	2.03944122183176	2.86930455960414	2.07367442863269	2.02315171228175	2.89786130290704	3.69648058816095	2.93922955653742	3.40858126568692	2.72600445840577	2.48093860583742	2.37887295641762	2.52350002249773	2.50698050966768	2.10566032844271	2.72964010384113	2.82499888460497	2.37186289367615	3.59212881296314	3.75782778541632	2.98875056465767	3.47882182105034
rna43405|gene=LOC103458469	1.9688024329806	2.93466249955499	3.59717258530102	2.34797712675519	2.8106593282439	2.13293940282869	3.58416388820081	3.25691840586263	2.97133895701601	4.07247341720731	2.18543216915862	3.52292011592519	2.7532506098945	3.72470318767711	2.97359060634804	3.63739233386466	3.35673805509586	3.89896098201558	3.02380081236022	3.58985892332256	3.78270764382352	3.2371044262815	3.1457689847198	2.8633863497716
rna33788|gene=LOC103478385	1.76195595868984	1.23938154551154	3.35629233697818	1.81838517943069	1.31243992563208	2.7464047588756	2.39466918965186	1.75145723466383	0.439517623379665	3.21064710702918	1.76356360842326	3.29597860314544	1.92497389940263	1.85212031536725	0.656316832086099	3.16992429282587	2.14416471909698	0.524112119675721	2.52174562981376	2.99252597811407	1.39050065592504	2.80086119829316	1.35414756633232	3.92046633040928
rna43400|gene=LOC103458468	5.86022003109198	5.6543719958278	5.7023743617829	6.97515272826142	4.63504846592022	5.75667231868695	6.11302109152809	7.73374365670767	6.70389862720287	5.50510893595148	6.19250144064319	6.31873836861703	6.05555467657415	6.46299169293793	6.04588589291398	5.8847569022928	5.57265124273605	6.29571756996366	8.20498673859706	7.39629713556346	6.71844539507522	6.51352578565534	5.38059725348328	5.22268019095439
MSTRG.8631.2|gene=MSTRG.8631	1.230379295902	1.78252330711185	1.30194619685141	2.97440995603738	1.63192296066191	1.32568543432681	2.21618881836615	2.25413573678411	1.77193901089151	4.28991483294928	2.53772789410681	2.61178755278796	1.48926542374218	1.75444174903145	2.01942616096103	1.66616083534836	2.62356597978779	1.68823134849209	1.31647465824636	1.17931439909716	2.70768818897624	2.69618752942722	2.35689663029138	3.27021044527757
rna14820|gene=LOC103467923	553.215720401862	553.625998825496	614.729517318887	680.315130864437	559.896551604053	584.989586885902	608.09001748772	573.428185982929	549.522664567514	576.250890567141	605.298670122316	537.924126088242	615.015854046055	555.78599806261	587.146872203118	561.004881445567	620.641504511222	541.376966286404	551.69289267227	549.37944037569	502.879258798764	479.747185042387	594.112162097359	591.369505223816
rna14822|gene=LOC103467913	1.18551279473173	1.11343889337251	2.99085060191315	0.0885954635935758	0.423001727450006	3.28070866824195	1.75567061073667	1.92556080649017	1.62909868116861	2.63713293750107	1.08903100349674	1.24082176718107	1.81178314969552	1.76863876909211	1.61710320646976	1.71630319678036	1.15510664695539	1.26977735006301	0.585343931934849	2.39279337826093	0.380360067929829	1.37185314327294	0.944417673588649	2.18866475651016
rna14823|gene=sarnp	15.9184061990351	14.7099619967873	15.9292962414864	15.2606045750839	14.4869122742819	15.2281384322835	16.8746329242701	15.3262338239143	14.574018642275	14.0677444930359	13.7840311248911	14.0860198140018	15.8549482509899	17.0666017010163	15.1852278857228	16.3874297139779	15.3838244506427	13.832887879232	15.5981819654346	16.8712337512176	13.6811960272888	15.503210018712	16.9904422560148	13.4701553456804
rna14824|gene=ccnt1	1.84588802645041	2.72501463668354	2.46641743844704	2.55345681267019	1.78863474577237	2.61380047089506	2.41877252111458	2.71077258395035	2.77187348017526	1.57106364456145	2.41991420459957	1.69772737735448	1.52152937037186	3.22302760396735	1.98746334400413	2.80308740555959	2.62947221681836	2.34076386482259	1.20245639768349	2.09279297094438	1.36641120710392	2.35822195394941	1.90424491041802	1.59836788162066
rna14826|gene=kansl2	14.1984124179068	14.2782547644961	14.3914169745254	14.7518377820932	13.3390564175329	13.76360936158	15.9818206587252	14.2552157713771	13.138783770733	12.6631525882502	14.1443795940337	12.8786004619123	13.9795155089479	15.3414596580022	14.58287118157	13.3638990050722	13.6933280591547	14.8170359444883	13.0539042798567	15.3385938447116	13.5316666018198	13.4736892669878	13.2009775492498	12.9346636671845
rna14827|gene=nckap5l	13.14784298919	13.1423423290381	14.6675674804846	13.3095357307932	13.8569856728962	14.9441751529508	12.9809716213238	13.3104207334429	12.9502756027934	14.0422753315074	14.4805624403051	13.0616149436066	11.9851476066581	13.0317140601072	13.3523684452598	15.3084715191804	14.4770846233525	15.5443093859549	10.8713998769225	13.499039200787	13.4449546098363	12.2812962638244	11.4203805649262	12.9947078287213
rna47891|gene=LOC108166028	2.67768185024527	1.53327207910388	1.49053389735045	1.81259018511711	1.82278513247429	1.79810246087295	1.33923058759453	2.30252076242035	1.70923162503633	1.51038466480425	1.4282485258094	1.74355707119276	1.54964842758113	1.75723057062314	1.56994851157805	1.94140728881127	1.70426900649808	1.08019119849474	1.82652556004699	1.53078739615914	1.75677296641064	2.24203725895835	2.03315753070747	1.31218395674774
rna47890|gene=LOC103460941	4.14832647264716	3.08012456805126	3.91376812911976	4.25426782831175	3.08127915472398	3.74662521043701	3.09043729814063	3.49707548735548	3.21882863293145	2.61586328490766	2.60487352258243	2.61172087910793	3.30124571939491	2.34151048311303	2.46811728569458	2.36209103177679	2.52934370663863	3.11422569944752	3.80671919926515	3.11410034197329	2.53121497253953	3.40116522151532	2.07343582831874	2.79164344917322
rna47893|gene=LOC103460942	7.5887266700375	6.56497215213815	6.29993078329463	5.78992991008289	5.4940255580009	7.09649563767403	6.96668077822143	7.13726064344245	7.12284460708769	6.26521806917182	7.88919797161188	6.84532159745099	7.12639093084804	7.38145254915434	5.89829931937482	7.5317142052799	7.21357048637299	7.46050434603044	5.61431534892727	7.30232810201208	5.49311444252991	5.6425564949106	5.87076264562229	6.81117080505288
rna47892|gene=LOC108166028	2.67768185024527	1.53327207910388	1.49053389735045	1.81259018511711	1.82278513247429	1.79810246087295	1.33923058759453	2.30252076242035	1.70923162503633	1.51038466480425	1.4282485258094	1.74355707119276	1.54964842758113	1.75723057062314	1.56994851157805	1.94140728881127	1.70426900649808	1.08019119849474	1.82652556004699	1.53078739615914	1.75677296641064	2.24203725895835	2.03315753070747	1.31218395674774
MSTRG.9199.1|gene=MSTRG.9199	5.50419831286157	8.96143755912477	11.8594850856465	13.090983676037	15.4017663019047	6.98982781504564	13.7490347941858	6.86910356498169	5.34045749187881	11.0218257155006	8.62770159238643	14.6762737661713	4.4747353203101	4.05883400627683	16.5237452567294	16.5813585042393	8.09918248459865	15.8185861404001	5.94081776582119	11.8917625120249	14.9640476118577	8.02268941640016	4.3347401567021	7.70281498316889
MSTRG.6089.6|gene=MSTRG.6089	6.61450075467304	5.47387117509701	5.61331466735434	6.04675375833698	7.42474420795472	5.83752813429291	5.79905579671612	6.80850001488797	5.86932182015799	7.1022439280579	7.52643586732413	7.48674706830496	5.90152370671571	6.23882493113753	5.8713857292205	5.94221888217503	6.34425640949669	5.95240145544678	5.40527076025199	6.73806700982665	7.17066011431653	7.51725342999429	6.67320387515798	7.80677741406865
MSTRG.23858.1|gene=MSTRG.23858	6.10210371276848	7.3645735101085	6.8744251568937	7.31610540258669	7.36537189237766	6.33193175368964	6.94538085551387	6.80554293178742	7.3049526205435	6.27459376974529	6.97140957285702	6.73611115177911	6.71879076593083	7.28000274320193	6.63681092261257	7.48300204557808	7.21371280742974	7.31212789587986	6.20636888120049	6.82331850416282	8.35633973702682	6.44387373888536	6.63323805839283	5.51753014214686
rna35718|gene=LOC103479566	12.8915011323571	11.4610147062282	13.0091988413937	12.4625660580453	12.644437900462	13.3585263467288	12.1589646195538	10.5043601502773	12.8630398357401	11.9442469733047	11.2184531064907	10.3980654935497	12.0589710468144	11.2377653176043	12.4067314087863	11.9241383737997	11.8016525972841	10.900979362072	12.2315512176669	12.973726294962	11.3903183219558	12.1372599170177	12.510974074597	12.5116213800643
rna35713|gene=ss18	2.32539174399566	0.679835579208071	0.572393214895449	1.51184382087699	2.77081053035095	1.61841872709672	1.03053111594557	4.31561172139236	2.85321914204577	3.44187719347882	3.72890397208423	1.60790109971128	1.55802063530134	3.2321567864818	1.6086384323615	2.38536076915275	2.14763419584985	1.3261758102591	2.51438297255735	1.71681333639146	3.06741285330983	1.32184627565891	1.21609264630584	3.10191670498951
rna30944|gene=LOC103476854	6.7087936966881	6.66976376231394	6.34074474317145	6.45653845994838	7.10620988630495	5.69061611913243	6.72079658113173	7.39475503469498	7.18249754297955	6.49648409063377	5.75481454545961	5.41680641151359	6.86603590063509	5.34092812016248	6.26116428159584	5.84528253058383	5.88903202422761	6.15303432445682	6.28501838954731	7.18522761960671	6.12181482264392	5.87271774991376	5.48955020401475	5.12686616013691
MSTRG.9185.2|gene=MSTRG.9185	20.8694216576035	20.7086617848302	21.0521990759394	21.8964843139448	20.4076256833043	21.9328944719653	18.4223060957729	21.2091079369438	19.8949970124135	19.5944216177162	16.8866591308857	17.9282821130749	21.6594917602022	20.1989909594532	23.4760409424828	21.9693169605616	19.3272690478081	16.4703530667495	21.9065857009272	19.7423676012484	21.3611918473789	20.7191941146461	19.9922882169158	19.8622113836924
rna35710|gene=LOC103479571	41.4842172499802	37.5878403263209	40.5471191282682	40.3078679262877	38.961576277262	39.3230751809118	40.1442213288649	40.9357188356573	39.09397662656	39.9272982863504	37.2181594350744	39.9437659580339	39.1783245792856	39.2725105823312	41.8210719675154	38.9156570682557	42.4371478900276	43.4001372171032	39.7639454014251	41.8815624573419	39.7156535060515	39.9669518318254	40.0724659760212	39.1146069385556
rna35717|gene=LOC103479568	80.2498003631933	75.3951713698587	74.4558214113204	75.7926201188782	67.0437562917318	72.8542079851382	76.1800396208938	77.3629904217425	69.4875440665851	74.6122372650191	71.8540418419458	66.3704967261235	77.4348064832371	78.9930817515576	76.3099037564945	75.5796816393763	75.3860204452551	66.9813372302042	73.4425652684427	73.1977818702278	70.1279092050496	66.0714085413312	71.8884037780521	67.2465478903598
rna35716|gene=ss18	5.33270042222179	5.77550824548065	6.23857979130449	5.45120702841438	6.66739195700362	5.11359616400151	5.83938451107699	6.16478351369798	6.62332680833722	6.13749265780037	6.85884040684556	8.03511824255724	4.56077852206075	6.07272263588665	5.73950662459924	5.72190998775457	5.59420538154471	5.0200242180828	5.35709626758093	5.09722178781725	6.50107588021523	7.63148244547163	7.18993189239508	6.73301397747673
rna35715|gene=ss18	15.3236076244794	16.2288256150589	16.9898684430956	14.3559260867781	15.2186201316695	13.7249960481927	14.2921482985531	14.086839920137	13.4504606440096	12.3967009160267	11.5827562102143	11.7801853532719	15.5758451089837	13.8669366378661	12.6997092125852	15.0811872958173	14.2236329010979	16.054010605571	13.6616153543381	12.3138953461909	9.50321986907742	8.58817125949105	13.9367275740637	14.3962728801016
rna35714|gene=ss18	15.1615384136074	15.3172902095289	14.9627604645818	16.077364243005	14.1013252647258	16.8414752260062	16.7888873196956	13.9920126400402	15.4556687200271	15.3783078713667	14.6024484905996	14.723578379038	15.9203682516558	14.4523140416874	15.4905502953442	13.9071842135529	14.9414781943341	14.4283076232845	13.3228182166118	17.4581928853675	15.2242029247997	16.193455897745	15.3407588410601	11.7814206761556
rna25946|gene=mapk10	8.6134141392138	9.13866054725048	6.51197044395981	6.86362307437022	8.83451852576253	8.52382385970587	6.84763928984522	8.17034896869904	9.82401412348947	10.9588515440012	9.79567742281934	9.56890601006488	8.26461754285207	9.76913526374355	8.682181925693	10.5343558187877	10.875355534227	11.7477992033269	6.83017087350532	7.57016854921613	12.2652286034355	12.0940178807352	12.0141223171489	10.4474167198095
rna25945|gene=mapk10	10.7950110079429	11.9185673960789	12.5188540480153	9.73435200687882	10.9506570468739	10.3109201657103	11.4733858775997	9.55852280054395	9.57940085837464	8.08796688210732	10.4230846712844	11.5537534376107	11.2743161136057	11.1500529988425	9.08506565538442	9.26384763150933	10.3956466610943	11.1463197655785	11.9598488741198	9.78564652326475	9.9374102135024	8.08269920512369	10.6634828504571	10.4637345240991
rna25944|gene=mapk10	2.09293568467769	5.40340813178514	4.46409225929713	4.15684933321557	5.1421808266028	3.00974904752835	3.16233446663426	7.47759312712574	4.2326674386623	5.19193283655542	2.7698886202132	2.30801559890601	4.12558607991803	3.16570785582362	4.42645535736084	4.90121006198774	3.08063484416471	6.15961165995638	5.55576360878907	4.12148366690495	5.41596145427358	5.21528737301791	5.40608541251232	3.6946940064079
rna25942|gene=mapk10	27.3513206226851	18.8985178490357	22.0625286816798	20.3962882215158	20.5553290754416	23.1137470907415	23.6939511202148	22.4292692959867	25.8769192712757	23.2119879450419	29.5059293571488	23.2629566058948	18.6715834839581	23.9033394125209	25.0776889773535	21.3762987134136	21.8907139939922	22.8635108447589	19.2774120428531	24.4937298248913	18.6317461439088	21.9218451807593	25.0522426061705	24.1625522928681
rna25941|gene=mapk10	2.25151198021819	2.29141806167519	2.19118124245433	2.29897392166049	2.75459911910087	1.87869665644532	1.88533206789495	1.62817366105776	2.20769232514001	1.89204443899781	0.919212092561402	0.515212323493405	1.67479962981891	1.25101674315697	1.46345534891326	1.29920366033339	1.99537990372017	1.43940441313388	2.59766119429261	1.06344540077354	2.67522404317765	1.73410905612528	2.19536164253229	2.05883058387518
MSTRG.8624.2|gene=MSTRG.8624	3.28807769010255	2.58863114964273	2.510380900503	3.14745574810634	3.59381524657759	2.69241727063697	2.94454888907205	4.51466277296771	3.2774384384147	2.88259762889746	2.68295695266684	4.11906863113682	3.01116189577198	3.77233718055976	1.77310765371645	2.42317064921797	2.93831424380749	2.82414300383999	3.70324723653824	3.51824063673361	3.786160068883	3.62394999030969	3.76898889634897	3.39262504625316
MSTRG.22580.1|gene=MSTRG.22580	2.41414257827749	3.13975066576163	2.92155625389348	3.6295761362562	3.81931901186799	3.87041891804976	2.53305996616627	2.53233355775605	2.35725760350518	2.44074404399331	2.80754697663829	2.62352956231287	3.01918897955748	3.03077781522856	2.75686992483405	3.51571217560064	2.72307296691804	3.80247974820689	2.42570431571668	2.47186941637602	3.08779162585813	3.20762293762035	2.33205015034001	3.62013673294761
rna45760|gene=LOC103459598	4.73445270027029	5.88691012477876	5.76406622544046	6.02878442508938	6.57380036232635	5.18429716758967	5.75330648807859	4.69643693518741	5.41360828857178	6.06397367046628	5.8745995882513	5.42925208341716	6.26364889569847	4.93012781186638	4.93586083279611	5.6190508470396	5.94369885830634	5.7202856453916	5.09775329823133	4.77492630431835	6.23733733236111	5.05350249381875	6.48048758404842	6.19356928954734
rna45766|gene=krr1	9.60030196097339	9.43663995532546	10.1676483933731	9.54041601163645	9.15266488360986	8.85789680567664	10.1052295084778	9.5728465176415	8.44219711205596	8.74896717022884	9.23347109905833	8.81192561708232	9.22886554739046	9.21184344802761	10.440143597101	10.1455627242085	8.76658645393395	9.14116378807524	9.20019713193308	9.75386594173696	8.17392384507114	8.05680944642931	9.518171724703	8.78851885336331
rna5416|gene=LOC103461863	2.52917670642992	1.639430698104	2.03143627328551	1.92294671049099	2.64829987632367	1.8123889041335	1.82545505975389	2.7867621678747	1.99369808698392	2.48795863402798	2.10315083918466	1.54697371419422	2.04287373203242	1.68962045677762	0.449553287053646	0.795446930601245	1.70443995141363	2.22904923216613	1.21292207581638	1.55313689214306	2.31556322963542	1.96239213890482	1.36324906554297	1.27655257856052
rna5417|gene=LOC103461863	3.04766383433291	2.8456438436613	3.1313053537483	2.2981970387114	2.73151651584068	3.05117978650425	2.33747451868739	2.51350672096202	2.82431506016163	2.38530729790268	2.8923400043472	3.32149751037172	2.83822187533662	2.53429938566282	3.02766788390627	3.74797695541621	2.481297570609	2.24505233130097	3.5072952163407	3.26588979176121	2.79130882780934	3.37283169533974	2.73666250781369	2.76072109217994
MSTRG.24423.1|gene=MSTRG.24423	1.16477851745762	1.57530984173444	2.00996237673015	1.59816372382411	1.92365071292741	1.99172929513362	1.33068685178851	2.00317055577137	1.48170403858669	1.59396326285666	1.37569392637485	1.12855694062659	1.67174194005722	1.42175927986781	0.557118889674826	1.47971556861307	2.3939384718802	0.819349573858227	0.963799060341001	1.65139488797773	1.22836089570575	1.56766466030421	1.70173373259841	1.32709513807442
rna5410|gene=tns1	3.42425394170907	3.84462558808904	2.74786296151222	3.13043195194373	2.8741758211197	3.559748483897	3.11626729791449	2.40675983679249	3.26696311742348	3.58616653231743	2.64384543948002	3.13908899863394	2.21994957851031	4.1296532445143	3.90374695541626	4.31536903218977	3.0678466372319	2.5502074678097	3.45908308834638	2.56133787142099	3.4949970991552	3.49192339580096	2.86459019612624	3.11427482367182
rna5411|gene=tns1	6.2112061212257	5.4706031824125	5.38421378946094	4.65676891644641	5.44978397827245	4.36240647344614	3.91748907027807	4.8080834268954	5.12841165066368	4.63793618563766	5.44368125786068	5.92105964674203	6.06719480244031	5.06316212821853	5.39271746608324	5.0876331002025	5.46228246159115	4.1115272299719	4.30509013738667	3.42952629621694	5.10043765438485	5.15324455148306	4.89325425643604	4.88244194619924
rna9563|gene=LOC103464301	28.0677770350508	27.7953682040485	26.6349862102414	24.1776964923955	30.9222055938904	30.8663217422355	25.0379555484279	20.7626218631685	29.4440552241436	28.5540634788529	27.8084772635149	30.561964560399	25.8318769944135	25.4092890456839	27.077201146918	26.914344907292	34.527948156599	29.324847000575	24.262738594291	23.3501401916154	28.4264504384629	27.6331704882699	36.1201126462006	30.6162793388758
rna9561|gene=lsm3	25.8663050535647	23.9030102161999	22.7804033087732	25.061861579138	23.9538518841131	25.8201469339471	27.9466603360491	24.8346015490808	25.9075466929877	27.3661614305352	24.971811946682	22.5401588180832	25.1498824217432	26.2495791749713	27.1087497375892	26.6322020168115	23.4955203621334	26.4848055717206	27.439926188532	26.3397484632449	25.6613881237353	23.2435926608466	26.4269238474107	26.7917089051258
rna5418|gene=LOC103461861	2.92380101916436	3.33298353812493	2.90637982111886	2.58468742780272	3.07399628043911	3.31674358301308	3.76573402578309	3.73424038825764	3.00544296776044	3.37744228471972	3.2529784280982	3.40025756355525	3.17116770066809	3.19769178704463	3.45711218741508	3.24930458595528	2.85278113471361	2.7713355573659	3.2922054958374	3.99837831195158	3.00183254829047	2.93656615282797	3.2704925228304	3.00667887056377
rna7937|gene=ccdc124	35.7098549352168	37.6292352844818	38.8239178892214	40.603308689039	36.8227332633253	39.7636171927135	41.6101088251874	39.5590382675574	38.8498406769452	36.3512563468218	38.2498083215394	33.8330941241377	41.339540119279	39.2033697438843	39.1997982279241	40.0050149382235	38.3167071249529	37.6857943491409	36.5285725816425	35.9545524749311	34.5936047195668	36.0693689571102	38.6131840667884	36.4251169458228
MSTRG.14608.1|gene=MSTRG.14608	3.62511852319734	5.12341819569623	1.52726308095694	1.88945185628345	2.54347223912291	3.70495591408513	3.38471138558906	2.54220462658042	2.53900038772895	1.7683380378938	2.94561647865638	3.48936762418809	2.98985585515611	2.73209264150036	2.5099577780132	0.765585502233175	2.12370973478704	3.00911277667611	2.6296700392098	3.0171358034358	2.74206658842617	3.33794406966884	3.2245716376292	3.00837129515955
MSTRG.10639.3|gene=MSTRG.10639	3.50480326910665	4.08340353627185	2.81046214402774	2.89978480984975	1.93126502877528	3.3439401469406	3.38919549093193	0.21640310172981	3.12161277428562	2.45092641323059	2.84850045315049	2.99794256861946	2.1847883439971	0.341612720460895	2.65336956502219	3.28264916764624	3.56876712089504	2.91808689429241	1.89740276001672	1.7750646884198	1.29916839721991	2.54443349113598	3.04507810252876	3.32119070463313
rna44895|gene=rps16	290.987568076541	287.741796107011	294.630359256176	292.620179592014	297.479981959645	314.553014702177	327.94232281843	307.288274537326	270.002308599722	307.328868784867	292.117907667792	267.181610662651	303.276410740291	302.570326342976	301.632835435427	296.445728302544	313.151588743043	296.99987814758	297.703700549148	298.147537278369	271.209142100007	243.129601162896	277.702399457381	273.122754015481
MSTRG.7242.2|gene=MSTRG.7242	6.60717996548019	6.42287673936617	5.76342388613923	6.67653651686462	5.210391675414	6.70820653795673	5.72447066085243	7.11155819932515	6.2378408155701	6.28983276433114	5.90050273112599	5.27439962492381	6.36649811745294	5.35435183791154	6.12874847372459	8.31888802805002	5.36727568552699	6.48995750043117	5.901623205744	5.70727291878501	6.42051719974021	6.61201699191916	5.44051922553208	5.55385960268344
MSTRG.7664.16|gene=MSTRG.7664	3.22865757149014	2.7095097723587	2.76267472673324	2.6702113483867	3.48684764668789	2.88856062293594	2.82481606277038	3.24307565406294	3.41514660336846	2.84026109550671	3.32758489456722	3.95056506173734	2.70371920898665	3.06922652353131	2.71394675793962	2.65729140001734	2.63468986009442	3.33119171665545	3.14084252202114	3.53650662219855	3.77358211947687	3.82042258392209	3.80615241637068	3.58891531713241
rna45492|gene=LOC103459482	25.158821363086	25.6278756284432	27.9895476371404	25.8649528110659	25.4524491072792	25.2784250116812	27.5100481238794	27.9560909077909	24.585228823819	24.6064361195069	24.7101287468394	24.4486161131112	24.4564747625389	25.0742071601437	29.64708809675	25.8711268047529	25.3056943448076	26.0773624503188	26.0163753979351	24.3822357076171	23.3010871466781	26.2693112625381	22.1923625248862	23.0569693909486
MSTRG.14239.1|gene=MSTRG.14239	7.0229381372593	9.77395592056691	9.87836789416531	8.25016389741552	12.8803928542691	8.92016776022294	8.4294106302823	8.3547720592872	7.46324764855222	8.11211609912059	7.01177881106233	8.32247034852558	12.7580368038925	8.07141915821474	9.00446101173501	8.37693419997552	10.1925251064631	8.42119562822061	7.81796489397897	6.29396200243457	7.65652347014012	6.0380916155171	6.15313980925665	6.04288490170127
rna45490|gene=clg23h7orf73	39.7501976006512	37.2455116544225	38.6562982389873	36.6729276884403	37.9621259933262	37.1733145221121	38.7614706653377	37.0293405907102	36.9703227188826	39.2011290255399	37.4994032223545	37.5451626101138	38.7966452674255	37.4327256253978	39.7592651509401	40.4326032669433	39.4614482155003	37.809985213165	39.4191203757897	38.1582983414123	32.4381436534979	33.0465895290609	39.5687680913127	37.5039243898103
MSTRG.23708.1|gene=MSTRG.23708	10.5175669978616	9.57846827100874	11.0064321417514	9.09013843303216	9.59696051081737	10.4904117605068	8.18319808541847	9.00724673994569	10.6737589885808	9.82422739148308	11.3071081920286	11.4069339231132	10.4952092878094	10.4559722236905	12.1566988479795	10.7682789349838	8.44623402971609	9.85729082693222	9.94808765036588	9.75943785605098	8.99114053708661	10.3830111702313	10.0250703907026	10.5341723529401
MSTRG.6663.3|gene=MSTRG.6663	3.10247848492878	2.93367877852455	2.7009262920508	3.07256219732896	3.38440262904117	2.23292521457987	2.99030731701702	3.23604390671677	3.55405456630165	3.63859381779159	3.55212052364357	3.34246893559381	2.60490477226671	3.06571060710117	2.8846741455998	2.70989675923544	2.56700929605108	2.83626021434364	3.48043234425675	3.3283288057707	3.3373330729812	3.50951879473466	3.39146613378014	3.44280136306797
MSTRG.22736.1|gene=MSTRG.22736	1.3206078141711	1.98902343629718	1.30843875369485	1.86042172045496	1.20836507823504	1.0357334935755	1.8427840771414	1.58981459100938	1.70657441620749	1.35084445181189	2.40105496946882	2.24384849045706	1.18462192394737	1.13736597750192	1.3616136471473	1.0558816094456	1.48047834700348	1.35122303486875	1.94264964166598	1.36190433253072	1.37460956039118	1.43414910822122	1.53962166957629	1.66422289829322
MSTRG.5014.1|gene=MSTRG.5014	0.73402853745922	1.43210411199103	0.39899961668857	0.982969169779948	0.807418801467659	0.90546157448877	1.10569315513735	0.797970283265761	2.49058376910967	0.694570083900958	1.01885568367143	0.852203027082366	0.743900323177766	0.182931618963319	1.71971425752261	0.547858389198417	1.5810323776701	1.25563800370642	0.289225643724322	1.36523490010855	1.45123891023162	0.900686739430905	0.683677216374382	0.562881585681043
rna39151|gene=nfe2l1	1.44787528315944	2.70786919897804	0.180456023911043	3.02627401785406	1.87848038978763	2.11178344111239	0.00809669548647888	3.53279767553968	3.15138521534419	1.89319730619395	0.604386208886229	1.8892496077703	4.4012074257972	2.16528695393769	1.42046464253894	2.40119837749357	1.76096244538471	0.579155143106715	2.05082920371895	2.87884742371438	0.0290798359552033	1.18350909112167	1.00674223090193	1.65842991606687
rna39150|gene=cdk5rap3	11.2960554370466	10.1766663306395	10.0542834512848	10.2469290815178	8.86422658031478	10.4769615818955	11.2415706243332	10.2025390910648	9.0228728303213	10.5490955040043	8.59276874114522	8.2456121159689	10.2575953851185	10.4096244425155	9.66880503488924	10.352133169032	9.76771016332998	9.45248622533157	9.03090213626708	9.07686834281707	7.92784826020239	8.45760410315448	9.43805908238516	9.8081304756782
rna39153|gene=nfe2l1	5.5848721127117	4.55704818734299	2.6189107033442	3.82686133504442	3.47391832514153	3.18438225033834	4.10448018401345	2.78894085294629	3.50001306033403	3.93561741532152	0.990336626502731	4.74011248905371	3.79166753182803	2.32824741596311	4.48862407501019	1.89404841540284	4.44791929614638	2.81153311699323	3.04922125973556	4.81197265983906	3.22940420761224	3.34486396140469	3.14325685060134	4.76250257081852
rna39152|gene=nfe2l1	2.94613596895059	3.58665489411464	6.51711805128924	3.60734001133159	5.10832641299479	4.47158225571457	3.2757509533178	3.18706399315926	4.80179712281215	5.54275547678762	4.35028587081298	4.01329231655666	1.57968004016379	5.7462182366851	3.54144092316591	5.38102397866102	2.80000676467512	4.25436407017661	3.53416086372667	4.51209923669165	5.29527916582802	3.94888287478244	4.29797756081101	4.05755724372739
rna39154|gene=nfe2l1	4.41826281378106	3.79382339597895	5.89575120806369	2.64465250452628	4.32010899165092	5.74185111259623	4.8414502537823	3.79490157181999	4.90161293539777	4.23436979291925	7.2654494276735	3.24284014585622	5.8408774609427	3.1753238321398	4.86534969609889	6.41136739206828	5.40276936842803	5.53636834414589	7.6851778707488	2.50166254405398	6.89979300007212	6.72961444979599	6.34601049547206	4.05374886833937
rna39159|gene=cbx1	3.28362025275552	1.68831022143652	2.44607378018017	2.49917846878439	2.19727195738875	2.29183286712589	0.784835920500714	2.28337827903607	1.80505363967199	1.82105220340773	1.87663430419813	2.90326233024792	1.90447625166565	3.48691241792607	2.67800079078928	2.11730100633261	2.59400934214232	1.26558864752698	2.84205439010889	1.82705412083956	1.66958362902219	2.40803852541963	1.96134051670691	2.64908500839947
MSTRG.9490.2|gene=MSTRG.9490	0.921410923009805	1.34369634049282	0.712434560041233	1.98033432755976	0.274191494031135	0.400857015881391	0.73203890678481	0	0.708951906263429	0.603022663675388	1.42625292070517	1.6420202448403	1.30037640908737	1.20924545650595	0.86730630742388	0.84377590589089	1.45363690306321	0.945841217613791	0.958245932382189	1.14305990970127	1.07571710876254	3.09057076214723	1.66707364305954	2.199831289872
MSTRG.5728.2|gene=MSTRG.5728	43.1745275679683	43.308219587038	48.4667806927581	46.7121386730802	48.3309191102406	43.2396615415271	44.4872275359436	55.2077362138976	49.083467240148	47.0723872564001	55.0838514293664	59.2316628064841	43.4874377648176	44.4699862163432	42.9573982747112	40.9665467098488	42.9284817372616	42.0046847390271	52.615773171076	56.3704288557157	52.3968772138721	55.8278420555224	50.6026412465175	52.7352080755928
rna31704|gene=LOC103477249	3.21256192572318	3.22518627983774	3.69633947918795	3.12512897725295	3.63906309296031	3.38301078805784	3.46719405027457	3.540162081468	3.38937983012933	3.33768614599806	3.28615514863954	3.20241862257459	2.94792791840614	3.25819834969708	3.63192358518898	3.56286718076122	3.0515674520967	3.5786297564102	3.06620387333975	3.71003771933167	3.24670494098698	3.99408679996624	3.38747895382029	3.63162186681393
rna31706|gene=klhdc3	5.52844000624355	5.70880864458397	4.9880177469578	5.12201958915743	5.27138411677848	5.5257733860996	5.62306798054084	5.22184805953538	5.97614660300303	5.70301756173984	6.31974671371588	6.14054309516339	5.82497266577445	5.45697842753857	5.80383905205465	5.72721108209824	5.69383005083002	5.66316602741043	5.61099936337495	5.73555387958466	5.70845868821807	5.2259863974521	5.88799871479052	5.60062213723496
rna26413|gene=LOC103474211	3.20511444638639	3.9992424268721	3.86730624256891	3.466450204163	3.37937684421623	2.19239987459409	2.21180454151672	2.75122926043607	2.50672868159334	4.2280034561964	3.17336028074257	3.21687365009778	3.34983963483667	2.46085766624591	4.57128720876324	2.19022794698402	2.58585247569041	4.09620512376336	3.38402695611909	3.10454495966975	2.77031584386338	4.04010561199771	2.41435680269555	3.9969579523762
rna26416|gene=LOC103474211	3.20251666870716	2.42614151317844	3.64194739105837	2.2779734947067	2.28849135193554	2.76441249965624	4.19678120069878	5.12923340635931	4.58903386346976	2.00403959429926	2.61422281743243	3.58338913029969	3.12589121101459	5.02735216951738	3.51360555260846	4.57260475856109	3.72529025844261	3.75969546431973	2.95334359506904	3.49787151401754	3.71365637424677	2.80284006011584	3.95731927139427	2.47321456656486
MSTRG.11602.1|gene=MSTRG.11602	1.70503376484394	1.16741386277204	1.59576459288411	2.09917528114862	1.95578568726475	1.3875530550667	2.72069970120547	1.04315396167308	1.8088779939278	2.72429513041305	1.86315079161635	1.30671237443302	2.14411774966573	0.663904055866136	1.54560881697811	2.19118965810859	1.24171512867231	1.55354362553165	1.59088126977443	1.06432639171045	1.53340216091268	3.59481947021616	1.95846928416384	3.03774378426282
rna26418|gene=LOC103474213	1.42193485568686	1.66295640915357	1.09683046482661	1.16336918131314	1.03656178618892	1.15852644076515	2.84521014726643	1.44045558377005	1.10126651516578	1.3772165691743	1.90180390092091	1.06946020893837	1.72980814553429	1.06199654317153	0.931668413476483	1.12305335710355	1.23304006561775	1.84215250473868	0.949146709761492	3.36572828467168	1.18849252203963	1.38570358366176	0.885361468987013	0.832236604746836
rna31708|gene=LOC103477246	4.99853246573759	6.41715118874127	4.78951851235573	4.97986462188247	3.63962530271957	5.46746603102196	4.84597499891924	6.4611628147281	5.29987611866628	5.73357759891775	3.83963669398004	6.84324416352245	8.16280099454062	8.33474936331507	5.73324413322188	5.94291356436786	4.84848271240917	5.3652089448707	5.63157669230164	6.66104537744205	6.36490242735865	5.64155797690291	7.70737153521337	6.9726901973404
rna38824|gene=LOC103481553	17.4771721447394	20.0361534174693	21.2918696982936	18.9497253828697	20.9933570764358	18.0774899866183	18.4629611539535	14.3862371920269	19.6050890021367	18.2636730122133	20.0951413085108	20.6588844608822	14.9805950070262	20.0329998152343	18.7148183775855	20.3025587718693	22.0453572983931	20.6072886374611	16.239126457085	18.2960973037867	22.4399716076899	20.6676031962979	22.6074766594866	19.8702157087138
rna38822|gene=LOC103481553	5.2887413521772	6.23858233330407	6.23814981003516	7.35779492352011	5.23562027898141	6.47262862068055	5.37815568179516	5.43180616442843	5.56227149462084	5.76736247902967	6.51489857446862	5.41114851964563	4.57287574148926	5.87722242218694	5.32957786780108	3.72406536933983	7.52253479057374	5.269974810367	3.55703490726623	5.62938705252441	4.96110764285629	4.24530911063198	5.39102421973956	6.06724794423259
rna38823|gene=LOC103481553	7.76487255487787	10.7621053772039	6.64273397447057	6.43307735279154	9.45372687739287	13.9978435003979	9.71057920035296	10.3117300393647	10.1075082326775	11.0527077981233	11.9007544611068	11.0937265172528	15.2301161327576	8.69622670980068	8.83694665419778	12.0273333651551	7.63284028398442	14.0347489125006	11.1419429353358	6.83178922576565	8.48505610481116	8.12924041462322	11.5376531109735	10.3807798201775
rna38820|gene=LOC103481553	1.87676254710035	3.3676226219899	3.58287517034212	2.21673189996228	5.0427803877699	2.57223662171904	3.89186729482835	2.665692386239	4.48295965321981	1.85921191752605	2.20013358480576	3.07124222486903	2.80972735144104	3.82663722830333	1.41523739276573	3.33450818445903	5.00399663594446	2.97901379183719	2.51225288141026	2.48761496977607	4.24740484417755	2.64323062272763	1.77833976473933	3.06978435879269
rna24306|gene=LOC103472997	18.6774696074014	18.8080346685248	19.8396249276133	19.8592034894581	16.019133577723	20.4667565443905	17.626915269114	19.3425866728585	18.9386819016538	20.0648544532133	18.159159828148	17.0475678707326	19.959362617074	17.9081594927576	18.7992314913091	17.6964683685107	18.0253451699599	18.9142810077977	21.0542583463224	20.7958006777865	16.4549693227062	15.7696971211084	18.323597726359	18.427463651396
rna24300|gene=LOC103472995	13.4639969418689	11.9167743088141	14.0677939497302	11.1707030458586	14.7774936414582	12.8961877942767	13.8335739092521	15.1191490107014	13.5718968837633	9.62166174539486	10.5618108747011	11.496010170811	11.4617121541443	11.8432416975267	14.626435017961	12.3383415424119	13.7811624339262	15.0861324359963	11.1260164061107	10.6707529957858	10.1759409957479	12.1323776620767	9.1969297737824	9.74949372948355
rna24301|gene=LOC103472994	1168.42964475294	1166.5408032768	1252.27662116266	1268.55812218075	1228.17403417563	1243.975874826	1287.80342471939	1130.19633645703	1159.95830606787	1231.62047964322	1179.15303289142	1223.93176072676	1191.52756099578	1169.82952899939	1220.39269379061	1151.32171312566	1273.87205807094	1311.94351891877	1146.31951736215	1154.83557470881	1136.81730520718	1042.6199715996	1190.27776116618	1158.54904913216
rna24308|gene=srsf10	6.39515535043958	6.03205149113185	5.7385987969331	6.90261010913753	7.42517509630774	7.77682196151646	7.43521364897466	8.72364620477853	6.94095226478368	5.57502425578597	7.61869808096176	7.84800139044573	5.96094868666465	6.5071844350002	5.95952475038416	5.58742310559119	5.80067696530224	7.03821780820854	7.09451962289628	7.18247117240458	6.35482820208623	6.69951128360927	6.75135252964305	6.32903662686414
rna5721|gene=LOC103462177	2.44134583577435	2.4289951238914	1.92161318414382	2.07428292256371	2.21949088817626	1.86132141183195	2.08296111370022	1.97106698707404	2.29207638872668	2.32852320140748	2.35448829154953	2.08844480640011	2.2641149618486	2.01127250876884	1.92222860505193	2.28115855981391	1.90907954876276	2.54542014789493	2.06428353628721	2.36717711895431	2.22077015503651	2.32659491111393	2.34149814107153	2.28878807137459
MSTRG.2654.1|gene=MSTRG.2654	3.44832894997113	2.90330766421946	3.07309936134406	2.56198792401359	3.25444789248324	3.07619122560894	3.35560362633824	3.99115840924917	4.73686018771205	3.61541453288831	4.32603453322966	4.5089389532274	2.88102515726854	3.13294887690075	3.35406129476853	1.7647214716043	3.5457285236115	2.98521400459284	5.06069192215067	3.10536886863717	4.42198266947417	5.76779941834119	2.31812555249458	2.38201334709283
rna1910|gene=LOC103469849	1.69324929423174	2.46853323835521	1.88476328287823	1.9420253898017	2.26098590622322	1.90939340692934	2.26966416019634	2.29128991346051	2.07039141947356	2.11600264954528	2.33236719111152	2.01643699114298	2.78426947390634	2.23328843077605	2.48719120911202	3.40963126598217	3.13626624346481	2.19024342118919	2.26637434130333	2.49923161805307	2.02151248289092	1.93003470298833	2.00367878911938	2.38689659972207
MSTRG.20366.1|gene=MSTRG.20366	2.47429172339356	3.12161077525439	1.84471706060354	2.08642671428458	3.38833592349103	3.18488101442051	2.56153033462205	2.06411569677962	2.5315904070008	1.90918257905009	3.31488265878123	3.10104677360325	2.58390537652559	2.82485014325058	2.50823934381064	2.273569255759	2.30738101680405	2.71323445754814	2.68227824959593	2.74879901689809	2.75401238449321	3.01770516217772	2.99744932883628	3.26089269715803
gene15418|gene=LOC103475495	3.11574575171963	3.42623672248918	3.0805206755471	3.74738221622327	2.42289994473863	2.4319516044205	2.23503364246114	2.09238544652367	2.88249490575629	2.87181844284786	2.97980131449026	2.12303339700891	3.49478752399186	3.87318157336116	2.7164530619608	3.12739982189324	2.84599469329865	2.53708960210313	2.68045482060006	2.4429997190819	2.51993158066121	2.66495920080316	2.33878919980477	1.84895783934405
rna1914|gene=LOC103469870	3.21109259502455	3.40863724254411	3.02941584227025	2.93322224236104	3.4486603714759	3.53472481678891	3.83909978934774	3.53176373756344	3.79981521390392	3.55667999118628	4.09458184533018	3.43562454032024	3.79592779967121	3.52455122935823	3.88137183925858	2.79738664928553	4.25653370862014	4.21410101386856	3.11176544107982	3.51592042218314	2.92904838428824	2.72803382255698	3.29326344581647	2.62339422059719
MSTRG.23310.1|gene=MSTRG.23310	1.65512455264601	1.84490151023316	1.76751879932778	1.87900637486539	1.43515266122187	1.32517882467332	1.73651935604622	1.5796295258011	1.67100692048815	1.68698635548394	1.57532143619581	1.85037056747845	1.97415188288106	1.70207459529917	1.82689301519553	1.43967958562342	1.6746996704232	1.42158443413888	1.95648168873638	1.72448994956113	1.73999341389234	1.67858099724326	2.0520117327626	1.51967045779499
MSTRG.8137.6|gene=MSTRG.8137	2.10744030989386	2.41273767594835	2.94249342764666	1.91810527361323	2.51150397341223	2.1705042377412	2.0171307739753	3.10907062800416	2.49198728566813	2.61894165843225	3.01025092997819	3.09067010447183	2.77008247689601	1.82192490770055	2.82865359981395	1.74393933565139	2.15252197064858	1.79619823627972	3.12029110893628	3.61149504746509	2.61025413455045	3.30095143910067	2.31569048833512	2.53255368365976
MSTRG.24685.5|gene=MSTRG.24685	1.83818086235733	7.03358936863882	8.08518857020215	6.35504408444929	6.25046942271454	5.96931134493879	4.90789167501222	6.6215699773714	2.46302861709582	0.775319776871671	8.64972800341216	2.54452834740913	1.62883936215995	3.69065556793021	6.12703767081969	1.85252166207979	9.63801967786209	11.9336476327164	3.90092497546308	3.17809479371281	5.29225725001896	5.8639775516094	5.84655753062879	4.63485275631535
MSTRG.5666.1|gene=MSTRG.5666	2.09517407983412	1.56517502226817	1.32034776771947	1.60592926967573	2.35679472314508	1.76795337217541	1.2362564953922	1.39445455251545	1.01987621633364	1.43483622725888	1.64889682832088	1.70213864554609	1.32237487166007	1.47937002558442	1.1889861093444	1.62637439930725	1.95365648975765	1.56333120082819	1.39169231968683	1.21783398152806	1.89893651491732	2.33026800112207	1.46376159626789	1.85785076503474
MSTRG.4941.1|gene=MSTRG.4941	3.03261422113046	2.89146006940501	2.97025722387608	2.6816972767148	2.86804701930754	2.36573502492772	2.91585002136967	3.0066514514313	3.13395320644695	2.6996816712383	2.67623249328198	3.3144353988825	2.57909670764012	3.10420623440669	2.6564475594522	2.44389120504534	2.57966953721533	2.3396004677431	2.83757967644557	3.43334972079022	3.0637770394379	3.13454774282955	2.7452734047294	2.96605763359632
rna38668|gene=kat6b	6.95898421570026	6.46233959847301	3.82429303422402	6.32652468482121	6.82076634485814	6.65583187016334	6.58988642009352	6.70340893867937	6.7896381685545	5.17413323189875	6.78292647585913	6.51572776077666	5.79524344983459	6.28976134641846	7.11704927341546	6.59244508647083	5.92497383881949	7.94288208932886	5.7684951769946	6.84158551176421	7.23957633392243	5.2998240558556	8.09658762424309	7.04809865123695
rna29304|gene=nit1	2.50612994713278	2.55246945740014	2.45395770660813	2.53338273699143	2.44329013560466	2.5847443666592	2.69819720490099	2.49331028085484	2.46352297260671	2.364080344911	2.61289640243416	2.40156034849508	2.30021727467912	2.66536732952118	2.68083976729925	2.89031138823479	2.34800104971339	2.91510729089429	2.41101373926203	3.06829694566662	2.16414061079571	2.08195363244915	2.61609762991661	2.78960325196202
rna29306|gene=clcn3	10.8336780297902	10.5215035312685	10.90954649429	9.02771071808111	9.06100150974475	10.4322659265663	9.97127386886981	9.38714811379827	10.8753925026534	10.7365145211929	10.3107669550078	11.3187060231474	12.4275530287812	8.9852809068388	11.2318330681515	9.69860204294464	12.418551872485	10.352708711657	10.5164155159637	9.35567661715284	9.3300119980502	11.6755613544748	12.4327031541271	10.7678659965543
rna29300|gene=b4gat1	11.6274015505207	11.1280871788772	11.4438926965901	11.5464391245329	12.3544463234937	12.2791734737348	10.5468814136844	10.7729886498585	10.5856949465071	9.52476068476796	10.450974796929	11.9388980726755	11.9062636414427	11.3971778272404	12.0076530690227	12.160700927823	11.8006204548245	11.3787172069561	11.7724039391235	10.2073621132483	11.2830980399972	11.7091952819418	11.358186345442	11.9749600349684
rna29302|gene=pfdn2	42.131037912223	42.5274632336676	40.7407808486017	41.4124556532052	38.9727469999581	38.0328506955335	38.9557111741497	35.7988761637236	40.658649704965	39.1549576859261	39.8261673499933	38.4207390769353	41.2033581745494	41.5347855035222	40.0825006860205	36.8927124808091	35.8361227500841	43.1355827276503	41.1713130655576	39.3746304441369	43.8001906063406	38.1766529360535	41.521736303134	41.1322143377869
MSTRG.7361.1|gene=MSTRG.7361	1.06455113969936	2.04388275616384	0.182642656618699	1.61148771855805	0.808332673279946	1.37169530586594	1.22556061716031	1.21733159871246	1.574605343705	2.46683740119471	1.62615590433381	1.36984944360692	2.19190531239215	2.53130218970957	1.91152310414991	2.17105821750791	3.28814821449216	2.12565929583372	1.67867783741608	2.16664152136511	2.7555601989402	0.856163432175236	2.49760339106901	1.51233741444093
MSTRG.23581.2|gene=MSTRG.23581	3.57922673140774	3.50649036210783	3.66424440099374	3.86875279160016	3.54506620279274	3.69698589171812	3.21488397343256	3.3779700716787	3.73034328793294	3.19710481705415	3.54270420008976	4.30487998584809	3.61341725959105	3.73080238780778	3.82317682360017	3.77576997025315	3.6963407753699	3.66247237538712	3.75001608616364	3.44616046594887	3.53929031319002	3.70230208916922	3.84954847653878	3.90268586669814
rna15963|gene=LOC103467299	2.70239050288104	3.11284944421337	4.40476255580778	3.45616933491105	2.94223032119413	3.23707403668874	5.29957283574717	4.95456442247146	2.89552669935887	3.05839178966852	4.01888552808157	3.60601964148487	2.35180273596231	3.7220135127847	3.30112308387799	2.19315326474299	3.16799877980055	3.14387702505227	3.93577247049826	4.15346517061729	3.44152071204649	2.85808447814574	3.3152987681067	2.86708760767118
rna15960|gene=larp4	1.10331768633	1.70580395979959	2.2904709182976	1.66525608635888	1.98260747005989	1.19852832189649	1.97584539597936	1.04379050381969	1.04898044863826	1.49516797422567	2.07609614868986	1.35059176497158	1.04171417099207	2.13658184171868	1.64920221809426	1.84771026307063	1.67540269598378	2.04886280670634	1.33707375926368	1.95938594650046	1.33756062974814	1.22841465182655	1.69387489065909	1.57251271987321
rna15966|gene=LOC103467296	2.4635496334724	2.46684201387461	2.82262242343906	2.56954507754291	2.39942627955941	2.08515720283647	4.85570272035421	2.60724910463586	2.57137134716113	2.79500213881357	2.59629729671139	2.5399486116485	2.51585485884536	3.20754501134353	2.79172870730728	1.92594039497379	2.49268597499309	2.93269247635697	3.10126304050564	3.29125579358258	2.79787707715394	2.95130952247434	2.61482504515944	2.41101672167833
rna15964|gene=def6	3.90673778940089	4.30794255517183	3.65038754189585	4.19121082539304	4.42526828348585	4.11173915317081	4.5524160154848	3.66351896344802	3.61310611849163	3.59350100528299	4.25338285274154	3.46591676676921	4.03805215914832	4.14723564355447	3.87563668444965	4.4461689772188	3.87262311628185	4.38547649221573	3.96135187157235	4.14561130426547	4.03280123972828	3.69392157819628	3.57547958874285	4.25882360970761
rna15965|gene=ppard	5.17676910102178	4.93426323460856	4.78033290710665	4.68516276071449	4.75966922113854	4.6780639393526	4.50718674046904	4.6004723738227	4.92138655314565	4.75906007290099	4.78388760910592	5.12421557122258	5.04201529831416	4.82069532958796	4.81746289479796	4.48733293897825	4.99486071997199	4.77412045664845	4.59020900210304	4.73113584747178	5.31903794291181	4.98710132199282	5.25663512234439	4.61694497789355
rna22461|gene=ctbp1	8.66966976907561	9.33590524463409	10.6850146961057	11.4869655484808	9.61167942401337	11.7232730809161	12.189656489936	9.58153682816451	11.4094440043869	8.0268958308284	11.2876402101663	13.0110373849095	10.1861062158542	11.5611295935883	10.2970868816486	11.5347185797533	10.5488553723235	9.86082951033609	7.71226375182981	9.39995808891463	11.6976774201452	10.1192737184294	10.733936269125	14.6221235346223
rna22460|gene=maea	22.3625252816514	21.4570557615437	23.290925193692	21.7644356280782	21.9296421579872	23.4267737340989	23.3199884537485	21.9051992847897	21.9166701728549	22.3884635108286	22.8390282510674	19.3053234163951	21.7153482780599	20.4863985411055	22.585551069963	22.9310795780496	21.0684481000555	22.6328815078924	20.2677611418173	21.5199755843537	19.6538576322897	19.1390159226873	22.1509397263622	20.0347930630477
rna15968|gene=rpl10a	312.369313424626	316.22672446539	335.134779446374	344.489036340448	319.390387610475	315.869475678331	346.796223579128	318.884643430751	297.320982589711	332.574177925092	297.324107250578	310.305227682556	329.833393852873	329.259687312337	334.364258654448	304.440820950028	333.32496814028	324.184042203458	289.427493368708	303.147324711117	282.074481515381	256.353379575129	301.528820295006	303.064463828909
MSTRG.5962.2|gene=MSTRG.5962	3.3687447665083	3.10983809226713	8.5490046694263	7.02569093407267	5.15171488715079	5.67746786921094	6.09082876123655	8.11158762969889	6.28698609921662	5.15394864417853	6.82692749732862	5.99344980366252	7.70704245518652	6.06359097650548	5.81988935070091	5.41228632824743	7.91675789406711	7.90303851811342	3.77251767406111	6.1450926651169	5.85505383170097	3.29642657724246	5.53114860100062	7.33257400347715
rna3515|gene=LOC103478592	3.42857610007746	2.70838561782757	2.66167336793891	3.39729900944866	2.66851162441541	2.81840166318264	3.31651668126583	2.28149296294787	3.17736790020493	2.97452161246119	2.98287116306115	3.01182842311147	2.80810866169811	3.99009354000261	2.778300988281	3.33217540577661	3.17709676375922	2.58865807165892	2.77612287044734	3.68926984598986	3.54706881122354	3.09139451548469	2.5353193833617	2.53907757976112
rna27456|gene=LOC103474811	0	0	0	0	0	0	0	0	0	0	0.213637174448801	0	0	0	0	0	0.22305873761519	0.424133897056023	0	0	0	0	0	0
rna8761|gene=LOC103463721	27.3611371262247	25.9837939828579	27.7110609901515	24.6212917155366	25.6350957832019	25.6029446411907	25.6680802905997	26.5603837732063	27.2509930415976	26.2282310954238	25.5949216923726	23.9125900485542	25.7656389710571	23.752748719036	23.438139179494	28.039894666874	26.3668330035077	26.1266244694465	20.8408306622551	28.4703876997198	22.3017714141258	22.9786955646897	24.8824136985608	25.0883423948501
rna27454|gene=tp53i13	2.93213733479726	3.20661849646838	3.52158558083591	3.55926080364139	3.04279135611365	3.34954149224567	3.29907337870845	3.17420730308102	3.09416403117615	3.15604726045619	3.14626133728995	3.70222879560413	3.22872645530494	2.74754131177515	3.27544622621436	3.07290169486585	3.42148553475619	3.07621696381186	2.83263487709172	3.38741142784714	2.97697842336593	2.98222549739561	3.201259462907	2.92527985968238
rna8767|gene=gpx4	18.7689757049094	24.8045901390109	39.7080321040228	53.1272279472161	5.06301362128666	36.8607961806389	43.6908878538916	43.8445347118876	59.7981998173165	38.7955771506469	42.6202513187525	32.2248380193543	32.1019149691491	50.5812983666919	53.4953527584737	51.375076340227	37.4112183923635	25.1452225097286	45.3766257553567	18.3286353118177	36.7209435955977	44.4157454815975	26.4612617923111	23.6024474905687
[truncated: 25,593 more rows]
