# Supplementary material for: Functional convergence of genomic and transcriptomic architecture underlies schooling behaviour in a live-bearing fish
Source: Nat Ecol Evol. 2023 Nov 20;8(1):98–110. doi: 10.1038/s41559-023-02249-9 (PMC10781616; doi:10.1038/s41559-023-02249-9)
Supplement: Supplementary file 7 — Extra source data file with transcriptomic results of gene expression comparisons performed across multiple treatments and brain tissues + genes differentially expressed for each comparison. [file 41559_2023_2249_MOESM7_ESM.zip › Sourcedata_Transcriptomics_Social_Behaviour/OPT_CT_ALvsGR_DEgenes_List.txt]

rna31156|gene=LOC103476975
rna45754|gene=kcnc2
MSTRG.3467.33|gene=MSTRG.3467
MSTRG.15801.1|gene=MSTRG.15801
rna47175|gene=fsd1l
rna8739|gene=LOC103463733
rna11571|gene=nfasc
rna21659|gene=gsr
MSTRG.14289.2|gene=MSTRG.14289
MSTRG.18014.5|gene=MSTRG.18014
rna38083|gene=eme2
MSTRG.5196.2|gene=MSTRG.5196
rna28725|gene=proser1
MSTRG.15730.1|gene=MSTRG.15730
rna28934|gene=LOC103475715
MSTRG.917.1|gene=MSTRG.917
MSTRG.9656.1|gene=MSTRG.9656
rna12640|gene=sephs1
rna9975|gene=timp4
rna21336|gene=sparc
rna18695|gene=LOC103469766
MSTRG.13682.4|gene=MSTRG.13682
rna39368|gene=LOC103481895
MSTRG.24446.1|gene=MSTRG.24446
rna20093|gene=LOC103470431
MSTRG.10409.5|gene=MSTRG.10409
MSTRG.24774.24|gene=MSTRG.24774
rna17061|gene=cacna1i
rna19619|gene=pde4d
rna23861|gene=clk2
rna20745|gene=LOC103470831
MSTRG.22864.5|gene=MSTRG.22864
rna39712|gene=cacna1g
MSTRG.10346.1|gene=MSTRG.10346
MSTRG.24190.1|gene=MSTRG.24190
MSTRG.13834.2|gene=MSTRG.13834
rna46689|gene=LOC103460147
rna1478|gene=suclg1
rna18243|gene=LOC103469344
MSTRG.16227.1|gene=MSTRG.16227
rna11521|gene=LOC103465433
rna32056|gene=kiaa0319
rna33697|gene=LOC103478428
rna39112|gene=LOC103481688
MSTRG.7552.1|gene=MSTRG.7552
rna6818|gene=chd9
MSTRG.6879.2|gene=MSTRG.6879
rna8820|gene=bsg
rna32896|gene=rbp5
rna9941|gene=LOC103464464
rna4264|gene=s100b
rna10292|gene=LOC103464714
rna32087|gene=LOC103477466
rna24933|gene=LOC103473353
rna8437|gene=gtpbp6
MSTRG.20719.13|gene=MSTRG.20719
rna43889|gene=LOC103458562
rna31795|gene=rims1
rna39949|gene=arhgef4
MSTRG.14169.1|gene=MSTRG.14169
MSTRG.17087.27|gene=MSTRG.17087
MSTRG.18474.3|gene=MSTRG.18474
rna24455|gene=ago4
MSTRG.15686.3|gene=MSTRG.15686
rna24998|gene=fnbp1
rna27624|gene=serpine2
rna35717|gene=LOC103479568
rna5025|gene=LOC103460921
MSTRG.24191.1|gene=MSTRG.24191
MSTRG.19248.1|gene=MSTRG.19248
rna14471|gene=LOC103467107
rna27096|gene=sik2
rna4809|gene=dapl1
rna20030|gene=LOC103470390
rna385|gene=LOC103474313
rna14585|gene=LOC103467181
MSTRG.1958.1|gene=MSTRG.1958
rna16860|gene=pick1
MSTRG.9169.3|gene=MSTRG.9169
MSTRG.3724.24|gene=MSTRG.3724
rna29486|gene=ubb
rna35679|gene=LOC103479583
rna1353|gene=pgm2
rna4718|gene=ndufs1
rna25185|gene=LOC103473483
MSTRG.11218.1|gene=MSTRG.11218
rna6428|gene=LOC103462451
rna39783|gene=atad1
rna39263|gene=LOC103481783
rna31608|gene=LOC103477221
rna8962|gene=LOC103463594
rna30529|gene=LOC103476656
MSTRG.4676.4|gene=MSTRG.4676
rna25497|gene=LOC103473681
rna33379|gene=LOC103478617
rna42980|gene=gja1
rna1352|gene=pgm2
MSTRG.4713.3|gene=MSTRG.4713
rna5711|gene=mrpl46
MSTRG.6387.2|gene=MSTRG.6387
rna9652|gene=ccdc51
MSTRG.4313.1|gene=MSTRG.4313
MSTRG.14276.7|gene=MSTRG.14276
MSTRG.6781.1|gene=MSTRG.6781
rna34295|gene=aldh2
MSTRG.8952.3|gene=MSTRG.8952
rna16138|gene=LOC103468055
rna17402|gene=rhbdf1
rna45|gene=fbxl18
MSTRG.21801.2|gene=MSTRG.21801
MSTRG.11045.2|gene=MSTRG.11045
MSTRG.18008.6|gene=MSTRG.18008
MSTRG.5146.19|gene=MSTRG.5146
rna554|gene=LOC103464924
MSTRG.22927.5|gene=MSTRG.22927
MSTRG.4337.1|gene=MSTRG.4337
MSTRG.6421.1|gene=MSTRG.6421
MSTRG.20883.51|gene=MSTRG.20883
rna17397|gene=hbz
rna9952|gene=pax7
MSTRG.12285.7|gene=MSTRG.12285
MSTRG.4508.3|gene=MSTRG.4508
rna15287|gene=LOC103467653
MSTRG.21917.2|gene=MSTRG.21917
rna31978|gene=cul9
MSTRG.5079.1|gene=MSTRG.5079
rna33477|gene=hdac9
rna32208|gene=LOC103477566
MSTRG.23173.1|gene=MSTRG.23173
rna44660|gene=rcan3
MSTRG.22663.6|gene=MSTRG.22663
rna2408|gene=LOC103472140
MSTRG.12275.1|gene=MSTRG.12275
MSTRG.11276.1|gene=MSTRG.11276
MSTRG.6086.4|gene=MSTRG.6086
rna20492|gene=ncs1
rna44860|gene=mtpn
rna9563|gene=LOC103464301
MSTRG.20597.113|gene=MSTRG.20597
rna15537|gene=LOC103467937
MSTRG.2919.2|gene=MSTRG.2919
MSTRG.8196.8|gene=MSTRG.8196
MSTRG.10756.1|gene=MSTRG.10756
MSTRG.21665.4|gene=MSTRG.21665
rna9074|gene=LOC103463535
MSTRG.6893.1|gene=MSTRG.6893
rna37092|gene=gabarap
MSTRG.21609.4|gene=MSTRG.21609
MSTRG.17335.7|gene=MSTRG.17335
MSTRG.14062.6|gene=MSTRG.14062
rna48393|gene=LOC103461400
rna43205|gene=ckb
rna46432|gene=ddx46
rna10428|gene=LOC103464779
rna13605|gene=LOC103466450
rna1698|gene=LOC103468483
rna37063|gene=bcl6b
rna36246|gene=smg7
MSTRG.8764.2|gene=MSTRG.8764
rna20266|gene=LOC103470511
MSTRG.8986.28|gene=MSTRG.8986
MSTRG.12290.2|gene=MSTRG.12290
rna564|gene=gde1
MSTRG.16875.3|gene=MSTRG.16875
MSTRG.11867.7|gene=MSTRG.11867
rna28723|gene=thsd1
rna32852|gene=casp2
MSTRG.19932.2|gene=MSTRG.19932
MSTRG.14143.1|gene=MSTRG.14143
MSTRG.1695.1|gene=MSTRG.1695
rna12783|gene=cib1
rna39046|gene=LOC103481669
rna4111|gene=etv5
rna45179|gene=LOC103459268
rna43863|gene=zbtb42
rna43182|gene=tyro3
rna26654|gene=snx19
rna16854|gene=LOC103468448
MSTRG.8096.18|gene=MSTRG.8096
MSTRG.17167.1|gene=MSTRG.17167
MSTRG.10976.1|gene=MSTRG.10976
rna18354|gene=LOC103469494
rna12804|gene=slc1a2
MSTRG.5171.1|gene=MSTRG.5171
MSTRG.18686.1|gene=MSTRG.18686
MSTRG.24504.1|gene=MSTRG.24504
MSTRG.3297.5|gene=MSTRG.3297
