# Supplementary material for: Functional convergence of genomic and transcriptomic architecture underlies schooling behaviour in a live-bearing fish
Source: Nat Ecol Evol. 2023 Nov 20;8(1):98–110. doi: 10.1038/s41559-023-02249-9 (PMC10781616; doi:10.1038/s41559-023-02249-9)
Supplement: Supplementary file 7 — Extra source data file with transcriptomic results of gene expression comparisons performed across multiple treatments and brain tissues + genes differentially expressed for each comparison. [file 41559_2023_2249_MOESM7_ESM.zip › Sourcedata_Transcriptomics_Social_Behaviour/Schooling_TMM_Norm_OPT.csv]

	AL_CT1_OPT_P25	AL_CT1_OPT_P26	AL_CT2_OPT_P27	AL_CT2_OPT_P28	AL_CT3_OPT_P29	AL_CT3_OPT_P30	AL_SC1_OPT_P37	AL_SC1_OPT_P38	AL_SC2_OPT_P39	AL_SC2_OPT_P40	AL_SC3_OPT_P41	AL_SC3_OPT_P42	GR_CT1_OPT_P31	GR_CT1_OPT_P32	GR_CT2_OPT_P33	GR_CT2_OPT_P34	GR_CT3_OPT_P35	GR_CT3_OPT_P36	GR_SC1_OPT_P43	GR_SC1_OPT_P44	GR_SC2_OPT_P45	GR_SC2_OPT_P46	GR_SC3_OPT_P47	GR_SC3_OPT_P48
rna2646|gene=c1ql2	2.24273167571872	2.50497406657524	3.04284438979502	2.75066500639084	2.19485354056353	2.85489940084953	2.47763692848768	2.48449215698505	2.9342621467346	2.44938940829133	2.78305589314446	2.48429622510057	2.97427557149205	2.90867298041153	3.23972168283682	2.83470904915372	2.83846668282132	2.9976059034671	2.86520002959985	3.1251582555538	1.86765829577471	2.56676249097588	3.00018557177391	2.68864929517879
rna2647|gene=LOC108167255	0	0	0	0.253473989790079	0	0	0.213643624770229	0	0	0	0	0	0	0	0.254798387344463	0	0	0.228232268285027	0	0	0	0	0.226820026871049	0
rna2645|gene=LOC103476180	1.22169038868481	1.20037999724261	1.66110675650505	2.34025748611351	2.20998076765134	0.55294148552588	1.72921399996253	0.977804423298746	2.30647891866992	3.15798969694226	1.20435275759836	1.95437222766481	0.921948921769317	0.502821275995502	1.761768873962	2.20349821428749	2.26926062385496	0.497339875572201	1.75797102578388	2.82095753944841	2.36775400498873	2.07329508759641	1.54725641802012	1.73111839951576
rna9695|gene=acy1	5.33593439677627	4.58955606511228	2.98074833216903	3.55439217862836	4.4778681753255	3.84949405267054	4.87693451680928	4.06118488389469	4.36417507027917	4.5583006483204	4.7716654885569	4.79274916345052	5.01754921609707	4.86056264147645	4.68519674848382	4.04529024120534	3.99758397992384	3.90483116824044	5.19696164932577	5.04691307514119	3.92676749612131	3.67925236530407	3.81450699715313	4.62685740514448
rna9696|gene=LOC103464608	18.4384342009476	14.6194598795462	14.9211201767207	17.3957271921447	18.3262612299333	20.9971334378903	15.3119054753348	20.2446514518098	16.4032863406344	16.4254990783861	21.2542338282251	16.7582116021665	20.878689124039	15.220587192033	18.4964113346035	16.5230912778704	19.6681507021718	22.6558040410166	17.6855993597473	21.3408800744855	19.5389555443797	18.8259635823555	17.8486183951567	19.3692028407667
rna9697|gene=LOC103464608	7.58409520902837	9.62227486473278	9.73331426112035	6.20938437632306	10.8981911170848	6.96611288571086	6.74963577711274	6.56711319027465	8.17595016385736	7.51472699265726	9.35675888163013	8.33090995546053	5.78872117737114	10.2075532097094	4.37638513981149	8.15808084858895	7.8383611195322	6.93314825650156	9.18303305650504	9.57301925763216	5.98253437099099	9.30515952909343	5.29056437451684	5.82866633538562
rna9693|gene=abhd14a	27.2482784512726	25.1383964523499	25.3506613591005	24.2169803077469	22.5042203102317	25.3055924975518	25.5405614727003	23.2718935914197	24.5985360677919	23.9477977288864	25.0018822144643	26.258021409604	27.2373904443151	25.5694312992719	28.7000957055219	26.9515633158684	23.8242351796485	25.5643775518269	25.2704010238363	26.365118208403	21.292420687059	24.7449922143847	23.8074221810801	23.8028130406777
rna5148|gene=traf3ip1	5.5967874894306	7.69281328732257	9.03534902189664	8.09934333277294	8.32906634085746	7.9684196339159	5.43500270056223	6.54092459313057	7.12138113212867	8.26882135135965	8.17445033235066	8.0125657502672	9.20821379548959	8.84215611366873	7.44945528278852	8.11635508344513	6.55500418622902	7.77840978615524	8.58919823114141	6.55215301301094	4.45680886966459	7.52704024703893	7.92509864837403	7.37015291650103
rna5142|gene=LOC103460190	2.76742816341777	2.85486441888618	2.32997842504796	2.98840952757748	2.64808105755316	4.81718569065106	2.96338401065577	3.11212987038929	3.32034677298723	3.27636542387918	2.55066243176919	1.88674814959489	5.28661835274525	3.10089954219481	2.754295214163	3.09506626283806	3.11702764550818	2.99352990571818	2.21266237236908	2.88259594773402	5.38505884348	3.28444897110609	3.12192183436138	2.60232506979661
rna5143|gene=LOC103460190	8.38830989769457	9.27535998845588	10.820812227797	8.91881440732947	14.9883207551234	9.06375253813909	9.53697799472441	9.53563495835993	11.2462606333731	9.1729332879095	6.39077692685563	12.5341640853258	12.1942976766455	12.2268508845761	10.2678277777519	11.7827159405869	10.7804070049067	13.7943367906517	10.6126622364785	11.8867512529824	11.2068362342019	11.5480777473623	13.589338752767	17.3902670226923
rna5145|gene=LOC103460190	2.28745075930363	2.67776892939657	2.91906902341798	2.33542633662427	2.07994881126471	2.0516857430089	3.29372622784374	2.56444482979583	3.17008278821266	1.56029813944533	2.91365123839928	3.46422009824884	1.73290996245563	3.08865258632011	1.84458525444526	2.12764465329681	0.881022352694622	3.18023538529577	1.63793041032609	2.8343059534099	2.42463967430022	2.67587808529713	3.43355939420613	2.80497549687474
rna5146|gene=LOC103460190	13.0777437205673	14.0290103244506	10.6117861348648	10.7543896873184	7.11560460002499	9.27408670881691	10.2449958351659	11.4454073771785	7.29273295088784	12.3177027015309	15.1287040229398	8.35544026242152	5.41491386034852	7.63796805341687	9.74604382706601	6.36106315982718	9.96600312841177	6.39838879698163	12.7677172632466	6.79557857745685	4.78277212622998	10.5035082505874	4.67804939890272	2.60042849146925
rna29387|gene=LOC103475982	13.6510675107414	14.7458750175261	17.0878738455648	16.2421055766167	13.7627882852047	14.6970343431303	16.5683546224466	16.3672125603306	16.943672753125	15.5037109215575	14.0754835033168	14.4001908530117	16.2980878263061	14.5787390259578	16.2509467750567	15.2245895803359	13.7318245312228	13.9288696295992	16.4237957252267	15.9081504583371	14.2262673285354	14.465457953362	16.9967122884304	15.8493570377642
rna29386|gene=LOC103475981	17.364644187397	17.8925131398706	16.7524357479191	19.8938345369641	18.2820546789966	18.2322119670915	17.9056094451977	16.3361700508388	17.5413234068442	17.6860931194158	17.9040038403055	17.7192791346582	18.4412355215825	19.6079456589738	18.9272707841357	16.7004394654994	19.3343315734771	20.3518756939897	17.770106860222	18.8246820391333	15.7795850267819	18.0029853313526	18.7477938660604	16.2065426086982
rna29381|gene=LOC103475980	0.957517111613078	0.924645528613828	3.0115316046397	0.956683258607699	0.962561203401427	0.868688920635017	0.750194328121748	1.7383633105095	3.84576944657469	0	3.40732048942271	4.21482467022562	2.30617052038078	3.07361920731335	0.535440611119578	2.76170478086936	3.76529698641394	0.968682955821164	1.18050694227602	1.53046268532259	3.33756301349416	1.37950943446988	4.28517035527715	3.04376606680507
rna29382|gene=LOC103475980	2.00481805887945	3.16036365304293	0	2.73214550243041	3.88545908198939	3.50611038865215	2.3117286143542	1.97253546180734	0.566201420373928	2.85403918029833	0.81457130018371	1.28995206332142	1.28172274093964	0	2.75214984023957	0.727884404813332	1.19362272381598	4.31845937742923	2.13496494182909	2.0558263495078	0.75778930776423	3.41536069063402	1.22417695433447	1.42721231190732
rna21152|gene=LOC103471087	3.99686754213555	4.87336148901831	5.28417135532413	3.48978832109519	5.05499718790575	4.59748148619273	4.69508112355101	5.02061518444901	4.60631223177377	4.6547287636313	4.85449215105955	4.442970412416	4.46629130507756	4.89728804674819	4.93648492560987	4.20321331014661	4.6379572820687	3.9716840144464	4.22287356182305	5.01117235829092	4.65639310843392	4.82637145069103	3.72053333241821	4.61228461070909
rna21153|gene=LOC103471087	2.48375632133368	0.719399913728914	0.889994805916321	1.83337578550103	0.95066308616314	1.308060403481	1.13447713498388	0.800142350136325	1.33448603373106	1.5077606157879	0.754445564293095	1.04256085306955	1.83501234012268	0.906798410769387	0.556520539482825	1.47643644335071	0.519409648446456	1.50211408632658	1.19224578340191	0.784300531470699	2.7594808943669	0.979173033835923	2.31623274498907	1.89727219338348
rna21154|gene=LOC108166651	5.12434443514623	5.23982004623657	4.88131424411464	4.48536425907603	5.36972528664843	4.73881166664551	5.88084565435176	5.30807850644073	5.45282702292185	4.99077180269186	5.39395501269373	5.48679498857051	4.86218096049377	5.29688846993684	4.8845335671161	5.03033702958208	5.28225978024438	4.45004671090626	4.5580946124414	4.72958650481099	5.42170111462257	4.74167289595358	5.35160993632327	4.64251827790593
rna21155|gene=abhd18	10.0488212340208	9.72097946198263	9.56890671180897	7.97233142420063	9.69489056023994	9.50118643936386	10.1787353540544	9.83636921609898	10.2456139480731	10.0626726809066	9.31552717981996	11.2398490989729	8.8768446223897	10.1961708979074	9.24834622509712	9.49868005042268	7.90941232540775	8.38401216014852	9.60061843269805	8.06689445523269	9.54851417865489	8.80202697532417	8.16154174916074	8.27911083041746
rna21156|gene=igbp1	21.5412279089276	17.8209595024302	19.1974111672039	21.6080119686606	20.6649646875203	21.8056890461104	20.9346789781167	19.4211285488507	19.9672644139194	20.5021979572713	18.0506875948935	18.6115570407298	21.8553533570112	22.7048781214026	19.8559128171654	21.3077807605924	21.5003212001722	22.5214613865163	18.9020274708304	21.6630743347149	23.120647063143	19.0543208023379	19.3895618278676	21.6746289978356
rna21158|gene=enpp6	1.50584978092641	0.775569086785878	1.0413408510933	1.15963434599229	0.715047875796442	1.41843618591162	2.08355018856481	1.34625676844407	1.16244857988463	1.22167981476858	1.14387112521825	1.44335556476586	2.63933291291915	1.08534546007734	1.20564374214021	1.14551884673725	1.80899046127432	0.982041893687979	1.82527173323941	1.05122566207625	2.0121638173038	0.98922689017957	0.792304970308341	1.35502107173556
rna24387|gene=angpt1	0.251669760521957	0	1.05895943678313	0.733835313220685	0.826671863172865	0.101015008582371	0.0881461292963273	0.336019615486363	2.30314598572716	0.506938097716443	2.10321996051902	0.294720693006972	0.446427891191332	0.0878138904103834	1.69113346135422	3.01346843621251	0.937694222135377	0.338866543015496	0.54830435631551	0.169852379217195	0.173153652772594	0.116539488232629	1.12840139669506	0
MSTRG.5781.5|gene=MSTRG.5781	2.91691207152859	3.09095002661827	2.95838525808755	2.75862888906149	3.32215216978485	3.73055795631795	2.76110953686896	3.1855590238026	3.12265337969461	3.15273121372191	2.93567167751642	2.74225490570708	2.9579490770039	2.58744956360115	2.44014694505115	2.63933444344412	2.9560309931592	3.76222805519263	3.38703479838645	3.45619111247195	2.53511663004887	3.23973328546537	3.14615625684484	3.36041774932315
rna24382|gene=LOC103473035	62.9456973438089	55.5167032431729	60.4331116214594	53.6259048775996	58.0467743589916	74.3712900067117	61.3694839953421	46.9660785458634	57.6775536180828	62.0704549205091	66.8662381918129	60.2413362698761	68.7870305992931	73.9608315551037	60.0451080504436	64.6056587197653	68.5155960039566	46.7066030955399	68.0231660918092	50.1836234854521	71.0761441930111	59.8122511444131	65.0573620678881	55.787133629836
rna24383|gene=LOC103473035	3.80772044746887	3.18268631038373	3.45116221399105	4.00343190211093	1.17382333101694	5.0727543518284	3.30395010170233	0.579956290950282	3.29934364044536	1.57697838620259	2.84909077054567	2.2819995325153	7.02045160694091	3.08560276644449	2.92454386982155	2.70380615340037	2.32261941521833	1.91020949730614	3.25491770584992	3.85809063855685	1.22028816213963	3.54177498542358	2.72373554326535	2.95436693665354
rna24380|gene=LOC103473035	3.41636705444553	3.69241396554835	2.34977355239135	1.18209609606482	2.97278014819722	3.92327362462212	3.89005199780316	4.75885694259675	4.46400514435046	3.99455866655812	2.43646719604522	2.49038590681748	2.93224539093755	5.58250500508049	3.51884864234431	2.97007255214442	3.52756366593821	4.21102817355604	4.38887134387555	3.88641306579025	3.44024825576822	4.33355514625036	1.64653171195841	1.36131953152684
rna24381|gene=LOC103473035	22.6703641321887	25.8817520712061	32.0988953035358	26.4850498861246	34.0162897594496	29.967446163501	31.1624518362371	23.9184776010721	35.2007046732311	26.2718287282895	27.6227089183357	32.5704380714028	35.1373332361322	23.4336812598264	32.055566851014	32.4379725972715	30.3495342885577	32.0886346134375	19.7873688300252	17.4246337570834	32.4942980531348	27.1890676884549	23.5604299529357	20.2400474241926
MSTRG.13892.1|gene=MSTRG.13892	2.62014749585116	3.37271550934873	2.59324123144606	2.26333980945133	2.70099970021695	3.1668051401823	2.70926546347798	2.0862669988077	2.44021911155022	2.41767360316954	1.98661096771941	2.3804480259662	1.83150356739725	1.47539276608498	3.28245992587128	1.84443689503655	3.14739431922269	2.92490239902182	3.50565650680452	1.97612029870357	1.3953770486025	4.65330562611997	2.25440399903483	3.94625057182043
MSTRG.2588.3|gene=MSTRG.2588	2.74092778826581	3.71345819844749	3.39358998024484	2.35373642610069	3.67864070708	2.92937709594404	2.65391162741361	3.50780177509841	3.4106869618576	3.95291407004457	2.83562740398408	3.10579843702354	2.14649082135932	2.18579962637885	2.17779821640274	2.94351200887142	2.7241643951348	2.3495178194999	3.04885884076636	2.78128925363534	2.84708447240535	3.50947409290971	2.16543410415498	2.77684989125581
rna26728|gene=serpini1	71.2467641923624	70.4726686107451	68.4643485847948	73.7204455999882	66.6651568537736	70.2617757611736	70.5122129009157	73.29054381064	70.0742267245538	71.6353015618799	67.3089817555976	67.1853252662509	74.9738579746219	77.7712625140554	72.9171644227343	70.572098872535	67.7417884738574	69.1961142097949	70.2199228204181	71.7327449984707	71.1948826984611	67.8598488242318	72.2486628809566	68.4589931400581
rna26720|gene=veph1	4.29046052429998	4.77544729368709	4.0026654070852	5.46971345714577	5.14149243094835	4.43754426339305	5.48738392727891	5.1847728645408	4.84026797346176	3.38731990006209	2.9586410413494	5.23700044704578	4.94806004084949	5.33902651788173	4.77864693798492	5.29599692463662	5.05176151898056	4.35398995171828	4.59675325665948	5.08194055077441	5.15733797222918	4.32340034646653	4.46971895682661	5.17432565575086
rna26721|gene=veph1	2.00396192742471	2.12736008933408	2.07658996258907	1.10238820206644	0.826148669102931	1.80669394463625	0.635240692801284	1.51794020339956	1.24066462785857	3.39630583771862	2.51654185541859	1.40820599912665	1.83936826910432	0.592903383428475	2.30122079472067	1.81331834978909	1.34958403162713	1.60795102625431	2.15731533096297	2.09917318089825	0.902453672219379	1.71394376061399	1.83016088653336	0.865255074761038
rna19852|gene=LOC103470284	1.79067557004832	0.981613243892442	1.10430646620821	2.59932077521065	1.13069281722717	2.48563532088058	2.43951257551148	1.71227013659512	1.83380528399787	1.85577661910967	2.14581501183752	3.22180603590875	1.74644251004873	1.38210197966403	1.73559312177599	2.01466529697749	2.46406055527804	4.04811683314143	1.77875837413076	1.35511693606042	1.47841364226752	4.66812311943704	2.32875276922195	3.45384362237635
MSTRG.24782.1|gene=MSTRG.24782	5.22590310178702	5.45550623435642	5.22456942604317	4.81044455542835	4.53703345176915	5.06316208694592	5.5408665341293	6.34690816575076	4.52482463986539	5.32898901571972	4.8547042609404	4.19915562472085	5.29381932704568	5.16145271680766	4.86676137837346	5.51957997442851	4.22276540261576	4.48082175627727	4.98169532659058	4.6830621849329	5.87045812068702	4.91076668419967	5.1392112084829	4.55953241522141
rna10970|gene=LOC103465190	3.84575672216611	3.91937514053399	4.35740461467087	4.81309366599508	4.01037194514262	4.12655783139638	3.69932716164642	4.65382774154343	4.28330225715085	4.27244341241529	5.4370897696129	5.55763093840897	4.50385021264474	4.00485194677583	4.3747121291711	4.5203173230947	4.23456497912835	4.63851378893143	3.73370712333491	3.62973247816347	4.40942350396517	3.67447279809753	5.81170094714721	5.28090451866534
rna10976|gene=LOC103465186	5.77926856654543	7.20402384688012	3.89605312038458	4.19586532329206	3.46352861744548	6.67264098597438	6.87460262755058	6.28461641106313	5.26977496793957	4.52512050248571	5.70782441896412	5.02446827323568	3.44880355904875	4.99432710191276	3.16898111856069	4.61902573925328	5.82014530208813	5.34915600113093	3.55876372044237	4.28048665926259	4.55236368609592	5.33256957755061	2.47525803744563	4.73377391817827
rna10977|gene=LOC103465186	31.6882264666988	30.1297766479375	28.0385114821371	32.7781738790446	27.0301657546066	24.5658160278088	36.4005990471648	35.9314470684807	30.7736759104869	30.6944483934873	28.8293306457967	23.6005252340735	38.7603910846284	35.7208070790122	32.5158771200356	32.0539758762031	28.1008677677727	25.113501369111	28.9340945477262	34.9367878548304	26.9574673886351	25.4921199585164	29.6944294225027	25.6630357981933
MSTRG.8897.1|gene=MSTRG.8897	4.14372709794905	4.1452620066816	5.23228944640006	4.15623506447665	4.74673541746449	3.59037440507618	3.98544853107208	5.81739839644539	3.54394125234122	4.62298573144735	5.44008154482943	4.49050141461784	4.35809448918598	4.1758592441223	5.04078910033899	4.095899149624	4.13232538555953	4.7592857631456	4.44757494730662	3.94127438216704	2.93213046358498	3.91698672024226	3.8943668469485	4.16900845415846
rna10975|gene=LOC103465184	8.6893202734557	9.82798511770012	9.32727283564714	8.58928865135423	9.56876999714858	9.73632796774849	8.73749576899506	8.77329988117324	8.4407985350234	9.55060232445806	10.344682448453	9.14627050785033	8.3912087282857	9.24704012746031	9.55046510847574	9.15779263819334	8.71471687727905	10.9883076779621	10.2879813768023	9.81816177577875	8.74462456311494	10.3616070808734	7.94164798981944	8.86505113624123
MSTRG.3476.2|gene=MSTRG.3476	4.3923195889234	6.10882744452026	6.00664285329021	4.24735245403346	5.57031842586326	5.15674023112661	4.67374123983237	5.25180867602642	4.90945242688719	5.93772322444554	6.08071877690717	6.25131779507221	4.28018991412182	4.26180445605011	5.3592632482496	4.82139181154742	4.40695791344182	5.11432105972511	5.75787594897144	4.03121738355405	4.40541997023452	5.95729182384155	5.09330941122263	5.40355696898288
MSTRG.16703.3|gene=MSTRG.16703	1.78863058411357	1.9757685357643	2.07245188128547	1.95304696200476	1.56159334217198	1.67804647976513	1.89728630762195	2.18253051809486	1.80075033479882	2.02814915201517	2.21033901492714	2.26744560815501	1.98024774002599	1.36102449432146	1.66251400835013	1.71941691790715	2.18208409528564	1.38869268440952	1.73616163054836	2.25451121895712	1.13724486247639	2.46608772286988	1.86117211234229	1.94611666510714
MSTRG.22708.1|gene=MSTRG.22708	2.53220698452059	2.25198666509955	2.036078073625	1.60147933799394	2.27389167855051	2.229722536552	2.1210913575307	2.50639799052498	2.05740350710854	2.15973847296398	2.09143395386273	2.33241437386391	1.75279803961412	1.75252336299109	1.60624765038826	1.81258556586085	2.17044357247221	1.59970594714574	2.19339757317345	1.64021169898002	2.18802489039218	2.62683345547949	1.99053156371929	2.40754753954618
rna8274|gene=evi5	4.15258715835927	3.09755278885021	3.12932792276652	4.16052999353654	4.42414841951546	3.42905320055316	3.57507036710906	2.77358521726315	3.64501242878043	3.38534019010752	3.86268736753379	3.14273348037073	4.84169869298807	3.97365052573318	3.41931665183749	3.61758161884505	4.41203304471877	4.06769621495993	3.34340085197907	4.37684514221183	5.86372125449249	4.08357290979162	2.83437258539971	3.39142501762516
rna8276|gene=evi5	1.79464966528757	0.811090375864505	1.92454460404443	1.92070414354083	1.34032882675768	1.46591044523307	2.07013788418939	2.93455124785107	1.76276760245508	2.10571588434059	1.44672717208423	2.54899702633662	1.50028024094838	1.58671148628479	1.2360108432772	1.21522253255312	1.44842395207522	1.9657605076619	1.37875145567355	2.0083897342668	2.1317475579798	1.6087358279691	2.81691522131433	1.98935556931154
rna8271|gene=LOC103463987	2.37853196220103	1.82050837459612	1.83914002246011	1.90674051455057	1.86708297758061	1.88666456225652	2.27643729838778	1.84695629756834	2.6463481395766	2.33840181798377	2.25992680559423	2.2361461106772	2.78318471961757	2.99508223667354	2.00818954110387	2.51360107841516	2.09684017162993	2.12804250965189	2.16472859582085	2.91393376387337	2.37358512998234	2.73212878433402	2.23029671813528	2.32661256960579
rna8273|gene=LOC103464060	230.13573697111	206.824095542802	232.311648344606	235.799257313863	230.998018684374	205.477661112094	252.05295204926	211.92904278868	226.278699241877	228.153168282376	226.014738131292	215.442255244159	243.924268051932	235.140168135598	249.519311000396	227.622827462741	233.113465966764	219.251089957696	213.423635244397	241.569000992365	245.307481245726	206.681124298417	223.988728103573	216.451953410259
rna8272|gene=LOC103463985	2.09759919236294	2.25771209803029	2.34206802968286	2.51187123213801	2.13715257208041	2.32097394275166	2.08543542452005	2.78331397445544	1.56489511679596	2.8000832942555	2.16907651478255	2.58885405418118	2.09475399295073	2.02832364314059	2.03331796115145	2.09817342363429	1.99767745477399	1.87939206758967	1.82859352090648	1.80037453040405	2.03011581536443	2.3553398442857	2.16350009732183	2.59399445821825
MSTRG.11658.1|gene=MSTRG.11658	4.1385145643426	3.96029869976439	4.1101530616036	4.37869817128357	4.36883280785537	4.02531038963344	4.24148044629779	3.64258701011263	3.72365924846552	3.06777844643217	3.73280240053909	3.70031070796382	3.82558069472729	4.5359594313529	3.86506619449744	4.01575030521713	3.75757000246103	4.05053746999334	3.80995954320056	4.00415734207569	3.94045445108986	3.37390879711308	3.66483813863176	3.95998993968855
MSTRG.2381.4|gene=MSTRG.2381	3.53022062068061	2.41525207824359	2.66125016548612	2.63262764857281	3.42306213445864	2.31409038291718	2.07682703881578	2.76116843266173	4.61911378533836	3.12003946201444	2.48631536874145	2.25730648840923	2.85744492409526	2.02124094797704	2.17912164012537	3.31391591118293	2.49291518445159	2.08210958177548	3.30306624541776	2.55453353912879	3.73276928570215	2.93423440289776	2.61404747164607	1.98517210806322
MSTRG.1557.2|gene=MSTRG.1557	2.89668767632004	3.86187159394814	3.71933794858774	3.43371899892056	3.28412788792726	5.03450208985217	4.07270534012249	3.5293793481844	3.80894723798585	3.39436682301144	5.7971889526402	4.79878290893881	3.23292049678224	4.02333782593524	4.20812715926312	5.17131551524865	3.68714836164779	3.63070994707024	3.4533360944993	2.35177003517939	4.03133164933741	3.96453461277398	3.9032720281479	3.09938917010502
MSTRG.16758.2|gene=MSTRG.16758	0.267732617198435	0.607618889383104	0	0	0.692706600464995	1.05585093945753	1.38804072259982	0.295299639230224	0.701976888642856	0.685335039819061	1.07605015462998	0.424376998206545	1.30806712594286	0.377780076204522	2.10741471187004	2.08528508409807	0	0.895265525805334	0.933568847963854	0.271717263591447	0.395458452653388	1.03406137452496	0.320745794962588	0.640816126323933
MSTRG.23635.2|gene=MSTRG.23635	4.33758130459612	4.60664492448327	3.9115837759019	4.21087017575188	4.01815927825464	3.84228647593975	3.99771988262811	4.12475465755371	4.35278034800116	4.76056046003383	4.42040506275587	4.15933789660923	4.11105939160742	3.80443528997108	4.53389248230095	4.27455153904685	4.20312025741648	3.78349493020626	4.11761028357262	4.19189108138983	3.67579646136146	4.54009956619635	4.24727573891803	4.11150644657714
rna22714|gene=khdrbs3	18.7448262083938	18.4970439707759	18.227480840069	19.1184220274859	17.9477264934195	18.0324907080499	18.6460581958947	18.4785134239028	17.651325153498	18.3018216866442	16.1656378456901	17.5223743197692	18.9381252209802	17.9152409790432	17.9244163136136	18.3889843021097	17.6747627491944	19.2315545979323	17.1487324715769	18.2919472493274	17.768054835238	16.3148024377279	19.5677296689697	19.7010639530057
MSTRG.4153.6|gene=MSTRG.4153	5.70832027529454	5.45876949491554	5.46618240840718	4.81539536739145	5.36231916263152	4.89302739799083	5.36967315684576	4.9308727708081	5.18009664626364	5.33397369404382	5.52460576614004	5.12413079753282	5.63375484289083	5.09120079254152	5.7311834800882	5.11946596425062	5.27829644240513	5.27602039868592	4.76455794872814	5.14673017755337	5.21208700036721	5.25843074173352	5.76480681979163	5.82634608139909
rna13405|gene=stoml1	7.08058233064813	5.43097960492664	5.67352708217885	6.04684082320877	4.98205152281886	6.15695329793709	5.20451875814447	5.96458450574336	4.88752615738406	5.16629212616804	5.13299052894106	5.2533062022956	6.62225879274652	6.76992382212204	5.98195236737855	6.90050761819878	5.90874884792943	5.32944649273057	5.16713214765161	6.26422232253297	6.5127462514193	5.49506233398932	6.8710952765497	5.51501322717843
rna13409|gene=arih1	12.5430101213412	12.533802099395	12.306191967747	13.1443063206362	12.1863605429888	12.2284147597222	12.6111442700592	12.3990125091269	12.0063401883187	12.159577710862	12.6026904767923	13.514242807264	13.117549112974	12.9442604893629	13.1424294487042	12.9095711532446	13.1825779662743	12.6834747276634	13.2113147408065	12.8781945674155	12.5721136949096	12.3027926391762	13.4943883562704	13.3093205069068
MSTRG.17567.1|gene=MSTRG.17567	0	0.213566125107273	0	0.186201272120674	0	0	0.313883998477588	0	0.153756426828939	0.174810060920709	0	0	0.34878659250253	0	0	0.197833991435297	0	0.50297632584141	0.166144858142394	0.186006021183637	0	0	0	0
MSTRG.6037.3|gene=MSTRG.6037	19.2926267252433	21.6097243632701	17.2747767425893	18.7054645484089	23.4310625065251	15.0597793705104	27.8434600160456	24.3077574029047	20.087822099576	18.8062243792879	20.7437549982054	15.7562367345359	20.4313476689673	25.5358718833417	13.3886434789241	16.238080140585	18.2064583643899	15.9964389185866	23.9398919485744	15.6172265601338	38.7285837815418	13.8533961551931	15.690428850396	17.8154042945951
MSTRG.13816.2|gene=MSTRG.13816	1.59796411279358	1.11288317548938	1.87109493422351	2.00245360660225	1.07460417909904	2.19989554046794	0.766214171527465	2.01093390003749	1.97803747756624	1.52820300592438	0.689928247417124	1.87271574233257	1.90150005662154	1.38842663439455	1.32470193125906	2.04654299376646	1.64177535891576	1.66843843035518	1.45303764677352	1.34504448199261	1.19540519433921	1.78097375879261	1.38527729269694	2.28131706400119
MSTRG.4143.2|gene=MSTRG.4143	8.13957930507846	7.78630129863889	7.9114126355523	8.14941724320443	7.88448690340008	7.89619493696276	8.3005416972506	8.87375736934484	8.42062185680845	7.79664466251217	7.44356171252312	8.09156826087898	8.28169977600727	7.86942565069237	7.76696984173391	8.39118930815409	8.36584870240924	7.02863394740359	8.87551144311183	7.59514780059958	6.48404759716708	7.76871087247274	8.28703169603869	8.73561905989361
MSTRG.18321.6|gene=MSTRG.18321	5.70536996217122	6.05458082551525	6.16509083382805	6.02484284218222	5.58590431111933	6.23002963959129	5.60951018789363	5.76290438819772	5.68485613669112	6.68794973671517	6.57354991278925	5.64832447764971	5.67415620766439	6.19784233489399	6.16677811317458	6.21427129321933	5.72325440539759	6.04922291474827	6.06529461308178	5.47274600689735	5.60094342714851	6.34995596048965	5.9302325314732	5.57278826905571
MSTRG.22687.1|gene=MSTRG.22687	1.37627895708173	1.42880946626646	1.87712328249286	0.958255327255177	1.20580621237183	1.65913036060822	1.50766395366308	1.96449847236352	1.13417240700729	1.94920324026627	1.18529185644791	1.44683151475615	1.25648243201521	1.45054357692986	1.4448932940875	1.39143240642826	1.69739438065922	0.920351260726612	2.2230992482175	1.59541749877022	0.706756132621324	1.14162186033648	0.886073357004383	0.567289559648076
MSTRG.15757.1|gene=MSTRG.15757	2.93051584120585	4.42954319312918	3.6369526353518	3.44401042297754	3.48696066711738	3.48781956169714	3.18465369178771	3.51846378657288	2.81629431337228	2.60548816757819	3.75881415002218	3.88104857921026	3.39784930019432	4.36148050609693	3.1763058541515	3.33943777542782	3.55369376716738	3.29674227529159	3.6399156921715	3.2733893668385	3.05183313011697	2.53950139357828	3.02201491120534	3.03908164094821
rna23446|gene=zbtb10	3.52574621592416	3.12245432155748	2.76025106980232	3.45538057246563	3.58463236547999	3.30166202215037	2.3272596638784	2.74869045445213	3.3869253054521	3.52876905453736	3.33940410477239	2.9168449955206	2.70746265650266	2.47211836277348	2.75554748085925	3.23686692734066	3.28991532811194	3.33109171009671	3.66605294248007	2.5344066533284	3.28610285183684	2.99892578789028	3.48160365885209	3.58231544686244
rna23447|gene=tpd52	2.64901937153143	1.34976489376349	2.46430971017727	2.92705524414795	3.07472543565894	2.17791453772649	3.13249841171352	2.17149847846708	2.40457855591339	2.34806967950156	2.76621063689874	2.4920267986554	1.1848388268018	1.35039672779892	3.21900860163176	3.14332198655735	2.06413948593948	3.31875563762107	2.81699267828017	2.41305515536739	2.5267755418185	2.49072472372569	2.28545854497125	2.89274577091783
rna19164|gene=pmpca	7.78714633190206	7.74465150043816	8.75137072897096	10.109313510926	9.29975103167473	8.54298645079736	9.05868403793457	8.43911015296511	8.94859406943122	9.3111062565846	8.28895620859043	9.58796160566558	9.51604953384582	9.08943537474379	8.75072694157997	8.25908709078762	9.02912052550198	9.33246045690496	8.37120705815894	9.65243136634137	8.43044340066869	7.9455472069715	9.92577112391032	8.98777645414225
rna19162|gene=inpp5e	5.50900787091193	4.38761821519966	5.97827579588897	4.30532110913714	5.15312331379439	6.34827082455723	5.33892718697261	6.23232550609008	6.37202845682739	4.98406063573469	4.84078279624317	4.47412268923764	3.9488628815468	4.79915943789514	5.11519612641858	5.858960940848	4.95840671566176	4.66506275716957	5.46877493114848	5.36650287265524	4.36180662213438	4.14150143992723	3.82964398265006	5.43771516970022
rna19160|gene=notch1	3.37594823148997	3.34319725922697	3.13738571013795	3.36856941113818	3.89589993001167	3.73770904573497	3.50436156547853	3.3224201250353	4.57356849189023	3.33381175685087	3.24046760506204	3.83968396832059	3.50601456205672	3.26905214005768	3.33163444963586	3.16504584540297	4.21919135140545	4.0856039991771	3.41940133792005	4.25679659626685	4.91619601340026	3.94167184496669	3.87496076536293	3.86955136487215
rna11310|gene=march9	7.70887571778315	6.56661428951826	6.56538043998971	7.13616122754896	6.75350156251403	7.69807498579674	6.69248438137297	7.24943480297068	7.89880613982882	7.73194565001795	7.03776500152703	7.2041062501078	6.88533010396333	7.74402518929322	6.34726724243202	7.15945780194969	8.08505695152671	8.44080037798901	6.78216104316765	8.47171237812722	8.90187638461133	6.98908738317139	7.05026351433927	6.60118307536565
rna11313|gene=LOC103465330	11.0535572606982	10.8937939343141	10.3783391631689	10.3192252108135	11.3707699855299	12.2357522641191	11.3038279329209	10.9681475477847	10.5861018425153	11.2682348664513	12.6584401965966	12.1038421529865	10.2947105628599	10.3510364473757	9.59561326967705	11.0724085998776	10.8799828887881	9.81467364705985	9.23371758845922	9.77119984245055	11.7952961131545	9.52145102319807	9.63077929906933	11.492330110612
rna11312|gene=cdk4	3.85162876221127	3.17554194748431	3.6700379260325	3.55969344721973	2.75807939432197	2.80659360703612	4.11156438945391	3.61081658707546	3.03015392179604	2.82619375337524	3.7411797837746	2.75782027753261	3.45743488004185	3.65173258050455	3.26905760944182	3.85211991712521	4.17298684517881	2.78971824573225	2.76452778221162	3.57791112224207	3.28179127018375	2.59599788244859	3.34267768906719	2.41036473972065
rna11314|gene=LOC103465330	7.35930326321077	8.25321450893811	7.43611208816453	8.23133620842753	7.69764605974066	7.568613196538	6.78179671523825	6.57050962610116	7.89858880806525	6.55791279712071	5.35720115617793	6.47095262771518	7.81166648363715	7.9068283009765	9.27213939132335	6.86104334617092	7.57508741309285	8.55882017274776	7.22267744977954	7.13841290146247	6.70836647094265	7.89226642031805	8.59329060531574	8.36875335209813
rna18697|gene=LOC103469764	31.3681116477245	32.2341897392757	30.5920900323588	33.8546197613374	33.3034073166496	33.8053294614724	29.4494384019213	30.0367014096967	34.2413392598475	33.8359675376867	28.0014658285863	34.8774634276639	33.2434056584485	32.1903445865537	32.9565789130853	34.5641908862955	32.2112224741149	37.1947274720755	30.8723943986334	33.2889650939974	29.1551866277652	34.5308005944619	34.2214715541695	36.2371680205132
rna18696|gene=LOC103469765	0.518010371876388	1.21225098674219	0.545263816914179	1.58590829249792	0	1.35429933739216	1.33857291836041	0.508230190622178	0.87420427036554	0	0	0	2.47534404748882	1.02143739809283	1.59407720196589	2.24801358722767	0.461335514000465	1.42997729864803	0	0.529015394110511	1.17174618658404	1.05127882403034	0	0
rna18695|gene=LOC103469766	80.5002281527654	83.3310524594496	84.7118912770191	85.9054949052027	86.6246148095336	86.3120444088384	83.0238264900326	84.3011930080034	79.5963034659378	83.2611327506871	93.2206499739381	86.5177373557487	72.7198051582189	74.4993074190662	73.8829358826321	74.6889901152216	85.4255784488671	80.1525874216993	80.961183523378	86.1660534154322	84.823594025675	75.8356208835659	84.0185393498532	82.7881392592933
rna18694|gene=mxd1	7.11072356455964	7.94246407008491	6.32963278253462	6.9247728912051	8.895219145612	8.98128275548055	6.68780379865191	5.99215616120826	6.909441192898	7.02784943816559	6.96291760152533	7.26072118788278	7.76174684135525	6.64434255439446	7.54103427905643	6.94864653393794	7.94560537480163	6.91354743321983	6.12166864509317	6.34105226683801	8.33487801445099	8.78457294408243	7.25805577621231	8.42336567688261
rna18692|gene=snrnp27	32.9274740481804	31.1101890197761	34.8305164864663	36.0868308962886	29.4277006129344	30.0728710717893	32.599643321884	33.5944586418477	29.5720069067365	29.9147719853584	31.4747280174706	26.2986746409618	30.2119206361499	32.3867288064662	35.2361311318139	27.7658639833971	32.2569859979156	33.7764119190517	29.4897915445707	33.861672799732	31.0790119685789	28.102396266644	29.8068407926921	34.3527198341007
rna18690|gene=LOC103469771	7.51274979155345	8.12816903674949	7.59493959692837	7.90095171219043	7.96083960595127	7.291108474942	7.45296615232284	7.43366730879783	7.60636230184457	6.93981223391534	7.05403996097716	7.68394975453398	7.84080844071668	7.79381333481315	7.69923494919424	7.4888622392609	6.50607171483353	7.89315579387935	7.92405518701281	7.87995715390005	7.46007647111141	7.67982235925837	7.82154487090792	7.41682254588655
rna17416|gene=LOC103468699	8.25470421079358	8.18539483425387	9.97276456778105	10.2697072508936	10.0205930506299	12.0690630402824	10.5841485625884	8.60245177573739	10.7799798620099	11.0421319683984	7.89745931084143	9.50341665448019	10.2472617873212	9.05779103229389	10.9482674157061	9.14118251818059	9.87792654310171	11.2173270846036	8.87507976406208	10.3582985986612	10.4537283666838	9.45510974307161	12.1269758037544	12.0537415294992
rna17410|gene=cdip1	9.70609022816434	9.9572681153522	8.07518386092304	9.19014022278384	8.36535547590024	9.5954982559867	10.8079941412769	9.18837344513606	10.6377126515438	10.5066041061338	9.25936701487705	9.51911482611838	12.417374645345	8.57947307384291	11.3489123845373	10.7329745153441	8.69476428821302	9.02804022029367	9.67183862105006	9.64121655674728	7.27077484550499	10.040754181886	12.5111746261555	9.6907141557087
rna17411|gene=polr3k	7.40428636172702	5.61155067593185	5.73202988447424	6.89401426947923	6.0165179785232	6.62779728031398	7.06031714688786	6.48249746496605	6.42730874791536	5.56753552517275	6.95783421615207	4.68684689980561	8.26196467089247	9.23957243482379	7.89875000767834	5.90702436691242	6.52234159942143	6.1407398976311	6.15143500250605	6.29437356590288	6.88887203985237	5.44603887462403	7.36309162701208	6.272925508073
rna17412|gene=snrnp25	14.7827407758045	16.9582999349567	13.8492469130536	12.6369057988689	13.6593503685651	15.5247408058135	14.2964034305915	13.0008857992251	15.1526698916225	13.5693317545414	15.6472187000185	12.7178302759746	13.8461089391699	14.4226279983959	12.8746067129658	14.1695766982997	12.4223961920387	14.3790698331009	15.3976487314073	15.3444452271249	13.4978005344559	14.3757789982056	13.8165835715159	15.7829380257049
rna17413|gene=LOC103468700	4.01278804048369	5.79657586948167	4.60091433879672	3.14333544101627	4.16165843975203	4.7326281445964	3.69741644831747	5.31795573209177	4.26781098115728	4.04474784365827	4.17957183172381	4.52982712528678	3.19044119268922	4.89056762174559	3.59359414334887	3.389046954462	3.70150295447087	3.18500153461763	5.42099254049595	3.46808776087892	4.49581126373472	4.04037691625849	4.18607305927997	4.50929796523845
MSTRG.12025.1|gene=MSTRG.12025	14.5491654727668	14.6190440583347	13.9304067339448	12.4969778234043	14.4673020896145	13.9366251211454	13.8882834519703	14.3809420640217	14.1383276207509	14.4326481208183	14.6261134680127	14.0188314394523	12.1334844078113	12.664323926361	12.6370525953893	12.9358151987545	13.1071019800645	13.5297445674955	12.893919965483	14.0347997098765	14.2196839165053	14.0761020115594	13.6005462284411	13.1304129476628
rna12460|gene=LOC103465931	4.84984318690142	4.11738143734732	5.03759106936704	4.3210667464214	5.238677116821	3.82095637262481	5.1549206247436	3.83301573763821	4.94049838490956	5.08649951374444	4.17188048906533	3.70123248117083	4.73193045462823	3.95025988684376	4.54412013978111	3.81407867751909	4.80671804725249	3.59147224204864	4.15221582870248	4.91420983885162	4.92756115814918	4.28993550168743	3.74771161149881	4.16701199383179
MSTRG.14965.2|gene=MSTRG.14965	1.32447029220095	1.59190920945307	0.982980697139085	1.46067523670862	1.75407197072685	2.29544899866716	1.83180370689749	1.81449272422163	1.43550501471475	1.40491384376609	1.78438889265003	2.0270145334395	1.59975805316924	1.83039837374501	1.38540946916853	1.57176755692475	1.11285815122292	1.7439318008676	1.68028546034066	1.87143420378518	1.95723865154901	2.26038302549939	1.75750711811038	1.48656296290447
MSTRG.9384.1|gene=MSTRG.9384	4.9877376417663	6.3997489398595	6.9137864908412	6.34758317102973	6.76351237037227	6.90886440865861	6.16991653815261	6.64098068680704	7.39733688685156	6.10343348858922	7.01159522592766	6.76287695008169	6.01696636010634	6.0094666256645	8.41332655540983	7.50557675910488	7.62563058864855	8.43492936795412	7.51375238266246	6.92899693635279	5.91810420237667	7.80108271229929	6.50463686180038	6.5511672274362
MSTRG.18421.2|gene=MSTRG.18421	2.62881418948094	1.995190522949	1.18345028943182	1.25928337203732	2.55606733409426	2.6811112257601	3.19816933092842	2.41717838679106	1.85939712349074	1.76042928443642	2.80269882163736	2.7672103600195	2.32534980067429	2.4697335426357	2.3519412336296	2.41127967357267	2.0137235717463	2.73873612264384	2.34826662724458	1.79351239344401	1.78257214253328	3.13513288629923	2.61225154939514	3.28253337846417
rna21967|gene=mif	69.0487701768092	68.2544183676781	76.320605138244	72.528125714934	63.0661401690661	62.8867915107127	72.4931663140801	73.4067475819155	68.2150983743979	70.0380866514355	75.9510976360431	65.8870524480047	70.3566995656276	75.1428093059222	74.6443457470482	72.1627041281049	68.3519280357474	62.9194866885767	64.0476247430855	69.8048960114421	66.8890740146753	66.3435186676479	68.1491080735289	65.7070153857226
rna21966|gene=LOC103471740	8.11794329004159	7.0293350763454	7.2954154781849	7.63860199827073	7.5162980687164	7.2858916239688	7.51133633282219	7.73882122402433	7.13884021837572	7.36586628212616	8.46607016399008	7.09650687390287	7.0432813257651	6.03600465809306	7.26185004473819	6.66880942342406	6.16431771507765	6.95790234624775	7.9253726604473	6.65458617610637	7.17328181779224	7.20145163720168	7.12679805605757	6.89755101360303
MSTRG.4954.1|gene=MSTRG.4954	3.4218563545753	3.65668547544334	4.32047818796247	4.86830345419907	2.96519273711027	3.43401586257613	3.65090249279225	5.36401523025042	4.38929376118142	4.80751575378516	3.3761439002116	3.3934582101244	4.37234768989495	3.65263302482417	4.02487776126551	4.12396010575811	3.8202422178207	1.8317485526161	2.79112122468231	2.95393426859069	3.60507988472106	3.31373932565831	3.74681667476245	4.15822756487126
rna10193|gene=LOC103464663	7.57505897630189	9.40773704995435	7.89434492658077	10.4422122083038	7.90889747473251	12.8804224488294	14.8976530973814	5.77882077734837	16.0024131582349	11.6369709621916	8.49740856111694	10.0674415351095	7.09073477387007	14.3748831289858	6.31614503626038	16.1027287189229	11.7927639606268	6.15371940810095	6.38198431539956	15.0397431874793	12.1001673833906	8.52197794607442	10.7335062595352	6.65029007634387
rna10194|gene=LOC103464663	13.0705838135396	7.95297330608009	9.49626789016917	10.7037120054403	9.08695561643409	1.56828617365032	5.35489929256405	10.6340757932128	0.340251722102186	6.39368650549496	6.982066264982	6.17706629831205	13.195757998514	5.17103353860846	11.3308532122342	3.35063710943078	3.00605762201009	8.95703103525277	11.3249805933234	3.25177994599346	3.97232284339815	7.64220700340246	4.31317643780521	11.4886146820964
rna10196|gene=ppp4r1	4.68812076294291	4.30021305388501	5.59850692883199	4.84513830316019	5.7468627981314	4.75015967990864	5.4103186813929	5.07573121121791	4.95348515359473	4.95099635627779	5.11714254078786	5.27977434711836	5.13984738863365	4.74512925431842	4.47286598589168	4.79764026041958	5.36937068840668	5.25298010100647	5.08790751407032	4.93060298057439	5.25998211915562	4.75296671124778	5.79561322854445	5.19089263589841
rna10197|gene=rab22a	7.26672138457253	6.80901694151036	7.39570193698796	5.23571404933652	6.14733418972563	6.45922940864657	6.84533901611642	6.41798868053441	7.35320347235648	6.77320199317646	7.064122905952	7.85851167707927	6.4481601049379	6.9309757838523	7.08649659660544	6.78925570817566	6.53636843194696	6.0135490625782	6.54781593086259	7.45409858869284	7.343070143914	7.20351813937395	7.08306820533308	6.0297057077587
rna10198|gene=LOC103464667	55.4215459340567	51.2796511532017	55.7319775455935	59.6903020986648	54.8625452291697	56.6420288406999	53.0267886488368	52.9721317521168	58.8760167569187	54.6762381690937	59.9290637180527	55.7434868775959	54.9656220259622	55.7971526873901	53.8453626270305	52.0596763469736	55.512917368479	57.9735995543012	53.6607280617878	57.218725660403	56.3328018167955	57.4381728219538	55.0750072851148	54.8679590932522
rna46990|gene=fbxl6	1.85222258965983	2.98807477849048	2.18124202256155	3.08666231996311	2.73857456226183	2.95974592833906	2.53611370607156	1.85632701181207	3.05913441622015	1.99744451266011	2.20555564447119	2.93218965564629	2.28044928902934	1.84833659635004	2.53181168393918	1.02385475294338	2.80756876022034	2.06034598562301	1.57082270042972	3.07846925059711	1.03377959992673	2.18835330060875	2.95842591689776	1.72627339900877
MSTRG.8388.1|gene=MSTRG.8388	20.6478164767605	21.0400597968088	21.6591971210943	19.2768103270288	21.8978041442628	22.0814392617031	19.828002394746	21.2687825543841	21.759197826156	22.3449822779308	20.2511710517862	22.5903010394007	19.2287696387635	20.1091578475036	18.2867949354148	22.3134748863829	21.5708262300949	18.08036937799	21.92751073259	16.783635486972	22.130340209136	22.1129917845566	21.9243819758756	22.055714272133
rna28711|gene=ilk	0.674380586673127	0	1.02738054499121	0.858797777972566	0.986643420461956	1.30344385696891	1.78434578592494	1.43062038527956	1.23689541176134	0.309672483153446	0.463973233380683	1.35075638077882	0.69486311680319	1.20367619340073	0.581948403992501	2.4213524680088	2.04646070475087	1.41669314755334	1.24427143720227	0.972623166937197	1.36602639954075	0.68553128196088	1.02879251855665	1.0523392859376
rna28710|gene=ilk	3.4075185539314	4.26204176562494	2.94375095760973	1.73303121424266	3.21783350711458	2.77009526334315	2.27520084028375	3.35897790226914	3.16083202301988	4.05111859753718	3.75219086978285	2.52303727636019	3.45451454448915	2.21788699870556	3.14940446369547	1.214729027207	2.98936364670237	2.51321532726868	2.18924305882501	3.19576317367928	3.34368819501285	3.45285652258339	2.18635488273627	1.59269972994302
rna28714|gene=smpd1	2.51484282456115	0.899292241707136	2.64321487576806	4.4554146830361	2.51441731559669	2.12131607275119	2.48935908169773	2.707390151237	4.2035514360491	3.3825670878081	1.63006609445058	2.94450015188544	2.41931048956151	2.25976478036921	3.78240856059374	2.87811578435116	2.60156950085907	1.60925694551356	3.47151332618614	3.64960660261484	3.28053990064235	3.76842624569941	3.83772942580425	1.58527663917449
MSTRG.11101.1|gene=MSTRG.11101	4.43349437131558	4.5739717153709	4.86195504570361	5.47375586998887	4.36091720783283	4.71519194969696	4.70047454399922	4.27175296042487	3.97756548375412	4.41350928573533	6.17838003263751	4.14526822408605	4.65275832487294	4.54786612068113	4.53790171118927	5.61315860852547	4.1858109517577	3.42570357187464	5.12934711874787	5.19621523959975	3.43667806341204	4.00935803052553	5.25180828130989	4.12748882653666
MSTRG.7303.5|gene=MSTRG.7303	3.32239923106756	2.98598347117256	4.08430955996338	2.74556911932654	2.90455243567489	3.62156293767779	3.27929816012572	2.44666935893923	3.02887560860787	3.04218974493684	4.58509754915826	3.25561596509389	1.90925581149517	3.17307848620235	2.80647824041981	3.19138588204248	2.81913051184846	2.17805710466186	3.205355505671	1.7337106715604	3.54355063950914	3.15079683268244	3.47756218751634	3.19444255209372
rna46237|gene=LOC103459844	4.83832146284324	4.49957990079286	5.76632314866774	6.16328768158985	6.07751173318699	4.18474048521088	4.90213930810935	5.613618596793	4.85370864369214	4.58245967082256	4.57768289458931	5.47606238528745	5.88401876047512	5.98873914636937	5.36284651208061	5.2772995801333	4.62224774883394	5.20548612851194	5.01329251430033	5.68888459809507	7.31956300969734	4.10514978545005	5.31702448568487	5.12271938646465
rna45988|gene=nfyb	4.63626003412791	5.7858518709265	6.41720969050803	6.34384150769202	5.74466319585557	5.70564196866423	5.26626205388717	6.70255802798963	5.52587995037401	4.17617248424855	6.23115348500899	7.16132615843533	6.52195750999802	4.96307375121669	5.0466425565808	6.01896170678055	5.94383549586449	5.41230131150681	7.07902740515174	5.40370294842559	4.8261268181715	7.71795642110266	6.27966522006569	6.70178489617806
rna46232|gene=LOC103459840	1.70493145053622	1.87112111986117	1.72580330784574	2.45370113246791	1.82590378870116	1.87462723763099	2.00089364684341	1.2508408023826	2.05451540243572	2.16087813698419	1.48301282080861	2.20777471955941	1.74126739097942	1.73361811944574	1.91276272746571	1.54470186439523	2.75102565828897	1.73867161762288	1.90843748469697	2.35771391863102	1.99799121586646	1.41787868248079	1.67615906095235	1.54248893971673
MSTRG.24355.1|gene=MSTRG.24355	0.883549777265032	1.13722277344188	1.17302284752559	1.38563115743605	1.44220318897554	1.16194037764207	1.37473269970446	1.07191433798621	1.43279648218513	1.16356223515046	1.89373963333022	1.52042822824336	0.464315274561727	1.43701075209643	1.61961750946086	1.45376155523356	0.539844621247049	1.56234707311832	1.58362779739561	1.36189266614265	0.548460595031059	1.8887479437507	1.33086829646735	1.16531739196589
rna46238|gene=LOC103459843	2.0566007694971	1.63105498453359	1.72798052633764	1.7864511445294	1.55187016589431	1.02172447536415	2.35973257553257	0.899887324384475	1.17536358895606	2.00513773031487	1.60503609195913	1.36199170506364	1.33212995558331	1.72991669873352	1.96858705698417	2.16396240669303	1.8158937340349	1.60914478663294	1.71868989252337	2.06173371131205	1.21332679457551	1.64875804537313	1.51501382723172	1.74310603343522
MSTRG.2950.1|gene=MSTRG.2950	1.30740356820278	1.1410456696401	1.00108537163322	0.893812656497266	1.35270463080671	1.51262565277043	0.8414697517401	0.635770684461417	0.874212366891202	1.1414566304723	1.1592826685475	0.264821839754475	1.49093500214213	1.37269810571354	0.775064844503437	0.860203391259756	1.23153018230235	0.733420318557714	0.424434841359547	0.96716487943306	1.14252177096327	1.63822736958285	1.25121622501554	0.938905933685186
rna15140|gene=LOC103467729	3.05471313311173	2.43633003801614	4.04841897250551	3.8056450811664	3.17043495775267	4.01485645991464	4.24273452737068	4.60875068701664	3.396862107708	3.25071498774	3.77083167010516	3.36379259754494	4.66721291132599	4.48438505062624	4.34539255208193	4.08373361507422	3.09376931044408	4.31638816047619	2.85150164176999	3.14944140332895	3.59333308162882	3.70213642663902	3.60704838083151	3.7329685034205
MSTRG.12483.1|gene=MSTRG.12483	2.23608531623186	2.03783141976103	1.92303434729687	2.09632444827177	2.27790979472478	2.11863107378727	2.00684008622044	3.51713839551185	2.21605806966964	2.16758456256941	2.05600971500809	3.09951736635445	1.56162816550462	2.19378830833797	1.40409630696032	2.08834639937533	2.77197433331378	2.43470128549939	2.493190717967	1.5873465631882	2.09657128047608	2.09129455493992	2.31017987196209	2.55280301841634
rna15111|gene=clg7h6orf226	6.86751354256558	6.66604325408795	6.67116324884701	7.24550650302312	5.85065736180413	6.037663738308	6.1069629822141	6.10636451931041	6.49492014828791	6.14748714237825	6.00484614361273	6.47168164607089	7.22149912849542	7.26276193560373	7.86759123052774	7.40999506381913	6.07564774918277	6.69841450114635	6.776219677847	6.88956029942311	5.70109643666284	6.69323664664732	6.76098157019474	6.27414749662987
rna18346|gene=kat8	19.5214741158634	18.1381188206019	16.4457738279177	19.2472694759121	18.8713239125938	17.4529989954987	18.3891107208879	18.5890761702097	17.8483879159756	17.4206341507504	17.6432709561921	16.7598737624552	19.7089779439866	19.2376873700184	17.4756828208976	17.6503668249514	16.7628680210004	17.3761646877159	19.8815909856582	15.7034634605863	20.3770097585601	15.5545106737599	16.5206174758059	19.6266634009501
rna18341|gene=stard3	3.15483401411192	2.76688892710414	2.82754114013681	2.83911099727607	3.1071528015677	3.18631586563792	3.15277436327516	4.04458828049032	2.24738989413755	4.14396024021841	4.71813334391218	3.42684533497681	3.37555886932663	2.66333214308364	4.31040868191273	3.76708482648474	2.52440613600217	3.10189431414594	3.11218729121284	1.56905547426056	1.95001137200995	2.59865438843017	2.43842391143784	2.74953908031737
MSTRG.5748.1|gene=MSTRG.5748	9.14257382138933	10.5628869956858	11.0026182109061	9.96766637409734	9.57916450500891	10.0765744984158	8.82203780366909	10.5780728345716	9.94351664362365	9.95846753206886	10.7252856636484	11.9475417046277	10.1217039739321	10.422418067783	10.1373882295041	10.2110937610665	9.4929372678636	9.11717928187005	10.4160557536345	8.7056242119566	7.58334292938157	10.736984554087	11.3215555715366	9.00422971645373
MSTRG.2477.1|gene=MSTRG.2477	16.1002008790938	17.5080474184635	16.0946867572855	18.1384298169747	17.8838482610295	17.7379492202557	16.6880005037141	20.4490135645386	19.4667766061921	18.2694879339258	18.2814340837815	19.3586356125415	16.2440830554647	16.8602951831209	16.3071376176681	17.4982704585994	17.6309226630767	19.4441885166144	18.658996019426	20.2088068493285	17.4741301397801	18.4062426783359	18.2153608927592	19.7321602845554
MSTRG.4825.2|gene=MSTRG.4825	3.31757817201574	3.97589483846822	3.04309477241909	4.14147948675282	3.6520325632503	3.69930626588953	3.85332102326652	3.37286746346625	3.81592784585614	3.41246335725379	4.19160612867158	3.87312126096294	4.45243524659104	4.59036503863911	3.75993520283084	3.62062944525437	3.98602996664718	4.40508969177062	3.24427321670926	3.83027482463545	3.67020789635526	3.88425338125583	4.31292672907822	3.72765896304148
rna33833|gene=LOC103478363	1.63434023945281	1.70730301850969	1.1316353424177	0.811931609086476	0.950731821293171	0.601747417683091	1.98967378828302	1.66163359234967	2.53283262013963	2.01857786764659	3.1343352900127	3.41947526724683	0.35205688393625	0.987887605950715	0.0151143321999203	1.10228284780195	2.3839108747208	1.43507698734137	0.576897167212378	1.54706041269957	1.26420901793803	2.0749148431106	0.470914139217544	1.00531357095735
MSTRG.7313.1|gene=MSTRG.7313	1.73563545852071	1.58113868061876	2.43647185064369	1.87087944845058	1.2080727654026	1.84461430453422	1.82587659264782	1.32474403563987	1.78881537177928	0.924434156748609	1.50455003450045	1.3937991566025	1.47556834121371	1.8076682873594	1.58370927472247	1.1508087571963	1.62981661843157	1.24126321347997	1.75722130666893	1.08200495029379	1.52510533881444	1.36861100215777	1.85037390342172	1.1315682945656
MSTRG.6946.2|gene=MSTRG.6946	2.04470377767047	2.05887265324228	1.75397562893609	1.57609101406815	1.81904759128292	2.14432658598905	2.083524626493	1.83615455029398	2.42599589744918	1.97441544037475	1.71847122504015	1.86554816368123	1.73195866397213	1.66836209870215	1.38088516434314	1.72021706302969	1.68899189266873	2.11380641044822	1.95365307725043	2.01755018031443	2.67416977916298	2.15939239650154	2.31745522643097	2.25610842920125
MSTRG.9097.2|gene=MSTRG.9097	16.9801261951066	15.8245514542998	19.0727690310675	16.7211416579627	17.4740495475254	17.3915201492536	18.9531801132254	16.5505555922209	15.6223505022544	15.3141331811734	12.8050238609504	17.5125230670978	17.0448064656711	15.4794819133014	17.835040258725	17.3098647183975	16.0769903424869	16.7303942281006	17.6762651231017	17.8850249515705	16.8366079531246	15.9738618449517	14.4614935458383	16.2694604394339
MSTRG.24937.1|gene=MSTRG.24937	0.512976702185009	1.05145722261147	0.540084593559351	0.130961561391541	0.370785410304337	0.446061277278274	0.331147618393855	1.0068054670863	1.29770424243624	0.860648199932955	0.857593519665255	0.494334100875019	0	0.253073560230316	0.526583333845223	0.556572962571304	0.11408716329021	0.235840010561194	1.51911781961529	0.523296939596631	0	0.520072180819953	0.820332430516961	0.820901362784862
MSTRG.19809.1|gene=MSTRG.19809	1.72794626996325	1.36302559956181	1.78213064785854	1.47646856564249	0.815659931008624	0.459962361996387	1.21410675854759	0.865151352331264	1.93287753800082	2.16373516285357	1.06118354862337	0.91753121381477	1.58520469195581	2.81837191273908	1.08598762708685	0.573918041148228	0.941140668755168	2.52917334882307	0.931842701167105	3.34555101162833	1.31472188006872	1.89485510427068	1.25676174375389	1.24150985205777
rna35379|gene=LOC103479442	7.14931652153306	6.60724361044023	6.98193327628061	6.7578059858915	6.69696698135156	7.86844969400205	5.84554042686469	7.25475593204648	7.51478420463017	8.77595159767197	8.69006852465139	7.72349863332783	7.42877028561256	7.95706130136164	6.34934624838792	5.85697168997136	8.06174319054758	8.63325806438974	8.51681572157343	8.25162429617161	8.19911473729137	9.2216304125065	8.87067130551627	9.09418704891902
rna35378|gene=LOC103479461	9.59024415867524	9.07385957812291	9.09895435394396	10.7179553336509	9.15205155745354	9.71908077279839	10.5377743584807	8.58012742779798	10.2336224390759	9.52657185509445	9.2929601287073	8.01694022010029	11.0262095488303	10.7505796094142	10.4858211434617	10.0353678479965	10.8241860867549	9.85538238686096	9.11607098637145	10.9262415717286	10.553914390284	9.13364119895275	9.97292134782036	10.7579602718265
rna35372|gene=LOC103479447	12.6121764713457	14.7161752000946	14.0297757696939	15.5278217431208	14.5872389115058	13.8179503533402	13.0412306850753	14.4711673942963	14.9300691796293	14.2659608936735	14.1737593582791	14.7635815510872	14.8198715768471	13.9626674139056	13.4637576667638	15.8558542251474	15.2378086543877	14.8152472344049	13.8414154369974	13.5259200411179	13.09953663596	15.1901263511924	15.310734254346	15.0618276538404
rna35375|gene=plekhj1	7.41718627171261	8.61511204307512	7.77424736762186	8.32101403863668	7.38506121641083	7.8719559665196	7.48320371880363	8.00990519449103	6.53440918233722	7.23657281563451	8.28541166437945	7.31660507395226	7.39752203440294	8.40512091757943	9.55091288035542	7.71977713918021	7.78296252897315	7.40981034346151	7.81916482446114	8.80893334873957	6.14968545349843	7.56450738674004	9.00598950639139	7.59190413423008
rna35374|gene=sf3a2	22.6349432139189	19.6315240261477	21.4350120465402	21.6698986475212	21.8143934439642	19.6020933000585	23.1353332115291	21.0354739376245	20.9282039097932	20.3736864047164	19.4689496071089	19.4414370607921	22.3546834427281	22.0604890032901	22.0356814762569	22.0560388644863	21.449481059838	19.8795596432278	19.868189155271	22.4942389502869	21.7153787750856	18.6764530162561	20.2905109569457	20.5061291662885
rna35377|gene=LOC108167060	2.65071622684183	2.12893475894336	3.26921284487205	2.24284563800474	2.55462388989208	3.35863068029409	2.86820771837197	2.67556570977659	2.68226270582295	2.46867593906528	2.86989957368294	2.9922782680919	2.17305032533564	2.83960490809606	2.33230807313337	3.12250579395318	2.29072650700815	2.43732294379187	2.20828756334143	2.54952741240485	3.08023243626695	1.99634006417108	2.35303453072919	2.58551610325941
rna33789|gene=LOC103478385	1.98342596877689	2.82468514550933	5.06125347023236	3.20747020486669	3.34313642981602	3.87886329352273	2.58656970308896	3.0034018451214	1.86618495286904	2.65967038134223	3.13457772369088	3.27627019273285	3.57464371311915	3.99642144810834	2.37877259798208	3.00545196065222	3.36048737247348	2.33524360910669	2.54989733479581	2.52567845034545	3.13986821089671	2.92992326037464	3.39515660010462	3.99435061393329
rna732|gene=LOC103463023	1.74907632517007	2.3514771930436	1.9364558687224	2.70009780443617	2.52922720581204	2.2062151035985	2.55957195909994	2.7128670419158	2.848121212485	2.97174183575323	2.6775922391553	3.19349187383208	2.02035119211813	1.49561401352148	2.58952338781793	2.34118573996969	3.43023764903749	2.6807760665962	2.62241064414915	2.36751073646572	1.85744838000514	2.15984876319088	2.77380938762934	3.01210466634312
MSTRG.25410.1|gene=MSTRG.25410	1.92422717101717	1.93375116708558	2.34152229236287	2.2015090061509	2.45975178281131	2.42920128093713	2.32155617576118	2.36364757446279	2.19017343851378	1.61408747149149	2.05998619470583	1.69353857963016	2.08930206055966	1.83817186080713	2.01409432514205	2.43965162500532	2.15991357675878	2.48151101354612	1.92901128400836	2.07048788197152	1.46995034621465	1.60199783651693	1.73051365989046	2.33743080628617
MSTRG.2481.4|gene=MSTRG.2481	1.87700641098751	2.83640035748227	2.0270988432627	1.60437170119439	1.84088025103344	2.32405913364213	2.39065068271203	2.34430999664157	1.60521081637829	2.26686415606415	2.49020047298339	2.93944754233789	1.80262455244141	1.75159819938862	1.59401887132648	1.8996134219711	2.4555084457071	1.87705086633742	2.79064796008209	1.66014844362136	2.92951749216841	2.45600533647349	2.47999516122221	3.04569105994591
rna735|gene=zfyve27	6.11956862689108	5.36812482899037	5.73173685801461	5.96883450734431	6.32118043770565	6.7597838991059	5.88905764603126	5.57346085859266	6.620555074057	5.94494077154012	5.93132915902989	5.22336527550922	6.01449156607155	5.90030427806613	6.51063529859797	5.50437891338686	5.92772806623833	5.8136934344484	6.33882629715603	6.64255735747405	5.5882265657153	5.91234791608453	6.07581494386615	5.36462394356688
MSTRG.18839.3|gene=MSTRG.18839	3.61794262009561	3.76388138428697	3.54540075733377	3.88102664255186	4.05600269154396	3.78865541299564	3.5384684076753	3.60928380870102	0.00676932274841163	0.00178153607294578	4.20835521691222	4.24049552345953	3.87647995717866	3.78906271708047	3.20650183851115	4.05381035596153	3.95154643994956	3.95772435033822	4.12341332671495	3.57729467971743	4.17398142325056	4.40272851993213	4.10800166132141	4.05272468584292
MSTRG.3753.2|gene=MSTRG.3753	4.55415944323552	4.96385619046811	3.94622856369601	4.11843654399328	4.08582527711329	3.72344464449001	3.71065025107223	3.19016848582578	1.60704071883093	2.47829510728202	3.14534057357848	2.99330794221705	3.78809277178096	3.82405920371273	3.71287173326043	3.12020627418244	3.69125037040708	4.1985006531301	4.33791023177265	3.33373617187796	2.25161409425491	2.8301602398109	4.1002994741288	3.55405745050655
rna19904|gene=ssh1	8.09576336922289	6.55288158229359	5.92152887398242	4.9650392489884	6.92020944862309	5.93120249998849	6.12913883581772	6.59560726259471	5.82677722692612	4.6035158106959	6.68609544123623	7.6267938181835	6.049079751932	6.3036058023839	5.49423430550058	6.32194610971758	6.7466861752625	6.03839541676093	5.21370788092881	7.08449088541459	5.6859076263953	6.39115844987415	7.07801007694658	6.99899599020814
rna19905|gene=ssh1	0	0.905377276931098	1.18433944620517	2.37488099643618	0.410881120202525	1.97422378495768	2.24451106248524	1.7370649650944	3.68990208004022	3.42896607234958	1.68206639863929	0	0.873160011809077	2.17196848584229	2.71802415164523	1.35254128330266	0.831891542920691	0.998051878715857	2.59803970722533	0.0381404227126519	2.1308792614466	1.37475340307189	0.0721203753483823	0
rna19903|gene=coro1c	26.3039466604581	25.890802169332	28.0024180610296	30.5851686186537	27.5417291003609	29.1877525863296	29.4573193284751	29.5337283354218	28.6352810536669	29.9400911553009	32.2986553022263	29.1704252821074	29.0171316238992	27.9133766661355	30.5937486154253	29.4723638935045	31.4635165798844	30.2268280202597	27.3490231458511	30.9158323524852	26.7962113178493	27.6573473352716	32.1847958238206	31.418940399361
rna19908|gene=dao	7.21815776526423	8.01233059185409	6.13431458963027	6.88933290459485	6.7746200043343	6.37914119712799	6.63919504689091	5.972313239767	6.36519554843038	7.57599580391189	6.70405725060209	6.38754823785471	7.44512888901016	7.6806506630292	6.73161404700974	7.01261458052746	6.21148994492374	6.57199784181869	6.7275934189443	7.50775498869477	6.50250308161593	6.38531294967477	6.31577652995015	6.11523700664382
rna19909|gene=svop	9.57029188889358	7.69591868264191	9.74982147488839	9.95728964843851	9.89252439909308	8.28942492614079	9.22750921328005	8.66968104418645	9.47872235718687	9.35115275986786	7.12133525574123	8.9720338809866	10.4143751270214	9.52965098768467	8.80106848268585	8.8820649864419	9.50828631228438	10.4150836818338	9.30305525617485	10.0081113320634	11.2345808160149	9.19950831104747	9.68767827630296	9.1032226101397
rna42445|gene=sec63	3.40074661930351	4.36202952968478	3.6488980163422	3.46243313777008	4.35534179666077	4.25488679941789	4.42032043854866	2.86879752280029	3.65547944090779	3.23741207604165	3.05755108184556	3.39352602293999	4.11437576018538	4.16056941810734	2.90520612998753	3.04017164448232	3.90131914737252	5.24984429493583	3.4254449469539	5.57186902001867	4.10595355217505	3.56289109091064	3.0777162205822	3.464569773267
rna42444|gene=sec63	6.08282966641476	5.14859961244774	4.53659197288385	6.08183190167123	5.04572169477691	5.40367643953213	5.10170966293924	5.60291664712299	5.32704741510761	5.63210630230127	5.25480070248769	6.25640239353417	5.43119196070863	5.01118997162937	4.94151814169968	5.70735829466603	5.7392691705539	5.56589330927656	5.05214890138754	4.74357566219274	6.26068692697477	4.80868789561512	5.90526106005648	5.39391088712431
rna42440|gene=ppp1r14c	41.5906067580363	45.1793964782512	54.3004601093733	62.6938824170231	46.7009997753559	48.5323158734212	51.1235394717619	51.2874195009037	48.0371344067915	49.6797793115031	51.9798609670232	54.8535525862829	55.5986747598756	55.3872065209947	59.4569979672558	59.4608658110346	51.1714482404617	48.4532893670274	47.0655614062337	42.7781667749841	39.0663120590862	46.1811499664084	62.0926363929361	64.6684695250359
rna42449|gene=LOC103457679	6.68701772491173	5.79374387969587	6.65461374207057	7.38997382137981	6.44460356005157	6.21299636209025	6.78064170996942	6.20264082401383	7.4154528139214	6.49877212194272	6.43195139748941	5.82608047459844	6.30805465868861	6.68837266322977	7.24052084037181	8.24920640953896	6.92672062833416	7.66480034323881	6.84437698947549	6.82154939117037	5.58842170579861	6.50090226024941	6.52917648778806	7.1340237480113
MSTRG.20354.5|gene=MSTRG.20354	1.55907858048938	2.40591259209071	3.93624631886426	2.94919386733525	3.21941515110493	0.463701272733955	4.17974372748071	3.13768213135344	2.89334722913264	2.4473223085166	3.6780823720409	3.47680102075076	2.30046630098469	2.59824340778154	2.98708939292656	3.69649797801738	1.81655504057159	2.52757659767826	2.12556611053773	3.38389786802946	3.96232381479619	2.84655191463226	3.27021969317903	3.0910844050667
MSTRG.21773.1|gene=MSTRG.21773	12.8059447093942	12.844671334395	13.6315256903491	8.9021212049502	11.767215652964	13.430027763816	12.0387294842132	13.8815744092484	12.1559419330149	10.2511476730439	12.1971495691634	9.49607591701673	13.2880268353845	12.5292443357793	10.6450790154265	10.5355715782022	11.0629784989947	12.5837957989743	15.0021381776881	14.2395475398687	10.2129883044239	10.6139384825235	11.411937579103	10.8786485306448
rna43314|gene=LOC103458191	2.49054335373773	1.82149093092286	1.571141007303	1.6747503598506	2.12195438044838	1.79577007571714	2.10695540109716	1.25298451749684	1.93681608931737	2.39773294697587	1.5683761394571	1.89806313761206	1.92504321996075	1.4112650008571	1.74711958888082	3.30473230201114	2.34366124126193	1.91218318031804	2.39708371882713	2.55175238313987	1.52380213101914	2.17164666843828	2.11916955821439	2.02144590778143
rna43315|gene=LOC103458191	3.80969806904848	2.15480928334291	2.58626446212687	3.12420627618257	2.75449786578517	3.84030880906764	3.42358345058231	4.33267196447947	3.05970573480664	3.33330413942287	4.76813063668052	2.53260404805934	3.36624274841747	4.65440062552057	3.77567564024439	3.22952427804503	3.93283804564306	4.93974272120752	3.57889389100339	3.09503793224101	3.7260097421294	3.83395225313667	1.44107505093047	2.28408203256344
rna43312|gene=dctn1	3.18068710927028	2.08613704675171	1.58810723810529	2.7496978683521	2.76279114249442	2.64518177130482	2.6986827536376	1.66470094590695	2.89040938105092	3.48335233027062	2.72771636073248	3.73747404789744	2.98053264946015	2.86297767077264	3.46173539859923	2.14060906111759	3.21005779456241	3.13734554465108	1.97054255000373	3.11843995575811	1.87158090220815	3.68794833997151	3.12169693333343	2.01907610015214
rna43318|gene=LOC103458195	4.20695988754949	4.37360317622229	3.51377231991119	3.78819600015627	3.94649005923765	3.30154543236097	4.21508503922171	3.6661895976299	4.18863209039336	4.49720228850067	4.00517323563634	4.48322096258967	4.44959570196545	3.89878241357205	4.96421042646451	4.68836341621818	4.03198738425161	3.51818135086574	4.35069542610585	3.39175098737363	4.16570329734192	3.47231963208548	4.53098717162454	3.90989376212647
MSTRG.7404.3|gene=MSTRG.7404	2.03230296340323	1.98453452255133	2.44697578132578	1.89380802389371	2.17015637061825	1.79976882757344	1.45748716095727	1.48492718229293	1.68587216341167	2.01859646087485	2.31739147560646	2.10560194773593	1.82915059243941	1.72396607868788	1.25736269395355	1.96486192898933	1.66954250102973	1.4137933320338	1.76858054255178	1.7616318890584	1.32234695106078	1.59423888556636	2.30085435892259	1.75137678412647
rna37209|gene=LOC103480578	10.2091232684488	11.3320565131543	9.15901898611149	9.85479875318779	9.36857587598355	10.4599223247464	9.19608440837348	11.7418010209843	12.4753488212578	8.81315628570812	9.6827917487829	11.027274706214	9.72056201276445	11.9640102502488	9.93443992565788	11.3709599231768	9.59431919044458	9.14063719941172	12.7850966881744	10.8778505568149	9.22282516148402	10.3221519068865	10.3038814764358	13.4585780921621
rna37208|gene=LOC103480578	2.16461902555632	2.10511430165616	2.57975489853475	2.22218732342441	3.39454439728185	2.55470457874473	3.51620246373215	2.20511023798508	1.1876759207454	4.27736429716321	3.09923318777826	3.33382675773187	3.41521075642516	1.68728894241757	3.43914720796717	0.748378611224414	1.83802924501037	3.93595128371088	1.33557609750762	1.86406774324225	2.62423773919927	1.6141963891033	3.04716115431196	0.974018311068002
rna24650|gene=mrps24	11.6945129242618	9.80654250415483	11.1704721002694	12.2192329086909	9.89850038081181	10.2869197645452	12.3706246871361	10.6446392995909	9.86140889076001	9.55433243978435	11.1449378106278	10.5508754129492	12.8059993621689	10.9702371483097	12.3178744613134	11.6586098547425	10.313077492137	12.1244622169566	9.94556295322516	11.5839961298373	9.80367273303094	10.2754349382268	11.2440782483697	9.72786196427876
MSTRG.7383.4|gene=MSTRG.7383	14.2671645295206	14.1368031245328	13.4403980827235	15.0797595648205	14.2216266002644	13.8653487700249	16.426610560439	15.1422321310314	14.7228500751399	14.5062345852239	14.3717580676614	14.612714308865	15.2357369291345	14.7855630727657	16.734985362972	15.7255225530233	14.9388200662749	13.7722206167363	12.9397531497742	14.9020031003136	14.9401851348008	13.4664492324207	17.5963711371671	17.9099950621268
MSTRG.873.4|gene=MSTRG.873	17.7663183517062	18.374017920294	18.2116734870966	16.2774389827605	17.4298767244207	17.2321870579814	17.5996628643503	16.4807869771888	16.3113240816046	15.0371969233312	17.6765931827613	17.2854149837927	15.77622085693	16.9517206615081	16.5554798260698	15.8759402922783	17.8441586347105	19.279500720841	17.5992132217116	16.3447804579269	14.9776244938111	18.6723993592642	17.0972391038706	16.908954987123
rna36550|gene=haus4	4.67255957915826	3.70739079471234	3.51107883423133	3.92499880370338	3.6860645588531	3.80091392000097	4.34610978107508	4.34499176233988	3.84481423444627	4.4435313526691	3.96878489756937	4.08515570630066	4.37887731571552	4.61035085238381	4.19693621857542	4.25197757889928	3.75448451180318	4.4869659208141	3.98292022320592	4.38216340210695	4.34229306555687	4.71808871189502	3.92547490187212	3.51757439978822
MSTRG.15640.5|gene=MSTRG.15640	20.9561126449682	20.6767917170977	21.7643411565563	21.1404515502338	20.2087126224779	21.4774724829173	20.233930203081	20.6360991753808	16.0228593685212	20.4682841957259	22.8124721392086	20.5233833727973	18.6213535932975	19.0015349909199	24.1805876882893	19.7614846512958	19.3761255122429	20.7970916431827	21.2256608204083	21.2915333618423	18.9232916336509	21.0840788017499	17.5921911850637	17.9472845590245
rna36552|gene=LOC103480164	3.18274441222436	2.13469220077665	5.31032634601543	5.16029201581122	4.26232858939392	1.5762668752259	2.76096101927766	4.97602345705664	4.3874699387167	3.89201089182319	3.42809743668519	3.70266033347871	3.10493820342676	5.30500993292679	3.41927000281334	3.61894605768297	2.9171554143803	2.8092027233081	2.68382810782319	4.02771406464601	1.61080647974459	3.83912993312348	2.82082454512459	3.15922137697438
rna36553|gene=LOC103480159	16.0463455663871	16.5414329005111	17.0645262017153	16.2494427998356	15.4451169931935	15.0182982830662	17.3637946088842	15.9755000428228	14.8725146638631	16.061984294449	15.2657844904791	18.057294815688	14.4919712779601	15.262805010896	16.8479481320206	15.2865048504257	15.6943767639645	14.7076137510353	16.9467815347266	16.650001051012	11.4863816436353	15.4134815190378	15.2155663358656	15.7793600622451
rna10974|gene=strip1	19.9215446698348	18.4497953115809	21.3708253997061	21.2099175629361	19.6394911628586	19.4781611840376	19.8729214519576	19.6705500778509	20.1050299658272	20.0328677296325	18.8972561524251	18.6061100552827	21.8023752100547	19.9787968106018	21.15016112883	20.5038259030012	20.6146035697678	19.4688961143884	19.9986332355154	21.4313952499063	19.2677160098836	19.3933958759981	20.2840669307864	19.8327322377432
rna36556|gene=LOC103480159	2.18499038713709	1.301014063048	1.77477541053345	2.68576778783798	1.14059443368747	1.15203167272367	0.477693219672783	1.52588017252278	2.56969924988083	2.25067623605109	1.37626843396023	2.11970123289444	0.592664998164097	2.1042003016474	2.36772821842516	0.966460786722228	1.72657125507636	0.484341757538453	1.78181155419608	2.0646891686229	1.34780334130358	1.53104611310683	1.98435620866879	1.81091122243158
rna36557|gene=LOC103480159	1.0193539127216	2.00336758121055	1.57673340357187	0.706536712987186	1.61515981234101	2.27284195846841	3.11757750891239	1.9065328318621	0.30919743815349	1.93043066342999	1.95180055040644	1.21370537893036	2.61366070924269	0.847391649867156	0.918957493939212	1.98250089423542	1.49935761852575	2.74668329407066	1.26342592813035	1.34554272194614	1.43680990611649	1.87364321401973	1.14370607290632	1.14286823942649
rna24653|gene=LOC103473209	1.67509948396088	1.59490702306235	2.21874639910267	1.36847474263071	1.76018916689418	1.54116677261876	2.45570143977466	1.58020380543391	1.93197541711014	2.10326947736424	1.56583086455735	1.63505169601218	1.97422028995006	2.37789623306294	1.69734375164998	1.5360475722649	2.53811891364736	1.56012141817869	2.02855404607228	3.68218773508304	1.52617633975461	1.84070490964365	1.98499380257515	1.47577773084919
rna7090|gene=spon1	9.26046095824433	9.05591158432065	9.79636553254665	9.8027330586894	9.71543718635512	9.41879803822482	8.98714899045655	8.86384698947259	8.86553294830596	7.80409243582536	9.06848352773182	10.4760362990237	9.81163594403673	10.9257386698108	9.00195952861832	8.48902774899317	9.35269187138201	10.6404452976838	8.38501960637476	9.214011510944	9.11048439234498	9.65383985647037	11.1037077892817	9.69424708687395
MSTRG.25032.1|gene=MSTRG.25032	0.0255424084075523	0.323477355385509	0.208414386726222	0	0.290781919284314	0.446986715612877	0.614203259012669	0.195825752156309	0.117116461713644	0.0290793997606274	0.29535378478098	0	0	0.0252023462470024	0	0.692829413989175	0.326639596142094	0.747152896528929	0	0.631864769388464	0.0414815995681686	0.359302979695113	0.109410075202321	0.0340622972109901
MSTRG.13283.3|gene=MSTRG.13283	1.58228025040165	2.81713857766524	1.99442609399335	1.56512787359361	2.64218040489454	2.01807867459803	3.00922293004901	3.71229253027452	1.11498472118288	4.18848509058994	4.39807600711188	3.67158969255197	1.04803781125132	3.20712707155149	2.32465015469881	1.16789981801666	0.950007845467085	2.31268635571186	3.54341065709251	2.71771506181358	0.116241475192754	3.8167286245017	1.98116501794183	3.30355693565234
MSTRG.2136.1|gene=MSTRG.2136	11.52464550517	9.5454926848758	11.3277877872105	11.4340651516736	11.2460439761976	10.9283757130032	11.8743271001094	11.3421511164016	10.8905590548373	10.7301342018025	12.0335114721648	10.9431263192296	12.0446589203689	10.9954477072364	11.3746151105317	11.2113725990926	10.5510069797806	10.6434756117625	11.3208755114071	10.4640235722776	10.8990072974284	11.322551186652	10.5815757096655	10.7751007519443
MSTRG.5030.1|gene=MSTRG.5030	7.1448253910101	6.76378574713514	6.16301282526012	6.22156304547415	7.60082128423264	6.0685022072253	5.9988664716733	6.25751237278158	5.95123642402323	6.23983853293343	6.7562976645423	5.9812189399991	7.30084382923624	5.61914914049846	6.66836779494383	6.098062702471	6.5992454838027	5.51956332409564	5.16383732208943	5.55470229944003	6.9089169603806	7.18599734459877	5.27515644394488	6.61023702951385
MSTRG.24765.1|gene=MSTRG.24765	2.98544967346541	4.23422087265633	1.1732767851492	2.75342157631681	3.80965734419902	4.24399728512426	2.99245126506005	3.41461064115051	2.25171318868747	3.22650070406585	3.7520116930592	3.58770775583696	3.67942363879478	3.69230259316976	3.85702129624099	3.02928920728597	3.25870782735248	4.29322203760483	1.92071213990668	1.8713192389834	3.45889276217322	2.97968138712216	4.2359254304756	3.72594770583394
MSTRG.25149.1|gene=MSTRG.25149	1.2070040051412	0.584928303671256	0.792653565253282	1.23257940133215	2.61149253688858	3.05683169428935	1.06486685130573	1.18447702010153	1.1450331550908	2.16536194168006	2.29700538796615	2.0354933565442	1.15152919357629	0.342393640311603	0.780582353699977	1.18353603511486	1.47910651700954	2.14891868446641	1.41738504255508	1.31901610951269	1.70452949632202	1.32006556484594	0.969233106980544	2.09249366984377
rna8301|gene=lmo4	23.705764603793	26.3312255847325	24.6998553902401	31.3827814021245	24.6216549239135	26.8119889115352	25.5625653633152	24.5912982224158	24.3751150849001	25.5928828219995	24.3215982138695	21.5669753757869	27.497466436335	24.4454415460157	28.0413438081689	25.5870794239661	23.0544089616121	28.1053759766928	24.7762533681949	26.3630243445675	24.1517288019625	23.0695222938643	24.6131026280458	24.6942313759004
rna31847|gene=calm2	693.161417210213	649.235255687771	673.873543808356	688.154189106373	681.473082511788	704.051538516438	703.114075610295	674.304079297759	691.761429234411	660.135817253019	674.280149073569	657.534247160043	732.061364663963	698.424474512224	722.410741383486	681.891302826353	668.15777739783	718.523877934703	679.68281167917	712.958449291696	640.194330601577	650.959241237108	649.999725333601	638.308842437921
MSTRG.26106.1|gene=MSTRG.26106	1.95062245575297	2.48902251495591	1.55279886235634	2.33204429188564	2.76637095074546	2.34430390985078	2.4023899768062	1.89865416814503	1.81871163408212	2.85835346108931	3.02243388010632	2.3534867539598	1.45610495006827	1.42392996584658	1.72561315089428	1.75506313424174	1.98923619421924	2.0123199582097	1.87854635566607	1.61777701853864	1.80956954566255	1.63996380184363	2.46360581535538	2.19944717976158
rna40158|gene=LOC103482353	9.47327461540786	10.6372219479836	11.6249488569934	11.4644217803962	10.5809856682061	12.0397866942388	9.69634575842909	10.2020642316158	12.7233906713028	12.3030646568142	12.067883656061	11.3974856058635	10.8700004832077	11.2735862641788	11.2605621327724	11.5558348595973	12.8246175351449	11.3187151130243	11.3354863378694	11.8739637745442	10.6898365627101	12.0032996495113	12.2645301466407	13.5484204118834
rna40151|gene=ift74	3.36813241647621	3.52054100579685	2.78040928374984	3.14239091213149	4.35984679700359	4.20674369066205	3.44630780488354	3.92693718223963	3.6511750752949	4.13259384674791	3.96838381838986	3.81877952042278	2.4867303138444	1.97467030253104	2.86308120636554	3.82616557264368	3.36325368792489	2.36566385429895	2.60358936722048	3.5579733923885	3.86575226254326	3.1742806632746	3.06276895655097	4.31735301698801
rna40153|gene=ift74	3.16604535062484	2.80878284720629	2.39634905886367	3.58098901064806	2.1183173376284	1.83214720879496	3.16623349737029	2.79983881400626	3.21071374932793	1.85203313633631	1.68119367276041	2.10821460470115	3.16587248440137	4.84399803964321	2.27944108364625	2.2585447858586	2.83969388644494	3.43746214445494	3.23121540930931	2.53678393617902	2.42946126442279	2.61795059224899	3.56387913310822	2.01653128820245
rna33005|gene=cic	7.32402310073401	6.47399595007376	7.42396014290041	6.86466934168486	9.95905412990321	9.35189784030742	8.29727560729113	11.2551628272585	11.0098546806005	12.9936874980414	8.78856343071542	10.4099138190335	7.98773799943277	8.42231992387488	6.67061627098222	8.63440291536863	9.18393814966403	10.0022567246968	8.78688289561845	11.785368194626	9.44620626180027	11.44130683031	9.21991082806698	8.22139895900525
rna33004|gene=cic	2.7923573426632	2.51606819102354	1.51641792211896	2.47185760375849	1.412055593147	0.965135142141739	1.4261888821698	0.64807035955597	2.19298741225	0.86751771143575	1.85661489057179	1.3791002378951	1.49576886599903	1.38733651139636	1.94706596318528	1.4908556309049	1.71918559106372	2.68608455860986	1.78462261991095	2.53153774002827	3.06793931459665	1.8467141059693	2.01567166659233	2.22102026199072
rna33007|gene=znf574	8.02423124243031	7.30419208464424	7.72464608309435	8.1557008960632	7.72663543978077	7.35591822560586	7.66870950107089	7.27601040065232	8.02316001909419	7.14194128585701	7.28076370691342	8.15434337915472	7.81045376725832	7.53041916640643	7.10509369041747	6.98339941448591	7.62405674085224	7.99507044313508	7.28673081470214	7.51564353287965	8.93470388737654	7.18041944278218	7.05610560826732	7.99418199460918
rna33006|gene=cic	12.8289913767846	13.4648622360773	13.1023755983345	12.6771547954931	13.4747413255695	13.401794280929	12.6086857282634	12.9606132260098	13.7249375888231	12.0518694623108	12.0868129995318	12.2133517839477	12.4437858015222	11.635965078893	12.4755216434221	12.2479950784505	12.3114419330131	13.3031624995364	11.8118127852401	12.5936767658149	14.1666533129683	12.9692142883967	12.2988936781804	13.3502395871762
rna33009|gene=gsk3a	7.11265069152224	6.16834174566134	7.95270263979571	6.82876956899267	7.36729355060114	7.14816748281725	7.27206497654404	8.45023211198808	7.02268768777003	7.91165932836457	7.01801915575322	7.50632163366908	7.17170122561354	6.78462812107897	6.03579376250219	6.53308534011842	7.04143065147855	7.42877256196858	8.08440861205605	7.60842918984386	9.60578369307865	7.53773406022804	8.11748424192171	8.06653234035889
rna39068|gene=plekhm1	4.90666073868918	5.17722093166632	5.26308727536581	5.12197604395954	5.10870676503904	5.22933184775217	5.17621195527347	4.75746860673547	5.07821913052771	4.72017652397127	4.56186655326624	4.96273933841174	5.59134486587852	5.42064035156497	5.31232696178062	5.04155365049873	5.38724211219957	5.01294986477359	4.8530453059099	4.89414403939296	5.45806174885062	5.29766135792725	5.65640786435128	5.33308493808348
rna38336|gene=LOC103481264	4.80519167777034	3.77794377030915	2.92541023318408	2.96408736497059	3.18936064549271	4.53919659588534	3.42880176159977	2.95843024377039	3.49409403655964	3.34166390634949	2.5750662560098	3.18089237671258	1.193482895312	3.0936758831353	3.99470720448736	1.62670018858127	1.78136523832453	3.45186301172136	3.58576088256413	3.289992406222	3.74399540428006	2.87384235739341	3.45111829548736	2.84514960598463
rna38337|gene=LOC103481264	3.27152394146425	3.02463915489696	3.66340127532257	1.76707452910631	3.84276892219919	3.42253459794531	2.96974876942988	2.56660339386351	4.83621709732208	3.96817348960416	3.69903800521572	2.81083423652497	5.10389994601994	3.78222343715882	1.26696847389757	4.56905503938327	5.95999116936949	3.68478039930062	3.12572149383774	4.25088203515251	4.54574781336225	5.07707312410149	2.24358985294438	2.53439089532834
rna38334|gene=LOC103481267	7.93235627425806	8.41522722830123	8.25017195452435	8.96127665669294	7.79872126328763	6.51926560751538	8.49276406572369	5.90094445803662	7.22013187262358	6.18153384614448	6.45274658467819	6.70929084898812	8.49275139359662	8.9502986986304	8.26476628470728	5.62902562945841	7.56427769950743	7.93901296463574	7.94383124541422	7.26721645880419	7.95785469156786	6.88175046249874	8.85628254919132	6.76148823740936
rna38333|gene=LOC103481263	3.69834509230772	3.79256958404636	3.10682990698009	3.55974373464022	4.06849364391152	3.81912228540338	4.1367366873239	3.88196137806908	4.03515000757539	4.63355374164331	4.30218971308026	3.95036890313681	3.72241478615262	3.58095940044799	3.62337145356372	3.79009573392772	3.76473448912009	4.0920001832446	3.93310823924698	4.00820071924248	4.30690506440072	3.98366234524836	4.82462747869783	4.02163389442261
rna38330|gene=LOC103481260	9.12669445851105	8.94713358432654	9.69356631725991	10.1291350183555	9.86554369272369	9.41145793207161	9.67317055330788	9.42992656208243	10.4664114421998	10.2495628088468	9.25928647207474	9.73046428307157	10.2035031910712	8.98952218822614	9.30814062232672	9.65547618864321	10.0222106686298	9.2158066842626	9.51147114249289	9.08477640803477	11.1625583181868	8.38465207798679	10.2508585787459	9.75710755819172
rna38331|gene=LOC103481262	2.49084991619373	2.67432951914745	2.69896603606339	3.22192997003197	2.36064377356155	2.88790683967591	2.57539407561231	2.37449379481219	2.52924552241755	2.64671957896835	2.31691370365458	2.34331966215977	2.84886291909572	2.75465825608126	2.97241873771548	2.87144804671599	2.45593623699993	2.95833841140964	2.71411766240328	2.24451614232167	3.02511452827153	2.66861423994247	2.67723197592161	2.79542712519954
rna38339|gene=LOC103481268	3.62081750467932	3.62126282696934	2.87600268203296	3.20791104396984	2.59804732058969	2.63093727144148	3.50074405349757	3.21251851874336	3.00139416965701	2.14636330197535	2.68168424832154	2.77449528340274	3.17842461852703	2.72448315174463	3.02100881256284	3.311812430702	2.98577921975667	2.93406459206986	2.81717991737192	2.69350627160234	3.71707560338894	2.96689222191013	2.37367109383977	2.94564949688595
rna27030|gene=rnf26	2.43364685110262	2.33103492863783	2.69890459671562	2.72821245406612	2.77281189600657	2.44537388443248	2.6532772348116	2.30331163576463	2.80919951272395	2.68574501525325	2.82087269611568	2.6995895163051	2.60692728374255	2.52931264160464	2.46488965659909	2.71088742663701	2.80968105263491	2.77478336856508	2.66102686768968	2.68121639700551	2.3339642709689	2.60986461277373	2.43144437014144	2.3193867573764
rna27032|gene=mcam	0.793482690523788	0.976499651254242	1.14628371744615	1.17543494274327	2.42941841406193	2.23021936702397	0.883749399069048	1.48074647217394	2.22566657186466	1.39653254536805	1.75450316830463	2.03225705711856	2.11349365461661	1.30886327648574	1.18558296057505	0.814175255528857	1.79757390368652	1.69895904603847	1.36150233588499	1.35137402222209	1.38468913423904	2.50955626074552	1.9998260695346	2.22793206380472
rna5304|gene=LOC103461905	2.1321000020563	3.88198767135875	2.92958291179814	2.5450970376355	1.90780827317097	3.25754598354626	2.39868244493291	2.20165415780372	2.25866244727827	1.65991490799366	2.31593672766311	2.96713093611287	2.86979224200196	1.39946475344577	1.67813443201105	2.3948841413527	3.04812017485291	2.28985723671973	1.84867911485413	2.74512300895742	3.39228987461186	2.43591276388606	1.68860906384461	3.28547585930782
rna5305|gene=LOC103461905	12.5762296567789	12.7872916427581	12.7690383091627	14.7441593862821	14.0672290636574	14.3566809793062	14.9529252613412	13.9307878622109	13.4385607579568	14.9012088540844	14.2640673418264	14.0092458284321	13.0097481738318	12.8793517064484	16.5173810097874	13.5777115278715	14.8829816683087	14.8544442029834	13.9938775055425	14.3533824835871	10.100610897541	13.7692678649331	15.9105255985539	17.0240366148388
rna5302|gene=LOC103461908	5.20576357032195	3.76818531983512	4.33692929411432	5.16974805616607	4.16981000003776	4.6068905836186	4.77574826609575	5.10782866210836	5.79294105754204	5.86781442485154	5.5439186016632	4.06795770511735	5.16974932213101	4.2202359442111	4.79247717801266	4.83737488457034	6.33782361747063	4.69496317320896	3.80933580502771	7.73962634119462	6.2899768861036	5.16059278190169	4.85652713604552	5.13190034049611
MSTRG.24802.6|gene=MSTRG.24802	7.99819425626389	9.43677145956357	10.1570685653049	9.47467060451405	9.23027749067181	8.56929507014631	10.7742067406038	11.2325921969267	8.92053450588194	9.43008165507745	9.54446425320099	8.4640617794784	7.99419173933139	7.56526361418533	10.6583695346797	10.7202460050776	9.16004966474103	10.3005702711576	11.981769658412	7.96299261720321	9.45044135759528	8.01211485316195	9.19080893720622	7.56160440986018
rna5308|gene=rps21	189.45429694803	167.227174264616	192.590945375321	181.123443851145	177.228622723449	155.840101058287	196.789788820752	170.331395105398	174.490622047763	170.719665871367	207.218984625538	169.728933259152	190.145890715172	185.190640806152	215.041657319133	188.800782486917	174.349258945566	166.007567067043	178.41861900457	204.157819782998	206.560826760711	172.840502295438	165.544804703603	162.67403152434
rna5309|gene=LOC103461922	16.6251824995576	17.1939662918068	16.5100015918131	16.8724243239794	19.2072758115884	19.8388011203407	15.6047134513537	17.8340637772941	18.8292532468566	15.0427715239662	16.4027697335116	20.7072803620067	15.9356010449327	15.8463441009216	13.2282655707442	15.0774181152849	18.5297248328692	20.2131627951264	15.4033771357275	16.7102338442251	20.5044439032433	19.8476840935727	20.2531239278925	21.5984874205574
MSTRG.1171.2|gene=MSTRG.1171	3.67114687765876	3.51215769938903	4.06729803006154	4.8769785032026	4.18169225780198	4.27120768647841	3.67925566085772	5.29780437161366	3.7483071392107	3.35662154466911	4.14169337552245	4.46479048813362	3.61216774260015	3.7624421358207	4.36038528878707	3.2164693418477	4.41821948625872	4.75295523655531	3.86917456654839	3.78854979661869	4.63345992159327	4.11804590116666	4.57034599186707	4.92323528239939
MSTRG.25240.2|gene=MSTRG.25240	1.63873228513679	2.07606826639464	1.86132808143921	1.07005640465505	1.96191629005099	1.21738901778172	1.64303850891944	1.40434610262947	1.47541084727059	1.89562347736939	1.68989982085992	1.9145162685752	1.57132713445342	2.01396744964762	1.52659632926982	1.59405597501993	1.31654274974838	1.86120772444694	1.63855196857481	1.23776576224598	2.00092275483225	2.24817381855355	1.57532827454299	1.0026638931844
MSTRG.14152.1|gene=MSTRG.14152	5.64643420390694	6.17906721366125	6.06283811277102	5.49331930714661	6.20865498189456	5.14213985020701	4.52290470158802	6.05577191241613	7.63101442562104	6.40842364698279	7.90343380353375	4.49168323313057	5.37659550854772	6.92037843478726	4.25339164082535	4.88753145639279	5.93294287657037	4.88010669335709	6.87512204140225	6.04379729787728	4.95319103708193	5.84800588936393	7.76238508506646	3.8992814732281
rna32663|gene=rragc	11.0704296589181	8.7213329720155	9.04426195406007	11.3741953999107	9.83020076234481	10.9613973919172	10.018081142263	9.88907934567377	11.0692314955744	10.0525117212076	9.04744643833972	10.2398166696389	11.0285648698406	11.4474349909464	10.7763381021102	9.04009882107077	10.1131959987145	10.7111212281432	10.633503176446	10.2416583892299	10.1817400565483	9.73976124765358	10.6133047752299	10.8298440106307
rna32660|gene=pou3f1	12.0040846998741	10.8376456744032	11.2806775093297	11.0732024115138	12.0039187302438	11.6156599369461	11.8214149806522	10.7359772921842	11.3549121213171	12.0133575553291	12.1093163181784	12.0131471441695	11.768868270342	12.0775468618294	12.2563006404059	12.4645914173615	12.1225577976525	11.116760274358	11.9564430022579	11.8728474633342	10.8420931356136	11.298495492534	12.0201942731775	11.235800775547
rna32666|gene=akirin1	18.4079716591774	17.782336984605	19.1002993760701	20.0068969941231	17.3128264657487	16.9331723336022	21.4481765144328	18.2967531999338	18.3924620514522	18.6694455677764	18.1084170113933	18.109739657056	18.4551035014454	17.1408669063687	17.7721875172763	19.4265370589792	18.1661867700565	19.620074724764	17.663115476592	18.6877387852105	18.6901659271709	16.562298681497	17.254024967137	17.3967942651715
MSTRG.26520.1|gene=MSTRG.26520	1.14131812194296	1.49150915403673	1.07785122748969	1.18034025288513	0.922985141530109	1.17737204088472	1.37945012194453	1.67127547009573	1.60347232359397	1.01314809556792	1.32503719776606	0.859250261177608	1.13707423032155	1.07529109282409	0.94920600950641	1.43323509675014	1.36698945267643	1.15389533064275	0.872652692680954	1.21279119048146	1.75354386381282	2.02861631561465	1.05622201354115	0.880795453631827
rna41201|gene=kiaa1217	3.61638588472576	4.27844737851908	4.42327880218311	3.98111248759684	4.27762688149935	4.56677304107723	3.38561371044464	3.55248467008331	4.43003329614281	3.50330970713415	3.94533830331833	5.46277676010767	4.05483199823891	4.11117259573368	3.23407937530477	3.73032102574761	4.51958407357394	4.71305064583858	3.02488942367364	3.58887975738287	4.66584254813789	3.56541372762647	4.51429993584104	5.08415483868834
MSTRG.1256.9|gene=MSTRG.1256	9.00751804134015	8.77108917522247	8.03515537109794	8.71766569694375	9.04009628602975	8.34405007471824	8.40589901742234	8.17596612493207	8.01770169955218	7.88010738915172	9.3382960928866	7.88355552246529	8.39552556873026	9.10312455909769	9.0121951960239	8.59934426570292	8.03641150844295	8.31671134882388	8.38813380723163	8.26732141842043	9.94803853779848	8.07472313912098	8.91121411748855	8.00779589363059
MSTRG.20415.1|gene=MSTRG.20415	13.8411793969254	12.1304635794406	16.1854873545948	11.9474489283136	13.1154265952019	17.4572855513651	18.5224161614929	11.7857232130465	13.7465854691519	13.4501983190887	21.4378866980713	10.8226268723141	12.8379198476112	18.1889063758024	13.0226035393941	15.3522958481272	16.7969011945839	23.353392991185	13.24053360289	20.9055341372473	23.4649428193254	19.1934147073425	12.9697317037413	16.3615260811256
MSTRG.8236.1|gene=MSTRG.8236	5.81405497345883	5.27970524360345	6.42358075362101	6.13222624590465	7.51393866926438	7.19273809611217	8.38989674960551	7.10164136135548	5.74282549078129	5.88231941340104	7.64154225731578	7.33615784591481	7.54750109489051	3.44482219298579	5.3655501451412	4.09641853982051	6.70219514492934	5.29056023691754	7.9452826948995	8.2902536615388	5.29695261351442	5.80132755433302	6.1669233835718	9.56595132827285
MSTRG.20576.2|gene=MSTRG.20576	8.33111628939064	8.36727042141396	8.02086305097833	8.80900435135348	7.43917739497866	8.21905492818699	8.21283301214334	8.1050668205692	6.61756258909764	8.54873706392474	8.42160048272028	7.93614518744662	7.69305066703682	8.05655413708487	8.47325834157015	9.00663252830624	7.80035727345231	7.3670854535023	7.27745405253386	7.6884961869668	6.30721878479496	7.86243954262074	7.77841054059847	7.64698827535022
MSTRG.13792.1|gene=MSTRG.13792	0.280668310182283	1.47594420077715	0.956449368329775	1.63453874772913	1.96385594188945	2.19960282930999	1.06521581916825	1.58388906328131	0.940263899888552	0.452693370361211	0.596348621494099	0.816467897667694	1.12709004512861	1.536167659213	2.0239242035093	0	0.41629249935366	1.8485908845442	0	1.80157074138664	1.04661865544428	0.389023155520828	2.55795036294867	0.739534487618962
MSTRG.14577.1|gene=MSTRG.14577	1.7304784228715	3.1481008974969	1.63575485569613	1.9835588944742	2.22700568430954	1.90420921180593	2.10784995442273	1.77538488216634	1.43389546849788	1.65290649651931	2.39277542518122	2.27036359472228	1.99375085380707	1.96408365114966	1.40831018208026	2.34435115187431	2.32809255402144	1.83129266801441	2.86116859237227	1.74238462058387	2.02290160788862	2.68182949755832	2.23499704328488	1.73810870299733
MSTRG.25515.2|gene=MSTRG.25515	4.93977565067046	2.33657160580327	3.20050129516652	1.64914558789348	4.11983789227041	2.97374184852183	2.20765078929237	1.39834092650875	1.44189360270694	2.82329039131446	4.235029726742	2.92938726444456	2.6348458759543	2.34327370583626	2.43788580483899	2.78286481285652	2.45076128549339	2.88248901797015	1.90430723826418	1.3566957693246	3.21966682638603	2.60036090409976	3.73272957801369	1.62153355611825
rna24414|gene=msto1	6.30585994881085	6.68243196530776	6.44149673781762	7.09108942168831	6.47517936043671	6.20133970850284	6.20296026649953	8.3245622766404	6.83668576502997	6.06352146433601	5.79398548651892	6.0947777559103	6.33626140716242	5.72193147154884	6.49238720143317	6.53633857263616	6.42783773659475	6.78183835247922	7.16521988463949	6.20298323521861	7.46334476048118	5.9174066427441	6.32827874970227	5.88646343070121
rna24415|gene=LOC103473063	63.2466930308474	44.5923008109525	55.1423669601129	56.7875522505999	60.5601338747338	39.516791584721	49.6248990321874	50.8532407397956	48.0122452776158	37.9496676273294	58.6937004858901	41.4845177454316	47.0976883191743	59.5125253502008	54.4160685528976	54.6131653793466	47.7625909114463	47.6083154119566	44.034083961104	52.8223780282934	78.6143151298533	38.9866909629869	53.5651295251188	40.7446182404639
rna24413|gene=dpy19l4	3.81216154083456	4.77783131039651	4.61794105097824	5.09208122655786	5.42821866805758	4.68148505040279	5.86309320911099	5.3918898431882	4.858890736767	5.43358540971497	4.25938114767077	4.85623455629762	5.22952427389974	5.69272646411628	4.40142980938614	5.05987661860186	5.0236994273968	5.36041520778766	4.56866202822267	5.06690702037658	5.08242584083571	4.79221349842643	4.96716957178692	4.71488669818854
rna24410|gene=ints8	4.88410032094036	5.55295378464029	5.13690157515661	3.54520760176777	4.15769692077414	3.55388481272463	3.90757338244026	4.15253408909707	4.14304495037362	4.67045362597323	5.07482545093095	4.96252333391488	3.49698188171144	3.85872512349271	3.75580211917275	4.1353027147167	3.46727892483869	3.24211342305589	4.69792970146483	3.9453442249491	5.70981929323276	4.66257010362276	4.82639266447858	3.15013824597072
rna34841|gene=LOC103479089	27.5640254220848	25.0038637554483	25.6264599833234	27.4952340989257	27.4779578770495	27.5015156531541	25.4853556007224	24.9186978639675	27.1019845680426	27.1606926016394	23.7958346532709	26.6160497580048	27.2707116805768	27.0793109195399	26.6133770469069	28.1904399065649	25.8810855467993	27.0951143148811	24.1323494283954	27.1861038983716	29.2849576436413	25.7629671583043	27.6204527634635	23.9936681005071
rna34842|gene=cmpk1	12.3721880934884	12.889284410536	14.2326503155351	14.1775540005603	13.9382138737719	15.8122266645082	15.5576636885837	14.3738039727015	13.4139931028354	14.240103926996	13.5984993493237	14.6807471365784	15.1303394362734	13.6673708168488	15.3185863306806	13.9586302014346	14.3537263346692	14.8450735910957	13.0137349862072	15.5776547786056	13.6200294835493	14.2067980773486	14.8509159114724	14.931331682359
rna34843|gene=LOC103479091	1.94472011211477	2.21975377232392	1.52583461316269	1.73294274732528	1.75484402172368	1.51870508925233	2.04701682973665	1.49513529199471	1.96368639389902	1.69817899811994	1.78090090207369	2.23214287339734	1.89553048340074	1.89438514982448	1.61484425462838	2.10999569680525	1.89533085182705	2.08429114291848	2.05418378698784	2.3250153787616	2.32301138375116	2.86324349388963	1.68654491969957	1.70470501930533
rna24419|gene=smim13	16.8811210668026	15.1740911134892	15.0038806731156	16.5171928448923	15.5881213311619	16.1469630729049	16.2870563332488	15.4873392003327	16.9165017317582	14.9421575236173	13.6952434517972	15.246171631579	17.4973420889815	17.1212010645611	17.8124872622134	16.7823786163082	15.4017670441783	16.4245721640832	14.7380661306476	14.5375093678758	19.0272453316476	14.7663351339951	15.1749541446942	13.653767564687
rna20562|gene=LOC103470692	44.4820286165609	38.6916689720622	48.3317745087531	47.6056423385535	45.5042346620718	38.9024204258421	44.7821390677701	39.0407264300397	43.9932304245596	46.9320372956989	48.4022989448377	47.6679311558054	41.454487005717	45.3790303225714	52.0346965716782	46.7793189489056	44.663731061578	42.1841143983069	42.2962258037851	49.96691725238	37.7709100898536	41.141905496027	45.8005205998684	46.3010243110337
rna20563|gene=LOC103470691	30.374281394881	30.4436280884802	28.8462283733641	31.0691772113287	31.4393112261967	33.2580609641716	29.0510704387299	30.7315539521039	29.1602275103575	29.6620267339817	32.1317676428105	30.2626367400887	28.6785905337899	29.759270153715	31.6182013199004	30.6260448725593	31.0537513655466	31.9584766269608	28.7408914657081	30.1143384054752	28.8540572407748	30.3615898642849	29.2937620539416	30.5962583648927
rna20560|gene=LOC103470694	3.60361569435305	2.61715026024696	1.63178583605654	2.27901080143998	2.07560658508442	1.68344478488829	3.11820853476919	1.7668361066083	2.67968998816239	2.52812674083	2.13330202934524	2.43824577869315	3.25803914400121	2.63430663229065	1.2719517361119	1.75736427416864	2.32396769634577	1.86573787714425	2.75337505712369	3.21660013849922	2.63886642983974	3.47856108132064	2.14445823981607	2.40719830225881
rna20561|gene=LOC103470693	4.78045298970566	4.71896544370237	5.49462079719904	6.05421868180102	5.83438789952565	5.91763333122833	5.44426089925872	5.73600510277058	5.06970729546444	5.74388109559162	4.56018257879517	6.03500665745411	4.77182828901521	5.41711988664458	5.40012208880885	6.02475887319452	5.77554657350872	5.24017820536132	5.44013977724413	4.77015115855855	4.69323653233102	4.67726337335362	5.37943753365901	5.61223937660839
rna8955|gene=slc44a5	7.06450186802063	4.86332016292549	4.7070658520816	7.19026175284654	7.27905943375049	6.64175146599549	5.81289441899803	5.85590719650333	6.0109921573367	7.34771573014249	6.52983543011955	7.1428791403259	5.93193315431192	6.39249388160976	6.34835272341066	5.99563908506715	6.74940805590647	5.64582798124261	6.5284159312244	5.49034113050808	7.24048553520863	6.29535822566717	4.89281978584832	4.87483294605981
rna8073|gene=ndufs7	76.4631711380959	71.4379328769115	68.6296566337011	74.5287807177133	69.8761959600809	69.8887213082225	75.4898074175122	65.8941520112171	73.2788736048041	67.3107035603547	74.0690418507791	65.1165658052529	80.1252580107512	77.1390973517303	82.873853139072	67.7003186730772	68.9272933686755	70.8433512575554	66.4952519364665	73.3715195707309	66.8549025959963	70.2350187115507	68.2989650380907	69.919916316387
MSTRG.16059.3|gene=MSTRG.16059	2.60034218346835	2.4554744497716	2.76682230820152	1.80979819284951	2.05718356273716	2.46092674900121	1.93103096133868	2.45230774949632	1.84347443797906	1.80454385845014	2.83210465824723	2.85122072072106	1.64147085348157	1.80565902410676	1.77601356053911	2.54997294531119	1.89690217624434	1.54994909844499	2.50368839775778	1.38900641336986	1.92101924362305	2.13602791854246	2.32588269481536	2.69476396130015
rna8074|gene=gamt	4.46708268377636	4.14800817049356	4.95736643146789	3.86309208288855	4.88692067974335	3.46444035961421	3.87955368829621	4.06776790441511	4.10622942821092	5.01573218729606	3.22943166401142	5.46818317652022	5.08075532132869	4.32819321105195	4.585571395671	4.5410764728621	5.04799896148104	4.07046043332605	4.07037523279604	4.59800658222982	5.91058083714172	4.44726995627941	4.2291495595988	4.07874631090805
MSTRG.22324.1|gene=MSTRG.22324	1.85716868248007	2.89442914108913	2.82446503683729	2.21273255481256	2.45361569982003	3.91395301388615	2.53101953612319	2.29155794728803	3.26267509550018	3.0778209861305	2.05743139196478	2.7885503278075	0.719043135201707	2.82407820161349	3.31805431205837	2.96460292308388	2.11064890070411	2.80966221765673	3.30455076523114	2.83128507601114	4.80185689477661	2.05960026519394	1.84036677925015	3.01018980272466
rna8079|gene=LOC103463346	5.66712399233833	5.62723468542022	5.38665515029133	5.83912464025112	6.26180337819217	6.17281243602941	6.16316729236374	6.78164010958856	6.04483807056002	5.83612214445594	5.84376418829087	5.36766991334596	5.55689458650336	5.87398596965797	5.74948425983943	5.35540182146468	6.06151975530542	5.93627896753374	5.47377288777561	5.22285933144551	6.33183310776896	6.22609595913995	5.53466282028958	5.55366627790284
rna8078|gene=dazap1	10.0375025068066	9.08949280203056	9.34160878247251	9.65546491964973	10.1741886761531	9.53161873845644	9.23246838051704	10.0354164716553	10.1552487213726	9.35863718442009	9.51928806828433	9.51178935665821	9.2966977344814	11.0704386946024	9.64428695992462	9.92358888938431	9.8172630863771	9.7571677336408	10.1825838228414	9.27594142448452	9.1888937415516	9.98538587174309	8.69462229927043	10.0540119929428
MSTRG.18308.1|gene=MSTRG.18308	1.85513003144685	1.78448371164295	2.13938271099524	1.68517734023401	2.04945586577388	2.4556971376087	2.47027168124611	2.63487383152149	1.64082151641373	2.32325140188503	2.22565937246459	2.69507987536138	1.93308561145547	2.39214770027227	2.34988973626433	2.30580227350969	2.0433071308855	1.86363521573092	1.97211211720238	2.81468226020252	1.6481627801738	2.68635167473798	2.02964587243048	2.75081585412917
MSTRG.1668.1|gene=MSTRG.1668	5.42784807852517	5.80846579761609	5.67257248786245	5.45627794238353	6.77974570400549	6.5504237672663	6.06392561915401	6.09342321283079	6.94447135141558	5.86477941766015	6.21443287483003	7.05813517938547	5.52184285663376	4.42273668876514	4.94780327923801	5.26516865476107	4.80660366751788	5.80872475076605	5.53033712549537	6.30567372536814	4.86253361959613	5.69349290260429	5.68434093744913	6.8411291324805
MSTRG.19915.3|gene=MSTRG.19915	2.41612750676032	2.63246759725709	2.28108408896824	2.26956401293347	2.68650447583554	2.51257666955203	2.27788124189775	2.66000360681844	2.73879236535807	2.68253984394687	2.30853323199083	2.5739760946391	2.07327623044983	2.1614976170959	1.7165359522155	2.19947122563349	2.30522351227695	1.92248577819985	2.3399628448806	2.07290946347919	2.88887379613799	2.52514524323144	2.455787606587	2.07831989737165
MSTRG.10409.5|gene=MSTRG.10409	2.55821417096869	3.27850987734252	2.96851947108459	1.72843003079663	2.4604415322033	2.05716418007941	1.93681242804961	2.5460318704012	1.79579446205554	1.01603017444645	1.94839229467808	1.38419742907924	1.26499244251967	1.26584350333246	0.727021538927286	1.93135351501286	1.0823269043716	0.738551612020582	2.40915041144311	1.57956328728494	2.64832726483533	1.67418599436573	2.09070222825899	2.08028543971389
rna31313|gene=nrxn1	10.9514437592405	11.2224536432066	10.6105827216029	11.0809096558144	12.8161982188799	11.3243298901849	9.50767496907183	14.5701952649191	11.7935096495708	11.7803703928049	11.7068735031975	13.2318966834342	11.3512047790346	12.4643792678712	10.5337015007173	12.5077982839728	12.3721435332341	12.1165978818172	8.63583598056298	8.902186565451	12.2250473908858	10.6663603179456	10.0366108934118	12.7338273774522
rna31312|gene=nrxn1	2.19988085744725	2.12650989937987	1.9359955430666	2.41573710936088	1.0310936794509	1.45349157496931	4.69014069506547	0.44236260451636	0.100786611541438	1.51989775227026	5.58315370879508	0.733996078930823	2.13660876992032	0.00163934290027735	3.73149315477447	1.59727426930635	0.447757474062872	1.30542697343832	4.81623270857913	3.9026934916233	1.64183455513139	2.2622087087974	3.50195122593736	0.516913057861561
MSTRG.2735.1|gene=MSTRG.2735	22.8748794084409	22.4789181070401	24.9956885105398	22.2484887489737	22.8104761401929	20.896609260492	23.9071211602701	22.5414481124047	20.2904371199667	18.6257760050347	21.3590929439931	23.8957193895462	21.1628544259812	21.4316639225397	22.0653924601857	19.5048793326727	20.8517589022301	23.5206304599884	23.9055329111688	23.0030175778148	22.8296663732775	20.526976196198	21.5638803951413	20.6847026750384
rna31316|gene=ppp1r21	4.79730403232854	4.46675063568513	4.64014523828944	5.36847470754721	5.3885443467194	4.37422973630159	5.07370523984602	4.51519908155244	5.35148002381266	5.81493543264657	4.41229746608664	5.58385792858249	4.26129703355986	3.98296925138756	4.29928832790255	4.823479521592	5.22154580032615	6.75116313593297	4.27713195355732	5.14300887595493	6.75784728252108	4.64916255547655	5.63950068919102	5.83137493606598
rna31319|gene=foxn2	1.23751826485124	1.20781511017957	1.26773156677407	1.7922967847989	1.91925962525237	2.21368682761005	1.84826872374638	1.24930940492094	1.46187239439931	2.14577527100177	2.13545216284736	1.85751216286326	0.813447804776526	0.923280324624451	1.07548122832689	1.67323274035689	1.63816681721511	1.50051909531822	1.17543784079311	1.58633457664885	1.0328773718812	2.22473387126247	1.76384139970019	1.45970302590471
MSTRG.5707.3|gene=MSTRG.5707	2.03869113776849	2.3710487664952	2.33188388751371	1.99123724564616	2.53013908794112	2.52931864938045	2.13940070387425	2.50404464813973	2.74431454794526	2.48400158431013	1.90056290408979	2.12320685597862	2.08915404958877	2.17411635149725	1.82813668256808	2.357416666891	2.59074544705463	1.71107923594618	1.96728728535525	2.63892438030823	2.34811938767059	2.21982673382862	2.0360929004221	1.90829420752237
MSTRG.1327.2|gene=MSTRG.1327	10.0344048878391	10.1159643662552	10.1879022073375	11.1718690514881	8.76682122775231	8.83765398115692	9.81435476470825	9.78074348100954	9.35682837682081	9.96863572929863	8.87910868590543	9.67595109722751	10.2815610651417	10.6386372513214	10.6554027234461	10.9640920325346	9.04944480460457	9.28953699727264	10.056678617168	9.76008507182464	7.84150455411092	9.94965059066463	9.71921174014979	10.4337060262481
MSTRG.6111.1|gene=MSTRG.6111	5.71661175035999	3.54565580918018	5.21435713594771	6.1780208228223	7.01667034895784	5.31977844768514	4.5939908041113	6.16129422262231	6.41905724866119	5.91545472659416	5.24487230965361	7.23395941254847	5.53042268937993	5.50679214065694	7.34977576609121	6.71513000197609	7.34135069447074	5.36429341271638	4.26281910938999	4.99025808924146	5.73344403291352	6.58873109657606	5.05939991180459	5.05182764673193
rna7210|gene=LOC103462988	1.91001536568652	2.86194761576004	1.27181892356562	2.11813417368009	2.13496575844511	1.268901231256	1.98809490876102	2.59027885428776	2.33783077791005	2.34605041399117	2.77521199751873	2.86853027550011	1.9287225372697	2.75291755424245	3.39147685514869	2.66854524894809	1.07034826905291	1.70033635157343	2.56569435526695	2.17303353555503	2.87162537719571	3.03782381050152	2.23541962789431	2.10835047452857
MSTRG.16002.1|gene=MSTRG.16002	1.75448057750573	2.34853172104936	2.30899357995651	0.51190186863143	2.29476312566202	1.63458937113374	1.67191794303087	1.04533955255296	2.27203918667584	1.44175594218643	2.51411781009358	2.05301621698909	1.73796837094705	1.23651576659763	2.25127239632526	1.49567652808249	1.33782992783308	1.15231275518499	1.71286148540938	1.53409526266113	1.20344224211009	1.90580196554543	2.46214247409698	1.67121612944801
MSTRG.20586.1|gene=MSTRG.20586	3.52213158996027	1.18535823872672	5.19317011666079	1.96296633000126	2.89640160867875	3.09178666675863	6.87572317301658	4.35750565778384	3.84870376553959	6.39143833477809	4.51638933822363	2.40650373652542	3.20354605466566	1.99250633125365	1.50864527287585	3.77291166064013	4.85789757268164	3.64804580058565	1.35652123157773	4.14094430910409	3.98531467005452	3.95630094937309	4.45094154213157	2.13459263670878
MSTRG.4029.1|gene=MSTRG.4029	23.0165878267068	24.3353912165129	25.4880304197847	19.0173627151159	26.3870283054436	24.5827339983146	22.6364508859662	19.5805662510712	20.3640358093278	21.7398188956114	29.2819015450685	27.1617083262848	21.515574017726	23.5555003298959	18.9199898457657	22.8176041958216	22.6972964836278	19.9536352215375	21.8331941433033	16.5438617543623	24.6451005074134	22.065713548556	21.7830989788868	25.2824461022921
MSTRG.19909.1|gene=MSTRG.19909	6.15653857088069	6.03707496236252	5.4482217771338	5.6812670970493	5.44055147495997	5.28230459934798	5.4751147964109	5.01796983196921	4.81206118606741	4.47089973991145	4.4908538908574	4.11945084062516	6.25998690211877	5.7314905187727	5.29102871327736	5.85866276390846	5.27675874866999	4.92743881714776	5.90426359040761	7.90787639980555	4.59842367309201	6.07580338836707	5.98100655651464	5.17154766028741
MSTRG.2729.1|gene=MSTRG.2729	3.47842034369281	2.95995665696277	5.24873350259736	3.95910062016896	4.89999959946491	5.69998556218251	3.62480889881122	2.76114806301793	4.07825460366897	3.90093076515724	5.07952279843925	3.4665960998071	4.26581087282801	2.77139574423104	5.53037480759124	3.33635548845156	4.38188576219391	4.61343362431653	3.80814880876297	4.06217529376752	3.94719945213949	4.29553288588632	5.03621808608514	6.12558675141362
rna26814|gene=zbtb38	1.22155252677393	1.51631391890858	1.00991218135883	1.00809893145571	0.350866653040074	1.3841897172217	1.12315001516789	1.04430687030662	1.86685990613688	0.708008402701651	1.38002183901627	1.30310576982662	1.28021779208353	0.684974916975951	0.672602182503625	0.972091642077879	1.1717933796979	1.25667218423076	2.27447140433654	1.10208955602809	0.694903960063491	2.20721002436222	1.6139751261845	0.994087003212441
rna26815|gene=zbtb38	8.98261819843188	9.28020902249737	8.45797558584601	8.25563508156524	9.41052126409787	8.75785279459815	9.61205223762101	9.95509188622352	8.52452016445342	8.05427459244955	6.61303624439504	8.00941576564638	8.158827227197	7.97259605300831	8.38916204648747	9.21265293964031	7.61670673149143	8.52844725376621	8.32490428219119	8.04733764567439	9.04521883427237	10.5786086640063	8.28162608165352	8.30908060053654
rna26816|gene=rasa2	5.04875080052538	6.04810336709715	4.40499711184879	5.02905032077503	4.76893044338628	4.60437816702748	4.47248985218032	5.0031971224552	4.5664859284228	4.6239121193779	4.77376869824922	4.69812824080743	4.46189338357929	4.47657350697404	4.83769328398439	4.62875970400026	4.58580859786458	4.17543013069552	5.41060638670146	4.85546907087268	4.76862342471242	4.38980786772242	4.0718541548607	3.9721636968739
rna26812|gene=zbtb38	9.61600030459402	5.28801900451429	8.54168303479865	11.4900852494519	9.12897661315218	9.83664980863657	10.108651739105	9.02775163382081	8.63992869122017	11.6124044126171	10.2944999882371	10.9342214756668	12.6221135637097	11.3883889023916	12.5804458947957	11.9076500900866	8.73930374716099	10.2517804590868	11.9108022691804	8.89922094898917	6.7562545888917	5.93878444292038	13.9267026308055	11.0884646974346
rna26813|gene=zbtb38	2.54556883212398	6.45238164586967	5.45310499777204	3.07579992277496	2.62823898118962	2.88177487862428	1.79620425731233	2.27925532074574	2.707254151734	1.07846735442688	1.25135757537291	0.991625843368642	0.952834671185622	2.17913722091447	0	0	2.28327321538411	2.20058143958033	1.2213744879391	2.78917160841947	5.10681538434481	2.73963338000327	0	2.13998332359565
rna48140|gene=LOC108166048	3.45272780316833	4.23664082370923	4.84691301912238	4.19748594203657	3.01065076742838	4.14608238495832	6.08519127817768	3.71098168958092	4.57523931628163	4.2559526370311	3.29843661409713	4.11945084062516	4.40305809509604	4.21789267050526	5.90718483480218	4.81649679148243	5.85062375847229	4.68656431243399	3.14610199328611	5.19942472035114	5.2010002580082	5.66745325252512	5.10829718636935	4.56056312658257
MSTRG.12856.8|gene=MSTRG.12856	9.21478922496924	8.52983328349754	6.24901981319297	2.45319700301882	10.6552604473631	4.85840772609944	6.73895854438388	7.4806259003151	2.88214573501404	6.06821837219249	6.86983447279189	6.42600900066681	7.3120045310471	10.4173201303101	6.76854263131667	6.08874008434209	5.97203607152683	4.24618349041963	7.29349360048077	7.20630375249753	9.03218883174257	3.42156144299818	6.14298274082536	9.83305113005781
rna48149|gene=LOC103461164	9.47584100093178	10.512095029831	11.6597947917635	11.4390113443346	12.1782902228994	11.3028383247368	11.2734167479299	11.8578891275311	12.7489227505609	11.0133107734835	8.90315791142738	11.8853259253485	12.0657701659327	11.0517641115272	8.93731129054699	10.6919168105948	12.1317244837852	14.2739779705399	11.201106884685	10.9798210939353	13.9917210913945	11.0482200391729	13.5146649293992	13.0302194326701
rna42162|gene=LOC103457461	3.78417881413576	3.90726035939865	3.70038373559032	6.11464151312304	5.03465129721591	3.25887185107039	2.62795491010261	2.15256002957151	2.58758402986589	2.89037372162657	2.06992647596123	3.31887177664196	2.59347869863892	3.17458210326139	3.68599810167314	4.41409295951206	3.98836017785146	4.32906518576742	2.78943124897211	1.84572709004215	1.81847334773648	3.22858503284921	4.56422068558569	2.26883955479953
rna42163|gene=LOC103457461	16.009736825689	15.0667806804253	15.6978169370134	12.871207901289	15.8032107184995	15.0102692349404	13.6960400802387	14.7915959280938	16.6321200177365	15.9139611077763	16.7726250256541	15.6990335327564	19.1005577681424	15.8851238514518	16.8617829681741	16.3620949690821	13.6586742084887	16.8172466007461	13.9196722251058	15.6028573314819	17.6739044456385	15.4568275870331	12.8248215652056	17.788879312659
rna42160|gene=prep	13.1774199771485	13.1649454299001	13.8230909815433	13.7761567394355	13.8711088746946	13.8025060540361	13.4240636045804	12.7897676046426	13.4864633890973	12.8295383840937	13.399060465211	12.7217197840138	14.145603750573	13.1325941952485	13.4034153242587	14.0753594069096	13.0074354142263	13.8981101000091	12.2922769600496	13.6512245112165	13.1606525139858	12.2128304582602	12.87737534477	12.4149455397711
MSTRG.20062.1|gene=MSTRG.20062	3.94158045108749	3.51266332720982	4.14987048503287	2.27505607762588	1.89934619977723	1.63920068487562	1.25378831017718	2.60670680509538	0.867062968220208	1.64298097346412	1.05050431139396	1.40373269179432	3.76984706773892	3.46637504547092	3.51837416823089	1.58046888035281	2.21059759604638	0.94546106683775	1.56153964668353	2.44749125423814	4.64664611024086	1.56369141226489	1.4094162026063	1.00555846220863
MSTRG.1337.1|gene=MSTRG.1337	8.21193796354994	8.73020468146686	8.59638083025903	9.3103765493482	8.40711304647266	8.68950540152482	7.82712552567294	8.46247299588773	8.0598437670028	8.9662203607552	8.5169715474777	8.62724410579817	8.05654396247841	8.34040747772026	8.03150210864773	8.57181888879869	8.58137669790226	8.72373820578535	8.71459608337808	8.09531170880962	8.8458439835101	8.40895928728365	9.02428342203532	8.82986339802205
MSTRG.7237.1|gene=MSTRG.7237	1.25084357553967	0.032745092935721	2.06605748573228	1.17865405252387	1.90156887276868	0.709501461368631	1.79979846108768	1.16917586273466	1.87489536181627	2.34302686081019	1.61799585844448	1.52421663514508	2.11379025996696	0.596086881880308	1.24601070862221	1.94854105038799	0.750899967430317	0.937685354791428	1.14195326730317	0.922631935730105	1.53718948674686	1.29536265152977	2.17896219702212	1.80930136744691
rna14698|gene=srm	9.91416050284435	10.5357591768205	12.1753481751122	11.8115735474307	10.0602594009811	10.6937550374738	11.8776659136454	9.79872441458994	10.7354098285393	10.4851134057285	10.6279445935364	11.1165665065573	10.8728291179878	11.2468795096324	11.5250292548805	11.0227028371688	10.8153631981541	10.1735255139483	9.90006946002355	11.2142966842716	8.9878033009201	9.98166745683159	10.6468228435126	10.8953095270785
MSTRG.9700.1|gene=MSTRG.9700	2.15856533097652	1.63593061509564	0.401052916009419	0.777989473613114	1.22371422542685	1.54575690145937	1.96721357461696	1.74446491821884	0.64242784279022	1.40844408390725	0.707585412265062	1.95775881534661	1.6880465299516	0.125283940708077	1.30342409367629	2.20424935671803	0.790703111912345	1.98479216808926	0.809887641836028	1.10229132573449	0.717252510828571	0.643653689133605	0.580150233746083	2.57378315064561
MSTRG.16901.1|gene=MSTRG.16901	7.63806484506399	7.70545419458053	6.57975098747002	5.08991796032702	7.5725448764892	9.00984667049944	6.39367418846776	8.27653478625435	5.87505077300215	8.03879768806748	7.21166655712424	8.49770307036437	7.16833736822408	7.07338676539016	5.61363802685608	6.79803754403705	7.21641584073959	5.99993279964215	7.90132174570806	6.77375658309496	6.81944739239035	8.19232319549162	6.26274584643575	6.07463441650619
MSTRG.24406.1|gene=MSTRG.24406	11.5883619903177	10.1560966887198	12.0221489890796	9.48263873068749	13.4990433065882	11.2120349243536	11.250799049048	10.6937378556392	11.989958878254	11.970596239797	10.1583270219451	12.5533690776285	8.27062268858104	10.1045452177774	8.95285033376213	10.2674882784985	10.5886642723215	9.5122137593015	10.7875597921563	10.632948453506	14.7561783383989	11.3005045672846	10.5550270530397	11.9399423984252
MSTRG.16676.2|gene=MSTRG.16676	0.124765987058121	2.753816535411	1.73164918131814	1.25977459973753	1.84041052300374	2.01400764366916	0.410337191763048	0.586202133286032	0.0861919338625998	1.46044502068363	2.59041262173604	0.228353810377962	2.05479346318651	1.66169472399695	0.575993712283456	1.67483176269816	1.18628690787764	0	1.19952953614282	1.21026724394024	0	2.33782227913641	0.290156327754406	1.70703912724919
MSTRG.8851.1|gene=MSTRG.8851	5.82958034257201	5.72057687436156	5.52694788747756	4.54003788399239	5.24376257198032	4.46641592767512	5.42173337320203	5.86055731212832	4.40076922444275	6.04942505988194	5.08936579071525	5.79506459472575	4.73749464665155	5.68512444287992	3.90223080774406	5.4983154940422	4.16776788748581	4.14864018578101	5.21849883106162	3.31184273836475	4.5749564440291	4.98694319988776	5.12608202083112	4.86220156158396
rna14690|gene=pex14	8.1184259774296	6.97174236444443	8.87189881641048	9.3219659625398	7.9754348276368	7.68875775317229	8.88561504032627	8.84922557142038	7.17404554610091	8.10003029585562	7.20174146362448	8.87712645937534	8.97625850551666	8.45342463213528	8.79687981624372	9.4219420803647	7.68376426735926	8.1900106809512	7.07929920155249	8.29493683532331	8.6177539486313	7.57245943237763	8.47833437241922	7.36572943628433
MSTRG.7227.1|gene=MSTRG.7227	1.40846284670895	2.20381267738811	3.14483710518389	3.13158463864864	1.88044041780563	1.4016134554998	2.27677441638939	1.16578910395286	2.72159370237916	2.22108777057454	3.50981529852167	2.10279443506018	1.76489983584418	2.2509289195133	3.2874375031957	3.74917919261872	2.63500557640378	2.06736893331595	2.4038244887937	2.25576132006511	1.48432570743639	2.05000282975969	2.37110480419505	2.35064171380324
MSTRG.8932.3|gene=MSTRG.8932	13.2452394053376	15.6332000598299	13.741117791306	18.1548124716844	17.827190091887	15.6886098265877	13.3995127801697	14.5180709872375	17.4716442398634	15.9648023801277	14.9968961632518	14.6723474940749	16.0208600813819	15.3338704527976	14.89460683176	14.9170047056331	15.2760134171034	18.8600499289986	14.6949024731986	16.57895135663	14.2832038892901	17.5280609400171	14.5483710752227	17.7411870688793
rna40004|gene=adarb2	5.19384897478839	5.72837505139886	4.99234569090312	4.84576903602482	5.53996569750146	6.4072565734983	2.82149101605847	5.71030736908149	5.35983259113885	5.51319165074634	1.4741733796207	6.20815766764458	5.0358052732703	5.37640073725679	5.81455448614469	5.40916807829247	5.74589417534742	5.6876166953408	5.8837686633295	5.4481893192252	5.4727719374613	1.445552182543	5.9925515104716	5.90944505963853
MSTRG.16644.1|gene=MSTRG.16644	2.74138515393572	2.68708267960726	3.48783828370674	3.28934529151526	3.18419070101979	2.97652190937787	3.02606870160269	2.80546128066428	3.00659288761766	2.86238605823273	3.4262322581576	3.24431054309613	2.88795659555175	3.00026789898823	2.95699030920813	2.84977721711211	3.16408869537363	2.9599271865024	3.48050207899248	3.17682473541518	2.62148498446763	3.15751702302358	3.56475668711093	3.25823193033583
MSTRG.21335.1|gene=MSTRG.21335	2.31300540657618	2.55899686190046	2.51414910672086	0.4949405433804	0.845912443608889	2.16142293827669	1.31063798404897	1.81945937739152	1.05855445597259	0.800147611357404	1.74485639379902	1.97642875488038	0.783020507256041	1.09847816305613	0.506533678497811	1.62437766163664	0.651712446502791	0.802694740236303	0.792600885516028	1.58111732831738	1.22600606584412	2.21111090019074	1.15935545277048	0.544200168989578
rna44640|gene=LOC103458857	7.03779012144067	7.58368101326045	8.10126890339026	7.47439155259038	7.41570820608674	7.47968605192228	8.99213858077623	7.70451744630067	7.86007854158538	7.61688650811744	8.33190452032504	7.59586545246981	8.8552095208691	7.40703103113119	8.02718496715278	8.78978032353461	6.87305593480044	8.31192232343721	7.41033082739167	9.41296324274428	8.30438455830055	8.56216395252361	7.43158299423031	8.84304313569059
rna44647|gene=trnp1	15.0407531334671	14.8049461579276	13.0427923949434	12.5648767469344	13.8749424958345	15.0445262520269	13.8977179486015	15.4331354685027	14.5422196350869	16.4864936243297	15.2812962072424	15.0539436941019	13.2005922182611	13.2038379250599	13.5286031148429	13.7447297924421	15.0303663188594	15.3615637222914	15.1208142216364	14.9720804393415	13.1021169861456	15.4190947187797	13.3605949792089	13.7613353794115
rna44646|gene=LOC103458854	4.40747896788352	3.32158195445823	4.52946344438752	4.7070848742966	4.36616320668731	4.02340757289452	4.11100649032992	3.91165291582481	4.68648325799945	4.20868585740182	3.49339213282173	4.00194026210436	4.40858452584068	4.51339542035581	4.05572512945602	4.4962763293072	4.6941842859938	4.41594542823962	3.89606279966637	4.37971594242503	4.87027876738928	4.21030593669279	4.9743050165011	3.96213231923775
rna26104|gene=stbd1	2.25081614224035	2.58725917167371	2.05011702861305	2.66199418665254	2.63333311807978	2.13927347266111	2.17160751109984	2.21908143765961	2.60423640488906	2.48910499805683	2.45026719904359	2.22954767945672	2.2729022341624	2.0968952133369	2.83710204357426	2.29444364162048	2.41212859527872	2.56054868609297	2.27032992821626	2.61648469798316	2.34181481004894	2.29256308279816	2.42990597494237	2.41244482124531
rna26102|gene=LOC108166788	24.3333241009741	22.730559059528	18.5420551892585	24.1587016174546	22.4453432338317	27.8858433719877	23.4010983664991	23.1011197817459	24.1421959064554	19.9008464272008	21.5432166653856	19.3248879717855	27.7713098181259	22.9715984781386	19.5937021940994	20.0900086505494	25.3287853090843	25.1636841457274	19.9469650421764	21.2075135504767	22.4507975288205	21.0972677125075	23.6952985702514	23.4696904297244
rna26103|gene=phf24	96.0799223562162	97.2158713037998	102.805871386023	102.392591342903	106.116703256348	106.930580745628	105.437921036657	96.0732066881035	106.071254494659	104.154314680336	96.7445480333231	101.444579714647	110.815724040335	108.674779299496	108.489152060683	104.244416079484	100.440257399901	114.277771192607	106.033594296258	102.430354607904	100.832071968589	100.511783295334	111.347322595618	107.463204731513
rna26101|gene=LOC103473985	20.5977334675417	20.8128132235114	17.6991942179063	18.8660345557628	18.8414120924931	21.1396613199925	18.7859523787685	19.0751156013327	18.2110029644711	17.551738818899	19.4460902090546	17.3956170097919	22.7544081595287	20.9367623879294	19.0531910787309	17.8937041868847	19.4780834690878	20.4269553021777	17.7668874271559	18.3055022997463	15.089583858503	17.9045875955815	19.4472902203329	18.8276950989379
MSTRG.19657.6|gene=MSTRG.19657	1.81082609639439	2.16571518967929	2.76084041980396	1.72138937626401	1.52584477908423	2.05927232188321	2.00392174730568	2.16520291369388	1.79281451429207	1.97203055838361	2.38623997292621	2.34349629489658	1.79523993647504	1.57573101641383	1.77801672926959	2.17661637254873	2.40801225706773	1.87623667711926	1.87547719335901	1.25629085378372	1.81563387620506	2.02768739103415	2.38886894604604	2.32439866758076
MSTRG.6304.1|gene=MSTRG.6304	5.80602149058323	10.5963909172782	3.9896066809825	7.86810122479509	7.34633941243708	7.0182646246602	7.8154127486828	4.12244332911889	4.4866405368667	2.41461895638711	2.70056767285317	3.69829837471688	6.24269388263073	5.62124980802966	5.60301231918839	6.02301328908391	7.19202455204971	8.54646713768778	5.09713169582075	4.91890459364218	4.42498961520768	4.54761791887513	5.76308755526142	3.73618848724435
MSTRG.17843.3|gene=MSTRG.17843	2.29129166589106	0	1.7845452479496	0	0.506912921080405	3.16231154266261	0	0	2.35346637273996	2.61123881924856	0	0	2.1190431864808	1.01292629276999	0	0	2.53772705076904	1.44773017472118	1.91760461568513	1.83454524003944	1.51325949065331	2.13711479198828	0	0.634127850922472
rna47646|gene=LOC103460746	5.01321515174438	4.95947829933445	3.66594141856562	4.96038235298184	2.94549032346321	2.79123167021914	3.46842386125257	2.40709921413642	4.10849688838602	3.44681864111045	2.87932990683559	3.4471487133829	4.76603502613171	3.00625569458107	3.33739334170302	4.29889183599642	3.84239291992968	2.89573819045605	4.28453626831995	3.86934920513971	4.02118797263561	4.16358799463962	5.00670743177723	3.98125281046711
rna10353|gene=plxna2	3.38923724193054	3.95966131987107	3.85315423532715	4.6144896289052	3.56243355303154	4.80164864789506	4.90558065975848	4.3641350712902	4.54804266742087	5.310799218238	2.65211342587978	4.54665720914546	3.50332102585902	3.2668118769205	4.06258954502006	4.83160674151003	4.77561201546458	5.00683558171118	3.05735528230062	5.60521154887526	2.68502225158745	4.29042253792995	4.88508761309371	4.68157653924303
rna10357|gene=pfkfb2	0.908944184856684	3.07323378422786	0	1.47462612384799	1.3809024667168	1.49620513615928	0	0	0	0.127913398190624	0	0	4.07767644423498	7.83097665360234	0.000637767461257839	0.85541916370971	2.59107285347357	2.33707262787044	0	0	0.453430995444692	0.292265028543147	2.88566445207457	0
rna10354|gene=plxna2	1.0677301346717	0.952394171090163	1.48110150153883	1.09137089715324	2.22341950932665	0	0.0118453253823674	0.927741792540788	1.08618866906278	0.000788316686424208	1.72097507208416	0	1.44315376463148	0.96478245554169	0.435408598567241	0.134901641293646	0.262644306400161	0	2.25852610540745	0.000662214912312947	2.75700360077233	0.949555860852538	0.129436672589523	0
rna10358|gene=pfkfb2	17.8381668439766	14.548118218482	18.1698442811134	15.2907709472858	12.5091450913498	16.1208811198536	16.2153421015266	18.9312016956715	11.8185901671418	15.3445578731712	17.7532926596982	15.7408469841805	11.7819290529266	13.8824860602111	15.796677913982	15.9375780051369	14.3896590664302	15.3844369254029	13.5644971440016	14.6131541817729	14.307967485385	16.3684707809545	15.9348623249164	16.0161205102206
rna10359|gene=pfkfb2	1.26038242370695	0.942836146569225	1.70519776138084	1.24044657434163	1.35317396490183	1.10031991631912	1.84484232119072	1.95057653642825	1.46525877633832	1.14298513108204	2.04756026434809	1.50982870909585	1.55143616112757	1.82140593976853	1.10370315315263	1.6850921660345	1.08105990518063	1.92805339656581	2.02592922390636	0.639553657871403	0.73898886681531	1.57018759705313	2.53167708501954	2.28077555843065
MSTRG.7797.1|gene=MSTRG.7797	2.11832535011427	2.19340993922748	2.21213319598344	1.88937978840044	2.19077667019451	2.15025320849543	1.83910136733539	2.13527994940769	2.35554234057817	2.01054386493348	2.09262374157873	2.19986543319163	2.1514449187584	2.13566692869252	2.24696335524833	2.20201237912649	2.19637083820084	2.47258965310511	2.05568461139162	2.2563666538467	1.72780992355541	2.31261901854165	1.91125657998536	2.29357488796387
MSTRG.24203.3|gene=MSTRG.24203	4.4153611045138	5.07790626579614	4.96113041036433	3.58936970186916	4.62605038610573	4.55053014635737	4.64565621394462	5.17442239907044	4.35119359078295	4.74378913510184	4.49929012475814	5.28293303886113	3.91396487114994	3.6231406686799	3.47518419351282	4.38338174879483	4.45737092090727	3.78957428234773	5.21415180331946	3.73439933435311	3.79102938041175	4.93201554527455	4.5095866821367	4.49798260440191
MSTRG.1383.1|gene=MSTRG.1383	0.223645330525781	1.01482108245079	0.823299685303888	0.159709221209196	2.30911889669205	1.01723730306143	1.7351596752426	0.29160524199146	0.477407455042602	0.899632264738281	1.23409799171342	0.586268186708483	0.88552095208691	1.17277991326244	0.481631098029167	0.829768837491974	1.28417624044956	1.40353567260808	0.280737533268492	0.761014146913394	0.74739461024705	0.654846983776343	0.142915057581352	0.268628291480412
MSTRG.24900.3|gene=MSTRG.24900	14.2997356122854	16.7407799214286	16.0736598414068	14.2902272383578	13.8734852853293	13.6965861381649	15.1687313458999	14.8400899536718	14.4586878821997	14.7074962513155	15.4092610985733	15.6359307363631	12.3578396704383	14.8313747895015	12.7353835830132	14.9469856077871	14.3334930334781	12.3191325911181	15.4315809427114	8.86054270035591	15.3181667573494	13.6487921841978	15.626286925039	15.2632021282543
rna39508|gene=prkar1a	50.0929222351988	47.7633678535385	52.2372179157465	57.3196422290708	51.5392779407319	49.0343465903708	52.8372935029554	53.7530160504819	52.6514491696421	52.8405756008782	54.7938815272441	51.010026645734	52.3457876948136	49.5710817901862	53.5648508804049	55.7568546169733	50.760575734652	51.2796413023612	56.8079570900564	55.8445723324379	54.0797256390539	51.0374862349822	52.990823918708	51.4331868270863
rna39509|gene=prkar1a	1.9800497138754	2.77254879029269	1.41736798165521	0.849876426373076	0.79515752326338	1.73111936695474	0.693460936304382	1.00702548576355	1.27794752720685	2.3057375725976	1.68969912003976	1.05996638937624	0.810884619477548	1.56235316357221	1.21565260899059	0.518746434739207	1.68228702582391	1.07292774035466	0.702254909215649	0.508430549267182	1.53319746242161	1.36428025755304	1.14824003667141	4.51986089797906
MSTRG.21770.5|gene=MSTRG.21770	3.11494627712012	3.66468155922485	3.66330557237373	2.94735787723346	3.30855723182895	3.16969371205025	3.05489160544795	3.42019373766542	3.43535925327056	3.25151858568174	3.35370181034658	2.76644312909665	3.36385098948691	3.63269497880271	3.01056293982869	3.21734188545978	2.97596239518491	2.95906326716819	3.03023892460874	3.31479154121972	2.96070753097902	3.66203143216434	3.50549183214131	2.89776972966864
rna39505|gene=LOC108165649	7.10860145814469	5.77455728499424	7.32009462612471	7.25896179796673	7.14518237065228	6.12356711314165	7.50273767905161	7.79162541811605	7.65628001968707	6.40076527076619	6.66037313738677	7.50001164510312	6.9435390592335	7.50005594883504	6.38184912960228	6.33519268472303	8.10649685212802	7.15129569448487	6.44657846237802	7.17116175265505	6.3131956604504	6.89104406818076	6.71066856101829	7.25138762810634
MSTRG.4374.1|gene=MSTRG.4374	9.0258123284231	7.68350893200749	7.88856026928965	6.22389216139467	7.34302525707622	7.37663677151134	6.83378240874299	7.79016425081734	8.46409857076583	7.3531549961772	9.51497879107342	7.59967027582101	5.32814660962424	6.75878289017087	6.57720320904414	7.37566740584724	7.91982882082749	5.96625740687788	7.54364627665225	4.67586475789768	8.99647091564566	6.91285341617775	7.39269841914879	7.80944181597957
rna39500|gene=fdxr	4.28912338310193	3.88097676151876	3.99249137344113	3.85365360075587	3.28207181369868	3.9537249576938	3.61251947338751	3.93810272412944	3.24426060609061	4.28853409262559	3.38523757762601	3.61880944659703	3.76772961671273	4.17753006121813	4.04385765943341	3.29549780469851	3.42261489870629	3.84227385627209	3.23728088905872	4.30029901319241	3.82662794102531	3.24734065057435	3.58299674026205	3.43678800208973
rna337|gene=LOC103477155	1.80626956560783	0	0.815684768384475	2.0511891988875	1.07553206732839	1.46857041394679	1.60337760608145	2.4573569079664	1.73256870721213	1.16474898500284	0.266019290075844	1.89784082651356	2.35459835075176	1.95435457481356	0	1.54739466015107	2.61856315951659	0.820663140311193	1.54668053330268	0	2.63845963921779	0.311686512810912	1.57420212246215	0.20421966277709
rna23058|gene=colq	1.47063600175564	4.04462598730254	3.90181517321878	4.50205837176903	4.59443505936513	1.15375768315815	3.75726083147229	2.78144250812536	2.56236933867185	2.17253239032379	3.78836175545198	1.5397685682754	1.56087920143623	4.02590994612498	2.03306228097209	1.79429833796414	2.29259526259524	3.14468636430226	4.20046572606334	2.77353854433487	2.97695654619399	4.40921167161923	0.688099616525265	3.76967310742773
rna23057|gene=colq	1.69892550583699	1.94770099983245	2.05015283861371	1.17420284317301	0.531405548056965	2.35976968946014	0.688116144053343	1.11969784951701	2.17433567378542	2.15348461622678	1.41655817293591	2.55609110640723	1.75070762778322	2.10600884918753	0	1.80561653460632	0.645061974911123	2.48987639273919	1.79032627868331	1.01354997047831	0.423792266941268	0.167277465023812	3.50153510959034	0.877387911073791
rna23052|gene=LOC103472203	3.36707416220008	3.14461609315598	3.554333777282	3.51985587618444	3.7573832458293	3.9371944844979	3.38621700983122	3.78247678071057	4.0422500872755	4.12852890538346	3.90084569631248	3.1507821837209	3.61020631663777	3.41841646879503	3.63830032596884	3.44172824620901	4.00434907540948	3.58485506610751	3.79469958129462	3.73310057669407	3.20335345232327	3.27889819206499	3.57886689104919	3.9041025199234
rna23050|gene=LOC103472202	16.4422532437195	13.478077867503	14.6569009765284	16.0923941926825	14.5940998102776	12.5442157318802	15.4400689365782	13.525873165318	13.908242790058	13.972591170716	15.0449630057064	12.9539693614636	16.3815752781119	16.814882838799	16.2733551614959	15.9882645279617	15.4735004203448	14.3525492141527	14.1554060622033	14.7210462140709	13.29946323494	13.8421561153059	14.2657219475588	15.5759089873893
rna8845|gene=celf5	3.13604722560836	3.03769453760945	4.73644059923359	3.91125853767549	3.69267575291395	3.59324891283616	3.63981916430608	3.09091714706365	4.22558565330495	2.97400031337994	2.736984036899	3.14663243158315	3.87544456375264	3.66704048072385	3.20863822403058	3.0669594511926	3.66121098067499	4.32088004830355	3.07853054160765	3.69837658610868	3.79716169471948	3.04626066106714	3.69819556697665	3.27027966777502
rna8848|gene=celf5	3.72990031149174	4.19562411686838	2.95800640785013	2.10377757066452	3.87110194846432	2.64671919811946	2.2293870386982	5.37117751339263	2.12794809942788	3.83069110584059	4.25483607013803	4.4496084095189	2.6617555792357	3.03511208033265	3.28973086407808	4.19055082030085	2.72122525053296	2.95842664231757	5.92200721362407	4.15467100233288	3.41121774070822	2.94933450545608	4.74082605403404	5.40927550806878
rna8849|gene=celf5	1.00216805677627	0	1.26383064829882	3.19937376517579	1.14161497872916	2.93826549836628	2.06467699750954	0	2.7197445270716	1.3559210288406	0	0.586915744792682	2.43001202790323	1.32982367057855	0.80406246294106	2.41115157846922	1.74252888092157	3.51282624812587	0	1.63650424858819	2.77187972277321	3.23441863252223	2.48377313501601	1.39428978187637
rna33378|gene=LOC103478618	49.7657432068563	55.2899373274731	71.8192695445604	78.1746658272372	53.086853113539	58.345728504061	73.914860897468	67.8433974088232	61.2866295382646	63.2582721306158	75.3687137589772	62.5088001277115	77.5499609277062	73.7843306575929	73.2588844568802	68.3843913056892	66.7585124440494	56.9275929929709	55.2769046465423	54.1826652048219	54.0722714537169	48.9231722998292	67.7344208230363	75.1559012174196
rna4179|gene=maob	15.1105041927581	15.216437414271	15.3886428843934	12.4919055861289	15.2397287551672	13.8175260775503	13.4122486556916	12.9526694044684	14.2868183341702	13.2758273030455	14.5830786413775	14.2782082159715	13.9999693704074	15.1349759880995	11.5701624879915	12.1115971820714	15.7281093949852	15.8116576680647	13.455068391456	15.0271409538121	13.5450634626333	15.6993342594988	13.5003279993648	13.8045827682601
rna4176|gene=ndp	2.11515112837587	1.65919665023231	1.10670897058599	0.973454891396511	1.92498666332448	2.19222130190631	1.23950796860375	2.85993358878416	1.31376042865803	1.60486312285547	2.51664114466878	1.55991124969872	2.75273482679423	1.65741418868282	1.46302926607647	1.82942348473112	0.960951090724873	2.90085696388064	2.06549491481996	2.34230024498812	2.01872770983148	1.85073773437806	1.2320411652632	1.5612685272902
rna4177|gene=ndp	2.20658330471238	2.10359062350115	2.90655814868259	2.96128935104094	1.99210720925246	2.16551275873527	2.25936376678431	1.61691824953245	2.66978654957161	3.04852108374966	1.6929888790948	2.26682385726812	1.58392683282704	2.44866978703233	2.68532102351071	2.2433827563706	3.43373014323264	1.76743508879413	2.39128608152254	1.96829478301173	2.49723984735429	2.10478730028628	2.77141982543231	2.64786881696989
rna4174|gene=fundc1	42.8734313119389	37.0046057209768	36.7543870357698	36.6319749189563	37.6961435968802	39.1747004581758	39.4593002850809	38.5316799868147	40.1419098162661	40.6182338006741	42.1130197387016	37.1147908348666	41.0318325431829	42.2120968496765	43.3680124006484	39.6879577957614	36.1652863489186	40.2632295766199	38.2815044764558	40.0532464919978	37.7562674428023	38.685716360532	39.0198749003655	38.9859997020993
rna4172|gene=kdm6a	2.70235791066547	2.46924548318031	2.24573888248834	2.25696612791175	2.84028902523641	2.42558588449755	3.06584193090529	3.03457974970538	2.68293630100628	2.38798702291415	2.06542561415563	3.10977658420689	2.72618713360042	2.55891314919467	1.88872291623079	2.47471640162702	2.86238098780573	3.36492514959481	2.6837960533336	2.4366691410945	3.0287444457771	3.09099824720482	2.91784794938108	2.45912327543077
MSTRG.16511.1|gene=MSTRG.16511	3.03514923010072	2.19545379769414	3.4242440590349	4.6148900601373	4.31207317293316	3.9204775718923	2.80810116875645	3.16420417250511	4.37448384181174	3.78289948895489	2.45249267541932	2.44455287048061	3.05439447220264	3.73395076124148	3.68688257441372	4.20108802537559	3.55414991090674	5.25925268998216	3.44032028550588	2.92760356363232	3.32242809196366	3.66974898911911	3.76123757645486	6.02991090651569
rna4171|gene=kdm6a	8.09311329084784	9.45741937754965	10.0781742713858	9.8015965474412	9.71154530423879	10.4624584606818	9.2271390940157	9.8672316008134	9.79814944832764	9.44493982745861	10.1492526760384	9.6643235557685	8.23377008088752	9.45568433265741	9.8205100118699	9.79889116018426	9.2504755983473	8.18395522150577	8.69318104515424	8.75659128408202	10.1212411033898	8.53196296158079	8.69759310975964	9.65711109690248
MSTRG.1905.2|gene=MSTRG.1905	4.14868530403667	4.15944344445835	4.06227295562454	4.66903989871968	3.89991775945504	4.4931929734862	4.17135735200208	4.14719231034831	4.08433592898352	4.35358964570198	4.35809037671996	4.36089888976137	3.68513312180125	3.93708114263244	4.05616932792258	3.78489043787244	5.05892627509101	3.92831308676305	4.21450703033401	3.98985812417748	3.86194021306317	4.30389755278048	4.70429242895429	3.82863193327843
MSTRG.16945.14|gene=MSTRG.16945	6.86709072273828	6.819246996089	4.17219935879583	5.90558035276146	6.90551084083219	6.71264128252968	7.19061614104679	6.06491973965507	6.62850572983927	5.59400443816639	5.73898086942468	6.75006776644997	7.32744803926252	6.53190597330578	4.40633364433623	5.54603211146575	6.61460059415888	5.25565323648686	6.01480136784694	5.28126917011934	6.68111859870372	6.3046236031053	5.54510747119061	6.11740405891075
rna22713|gene=fam135b	8.16960794397962	8.83053425066467	7.70616740135673	8.03145560699343	7.85757544592359	8.82832288810395	8.02128264863552	8.40408796397308	8.86306091572118	8.72458612049461	5.92231952096473	8.15044666921973	8.58579920475825	8.47963093862057	8.2895828890523	8.12935577827701	8.68040364518876	8.75652505975462	8.33432137322065	9.26785642587785	8.29194578127412	8.85051216586884	8.27150646437555	7.7845405523193
MSTRG.5903.1|gene=MSTRG.5903	7.19147593317965	7.81417367213758	8.05353849743079	7.55978294329331	8.72515313325645	8.7427401527692	7.02912797260406	7.93283006448323	7.75572133608886	7.91884724554196	8.77836836519349	8.02190895225688	7.35381672790149	7.74879463307563	8.31842350861709	8.52179548788656	7.47789969429355	6.98415834733575	7.63519653055401	7.64792049096105	6.52740574919447	7.56535845836759	6.52347158917469	6.7162280286443
rna39712|gene=cacna1g	5.94470676656455	5.37718200742464	4.29313729983025	3.74521749566533	4.07178053999193	4.99206866395438	4.06295255711534	5.24985558848844	4.65322447651951	4.45618604914578	5.01076698940511	4.34809149593078	3.76911633070318	4.55231456072673	3.2555658815431	3.19718574886793	3.8966419231157	3.56709078316196	4.35855220516871	4.42299059243391	5.96456332291362	4.34775657830518	3.26152349761933	3.30169979349032
rna22908|gene=LOC103472122	1.93164555593672	1.40381876201276	2.02578415777283	5.26986303752842	3.52833840007182	1.11759560364764	3.59490800717479	2.58323941637929	5.0629164363406	2.74946805345399	2.70772178716211	4.1808270966656	2.3747311051554	4.86098151668898	3.89770306574859	3.3404001494265	2.31435838568428	4.64781530899921	4.94388492267971	3.50669271943529	2.30003905069843	1.2576154666456	2.61905228433884	3.89159291579567
MSTRG.9951.2|gene=MSTRG.9951	3.21918854125001	3.18026831769331	2.99347013365652	2.7364666913955	2.69152659991297	3.38264076326905	3.241222587935	3.37913864030716	3.12500322887432	2.93790745023045	2.63823991245882	2.98740489164243	2.7472908851808	2.58308018425459	3.13610370558024	2.96132042224805	2.47857972601249	2.63842280169599	3.1372519457983	2.98140151320314	2.52793159755606	3.24258421549078	2.95898209611606	3.15620987256043
rna22903|gene=LOC103472116	60.0301613163028	51.8633216246097	56.8003404991117	56.3531567199964	47.6094635571998	46.2559978710581	52.1808368378196	46.3247167899558	54.8806295040996	51.2181014322209	51.440324307907	53.9714147568537	68.0405341081762	61.3737216922182	57.0230615527581	55.7069016905146	53.4237037367881	53.1165513982298	48.9500462922794	53.9387620894389	53.4860694982257	60.1652130752494	51.2838328729091	51.6294766790123
rna22905|gene=LOC103472118	36.1575447421852	37.4013596457664	40.9340778275844	46.4242831669908	43.1865161104206	45.854345663189	61.2990258758636	45.3301669513118	48.9893629008403	69.4854301710843	47.6340223172042	44.396109059578	54.0492152513648	51.0289295944866	52.630530674182	46.8561556927109	51.2127276818038	42.5483271429568	43.0895900097198	63.4090008645337	45.2096300146444	43.1654418294068	51.5662277562857	46.4195015597987
rna13191|gene=c2cd5	5.64556781913168	0	2.89868052504711	1.61873742762077	4.47012941766038	4.45578906648107	1.99092250791335	3.00274880630463	6.19949752350256	5.074251439771	3.74940021692423	5.36305359842844	5.22797910515446	5.72065169795101	4.15592902488149	4.26277327910367	4.77820189279869	5.16513272048675	5.20375626499635	6.75090092366374	6.06243765622754	4.98411880052712	3.64089625142623	5.69175494637149
rna13190|gene=c2cd5	12.1895681085089	16.4448399166129	17.2179333348744	15.691808039755	13.2117355489184	12.1961016012986	16.2020816367618	15.0065685405055	13.0842603374771	13.4940030468309	12.5233877209941	14.3609115566155	13.1636974352547	9.83584574415405	11.2590936243193	12.519988231728	12.7483562768208	12.4218836405274	12.5254069495604	7.84461838097426	11.8903889096051	12.4384016040253	14.1299140427904	12.0805619469286
rna13196|gene=fkbp4	34.4643984740902	35.3619855456247	36.7803792388653	37.7439217583025	35.4085914725745	33.0204521863058	38.5749057762613	35.5648267094799	34.1637977565038	32.3517376790501	37.347870455651	34.1316942169049	41.8671045047249	38.859348580403	37.0969919253748	39.8948100652255	33.9648806741846	36.1861390250382	35.9664301156128	35.9816578886768	34.9714803607991	34.4349318960845	35.8817162355892	34.8099776356482
rna11908|gene=znf277	5.50709023533498	4.22152365977102	4.59437050839471	5.19177671158844	4.08228583576004	4.70852359637148	4.96843547179619	4.28719983199588	4.11464767096987	5.09361061272113	4.79029496417814	4.42143418528488	4.60539038672471	5.63489202807838	4.49384016263519	4.76721675670132	4.39849139010755	4.3912337307565	4.87796912461878	4.16402202119717	4.52393862024145	4.39128555750418	3.99822924625217	4.67817912461047
rna11900|gene=dus2	4.90468913454393	5.58219350687251	5.8374415535447	5.86389832111821	5.37962242682565	5.5737810012344	5.57492733137964	5.32900807569923	5.41672561145068	6.08594661605441	6.57223769947809	5.71449516682578	6.12252584094137	5.83443119392493	6.3337627108562	6.40559208391849	6.42316009256678	5.47414973606093	5.03259518109264	5.65501610890906	5.47318717254309	5.6700179848935	6.45982063819436	6.29820424352366
rna11903|gene=pdcd2l	3.32724183407153	2.57283523345017	3.00991728778353	2.93591409668694	3.14435990266482	3.18815837349396	3.6006395115033	3.02739049454477	2.9282788845906	2.8337283301139	2.88024691743159	3.00398241400752	3.33675435346249	3.41043714668058	3.0175745201458	2.69874799231677	2.93120671425728	3.19304800193053	2.44306876628695	3.06464832383418	2.42691510779854	2.32525975051742	2.77478403989184	3.20503050961344
rna9712|gene=LOC103464624	37.1361083726175	36.211810214118	34.6116341652796	33.1841064736781	34.2704994999258	34.5582517897024	34.015376251675	33.5416664685511	34.0760315210481	32.5161473218605	31.573773275223	31.8385804323681	36.2232930642323	34.0232162587534	32.6189810655138	31.9885997172446	33.4989586383014	34.1782076760931	33.3021619464907	35.566560594067	36.3896659729872	35.2886847786892	32.7770503410474	32.0088839108885
rna9714|gene=ppil1	5.34070062371657	3.24742993092269	5.56769025027051	6.17216988410132	4.79399318373284	4.68758587220591	3.98585031814243	3.50305589074178	4.55671148764545	5.0993095366879	5.16649563993622	4.3826379776651	3.57418082028941	4.94686381790268	5.94977111970069	6.20967704747588	4.44747870900353	5.24605060529471	2.85272306426332	4.5107931901846	5.61051335913117	4.24856945695088	3.59581021611403	4.04139599085948
rna28992|gene=gria3	3.20434647241188	6.99046490120572	2.73171050544583	7.67672395407607	5.22439547443173	0.000363953392035145	0.00244974304294845	7.29071409998176	1.63384804152683	2.50305452328506	4.46625972366138	7.25690204221879	1.29494004269547	3.54649886722235	7.27807255657455	5.70178483098911	0.0866079444559491	0.00100062667666303	4.66467414433487	4.28210264948973	4.02150467403955	3.87134670370153	3.86383918293941	6.02405140614557
rna28991|gene=gria3	13.159258744041	17.0101933561045	15.0340584429734	12.4104885909024	13.8896892375689	15.6652091092983	16.4577340188575	17.8633215759071	12.7055579532784	14.182878821797	13.282156901665	12.4479747780883	12.2370793214853	14.5916234892194	10.4692809882015	11.9727672397254	13.9988374950763	8.64379808942936	16.7037362581619	11.9009064441816	14.1442569679786	14.2368910817705	14.0825008822157	10.2111663315338
rna28990|gene=gria3	4.6646247113461	2.20733724044028	4.84108580035703	1.06520072126489	3.76329015703495	5.47118308295346	5.25785386344201	0.00277611801586297	4.35235487593827	6.74431938339364	9.21272895874802	3.85496337188048	3.52809956202876	5.6804525928969	3.09974898641343	3.55391926802298	2.57923927114852	5.7191990796419	0	3.01236792752092	2.73412342106062	3.55559374824951	2.75506986070297	3.73493658141388
rna28994|gene=gria3	19.6376870294684	16.1229979141702	16.87819454301	15.0095416938248	17.6594022593835	19.5961608893837	18.5436585238397	18.7491069315241	17.515234107116	13.1429537191032	13.1407264938383	15.9899329582109	18.87953394234	19.4386674280355	14.3430566477931	16.0553299943697	19.7893624095307	22.2323120178296	19.5053554956239	14.442050587363	17.4626490625634	19.1690795747703	18.6717866621325	16.8048609013515
rna28999|gene=LOC103475751	30.8748068915283	29.5775669957013	32.8044916709184	34.3696793930813	34.1000844469186	33.4467719191834	27.092223963775	30.6526927917619	32.9470094301553	30.9428588262059	28.1501649784252	29.0815350912961	33.2797993924298	32.8909695968412	31.9509499973288	30.3037832873353	30.0327338137773	33.391779395031	29.6000544669324	32.3365030605657	31.1018295010556	29.9767172485524	31.6500901313721	32.6429664013264
rna28998|gene=cchcr1	1.43040950874116	1.49077060133591	0.692640396510345	1.80521360948135	2.30705663718397	1.39668133820412	1.21956152249581	1.65922922361754	1.19128752568254	1.51823709259756	2.03507434771873	2.16771970272029	1.4089464776905	1.61812844182361	1.6054574840112	2.01122807948947	1.86649365774694	1.80063170794775	1.71188791257615	1.73769982462736	1.87217872880248	1.84535184070296	1.64107618643896	1.5185627475256
MSTRG.22130.1|gene=MSTRG.22130	3.89457614594786	3.72154049944606	3.59291820549507	2.8176400478682	3.30532507401733	3.40469115887603	3.54866753050663	4.35953310806985	3.33136558605692	3.12455471547664	4.35408417626551	3.15744551208831	3.73874526005556	3.72566024751434	3.36325305683283	3.3532834945774	3.16718442778088	3.49288463871044	3.48035795469356	3.11779190737487	4.05606584217914	3.92029757189348	3.5198076137594	3.38497628280562
MSTRG.12255.1|gene=MSTRG.12255	1.50825143495033	0.130739634618592	1.89980016348725	3.87368991400691	2.27609272582534	1.60221445346015	0.829804324273953	2.00401686259501	2.54581764417939	2.11374559203571	3.24504477778791	1.28669709522888	0.187234531460166	1.18295456059606	2.6407983223723	3.42433322277068	0.148639275600959	3.53727855840351	6.28887460516782	2.62768121367128	1.05547786924265	0.231145067637803	2.91730910846664	3.18978815253546
MSTRG.15592.2|gene=MSTRG.15592	3.9534824283789	4.34122320596501	3.73662950398939	4.47572294854332	4.12354246006331	3.34157797311328	4.95676835756111	4.40564091015752	4.27000217552898	4.96609079168814	4.29387560299402	3.48704493565029	4.70355666111269	4.47521776867031	4.92798373394203	4.75291717103698	4.48551180252861	5.02831767259968	4.15657989227754	5.94529265031028	4.17287732448211	4.06077751845993	4.61950071731651	3.84005037417292
MSTRG.4770.1|gene=MSTRG.4770	4.97854829731973	4.73006253887588	3.86269269206435	3.14344987594122	4.01801346284771	4.16993303048055	4.63590971551474	3.69983115692123	3.80516405116258	3.97500597527599	4.53813291176417	4.51595286490126	3.08641255705488	3.97169567462875	3.68770551306348	3.74024944207573	3.96780014394572	4.11837015598946	4.70505623773447	4.67247125213296	2.80960181947188	5.99075088761808	4.16303434863905	3.59601483233198
rna30635|gene=LOC103476709	14.4212066613104	13.5661359375548	15.5726967575116	14.6272584438379	13.7587255972465	15.9156499047625	12.22568572252	14.281733669763	14.9346257918658	13.7172322760794	13.858343080215	14.5896652290809	14.1917876454937	16.0312366807435	15.1065360164739	15.2002664789677	15.0298714646659	15.9466661595488	12.5787219947911	14.2468293903045	14.8302116194095	14.20508780326	14.6495061877425	13.8943796851323
MSTRG.10973.1|gene=MSTRG.10973	2.22003553648967	2.62720565772812	1.3392289024504	1.65895087934978	3.43020856853318	1.63991547334303	3.01201733285511	2.05034247334262	3.2411560504867	2.87490618801938	2.94002754468974	3.53100009973107	1.39529239310507	1.88261300367504	1.69974297414035	1.24729598729347	2.17147720367682	1.07989899572757	1.39555321227816	2.0778519030993	3.43876592417682	2.26100758515564	2.22465407934111	1.80480467081169
MSTRG.18519.2|gene=MSTRG.18519	8.42963949344456	9.43406729886896	10.4427838668051	8.1834267918101	9.14383710656023	10.1315840406781	8.73937012186542	9.1498870492721	8.57196152962205	9.62979731722601	9.41368816303047	10.7971656474419	6.80719523893335	7.0868629964923	7.78033143840195	8.82687278557221	9.34573182119945	8.20074539959165	9.29677336598801	6.59527596607053	7.15018388784831	9.40568094861742	9.1042349356041	9.84380095903489
rna12248|gene=LOC103465795	9.19565500716151	11.2997306436225	11.6245971106695	10.0552659652499	11.5315160933929	9.90081771763799	9.45776452085685	10.4868454973449	8.03126439924466	9.4856918124695	10.4403310418727	9.01321372205662	8.8574645645463	10.3981848147781	8.92885273997891	10.698311652829	10.8218688219089	8.09309065920798	9.82714507604765	8.68604377657005	11.33518954853	6.26236521668435	10.2468265484214	9.53123164661643
rna12249|gene=LOC103465795	1.69673725479521	1.85928495769432	1.71972994256231	2.97033380021063	2.40933590264146	1.84259913743385	1.95406102711985	2.25185109368484	2.2691875359613	2.60807638009058	3.0653004580259	1.49593612476644	1.84086717269867	2.89220258690137	2.16581370273547	1.43871159884585	2.32966092636546	2.42380248751723	2.50374020041073	1.83871682844667	1.71330361887916	1.15481680077183	2.16405024300177	2.18307785958363
rna12242|gene=dhtkd1	10.6032088049536	7.76081955472356	9.67381750791527	9.89962496722995	9.63048891585104	10.2564223599185	9.23355574383751	8.69878639371919	9.79016329837956	9.93415103370134	8.80510081192024	10.1105195249119	9.22506058902713	10.2017050988761	10.5622273168151	9.52385788185628	10.7986992518366	9.44834042310785	8.8221217253934	9.10696867838832	11.5098571653621	10.0936457950974	10.1260531779356	10.1448679682764
rna12241|gene=LOC103465848	12.6280492816202	12.920852409779	13.2661118850134	12.7665481140249	12.9682587280671	13.6489354944604	13.7382139580508	13.2745553399473	13.2604033349435	14.3765841315789	12.6725078878025	12.4830626851222	13.2906531355867	12.1958473544301	13.7254629121854	13.3409192580851	13.6627378542361	12.761284779039	13.597694240962	13.1867801289044	13.5716915586002	12.5994871120367	11.8249662487132	11.3577690479696
rna12246|gene=LOC103465795	3.41307388309855	2.59245958649901	2.78523942038363	3.88631403878468	3.01469121928667	2.94645320561693	2.82751078870325	3.23348975572262	2.72806247459408	3.29973438715975	2.75826499470377	3.80511070589734	3.32604460744274	2.63444789478567	3.67559701649015	3.35991449098913	2.70219735705641	2.8471071734756	2.8855493747459	2.92746132770347	2.52444802543126	2.7234211944637	3.1163477708501	3.37171696139992
rna21340|gene=glra1	5.78208445045123	6.58216899469903	7.38570252482811	6.96350197440551	6.15754820651783	6.28212528989593	7.1051678706811	5.33715962467544	7.27645700406804	7.02656531730542	7.46077330506888	6.05611150204015	6.19574537590279	6.63158960442115	6.35434918525625	6.66327492753103	7.0124906934103	6.65049668779679	7.40816187477202	5.72165150076363	5.72626355556144	5.99193927191752	6.4941860049698	7.25477831995063
rna21342|gene=glra1	1.33559513752728	0.863495002977265	1.25686240860626	1.25790728359729	2.42466532563995	3.36044126382593	1.19825026467502	2.63128798377558	1.4659380898957	1.9204366234883	1.46319109521155	2.53233213254191	1.72979481637062	1.13387913789851	1.51569746987039	0.572646663984992	2.47587248542644	1.92631748271248	1.60969789898243	3.05992537047284	2.63598747342188	2.96815670572522	2.27547217489743	1.30261237630177
rna21347|gene=LOC103471665	9.17950654881633	7.83234975883147	9.25660450301464	9.15610330813415	7.97303308054418	8.43642131714216	9.11008719523659	9.80856872573769	8.24543883731462	9.07470504064801	8.54513845342059	9.63187062529676	7.3800084716933	8.7436915059574	10.2273883690485	8.01092104839099	9.82090529353867	8.11873158006124	9.05519508558311	9.25385899910919	7.48353467020792	7.76690271072478	9.05917628422442	8.37432228715856
rna21348|gene=LOC103471664	1.86557936173862	2.57918558421112	1.38394250407485	2.26339426069974	1.69252477550495	1.2820253263112	1.54206232792681	1.66600609911279	1.91052198093395	2.46845252947804	0.988452056364716	3.01491382928529	1.68628601097935	2.91107368832866	1.66492703253148	2.22054006283952	1.90987324541756	1.30987847706193	0.597045310181158	0.859292323620529	1.38614642390333	2.00761508550348	2.37582156111516	1.49928102958659
MSTRG.24801.2|gene=MSTRG.24801	10.1381371656247	11.8548334864322	9.76522808360273	9.02454808476747	9.19745789742682	9.46453711243947	9.44206594530496	10.471224824535	9.31657337566622	10.9931977249183	11.3201867625002	9.59538781289689	10.0714863785859	10.4228162802197	9.54029593993778	9.874681594007	9.11808974683156	8.60829155345387	10.2754600732633	8.61489956176879	7.62282086201944	9.64700631627467	9.59924514295618	10.5583377541575
rna27387|gene=LOC103474771	7.60081721675434	8.57847282206563	8.01572755472092	9.15966309444463	8.00835072524812	6.90937836236288	10.4615223179051	7.88044148748746	9.53705147860003	8.70789644560382	9.57734874756602	8.93393747401269	9.79881630676967	9.48114157292667	9.95226147447786	8.12268112736437	9.48454065698225	7.50542523051175	8.48818876103054	7.271877285463	8.45426514610235	9.87862571288533	9.56215002059913	9.50155086676764
MSTRG.9661.1|gene=MSTRG.9661	16.4801585343736	18.4440068121416	16.7026923656026	20.7222714518932	16.7023001135566	19.0477005026794	16.658340559447	14.3020860463574	13.9216365947333	15.9684726991045	16.4393879722417	16.6159556772777	18.8191899973707	17.5916986989366	19.4458555829276	16.3217566577217	16.095681345288	15.0455860396128	15.9250859607888	16.2433444093543	16.8627596017619	18.6108147023603	19.7758710928196	17.925932960203
MSTRG.24980.1|gene=MSTRG.24980	2.68896466544365	3.41076848896072	3.19886893849828	2.63363818048164	2.58245852947764	2.35237996407754	3.84537333604695	3.84292835182716	2.87507603576723	2.59425066062491	2.38254791171204	3.19400450840392	1.99845125086392	2.55252868165572	1.82832202612356	2.03558154751056	2.38842350776267	1.888740355094	1.71584341920063	1.63323853217208	3.88132432689776	2.77926761012574	2.6781534354015	3.91390077161854
rna29645|gene=prdm15	3.36174052402797	3.52187127962095	3.48039950461183	3.44250900453978	3.62685729011281	3.43478010234302	3.7294294887075	3.84883157927409	3.51199085028255	3.45572335479321	3.88206775285364	3.6535129542826	3.73328639387598	3.42754967496398	2.95244539121957	3.52586269978423	3.28969781526139	3.33152636278192	3.02915950587963	2.89591510262213	4.00895408236901	3.26623001910589	3.78024202550985	3.61634945013234
rna29640|gene=cxadr	5.99715167019463	6.54804460203408	6.96687722074909	7.41135177016329	7.41570820608674	6.15175658492098	7.19163387898941	6.32412152707446	7.00280294630391	7.14310395037769	6.32149516477163	6.39630451528509	7.99131362969931	7.02053469595327	6.64663640012035	6.61711580335764	6.49256934549833	6.97239027260176	7.45588768289997	6.99918297677132	6.64901604978769	6.25529353548965	6.91995841557052	7.34148246506409
MSTRG.21870.5|gene=MSTRG.21870	7.0897266915792	6.2994317456305	5.23183699656327	5.06850764289772	5.78757252057693	5.48607189730843	5.49928991072225	6.9967700065324	6.24708077822138	5.83056628049221	6.10787018952574	5.54918660608121	4.28165299449785	5.245016884717	5.15174577833297	4.92342281918898	5.13799433823323	3.91927110850896	6.35759697871462	3.9677343878151	5.61894359433303	5.08389281955259	5.50460745832222	4.76862989515039
rna29643|gene=clg14h21orf91	3.77724431834284	4.17373748665957	4.57712938968946	4.18478592282324	4.16689994908239	4.96809526947013	4.48823107363083	4.67423192692506	4.28695134117562	4.11097781734835	5.0306504704044	4.20084783161003	4.16934043896548	4.37155470666445	4.5724471331883	4.17558598038984	4.54376167472586	4.35783409450061	4.17778144991215	4.56814478761802	4.17343969452972	4.66041835390526	4.05951125585512	4.10577402813052
rna29648|gene=c2cd2	1.98145679534273	2.22792600556383	2.39505487922053	2.04163964713902	2.67223877073706	2.18714742178929	2.37054160957888	2.35432415503928	2.23375431382425	1.85817514550217	2.13745299101213	1.89606470070652	2.2218684698862	2.5463117968093	1.92121067368066	2.36810589796729	2.62176728575008	2.11215321788954	2.29253698204216	1.77067176431842	2.22179178557726	2.17211244183163	2.30204581079649	2.21967069928892
MSTRG.2512.2|gene=MSTRG.2512	1.37036086459047	1.83989146125647	2.32402421929109	1.93356740385867	1.92878107832872	2.17211141099533	2.09795984959418	1.91001288145688	1.86739980843218	2.1285013619707	2.41405140726113	2.45714768445831	1.64229938020391	1.83897785013346	1.7104655096403	1.52149271368802	2.07493846398111	2.19634815605578	2.40218944155252	1.85087794315694	1.6399787929244	2.5364601512983	2.28231744406791	2.42655117608565
rna17994|gene=LOC103469287	2.15361829723926	3.27221897889969	1.39697385037024	1.78060145631271	1.68653628261175	2.16916435543013	2.28282650302685	2.4754948767497	1.51683374537467	3.71076019664657	1.12963634178426	0	1.67918499652874	0.906968047028159	1.31642316810218	1.44910056132537	4.21031460913247	2.8577685692725	2.23510769804079	0.00796792455109069	2.29640897995338	0.0231312990801448	2.33829726058631	2.25794473280487
MSTRG.17267.1|gene=MSTRG.17267	1.73654954481551	0.0703185212966989	6.30982445992925	2.53970060472308	0.248797492479893	0.300177777622246	5.19630469591502	6.25342062789901	4.26605503885413	2.34355959773681	2.18134320476624	0.166813653026096	2.45616289489966	4.25173454017628	1.47138613602071	1.57472512784722	3.11373391825087	1.76189968878291	4.97949103040647	3.08057899291801	0.193305614270797	3.58352726673566	2.89440346513257	0.160123802883913
rna17992|gene=LOC103469289	12.0752621911893	16.8636571858348	12.3122754129688	12.9388953580872	12.7849836292611	17.7028066014688	14.4539853125723	16.8107747132924	12.7291544302971	16.3275251158826	15.9701415270235	10.7027368219857	13.4800124220624	11.6027513169104	12.293356593583	15.7979259904703	20.886332796146	18.8191664917241	16.1935574770645	14.7169254614518	16.0240452479728	9.77459743274137	14.4557402423471	13.229244288504
rna48059|gene=LOC103461088	3.01423033954873	4.00876582808824	1.97245828359586	0.916822319525427	2.77481000705074	2.17910116649446	1.91524875174339	0.688709741180285	0.660398338308884	1.01877546864758	0.71156922182972	1.19970022283189	2.25352648169667	0.783856941439118	3.67542673071871	0.762617593865146	5.17643633633367	2.93104861695017	2.35145640916993	2.69143703353948	1.10741485256335	0.354124515307096	1.37954219623075	0.880191865958786
MSTRG.5988.1|gene=MSTRG.5988	5.69936860328864	7.31471267967993	5.18365505419663	4.50233864653271	5.89980532672824	6.41897403043402	4.79318341666477	5.02360832460655	3.95845343958826	5.17031794432179	5.97575150413081	5.99546131821966	4.35907547774088	5.745799019797	5.21956130984273	5.63848426134327	4.73573577814459	3.33609996057823	7.54636903576839	4.69589648392206	2.99923538843574	4.97042840786912	4.52021126486641	4.18866361061746
MSTRG.9674.1|gene=MSTRG.9674	3.68065413571374	2.92824600417842	3.36334268552303	3.4749728383676	3.48029627000461	4.71021384851607	3.3473405469415	2.86230796148182	3.86500361014405	3.32896415652252	3.01860534900225	4.68457406063872	3.71955088177788	3.76869471462113	3.56441787350106	4.29485453969733	5.43664460444321	4.40603629839054	3.86001889738404	5.02988484359578	3.37367616013915	4.01319237004566	4.18839147092208	2.88945425528968
MSTRG.17277.2|gene=MSTRG.17277	1.02635214257615	2.62335979193225	3.30237694882273	2.04642072961846	4.22433094351392	2.71225366615569	3.24738309650748	3.94749524031613	2.9477001340531	3.72590761719906	4.9512443585804	2.63848184642124	1.97985801549487	4.11315844480818	5.71347010368851	4.8086346513642	2.08216832527981	1.94959853269981	3.26572408906326	3.05237904924257	0	3.54884077526091	2.54721622947596	2.38533580989546
MSTRG.4758.7|gene=MSTRG.4758	6.01048497345988	6.12905527632394	5.13932742874734	5.20212726777995	5.20272908471785	4.60814734419514	4.58605315273817	4.13629782423479	5.11558247814457	3.78428579611608	5.32771579077963	5.70163071630947	6.26072156515729	5.71757361107524	5.48759250173849	6.64371725399512	5.14393255305326	4.18699883860951	5.93826948766498	4.2736056123459	4.67631006656494	5.24519018229872	5.59350257715014	5.74827749865046
MSTRG.23425.1|gene=MSTRG.23425	15.3721347954325	13.4214944077346	12.4215805324806	12.2651628892751	12.953224874634	12.4455076896645	12.6586505222802	12.1422087001528	11.39228516129	12.3201427421215	13.9051669656919	12.6704861415464	10.9209831005168	12.2681480219113	12.1671294229958	12.3224170266632	13.658991529234	12.7984978365175	14.2086211074331	13.9311890506785	11.2015935275588	12.5192821699328	12.492085378784	12.6120905696652
MSTRG.14103.1|gene=MSTRG.14103	1.44093219882629	1.02878429058751	1.14640597689485	0.555968892699938	1.21904448576473	0.787445438780161	0.571698246849769	0.712362358787478	1.07121812465256	0.347970970323297	0.20226262256256	0.524647041023016	0.267298856999462	0.893516791662223	0.372582547531997	1.34483254753373	0.807220494977899	0.834339660004225	0.661444623925381	0.740514537165045	1.22605520233087	1.28791459872866	1.65835397004777	1.1674611362247
rna40317|gene=zdhhc20	3.56548995365098	3.19222851704834	3.73138396041299	2.47227152115565	3.29373013828787	2.76923675264844	3.15651952646773	2.68821962985421	2.84294135579174	1.77553599827309	3.75040542660428	3.54108930498966	3.39565688516244	2.99297487089753	2.74196258890733	2.35973157335299	2.58390756273273	3.05864585125549	3.36779201187378	2.88779632149562	2.15686970318181	3.74255676713027	2.63093280721862	2.82934449003671
rna40315|gene=march6	43.3612949050958	41.6219549882118	42.5238093348251	43.90512709819	41.2696436401964	42.8534115548059	43.1884442360969	43.2163664928112	41.8957602874213	40.6801207023825	36.7923733384572	41.442682897694	43.5462089173215	43.3047883036515	41.3783310124873	42.9256689892452	40.1771912952817	43.0673541504978	42.3125317120128	42.3842428783046	45.0340454788781	40.2734094094544	41.9620432056011	41.4735135269179
rna40313|gene=cmbl	10.2057885593426	9.00426330979456	9.55109350008412	8.7777937488375	7.69418189598335	8.44277392657613	8.85194683492487	9.86773798145727	7.76684066095452	9.36234232714263	9.03853751016493	6.35044969422846	11.3508775797151	9.88373013941816	9.98946064249079	9.26312926503526	7.70897850338485	8.70455142714449	7.20710611145796	9.99128024008274	7.36352498769211	7.3220120727058	8.79657004626664	9.52415892316495
rna40312|gene=cct5	71.8339789913418	65.9393693305614	75.3158298257274	78.1909591203786	71.1662586892295	68.9330735504365	75.5954878598175	67.1941135802298	71.8300099032058	72.1487399988115	71.0596491863274	69.5876209737456	78.9023262181453	73.1937414244194	80.5803193647847	75.0035306981107	73.0004470380737	72.6177488568724	67.2491501563846	76.1202231292773	73.0867699131332	64.4577568472299	74.004431776508	71.9455951354882
rna1755|gene=LOC103468230	3.51350964709614	3.24916507685787	3.27036062638228	2.73083397345128	2.6857933716075	3.33704133533015	2.59482643703545	2.68146227073755	4.19062283342633	2.75301017694464	1.03637170127583	4.02680873707099	2.38494675503799	3.50965706640946	2.62613894627785	4.29049896541858	4.0302749854286	5.26084870052701	3.41430569764111	4.35616603515607	2.72938458580834	3.17837858769427	2.92916643608561	3.61562193725632
rna11297|gene=olfml3	2.83969245852416	2.76275749818831	2.53164653230946	2.75954718646461	2.75882001714536	2.07099878736342	2.779274654377	1.95518025974349	2.47181760464047	2.76636921407021	2.57788528232711	2.18478017797441	3.21973623203898	1.73988072658342	2.63291666922611	2.78286481285652	3.0355334518288	2.63214297501333	2.58750837407	2.63984616850086	3.15642337086773	2.50749087181049	2.23917270574783	2.49202199416833
rna11291|gene=gdf11	1.4175194282055	2.68261076335772	4.5727674492192	4.998219467201	2.50719736314083	2.94214680288602	1.68446153602034	1.84680832122155	2.67378767282098	2.64147949856002	3.59060904651018	4.06022707504783	2.88036827592827	3.65621250893529	3.632893789098	2.86111039101418	4.37739401952664	4.478703066573	2.81540670520607	2.17981736038907	2.69367686927044	0.721522799231199	3.52789627257501	4.60060076561935
rna11292|gene=gdf11	5.18104256192613	4.58081796081493	4.00086651848362	2.69642962191425	4.92533551585975	4.50289045294583	5.73036810570074	5.51975233708924	5.37248436692814	5.08019002176621	3.90719311582434	4.96863351278978	5.53859717174115	3.93176742672574	4.80924151675442	5.17670481382433	4.17818888316099	4.07162822029608	5.41716184419899	5.98901833932659	3.72460725810724	7.38780706213952	5.20246273246303	4.77071891214298
rna11293|gene=LOC103465312	6.50224549123239	4.59847150244255	4.57952558217553	6.74655608360308	5.10646435538304	5.32933444426964	5.16167056304757	5.06663113941747	5.58444271685701	5.28715746509516	5.38217694660384	4.39553942416654	5.66921432181667	5.68300937843621	5.56084278390308	4.75754531089123	5.22554675381064	5.3742195152753	4.64211890115203	5.56613059520433	6.62529860586604	5.40080139071705	6.37746226330099	4.83927733424081
rna11298|gene=cdk2	2.85665659404627	2.63804823017048	2.37447154832915	2.73690509880694	2.83952483320817	2.17118491911043	2.65417540391821	2.20491777738153	2.57568788795247	2.47557171898971	1.94310780335489	2.39615351478758	2.8356214472922	2.22249015531331	2.42810752064189	2.24912202550952	2.97648611940509	2.35392690614289	2.09874746721355	2.65349575895326	2.82088725145431	2.17756456423071	2.55483526610466	2.33889355374809
MSTRG.263.1|gene=MSTRG.263	4.60103113357054	5.47858129793042	5.05170611095716	5.16934631679589	5.33477864456661	4.85272841996364	5.25273661309441	5.68775645229448	5.24309415486682	5.54172865984492	5.10092503009426	5.06117208484316	4.943800815443	5.08753675325224	5.19528650217286	5.12665592305491	5.45839875374079	4.50582958566263	5.5148818787901	5.52510956709438	4.66658226433394	5.0311569743633	5.32801510056602	5.48967365305808
MSTRG.13209.8|gene=MSTRG.13209	8.04470067231648	8.52538578928123	8.98618980190846	8.31279619702677	7.45325912330511	7.74181751670961	7.85884163291323	8.21859150757	8.32269776964493	7.166239075494	8.16048431242832	8.22413383861412	8.03338542854328	8.37009885573545	7.25771695795021	7.83079578979132	7.97153006548226	8.0823409908676	8.04226208727599	8.42123258358614	8.10206493022443	7.79070391333518	7.74998419082767	7.63857918626824
rna5070|gene=LOC103460608	17.3535728893557	17.7578183728718	16.8609394244772	18.0122413174081	16.7407452590662	16.8347240674374	18.1283461292288	16.923595975491	15.2858263772781	17.9381062448574	16.3742170509356	15.5439529387292	17.8044194209479	19.2586550939216	19.2406837061609	17.3191849124184	17.4350442638176	18.2866529367869	18.0711907504122	18.9301502227352	15.3632228474623	17.7508049639663	17.2631261102513	17.566951575647
rna1750|gene=LOC103468275	1.91777472832612	1.65511412391837	1.47005972667554	1.75226225561047	1.72665702655933	1.66760993473076	2.13573562365954	1.60959006953839	1.95762117901401	2.08052253965928	1.90305514311376	1.78323407617792	1.79399382783357	1.28639271433206	1.51965457078202	1.39629968200824	2.18496622304818	1.4849567783477	1.59417698604141	1.32139913693509	1.49192912954202	1.76522094604936	1.89851437008267	1.83060644958583
rna13677|gene=adal	5.34350731442718	3.71838863738651	4.79854571483492	6.25919227238982	5.18009029101647	5.60309815208617	5.16741790140738	4.84278364989429	5.32758481882527	4.27913320694957	5.7102836480979	4.69496235512426	5.71195036496177	5.21033800474179	5.45297692523546	5.86584249768776	5.14510736406828	5.86709830195128	4.21022472630935	5.32275073364221	4.93603333309917	4.84380952724466	5.88824048515326	6.00250587984029
MSTRG.14280.2|gene=MSTRG.14280	30.3384972438051	38.0176291622434	41.3996828968981	28.9882568281461	34.4398341015248	35.0506032681143	30.7273821094659	35.7656298072004	28.1215837611257	34.1291158068533	42.7955395672398	39.4553944288538	27.5414807923639	29.3317045547617	26.2138782469714	29.7111009549113	32.4762348507299	23.0183608714268	34.9120091124857	20.581460179779	30.7634234745502	32.6464433505943	34.9749280351137	35.2111698960754
rna13673|gene=edc3	6.09583409125842	5.31470933653901	5.42494668871439	6.07425122570891	5.96604929517445	6.40304036400866	6.69741985760728	5.38999992898583	5.65249144109659	6.64809909603868	5.40998076433948	5.68228016849986	5.70741156473834	6.40989266185596	5.35580211782055	7.13062662026524	5.61592658256453	5.84561701511165	6.11679166601894	5.43256139453699	6.21911002566087	5.80311743155616	6.24378310933379	6.54182814756173
MSTRG.5611.1|gene=MSTRG.5611	12.3794665229963	13.8956345210136	14.6861789921195	13.958485847332	14.3279349698466	12.696049054932	13.6154441326458	12.9607331918277	13.3806871134685	13.7828918195619	14.2560527050353	14.1875159297182	13.3299303638036	13.8338572194296	15.2581292393176	15.0421379541393	14.8323015303694	12.1314824053928	13.5801820468718	14.0339736210153	12.5014878045891	12.9204122930059	13.7949930031185	14.6065507591938
rna19733|gene=nipbl	2.27638289225616	2.51553427948457	2.78164107226998	2.02074685423928	2.12924986350308	2.38480958889861	2.40763113960855	4.19385435890423	2.80855393885251	1.48657677961169	3.05903457921556	3.00440299722856	2.24666158920588	2.75620652261134	4.02346333773214	2.69182328466061	2.52328227938912	2.67731541538779	4.0655769281605	3.25773013443913	2.44754776740834	2.18695068897752	2.20294538128411	2.57087669625345
rna19732|gene=nipbl	6.92497436639038	5.21966813077341	4.0961107362	6.85676907216347	7.32207593774715	6.52129642807565	5.27775602296396	6.0465093423413	8.05389831717881	7.57169097880938	3.94237020980446	6.18309588767042	6.19790138493513	6.87460495084595	5.14419963872541	6.06986427744507	6.56348007885249	7.9937650638526	5.69111324373418	7.11374006092296	7.62606814663704	8.23916590192654	6.42928983256443	7.175544577894
rna11122|gene=LOC103465103	14.9416898157213	13.2066688744314	17.9753916665252	16.869009985337	15.0368376921205	16.0507922211767	15.9244394884137	15.5204222280755	16.5717910183687	14.263532494338	14.3011440121464	15.815952534921	19.9172603004485	17.2664869486778	16.628947384586	18.0616405997862	14.9419420508618	14.2091973122049	14.7023932169032	12.5025930859306	17.2657978094203	15.2131917713537	17.7246342327764	16.3043290060041
rna11123|gene=LOC103465102	8.6975615374152	8.1464153634899	8.7246728801239	8.80952771216293	8.6416481856644	9.12734001647279	9.26628092707401	8.82715581185294	9.28126101226953	8.50145865492368	8.41489959465355	7.80814908966801	9.25343928669312	9.05697719233677	9.42266201210524	9.35989324942721	8.05247025137452	8.63559979761074	8.19621458696933	8.41012938637443	7.95373879662631	8.34394156083558	9.31999815861896	7.99441864715008
MSTRG.4270.6|gene=MSTRG.4270	2.27548199517823	1.97503788457074	2.21573741684918	2.73844540663906	1.77200934459398	1.6104886813361	2.83098208980727	1.99563226511749	2.49813455806196	2.02897711016468	3.62589685370098	1.80325196930489	2.89608168341731	2.04087851582745	2.64680289916763	2.70219871487588	1.98108000241563	1.89631822445425	2.53403061285048	2.79490113793699	2.53825536262726	2.25965747168968	2.2834597555681	2.20532014778043
rna11121|gene=LOC103465104	2.99402744465959	2.36709380298858	3.191647768359	3.01925000484389	2.77728371531459	2.47329696545347	3.09242912118775	2.60760657209852	2.49315746966107	2.33221788475439	2.66955181218756	2.30817479007791	2.68460497390687	2.40025993409103	2.30508268706566	2.80181428142655	2.03092907413506	1.92709736256229	1.94379786855893	2.13798360535589	2.32548892859108	2.65601065107466	2.22296864856597	2.51540787234661
MSTRG.25668.1|gene=MSTRG.25668	1.36405168535559	0.232686117835058	1.62025378067805	0.661474940992183	2.57122828163771	2.59850969527198	0.929621677818386	3.43503719815899	0.675985937196335	0.704166709036054	3.26041463567281	3.49179633072627	0.623541645352795	0.915206020541996	1.32986227402003	2.56074160324852	2.33235648006385	1.84341128255013	1.49404706399087	1.14744747118825	1.66749471908375	2.27649777331643	1.7872593317341	0.852244869363921
MSTRG.23506.1|gene=MSTRG.23506	2.82539565954702	3.17345908043673	2.88936784689719	2.60358745548172	3.17619003869394	2.70995721749428	2.77438176118725	2.68644106688618	2.79622981598012	3.14505552423473	2.91729790189132	2.37390048106219	2.62188830185606	2.70780768994077	3.11772266103162	2.79084793020402	3.04207719112041	3.05334059392628	3.23695759929059	2.69514929283624	2.91049366522475	3.23424986765631	2.82919349899845	2.89983130439601
MSTRG.6464.1|gene=MSTRG.6464	3.40868544967908	2.28036968412216	2.61407223336139	2.44410820969097	3.25752228785397	2.62579676304798	2.70289617129729	2.37067566377879	2.51298163110147	3.02370588514651	3.19104565456839	2.80369345207037	2.69559312449775	2.43656869617095	2.13541787998281	2.42691698795627	3.15139256690765	2.81773966106543	2.73420825806876	2.82945438270272	2.32489895254154	2.44917713060559	2.4969720027895	1.76589246645581
MSTRG.12760.2|gene=MSTRG.12760	4.47316914465285	5.37687631446436	2.63275049774046	4.02526218790259	3.72978705297344	5.38108214711837	5.12497924838004	4.4603051552963	4.82904690215933	6.16960040548033	4.68454461761193	4.73262665280167	3.89500944932375	4.07770084217624	3.99167846111451	3.5483194748101	4.8083498676869	6.34053323357686	5.19403224249575	5.24583221042882	4.58628799729809	4.16712511790088	3.04132838748015	4.30103755585402
MSTRG.6178.1|gene=MSTRG.6178	2.68779418947406	3.23642618962254	1.94457771560771	1.7167544508005	2.3612737425788	2.31487251838943	2.26517874447981	2.36214046817262	2.54465993473975	2.37222983609952	2.21089794321345	2.55434505824474	1.97819987477006	2.15264237584441	1.88745795659313	2.37593991033214	2.38371214104915	2.22905922308705	2.53283354248651	1.38262443084226	2.32114575583545	2.59073986103945	1.65161989723871	1.80727478745742
MSTRG.14113.1|gene=MSTRG.14113	3.59712059427506	3.32900121610142	4.51523951686729	3.3373322615635	3.64591890087672	4.96454280151193	3.86093047281032	5.98197168111244	4.44297515965505	6.3262982383236	4.51048351155791	3.83219024859849	2.32910986228566	3.50949336920726	3.38027798212782	3.06239087757774	3.93943737116127	3.2200828168049	5.17728469857924	5.75247855147901	4.39785693308838	4.47910717868765	4.15386275268134	6.23263417758039
MSTRG.17063.10|gene=MSTRG.17063	7.62242881286225	4.31848502143998	5.68154779671975	7.87975036751629	5.71887707840452	5.5514086725481	6.58402799869748	3.94011994800189	7.57734060506742	6.52377806588277	4.85932047392782	5.48092934345178	6.73223444527689	8.08669922393844	4.82239474152993	5.35664859832605	6.60564675450315	5.74084236234486	5.13763186484063	9.41004950657548	7.77079297759425	4.91126058124316	6.15866114188862	4.9873358233754
MSTRG.6416.1|gene=MSTRG.6416	3.44331940229792	5.26430920519313	3.76461637018231	3.42583823011331	3.59569859248376	3.96339597092156	5.27505832859887	4.70562069765548	2.5588795963688	4.12016554764796	4.05485027588864	2.97971317853893	3.64441136537062	3.91989332121529	3.32267551611164	3.61526800675938	2.84513028089738	2.75412974165379	4.58327792251738	3.24482800558326	3.24664075266052	3.17495878231246	2.953884460391	2.56423971731545
MSTRG.15017.1|gene=MSTRG.15017	10.4057340780289	10.7652786899545	7.61589343376236	6.47939163708481	8.46398778074774	8.43374637227361	10.0406141050376	9.02187979123584	8.36567115196834	10.3176061538261	9.81761249809347	10.9288533348518	8.60213602493427	7.88552517530631	6.28896722625055	7.70657826213746	9.87101573307534	8.79343026323189	9.35692215349153	6.59876757676079	9.0239858221671	10.0973609427897	8.50959118027986	7.16152044797
rna35087|gene=penk	2.77718378228169	3.16608183352004	2.7290126238562	3.66793208517213	3.35455520390834	2.67250380275001	2.16727988939193	3.56112617087792	3.30983276463527	2.84003255855781	3.01272025676437	2.10532088197494	3.32908242333743	2.70367326136333	3.07891602801706	3.25426443466859	2.63531464770456	2.9621868506483	2.53055089519094	4.11737486160006	3.22121623294348	2.81559770655653	2.57164573295569	3.51589130355403
rna35086|gene=sdr16c5	3.74774743596342	3.45655517214797	3.60268193586061	3.82715904113632	3.6467835648756	3.40056126678026	3.49068548330464	3.23362226487718	3.3282297041306	3.50623737249997	4.6209156706669	3.19281672212218	3.80957026446292	3.39416304308894	4.08876470985702	2.22367268340253	4.20377641676397	3.87887452664176	3.79435763089431	4.54344872261546	3.55905758832037	3.90971910051706	4.16921894098032	2.80072229656012
rna35085|gene=exoc3	18.1456704449969	15.9298003443339	18.4807493345894	18.9703965181387	16.7117877320883	17.9515421643784	19.0066355968522	17.0134572594558	18.0613258936557	17.4823561697725	18.2824089137944	17.856829594709	19.4006562690771	19.1901569001189	19.295905196103	19.2705428150689	18.6891481886871	18.2043393049143	17.1321246305267	17.399623241588	19.2499790499075	16.294206553081	18.2214899714126	17.8804339168598
rna35082|gene=LOC103479226	0.934704506379342	2.11829008514865	0.894503026734393	1.12634442385065	2.31243227435686	1.60711376081666	2.39613865464158	1.88397662251037	1.688316006176	1.4665519255121	1.70091427674481	1.81752707042371	1.66784904970003	2.14179577852757	2.2672861510945	2.49785523297145	2.80914119030539	1.53861550197189	2.08883928150614	1.65094191063329	1.72819707749947	2.54903309312585	2.87988777031011	4.24068712231758
rna35081|gene=LOC108167106	3.21171682522288	3.7213500076296	2.39669924669226	3.18864178031439	3.50339475206592	3.21222683484201	2.98757468410911	2.88327495634398	3.06465493139894	4.09366145988742	3.42755922028138	3.65477318015639	2.92765512715066	5.74814782317435	3.14653706542197	2.92748853124895	3.80232294107918	3.11881641975181	5.31755162038708	2.75160294496872	3.99178802077942	3.07434353716653	2.17635552916457	2.22290029856951
MSTRG.25201.1|gene=MSTRG.25201	1.99673462367729	1.79453653187753	1.59914181666303	1.22446746092586	1.67639552114629	2.42250284221512	1.32488300680722	1.46584917000142	2.38877315828315	1.54675555467506	2.56785621458073	2.3139159160879	2.53288083998462	2.19416118098978	1.78594086966897	1.99237878761446	2.29938041560613	2.15974864795285	1.97022850673943	2.30248342040276	1.31202845289553	2.23971014266543	2.08458023989015	1.50148080534104
rna41040|gene=smarcd3	2.00395198412098	3.41941862549954	2.43271093086828	2.24422028978541	1.43430182522011	2.13602384504243	1.05814835093994	1.10344660880151	3.58400374712517	1.60073687221356	2.45054668796234	1.40835206769328	0.287528914739174	2.88280957133613	2.05671479073172	2.33540377852586	1.59547763349929	1.55707741152503	1.37256779358859	1.99093671980238	0.427067312397769	2.66484118837123	4.35945301953305	1.22850225765701
rna41042|gene=smarcd3	6.27033153055833	5.49392166711258	9.04835439190402	7.8353021149926	9.78354923171253	9.42191760983459	9.83818961178931	10.1948210019048	6.10829754090557	11.5168475270218	7.6260481140888	8.76606317635449	12.9176903393325	8.49251548596244	8.42977652143222	8.92083085810085	7.48278520406933	8.55494385925247	11.1664511937741	6.78205207553518	9.35729336132133	7.95023033246572	7.46910830603502	8.55650309922148
rna41043|gene=smarcd3	5.37451671634077	5.12513691272107	1.4358512868476	3.23508663665388	0.43641645080274	4.08404295737182	0.972833951066531	0.361531453969639	5.31320602918267	0	3.06404700236837	1.97144314992327	0.020298195683899	1.91193520780992	2.07563636795023	0	4.26177451036324	1.14291147571113	0.600261330342726	4.40173721443388	0.010539220567277	1.22107672723432	0.000142077608264347	3.59984074072307
rna41044|gene=LOC103456835	7.72424534251658	8.04313278516344	7.74030550889907	7.98939550438559	9.38581893864505	8.52331674212464	9.30248919157278	7.50390498902096	9.15815940027982	8.2042438629848	8.02963821877781	8.58785531008951	7.25946918588432	8.62580301253432	8.50246375857241	9.25208511466297	8.5912764935872	7.99033374685566	9.24945370502629	6.44044911232728	9.1565971475259	7.28919058052639	8.94264015993808	8.3273372084024
rna41047|gene=asap1	43.1540686108584	38.9941042809429	38.6294032954644	40.3413077619851	41.4896881823187	43.4129054233443	38.1828522231907	41.6933753380904	40.8929349558753	37.5423040103672	36.0725475787216	38.7000717002582	40.3046695695549	37.8528186761488	37.2998343489706	37.8729167189926	41.4336559425202	43.1269247744488	35.7116178831659	40.9663127244518	45.1463371540348	39.8787446244463	33.963031928404	38.4435918949759
rna41048|gene=asap1	29.1471720343344	32.2482843042298	32.8195537549223	29.832065652376	31.0837412884871	27.2739404849375	27.6917385440653	29.8530096767407	32.2734397191483	29.3633921102184	27.6606995001119	30.8552910975107	29.8185973922421	31.0858127323407	25.7421150588398	26.0264131311211	28.8011511406643	34.0964268726584	31.9390085795497	28.0796312569058	30.5479921374303	32.0155750859105	32.6944993853688	31.0750811174228
MSTRG.3604.2|gene=MSTRG.3604	3.27806630904773	3.16168368841215	3.0093921164141	2.27754510124172	3.50595095320595	3.22035201568627	2.56970551873632	1.89018228280669	3.05144134365315	2.54283266273453	2.15903213828179	2.79406028167217	3.00124545204487	2.78003693399419	3.31315304567353	2.16228595958951	3.36204107276315	2.64826082802621	3.17056866032392	2.99686233190694	3.29517712572939	3.2264100576151	3.10112192398932	2.64934298310096
rna37819|gene=LOC103480983	8.43385293727771	10.4303161900392	14.39006823265	15.0466474790281	11.0446717962994	10.2456047730745	14.2408421320891	8.08170732767535	8.97348678280382	7.01550757060574	9.78685061126694	8.46200540182576	15.7057410747706	12.6292028122672	14.6923879897821	14.6140773054264	10.1288216538117	11.5639154114628	12.8382520687619	9.64101228173678	9.69636605161132	11.8952679655627	12.3083865645402	12.755462825993
MSTRG.21516.1|gene=MSTRG.21516	4.28049869226414	5.66935841787189	5.65127256916885	5.16077339381919	3.70695631754626	3.89061558371831	4.04032166849065	5.40639909111537	4.54903466582826	2.80164656159427	2.7596653453635	4.47234713781963	3.40706229022955	2.9229077053235	3.21496338084922	2.74007742408742	4.12619844568006	5.12909194881513	4.57178352194895	4.91873781964679	5.74312942533767	4.0185964819411	4.05370774900218	3.7785314543681
MSTRG.25339.2|gene=MSTRG.25339	8.55807184860786	8.82039298788022	6.83717424350089	7.34686650746946	6.55909448250332	5.37500921780378	6.21336023190166	6.67583139779883	8.6020646979411	10.2308499361291	8.30586895746431	6.71060966729046	8.08171542951275	7.13816404011823	8.06586875375316	8.38315729193525	8.37513194173554	6.51973462289667	6.50658101661235	8.48475163752452	7.7105356068294	9.78104750508018	7.77921634749209	9.47268631430168
MSTRG.25729.1|gene=MSTRG.25729	3.30869972909331	3.3045798424932	2.29535952262724	2.48826966643928	3.04044036449556	2.67636766366965	2.80371650240131	2.41633312100713	2.87657773740034	2.53276470265984	2.65853991096229	2.42223709428759	2.50219501461315	2.98626801071772	2.42228333568802	2.560235627828	2.53273502504266	3.37251215102508	3.24857502963886	2.51182531006383	3.21644715955964	2.86039699450974	2.85944447208769	2.59952098215206
MSTRG.9707.1|gene=MSTRG.9707	2.31039204145869	1.82354803041639	2.01620680234029	2.21796319111037	1.80773924954606	2.20059469231661	2.11579265523963	1.54678763801494	2.007737056745	1.49964651743137	1.45108384469311	2.20333603352815	3.29326654045232	1.92563584410541	1.88586072847684	2.10953670891537	2.30227105989101	1.48848504935508	1.91598077941098	2.0581051348409	3.45919221312409	1.95499451708746	2.73167049835764	1.3577538111113
rna18068|gene=fahd1	3.00100006749648	3.99543629563763	3.22777829484124	4.07876916791836	3.45400550564085	3.73595093343336	4.12540804059685	3.55941326747683	3.95064282559856	4.05692754177151	3.22439763286039	2.93354832589973	3.90271058428967	3.83444788227751	3.61250351080687	3.72454128993423	3.61083951154199	3.95051869542741	3.26565084247784	3.65603080694616	3.90262645622549	4.20260348137335	3.43284855483288	3.77743612504819
MSTRG.17100.1|gene=MSTRG.17100	1.77596738627405	4.20271576765503	3.81595332236941	9.54915200349059	5.13475791942888	1.19762095171275	2.0589489226561	1.35157587432688	3.51474300235912	5.88977336203361	3.41340802692954	1.01288428582493	4.15980994920586	0.697352956828708	3.44151849133418	5.52509429401329	2.67618498909677	1.09977206997448	2.19619555065945	3.30911983706301	5.5483519002983	3.98689342573939	1.24200791915965	3.13203063521309
rna18061|gene=LOC103469326	6.21578951410569	6.8990189503303	7.54717268122442	7.32748468282094	6.17112849866897	6.69912500342593	5.3369437158787	5.54200106077688	5.89567849576636	6.15108284240493	7.28145441225217	6.08747961699005	6.19213423601027	5.376679098846	6.62656689913034	5.88024585644908	6.71607451821612	4.88589304898474	5.9905385977362	5.19470947821279	6.11961466206886	6.62135293986384	6.6002488007901	6.33875250414537
MSTRG.2399.2|gene=MSTRG.2399	5.20877785649932	5.65505961261673	5.08204600189528	5.00041836401547	5.07664383353296	5.04853043204446	5.28106548498387	5.24117899448034	4.92801029386698	4.89916193989104	4.91497596580233	4.94606970481984	4.9466261004073	4.97927637307852	5.58388367114507	5.0589073090126	4.97912459444986	5.05502233463198	5.48894921574671	5.00766099141776	4.27183743413706	5.53373098950803	4.69712934421159	5.21326936209219
rna18063|gene=LOC103469324	1.58183978343912	1.93794100575838	1.62714521925371	1.89386757021793	1.66467929957051	1.88142575600595	1.9718619998878	1.62368792837051	1.68652488974465	1.65598661207732	1.94539172702893	1.78717196204816	1.98244628923815	1.77605972089801	1.84776996871492	1.6373661115342	1.8277669355095	1.4712136764687	1.67330485438212	2.0031688141459	1.97196985207764	1.91709026956315	1.64487396613244	1.51300345692862
rna18065|gene=ndufb10	77.4695555905533	75.2856077821507	71.9568899576053	77.7460628804767	67.6039260177242	68.4252608876265	76.3340280466802	71.2900396822816	68.1686782941396	72.0983235248108	70.2786230239276	65.0213622865442	82.0984102670966	84.5235108261674	78.5102342152923	75.3517398345213	65.7121380099048	70.110746342059	69.8483524543076	76.2416764714427	69.8599611694999	66.9926816003345	69.836241657087	72.3558829584542
rna41596|gene=fgfr1op	5.54568998551663	3.44219677700939	5.6799746614856	6.00992964640909	5.49042575683234	4.8321549582843	7.1939572045527	6.24587878017117	4.40426571182207	5.27319398869362	4.26670494907838	5.64924076672934	5.48066553351833	6.27410289787046	6.68479512898941	7.83235165967926	5.7697528726302	5.78545896037839	4.75105443230332	3.98426983629425	4.42686132645287	5.54457118394826	5.62596682234452	5.67483200052664
rna10658|gene=drd5	2.07860448097271	1.99905303077487	2.17840811900333	2.08370067938957	2.31568583387095	2.06448435022844	2.174823268262	2.16145039867041	1.76082545906777	1.93794390213262	1.64717466602372	2.27871481444247	1.88772639414287	2.20145773583249	2.13373915944718	1.82075913406226	1.93396826990095	2.21812351940454	1.97220328883427	1.83834798482831	2.25137297413834	2.03968829280688	2.30024175949525	2.26841392690241
rna41593|gene=fgfr1op	2.69150629713567	4.19045538671802	2.27942686453909	4.19613142520036	2.87766088153715	2.73316595394319	2.98092666479526	3.15907188024506	3.32551361103544	3.62031846654519	4.00915934991012	3.76777225591676	4.93336586574532	4.76718367806516	2.57672347481066	1.96475952199689	2.77456409458641	3.5203487669169	3.67998957571605	3.48074377657946	5.01855147713319	3.38414819286409	4.44723609639422	2.14393143393181
rna41590|gene=kidins220	91.9502500282761	86.9253741815629	82.0987563611223	85.3662982608641	88.4310764664862	88.1632473233832	84.4598500756002	87.7370599355695	87.787144758366	83.1837942203171	76.3178043529146	88.7726660295131	88.9092388411336	85.5222266163069	89.3999807614235	84.363530040919	87.2472175789103	88.6045869571115	85.6085823017133	87.459446721927	89.9313339216469	88.8684753836594	88.48719401957	81.8222446988537
rna41591|gene=LOC103457148	18.7015754387267	19.916986665886	19.3395479184775	16.8131946902757	18.3507860913367	21.157391737289	16.6527411778783	18.1648858771512	17.7184162630909	20.0849279293381	20.6878474857784	19.6581715293621	17.4172032809133	18.3705177925851	21.9091519532513	19.2327201571198	19.7813483301375	19.9859660170917	19.7188480635723	19.068119223728	13.2146517156996	19.0754825071354	19.5042358731766	19.5305097306755
rna10652|gene=LOC103465029	8.20136338062755	7.71544868343732	10.347861147486	8.16085791493996	12.6089280273587	9.06513477512441	7.26850577991311	8.08064914891214	8.74046063288705	6.38690727144517	12.4619287973294	13.103666018439	9.89671794491442	8.91775276827005	7.92785422792943	6.00855567176912	16.5427853186785	16.1245755292755	8.23814259148305	11.1441060661592	9.65887632748098	9.42898217032216	9.69245511826008	13.8225509889145
MSTRG.26080.2|gene=MSTRG.26080	2.02158306279807	1.51688058152957	1.23048829813399	1.22574860415728	1.73489823754057	1.98447828099479	2.05838967065671	1.64287837917408	1.4916140717658	1.57472577046142	1.76024942460028	1.55240388821589	1.17822860004241	1.62066811970153	1.39427853173304	1.61077150497853	1.2069073062351	1.30699513242041	1.95718097260023	1.35335415412922	1.24401264791915	1.76132819858974	1.80981151982454	1.8605075631918
rna10656|gene=tmem128	16.8400283002776	18.5188969220148	18.061584448148	20.0817258876155	16.5011651212405	17.7868151730862	17.6614473242504	17.5207233057742	17.6844078954924	20.1699321590651	18.980810284862	18.6472159072705	18.1024296724108	16.6448359275498	19.7602408079643	19.7859865356885	19.6120317470847	18.3870244041787	17.0560139609444	17.3236423540701	18.9122385801088	17.0295250999057	18.0333683318026	18.3811107002172
rna10655|gene=lyar	2.02018372385439	2.57391154664774	2.28663011598503	2.56548452941011	2.44358789728325	2.44314939923181	1.86401435230835	1.97478560036631	1.65176866416911	1.51738818263453	2.20937304504064	1.86235074827194	2.01129271461092	1.6307505344567	2.05739401991987	1.60635640005646	2.1278899514304	2.7395891599273	2.27190191888625	1.83714735487693	1.83208771562162	1.53116120979985	2.31597114857926	1.98879652016923
MSTRG.7972.1|gene=MSTRG.7972	9.40758656515268	9.90860768637141	9.83179483671207	10.096220220521	8.7697586144324	10.7237037722354	9.51142518135648	9.77130913324838	8.69080061222131	10.8006415099736	11.2874236012232	9.61649384943129	9.96841113129167	9.5713683102074	10.9863945165095	9.24389517079685	9.65385282600389	10.7810475109876	9.40937978024853	11.4832320154787	6.5446930592098	10.9474277449483	10.0853606080306	9.3299624518683
rna27699|gene=LOC103474964	12.590648889098	11.6999632384293	12.4802637174214	12.2678194697376	11.0757890791055	11.4607706066146	12.2941583596091	12.9672269291236	12.0748561416146	12.2314292492877	12.4556146161436	12.3087743580249	13.2429639112051	11.6708410883666	14.3981607021369	13.5231746908796	11.2879476334737	14.3299567178471	12.9344866722509	12.9722859568748	13.2581448743934	12.7274911923284	12.9334904721831	12.5198475290517
rna41355|gene=LOC103457036	14.0308984742797	18.7619672662978	7.66292956951982	14.2175897266756	10.2647981048691	12.6953250451102	15.1269264901396	15.5635345120424	10.6558286189521	9.02679139593125	14.6218381606864	13.3748967067576	14.9912619966128	13.4235755633777	13.2761028742256	14.4271895427422	10.3508605016542	8.4097552972337	15.5796217283327	10.7692280583029	13.1660165177938	15.5432934275216	6.40953855604301	10.9605533808868
rna28694|gene=LOC103475526	12.4574485134544	12.5898065272467	11.4818888773601	12.5643649851197	12.701359371345	12.1977277276046	12.2856420965559	14.2014564756698	12.8239302923675	12.1006325595561	12.1440692804111	12.964206802494	11.5735107440569	12.767420666836	11.7186008837498	12.001818521617	12.087966008224	13.5266276515039	12.566581952467	12.9579246475509	11.7085237737748	13.2143366786254	13.3296580857598	13.640105531382
rna28696|gene=chordc1	13.0270000831006	12.544001509977	12.5258372758839	13.0358917280545	11.2649959192462	11.8428328500818	12.7175272096853	12.0215120450293	11.4278851808731	12.0581203049785	12.1558054277576	10.5010670311113	12.8827384318166	13.4500177289228	12.8476833243448	14.0118677793724	12.3745010548118	13.6161135994364	12.1129138954654	12.4938370422744	11.7024855969312	11.4689441646824	11.0764647812854	11.5585912363065
MSTRG.25380.2|gene=MSTRG.25380	18.9714370485811	22.8874721351761	18.5009840960745	20.2871627590139	18.9910854805262	16.8995051830792	18.3245597908118	22.7101084958717	18.8054666592425	19.7259987130862	21.3303198418118	17.3038808496561	19.4572654078591	20.9384777255157	19.6478493922559	18.5919380942997	16.7008126202851	15.9637250806562	21.12140810067	18.3006317443337	16.5840978027828	20.0870209160574	16.7446511530859	16.5775460677133
MSTRG.1033.1|gene=MSTRG.1033	4.51289630403268	5.42365592676171	5.47775671632189	5.09755444656947	5.16674606552773	5.56870803437592	4.52358824704686	4.71143539384136	5.25994572949501	5.20590999778614	5.1926021127411	5.47521947171698	4.57245241873649	4.97337597794386	5.08669502076754	4.84359381984521	5.11948093498473	5.67583316556292	4.92566926905445	5.63869012445104	4.95635103701103	5.4393625240821	5.40336505996027	5.90131095715067
MSTRG.26513.1|gene=MSTRG.26513	3.40648591294733	4.10725477582606	3.86779331325056	4.94516312546183	5.95445320367208	4.501269399618	4.80049064859148	3.50677685476023	4.92834727487723	4.22639741038505	3.79663797768472	3.50796985646986	4.28020491163912	4.67922468134177	4.97100152392951	5.83387024570182	4.60508080989128	4.97475022277519	3.9864670346475	3.64536279536716	3.32028141471059	3.01343906855311	3.47908843299604	3.02849895124624
rna28529|gene=wbscr27	4.16265170247457	2.72532493286808	3.02218828801307	2.58131362653705	3.75740226477669	1.91190407154129	2.58243515769729	3.86801654949637	2.31216791525389	4.1485269579969	3.60895981159799	3.83962177461387	2.72904146425448	1.90692900367309	3.1665367514078	4.23007847388546	2.13437009273444	3.42729636728684	3.05359077908964	3.86703618169627	2.72942056413002	2.51841189119773	4.77518039533028	3.7681018011127
rna28520|gene=abhd11	16.6424184932366	18.5906511129227	20.8324779460965	20.7496161822871	19.0403966840839	20.5603846045522	17.8916505657665	19.8479483874242	20.8624586714372	19.0187287164255	21.6633313881815	18.6920241727207	21.2385994555006	19.4434923806283	21.3557396579818	22.2728881556349	20.2118423850089	23.1938828803463	19.7416702648708	16.6306501650623	15.1723384647661	19.5822108311529	23.2736210124957	24.3050292651643
MSTRG.10583.1|gene=MSTRG.10583	4.81633855145991	4.51659847408801	5.9063415388129	4.9711985684565	4.57550474151544	4.265316845956	3.76739855113561	6.02500207324643	3.56179191411924	4.33360767940312	5.3834805148889	4.49670830301992	3.9557287810842	4.41337903442431	4.25312073216431	5.02474134546531	3.62018686729905	3.7184424410711	5.58911589083131	3.30051284863625	4.46738481093192	4.09321600096806	4.30629090361226	3.88737581015497
rna6328|gene=bdnf	6.43375069924727	6.75201628130841	5.21565076529445	7.51252490355898	6.01546118832111	6.0549786251934	6.40825666120846	7.34732258575118	7.01132743794821	4.491045803241	6.99936221563651	6.78395146984813	5.61960005281209	6.85340021702864	6.14026394101424	7.09706194297493	5.21147404516003	7.45396934890329	6.05768971490004	6.3435920547779	5.74637575334082	5.64129050760108	6.29662673447214	7.10538490748831
rna6324|gene=bdnf	1.90750427614729	2.06122988000663	1.61939240174096	2.34916217060711	2.04907726747134	1.30777056292949	1.98794200260681	2.88673768493525	2.5985130404764	2.01072833039702	1.46055334409763	3.07697354416265	2.63134636938749	2.00077454236312	2.924553132827	2.27933050182211	2.80013932356146	2.17597202726716	2.53149028877862	2.71079499172226	2.08384847658009	2.29594863877134	2.46566995292316	2.19212522342816
rna6327|gene=bdnf	3.70752228893812	4.02914363308913	3.37013710655867	4.53890509064715	4.3567814497711	3.67695206616679	5.50181083041702	4.64778850108152	5.27224735575068	3.91994359826036	5.80477804197837	5.65114397121243	4.40703200662755	4.45592810797992	4.47205327017727	4.23787607596185	4.44627547565536	4.00497505670062	3.41806508923576	5.61439704261183	4.80947145079311	5.3192436771314	5.13438119639754	5.04716194415017
rna6326|gene=bdnf	2.91364511027644	3.2829034595648	2.67572397723764	3.12231527463979	2.8926788615545	4.31577885195916	4.96609250213278	6.30813760767665	3.87904547264818	4.67383951316668	2.43885419972555	3.32997315818096	2.02358490092608	2.78946731123781	3.64006080977155	2.47318625898681	2.50249728908119	3.69266975885805	4.40297156660855	3.38653954405625	3.45427059818672	2.78455313480683	3.21249230266616	2.50469463909324
MSTRG.14183.3|gene=MSTRG.14183	2.24151148264466	2.46686139466805	2.27470741107641	1.91647226396927	2.58462206599037	2.51850064845319	2.10166681002819	2.53271574181969	2.25519978574474	2.11701724554978	2.12297036516075	2.34921866403458	1.769561715493	2.0713721475769	1.89286327805982	2.09162811016387	2.41147680854979	1.97944141644256	2.56744571654089	2.03005930908084	2.35879176674887	2.41460755149255	2.2724346860815	2.28431748873669
rna6320|gene=LOC103462394	251.579606096646	212.308267709096	224.854858340591	235.100935259604	225.146251146722	205.219474411142	268.037120379315	222.672481685996	234.054873385295	231.731930156583	249.114590532021	208.259291295493	248.066251006679	259.641300921663	261.893424603283	236.822353262429	232.381147832002	208.356851013833	226.567980650192	249.64095485166	247.553020296499	208.862655383404	225.808655007746	220.442450126596
MSTRG.24084.2|gene=MSTRG.24084	16.5716025328029	18.9382792579867	17.9182299035458	15.286038477478	18.1046160427617	18.6622323767315	15.181074697149	17.2938005536138	19.7760973973282	19.8039374596359	22.0920477503382	24.1300364973724	15.9208813488926	16.09353661453	18.7329393710488	19.2336345426452	19.4573766959974	15.3060669516512	18.4215083248476	11.6806447280628	18.1155386820405	20.4134125226898	20.5520215589698	21.862602657388
rna7054|gene=gse1	2.00087036769843	2.44205855288803	2.07780281370714	2.16494133022365	1.76686031522804	1.49738025807583	1.82730778410959	1.6877331461297	2.25672530013632	1.75297300279495	1.35448663403939	1.93437819207455	1.93298687362719	1.70495304312462	1.45133199877032	1.46549167181756	2.11037582550936	2.2794235045649	1.75038183147182	2.04837885409062	2.91117209933841	1.92077016725219	2.02634090188348	2.01424297984716
rna7050|gene=emc8	5.42437258570703	5.56841409595157	5.8433213375025	5.43237396735733	5.97454988840957	6.66542300560078	5.98481270042243	5.7136347274767	5.95163758439051	6.20437733367952	6.09232195516145	5.75198225705146	7.13104346282526	6.77801805298396	6.53571040374038	5.65813831029891	5.30999045253834	5.16100621913991	4.96173484904287	5.59759655039402	5.2764327603893	5.71173448450873	6.96635052589254	6.83712076788699
rna7051|gene=gins2	14.1496073686032	14.0694990263726	13.052044344351	12.834233016371	12.9362909817291	10.519611789146	13.6138465339696	15.8991363344045	13.0851844445655	13.3605387227687	14.1502930744767	10.9577392360629	16.4359868606942	15.9858132212149	15.0515069590759	13.6824186632112	11.5988616011713	10.8486404858149	14.334239938934	13.2132477248149	11.5908005749897	11.9183208104572	14.2972223604385	12.6327598606337
rna16558|gene=LOC103468304	1.30850764480119	0.824618454783272	0	1.4594760998167	1.60246621431664	1.61697213013374	1.58439327987629	0.6665993514296	1.36276529524131	1.12504012662548	1.80117880146497	1.00474410746955	1.04706869334601	1.13162974086727	2.26232829657589	1.55970522793737	2.10968498295595	1.24630899890062	0.935079245751314	1.09020195749298	1.61964947059053	1.09061884666867	1.02422457933302	1.22356571688801
rna16556|gene=pih1d1	2.71768508178867	2.99505512513782	2.73374733633552	3.08094039214099	2.41260336655116	3.17118723482062	3.18324455298604	2.98359838218328	2.68974514079427	3.19119981488818	2.82260789105428	2.92406508977694	2.93971378203064	3.48985747285688	3.02225221924998	2.51183154305118	2.7570255332983	2.52286087893414	3.46997837143385	2.74953572836996	3.30630669061309	3.27258186122343	3.05081381568094	2.92526162929967
rna42760|gene=LOC103457828	2.73483870535334	3.03063857076148	3.68183366359639	2.14433390420168	3.63875969854698	2.66487617520391	2.02619971486545	3.08607057915231	3.22273899751865	4.07317875005993	1.44288544732001	4.17989834276271	4.69797494251016	1.69243622540885	2.22107830829907	4.17886761770005	4.15644175558435	5.53424052262588	2.95595029972637	1.98292241999793	3.74374398133792	2.815289832412	3.38241834703923	4.40401773407306
rna42762|gene=ccnk	3.4418526663275	3.64509289658545	2.97093297152041	4.21889593744561	3.61858946215607	2.91067296221834	3.46418119090519	3.69002159608227	3.11537517175036	3.73025633533555	2.85146596125113	2.68764067444779	3.42835737471431	2.78482277172686	3.3091299285253	3.66306103462373	3.38349083145111	3.10135485635365	3.19152114673386	3.64568821557692	3.63636587967629	3.3554451350207	2.7938442638687	3.47083636382485
rna42764|gene=ccdc85c	2.24466565627027	3.77742904537314	1.89828712501549	1.76557566235208	3.56988157281448	2.79948967948982	2.53271610449123	2.44394321991319	2.14485351702664	2.45861848018748	1.7315221539908	2.17759215660965	2.20681785202376	1.41940696306728	1.37610195712002	3.41497267749107	2.89536922264368	3.52701142324986	2.07179529951458	3.97732372916889	2.67519816842396	2.73502245091922	2.94147771513939	1.71523709917939
rna42765|gene=ccdc85c	19.2842436864759	15.1336906607085	14.7218043491071	15.8088995325484	17.7307540798949	17.5644021837626	15.2791803878985	17.4080893089048	18.3980794513978	16.251940983161	14.6777961948692	16.0736321486066	17.0443486737057	17.5894729377418	15.6812076402011	14.8337292310327	17.559492404155	18.9549692541302	17.9455998896949	17.2913518414708	20.2932611393043	18.6257812640239	16.1765714036649	18.4490672986432
rna42767|gene=LOC103457823	1.51608710172003	1.83255194785012	2.01971651127426	1.35808044549992	1.77612092231589	2.03829505576955	1.89181038763598	1.39720360163969	2.17691337944266	1.72859638459781	1.80534072978739	1.824352161627	2.08436442112686	1.31945082510482	1.7506379642882	1.45990061349529	1.58673484527254	1.57185113179643	1.56521361481118	1.17119345549819	2.24892876752126	2.37379428201624	2.25897619279056	2.21032449084936
rna42768|gene=LOC103457824	5.09333630044165	4.75332396048155	3.94043181204327	3.18000658209225	4.55669130344766	3.95952174262875	3.10293099971767	3.60793865163433	3.65932266796643	2.811151170016	4.18742987239163	4.6464824103135	4.33916201965859	5.48541897547778	2.88727154327668	2.79013077842533	4.82561891723603	4.72080271793054	5.18727325205289	3.4221980276963	4.52517867617957	5.02080127567043	4.44282987359428	3.48550860616382
MSTRG.880.1|gene=MSTRG.880	2.61902373280224	2.88428182078893	3.4845698900339	2.23281442005838	2.52788923251935	2.98573345371403	3.20458262241039	3.13274223838593	3.69020223582547	2.47913024549745	2.5785407683337	3.58467906446949	2.16122318484508	2.41602258690441	2.84983841891018	2.60180267810458	2.49907683269623	1.56012220340817	3.51362076003017	2.22171184375861	2.49158134347449	2.74162902907555	2.51037836832157	3.2472795117353
rna33661|gene=LOC103478449	2.67455080003161	1.90813863751446	2.89320587100318	3.14644606951581	3.76122980064584	3.31013297572319	2.35636336671638	0.518282191596886	2.78331500508536	6.73890536615245	4.89555867498442	2.9486884118474	2.92017954495294	2.96056665479271	1.99473735245803	1.81909694253759	2.1941957833245	3.35481350763323	0.814084313358126	3.44060063077864	2.71571123693062	2.7845042411376	2.14964432709313	3.5084642630575
rna33660|gene=LOC103478449	0.611313135195207	1.61085205026766	1.30265426471053	1.32820980628975	2.13061684249698	2.03720996276101	2.368600171382	0.667551010582326	2.51818784301236	1.02359493853951	1.11453386645623	1.51650044039492	0.933006042549783	1.02264750186265	0.97900608550649	2.37709377856011	1.65964251213793	1.31443012668059	1.589624642672	2.09871151190557	1.94125623828277	0.384678198064375	1.98236535276534	1.97080979111815
rna33663|gene=LOC103478449	2.22968233178387	3.43637605012227	0.721747770031258	0.409083406388196	0.586381384336879	1.36323563523891	3.41516738158584	2.13017778065162	1.19828685145397	1.393028532847	1.63386186825461	1.40566275753608	2.38577647075623	2.7383213474397	1.51567277838446	2.42085050680251	2.29788887505075	1.18971219947685	1.7429058469756	2.95084893373612	3.45360392884611	2.32328656751628	1.55695747016484	1.87945613993512
rna33667|gene=rcc1	6.60163789919514	5.40308776895364	6.26170130679953	7.10144627288355	6.63807025086791	6.99034037424884	6.84110417000996	6.83227361584306	7.56432003282156	7.15430822238217	7.46697805915438	6.94561037256203	7.01206992000442	6.77964921272685	6.87796970560524	5.13505157670328	7.19330427192847	6.9186209994792	7.08095703891149	7.79208803726698	6.64733606058581	7.17514921006179	6.65867953305437	7.29072792943746
rna33666|gene=LOC103478449	2.99354631768493	3.24349581420644	3.56537302712373	3.41454901926078	3.399759626348	3.04876294433895	3.2229481384597	2.96844663445535	3.46557450790144	2.72189556415898	3.17990574293645	2.94386676446611	3.46699609328724	3.49308320720159	3.32730500009178	3.29168654388101	3.77061301526656	2.65701713972604	3.22236890683081	3.16074969534175	3.74023696744168	2.85908945917141	2.85875208411545	3.13191154751987
MSTRG.4184.2|gene=MSTRG.4184	7.22784277304266	8.41250985319535	9.16562726721696	9.28365177040257	8.9618743528238	8.55186493868631	8.7279134040857	10.0068120976271	8.64540241253514	8.00483530387978	7.63381589754703	8.86977187562742	8.8805528743145	8.60468049626282	9.0459570337125	7.8822841697864	9.36337571842996	8.22384532775487	9.15838557959785	8.66493222591408	8.38172681774074	8.83856665607742	8.90672755010264	9.31405396517115
MSTRG.26036.1|gene=MSTRG.26036	5.36556609519429	5.09917224499549	4.82831918967504	5.04996171855573	4.42863718325741	4.76517463458573	6.14896418640032	5.42569078944678	4.51523867419751	4.84948110432964	5.81819310624157	5.75978411471482	6.18896667028087	5.97343365076807	5.83459153885256	6.23422215141009	6.23589469645298	5.22018641225582	6.65834073374772	4.11692191838265	4.80855766989025	5.30902059184853	5.29609191575007	6.5258840602165
MSTRG.3203.1|gene=MSTRG.3203	2.43328455314096	6.29052545955089	1.97281792082559	4.44272692806262	3.73739348769306	3.40433330346088	4.59944747973677	3.88326424953769	2.67641855945977	4.3275093198939	3.24886201385672	4.34540835225184	5.9303964517148	2.34807727761849	2.4640155344999	4.38574200114153	2.95134402442545	3.60784739105237	7.57697007421948	3.90512674543218	3.22399289477345	4.72610183343221	5.12014520586296	4.66430102505049
MSTRG.11635.2|gene=MSTRG.11635	2.39505961701235	2.60303449953098	2.34279697260154	3.57345809502975	2.86134864129941	2.42359632933364	3.41424361763892	2.10761753897632	2.35628996014763	2.59641565174522	2.70216622445992	2.72534768541152	2.10246474619847	2.46683968798889	2.47965387611555	2.67212065549235	4.4671272612253	2.82579165398333	2.50194308332225	8.66588728481012	1.88433538000997	2.22959311285838	2.50656127049959	1.99254491022003
rna35503|gene=lig1	8.0525412552298	8.10793207154502	7.20140335506386	8.61989958853135	8.19177069277023	7.75966450834452	7.95443330597235	7.77516920917704	7.98159586076148	8.08127440748377	7.51837648054148	7.04516852761751	8.07326762850829	8.0847245067457	7.37184440741094	8.03437255486574	7.100773871857	7.32850461214482	7.68069173461456	7.86626749011154	7.98020235426158	7.59101683754949	7.74575122362579	7.4855754623589
rna35500|gene=tmem55b	18.1266113974761	16.841397888228	18.0694712347939	18.5039251207649	15.5543794674251	17.2294258366818	18.3075287082854	18.1978228313533	16.4508384637288	18.4157743678036	18.1211517389612	16.7408495768928	17.1900154009842	17.8435559979138	18.7749737136021	18.3541843835504	17.7491244790176	17.2362161413162	16.0941797629046	17.3119371703517	17.1513426226935	17.9351647141897	16.0665151733897	19.0551223355301
rna35507|gene=LOC103479501	27.8990822888664	26.4497003203507	26.0712419290005	28.4359441212164	26.7725490359498	23.8452306866778	29.7261549989888	26.6748731089442	25.8936327877418	27.8641536779536	22.8047966215334	27.2507430103871	29.9975425345246	28.9718140186025	31.8893633850368	27.7020364220175	26.360512263328	27.3559763803124	26.0474633308379	29.5878102687303	26.5585017056975	25.7411502540931	24.6694779520614	24.7290162081154
rna35504|gene=LOC103479497	205.451043996661	280.139632469573	319.013300101485	298.253305271494	296.477166671455	313.560394010916	261.823122093654	218.18880323708	309.817902518666	305.93234185964	314.159844457223	359.025335881292	262.950980501258	236.783025061071	348.306783896603	293.547160718269	362.499800993972	306.121249159583	273.495270844485	250.901887494505	282.459462252748	257.882417603272	284.455864239791	309.871404044398
id236599|gene=LOC108166509	1.17816534276982	0	4.19126322727312	0	0	0	0.357579258278634	3.91027301785303	0	1.91270226170323	0	0	3.90153112415202	0.60180925468137	12.0882654643791	2.66981657321679	0	1.8610853007329	0	0.104931054078753	3.0865865677834	1.03702257859475	0	0
rna7587|gene=smim7	25.869945756744	28.4479142457215	26.3237517417853	26.3138946297327	24.7354192815758	25.6011959870256	28.064101877145	24.4858027224073	27.1932719237303	24.1659839390042	25.0794921864972	23.9955279735089	26.7925000589526	28.747679620327	30.2750497641783	28.3453604280346	23.1049202047945	26.1332001092676	25.8972237969512	26.078093508413	20.4645268772613	25.813927542688	24.4327885709106	25.7484313393395
MSTRG.17001.5|gene=MSTRG.17001	3.26899407753805	3.47009752825582	3.89587520881149	2.61175642700591	2.31951432270174	3.38618183073054	2.73307682018598	2.96346475245823	3.02659093700404	2.19462068654174	2.28208782256875	2.73107354740852	1.95364775713569	3.02007993542176	2.02552104157296	2.93319137744152	3.28905916299673	2.42542976499101	3.41806613747318	1.97882131890858	3.11068194813935	3.80853674058525	2.60494280248859	2.76199602376712
rna32043|gene=cmtm7	10.9957951640971	8.36994894440116	10.1582515017495	11.3762106799781	10.1797870621391	9.97988880214525	10.3341251768939	9.35025715211482	9.96205101682608	10.8647896587623	8.12541702497099	10.7121179457908	9.68826197579494	10.3271105722502	11.0404667086686	10.4683751402952	11.3445021658182	9.04864580858616	8.90116661515094	10.3824861843046	10.1120492821205	10.0989626106689	11.2353222190878	10.0366614399275
rna32046|gene=LOC103477502	3.53817014650393	1.9225812123944	1.97053388424539	1.2587422397124	2.75554995143174	1.70772240927764	3.60301414685652	1.80435165223308	4.57256226677004	5.56942229155715	4.6970951866187	3.78922112050704	1.53144792307711	4.87090470545726	2.02367388734209	3.79138498130472	1.82567622242624	1.50381661779008	1.75657800426833	2.57753209487372	7.13097093690242	3.34420372859556	2.67635850970044	1.69849667446513
rna32047|gene=pik3r4	0.000484041761340436	2.09674107507551	0.483714892061308	2.18158509574925	3.57389242093929	0.106908794281625	0.473355696076937	1.12220597839812	1.80696268020505	2.38441033062335	0	3.0850272790454	0.0634244539492805	0	4.77163007645647	1.09210959121443	0.0955949474748749	1.98206492415447	3.66370141117923	2.78442472022108	1.82520475189828	3.06514338148593	1.25442081038342	0.905676770872836
rna32044|gene=LOC103477503	1.32077875685562	2.04541953918997	1.53453667264771	2.09119177261451	1.57088681326725	2.16059916815857	1.55250447261261	1.54971626700453	2.52557496083802	2.30961566130416	1.45744717350185	2.29216772724176	1.68973728246325	1.99628299049672	1.72436690605698	1.80464996214313	1.8952150931608	1.80169960622437	2.10497555670549	1.15291356012426	2.62716097299878	1.48340920066288	1.67885277944728	2.47333721617992
rna32045|gene=cmtm6	11.8379238965771	11.2656130994086	10.0349428158511	11.7776517314791	10.5279567857906	10.5964783063843	13.2234286530578	13.3680759840786	11.4136317702962	10.4312564633115	9.65277773831367	12.4142726690333	12.8206691592502	11.0791253177751	9.73940894611922	10.246860821095	11.4990568429386	11.5252131857959	11.4608001183994	13.9851699072064	11.3088976198288	11.0750665202891	11.8516029877531	9.14692129347386
rna32048|gene=pik3r4	12.6509582237972	8.33348017897074	11.7568708619683	9.38330655049834	8.79224417844429	10.6787912288603	12.0429319604347	12.3875897321411	10.0738887571284	10.3435696358424	9.44765696212971	8.84300423401079	12.4517446682695	10.099228380956	6.27598372855626	11.691010726179	11.3243660506849	11.0022705787387	9.43577061120057	9.73620587705651	10.7065611428772	9.7759926967372	10.74184184319	8.72920495312226
MSTRG.8804.3|gene=MSTRG.8804	1.35798284516785	1.96590950052846	1.7676826944165	2.05277762496261	1.27997155337935	2.02605258519474	2.29831316046222	1.85967371128691	1.62601897158	1.8215790382958	1.77074461038188	2.06233534635887	2.09692410571932	1.94774194414702	2.06943944027273	2.04172056532293	1.63550981346855	1.81174126834653	2.05830593226765	1.85364201320588	2.50108570626419	1.65045737748798	2.05638290210233	2.87940211649576
MSTRG.16228.1|gene=MSTRG.16228	0.712467641923624	0.139081643202576	0.625097909212211	0.121260704992167	0.457759765807823	0.722784477071278	0.715442385418823	1.28297780007178	0.400526000751927	0.796896481419403	1.19110211064619	0.114429190017366	0.340712828787193	0.702982111750877	0.365682870725849	0.51534533571417	1.9014527215035	1.41940747097015	0.216398549802748	0	0.804916706596508	1.44464494672209	0.542547903781059	0.507996059377669
MSTRG.8985.2|gene=MSTRG.8985	1.47019122846224	2.29818507227936	2.55243978916149	3.05873822786083	3.30542833772639	5.79032144034928	3.64836369438457	3.28369603090198	5.40320789742371	3.31570866511313	5.28906510028218	3.97197450053078	6.66221688302587	3.71916904114472	3.66923267023351	5.16777995747455	3.91547144412	5.20546071310668	4.14041404496993	2.09161786756774	2.17791142804057	4.15849715783634	5.04152873726281	5.15526055828894
rna17389|gene=LOC103468717	54.7839196508262	72.1874237437835	35.2628047736566	42.9757356799425	133.674740155026	50.5608292448918	152.285037455556	132.876328332082	86.8810890466013	79.2608050978477	145.083175535603	153.159582467709	108.009274617082	149.632813767245	156.760791009992	114.219038799524	107.441309117965	78.0790714576381	92.4063826793619	54.8064634553268	95.9335678658129	172.116121006797	215.607483471518	222.227828469106
rna21252|gene=hars	26.3633301501192	26.4962365973955	25.9795112766552	26.8552904878841	27.7430031595037	28.5063787857399	28.1444263336813	28.0945834594432	28.302096620413	27.7625265165729	28.6425842828056	27.0934137010998	29.8291757170963	30.3819466155223	28.1704948377525	26.277838006643	27.5497456606413	29.4752908711053	24.4483351897346	28.9649436089322	28.8784172045766	25.9582077666846	30.158578183706	27.2179647538794
rna17380|gene=LOC103468721	1.84548773537996	0.465933096566091	0.987154618227924	0.589577910479159	0.659600252890052	1.57292144269372	2.25797846054252	1.67096918852532	1.5730727735739	2.4284222963735	1.16843009805734	2.04291616688244	1.14676888938829	1.72371213801315	0.315647366207223	2.20166189734384	1.10511557942647	1.16510386826668	2.19329630849732	1.01611834861139	1.62065815510931	0.729246806036713	1.10468739945314	1.58760017070896
rna17381|gene=LOC103468721	9.07643359861672	10.5583277695186	10.549090021708	9.14311478894074	8.60532916220818	7.97704256213533	11.2342686284624	9.3473436473034	8.61090680147806	7.91350539198059	9.22189694383366	8.73639365935081	9.26769713859462	7.829760332783	8.46998898070074	7.92972475209629	8.83451811952766	7.39483629895326	8.27441534078924	8.02244896186902	8.20729972488923	8.05319512728282	9.16492298405627	7.82672341865598
rna17386|gene=kank2	2.55978433893514	4.61514367785272	4.58427668429751	3.84223343003731	3.34575065728338	4.01078258809208	3.66954280466705	2.46405463262631	3.73086386465821	4.10761321134337	2.16472744625908	3.38310924006729	3.87827384491213	3.89396186759946	4.32468340380639	3.35216260459198	4.05126616627296	3.77711295907069	3.50898637713349	2.65549788930497	3.61972483165268	4.6359316913548	3.54770672071152	2.93653118377249
rna44339|gene=aldh6a1	51.6225848938952	42.1410197407598	41.139619266284	40.6868944533885	48.9545233029869	41.2284227547022	43.1259452034967	40.3532309994354	48.0614035502281	42.2830725793961	44.0558534409563	41.2424386776503	44.5691084092719	52.0845859341822	46.6946185192872	50.3109387629644	45.0023786500636	47.8578645871937	40.7223335015899	52.3553634308826	54.420654050787	47.8632005930005	35.9292292065712	37.2982633247652
rna44338|gene=gstz1	4.57460921152785	4.90268326041461	2.28103367133919	2.90408130831109	3.74358850598163	2.59117824201438	3.35744450939199	2.01728297002736	4.23847875469451	3.14875269812531	2.1784846878853	4.12611626506224	4.12282405278746	3.35842711361345	2.62837715772745	2.32557442782612	3.73915381860433	4.16567275948804	4.21267706312823	3.34694892732726	3.45341292993559	4.40509414165335	2.65372412251735	4.05079620309666
MSTRG.24494.2|gene=MSTRG.24494	6.49733036452564	9.25168905615121	6.11560139241729	8.4715908395502	11.0193839310083	8.4925148391179	12.3521062998839	8.16664475381171	5.79409262021288	6.04166121567955	9.23260310468626	6.56228518911588	5.52688498962623	7.87708659102372	6.98490519938818	7.86419940475467	9.33805154901414	5.65096890562504	9.57626737257556	6.89696671121992	8.34156825821456	5.32064479672244	5.59093549558288	7.90743777976814
rna41764|gene=dnajc5g	6.47219297231205	7.65211455808888	6.75640945486487	7.72438573611118	6.64909305619478	7.43140775487786	6.57884835654829	6.78839424256303	7.29405666630171	7.30317963563575	7.46209703011728	6.86208937667011	6.91365591060488	6.42815670665872	7.43286527597446	6.93137188653935	7.19036743425692	7.23056978629544	7.0035313121511	6.43034199142436	5.73293915945578	6.31161643639144	7.26944340282114	8.12180831421839
rna44331|gene=tmed8	5.4156845400922	6.2567589767151	6.48366012655193	8.19413784400766	6.72267614721256	7.44895286428764	7.44299578606388	6.42143720133939	5.72204446824228	5.06961243782469	4.31756737465801	6.48294733272078	7.16580102132683	6.42669918857265	5.6918402379646	6.75740321931545	7.32296979369034	7.26154032518035	7.28110467574652	6.39952616966132	5.01704883563658	6.58677238711987	7.08203569378735	6.31501856818952
rna44332|gene=tmed8	0.958583574488903	0.689396999018357	0.839586049987718	0	0.655014096579837	0	0.712074895007306	1.22152798046043	2.5094566454384	2.31860062136855	3.46991248119104	0.446826667803913	0.245631825345905	1.45866505778853	2.26768496567843	1.94443643522983	0	0.624248599383161	0	1.0961201966908	1.7860369976916	1.32897016205956	0.393691078782885	0.92911108787923
rna44337|gene=gstz1	5.63048830794194	2.84331770887805	5.92076952150079	3.73441585469735	4.48644019072167	5.89166260432396	5.26473854396989	5.20487071193901	4.35262404182327	5.67908219202469	7.55662822319376	5.1288217432722	5.15785732032534	5.56912985657003	5.92170366403291	6.09012868195823	4.13050043748309	6.33327018122224	4.42963030795803	6.2470804659824	5.67944283293704	3.53677926551214	4.54852534517139	3.90068232879599
MSTRG.84.2|gene=MSTRG.84	2.13148126848472	2.63578410089771	5.30444968948896	2.84283199207555	3.09129672405097	3.3609071934928	2.47953565084252	2.06467330161192	3.14303258390057	1.62958798511896	2.90925714212126	2.9540514446142	1.21259137219741	2.04989583786556	2.40339971203579	2.73735813005612	3.06623278452679	2.12497648860158	1.70033918876486	1.26663595297447	2.58619737829458	1.83176242703552	2.98633664313136	3.45597230832529
rna24768|gene=LOC103473264	74.0318982655794	79.1356884627083	69.5013457471635	72.993082894108	65.6739099750867	69.5393227495136	73.7691365300034	73.4242786292611	68.7560911956241	67.7304925490193	74.9787010481293	63.719340940188	78.38220239909	72.3230325122271	67.5124342460968	75.4682422681064	67.3784061264107	72.0068309572751	70.6939359342766	72.0466469954443	65.1982532343171	64.7623521592211	64.6914810596825	64.1130527795331
MSTRG.26028.1|gene=MSTRG.26028	1.29594114236213	1.23328817088263	1.87608332499564	2.31595182250304	1.79538198673679	1.19732237585221	2.14792802583467	1.19226963207588	1.70750558215295	1.94131172917208	1.98600604554059	2.02937157201324	1.54934675827439	1.9180311933245	1.41346052768981	1.40607906333803	1.65726616147884	1.63846744179356	1.77127907712228	2.06564581419723	1.73862008624846	2.21714982349559	2.43065115953477	1.38257071626924
gene960|gene=LOC103467814	6.88822427606508	5.70659877524629	5.95508121719371	6.9198030254919	6.20674267612791	6.40360894782675	6.07344976966896	6.3749691147386	6.09184305947145	6.4964711286268	5.21172189898463	6.61090910012989	6.50776381273006	6.32683900575789	6.61103530482539	6.65335582986438	6.55129343784392	5.92174699007366	6.04687476064535	5.96992687640262	7.02281039205163	6.92672555240548	7.29241243597423	7.34868032187322
MSTRG.20618.4|gene=MSTRG.20618	1.82620695734455	2.51582131563971	1.52680336623294	2.24825769794634	3.11549681579862	2.41282512016193	2.00614484693455	2.16124613496916	2.26910454464028	2.60969979257509	2.45033473672823	2.89467497410125	2.41523323022662	2.38449284623291	2.80984750824412	3.63272012415872	2.10215346714091	2.56827041269486	2.48362428870994	2.63577658488256	1.94588391957328	2.72102539092589	1.96435958800709	1.8468017979741
MSTRG.17036.1|gene=MSTRG.17036	4.36794204711576	4.35411951393881	4.13049802457252	4.34123643931959	5.94361123666569	3.909205108743	5.12644696049722	5.75325060261072	5.2501800361543	6.01982868597482	5.6820132345481	5.72954258407801	4.5158513280002	4.77878265328522	4.93251729202892	4.71133091827645	4.93390570433362	5.85284655996972	5.73286721517012	4.07614914013461	5.38910573542474	4.7735986979942	5.29201687090942	4.39153119112498
rna41762|gene=ift172	4.62604240447403	4.68767723065209	5.33541393436979	5.14636705996636	5.45133587384951	5.14404788699485	5.4236055554031	5.12436285966908	5.61495277060682	5.08016062631221	4.69496907741682	4.9780137412765	4.9272698759569	5.11080418136828	4.92862429883372	5.08763862215616	4.99456100175577	5.18813650487597	5.39675669202008	5.26252342243288	5.48762852874012	5.14482044425641	5.52111929135378	5.35402965707744
MSTRG.8038.3|gene=MSTRG.8038	12.0453028821653	17.4390741732366	14.156358611423	14.5107817126919	14.0843792931552	14.2922158217882	13.5374262271145	14.3005700146911	14.6018436675966	14.733842388858	13.3991803891026	17.3943279363755	14.5208950416408	17.2605325822219	11.7210916972068	16.610793792053	15.3322400595425	12.7470780665213	17.3517579961536	16.4531200464187	17.442457189227	16.1285107333894	16.6955520969872	17.8715397586715
rna34679|gene=LOC103478981	7.4354254809612	6.45842192129096	6.29904099007992	6.44654579949097	4.79124379884075	5.53835277293152	5.84697683900763	7.78244839258311	7.00806044080549	7.23961578226878	7.04654152050801	6.96535002444662	6.45350434480184	5.78664506192243	6.71467036512816	7.28592634520589	5.51943491876174	7.35031782034167	7.85133050242639	5.22158387617272	4.82435618105702	8.10724879017112	6.7110338622206	7.1591616715834
MSTRG.12295.1|gene=MSTRG.12295	2.75893142534908	3.78663332889815	3.67143594715218	3.0162971249119	3.96797465457101	3.65454266104206	3.39860538912029	3.70793136602665	3.92279937652638	3.7340201406034	4.8294640766782	3.78687681765667	3.13833811130067	4.019346314553	3.95331537228656	3.77435956381111	3.45539707105422	3.75653202683084	3.63057300148826	3.75064280281588	1.96734675951062	4.0542057847186	3.35425632639341	3.81585748923927
MSTRG.26052.1|gene=MSTRG.26052	8.14037724046638	6.64549052397907	7.86553076016491	6.77646225590619	7.38631667966017	6.79336819237014	6.77730843932356	6.26158308658679	4.82572775113275	7.23429289775236	5.85266905392149	6.76971461010297	4.984046980327	8.03920055455204	6.53948001990714	8.06352048213059	8.40349349113252	6.97621462134622	6.7008866549103	6.18782676898029	9.00318968442989	6.85290233385316	6.51573566689648	5.79664258375693
rna34670|gene=tmem8a	2.6370739408683	1.80640060069784	2.1264283252531	2.07040021163748	1.65569002242622	2.62421735132356	1.8640759975813	0.783281061775783	3.12584426761563	2.81043194666994	2.89541571654686	3.19869167056266	2.79932645491036	1.75436831768423	2.57946698544177	2.59187069063946	2.9560373404313	2.89739004314641	1.43342597818984	3.08100070269387	3.25448777734078	2.89271936132585	2.98315998738937	2.28162905519827
rna39740|gene=galk1	5.72935452316543	6.84485139059506	7.31569931448589	6.510258009801	5.63042721488215	5.67288752178739	6.95669045003936	5.94484499315577	5.69310633998391	4.87607138566969	4.68098470675175	4.24067118674369	7.14638717265079	6.33583021112461	6.41760565323983	6.66989564158339	5.21781434296906	5.23767762698746	5.29459256516605	5.63738173096749	5.11612194871286	5.0923169321779	5.14774261180149	5.03430871603559
rna39741|gene=llgl2	4.40540621928963	4.48081629680941	4.98674564190971	4.20744092444398	4.32558648937061	4.19967863322003	4.2339381410392	4.48694021113306	4.78386520736681	4.89983768493888	4.80182968212395	4.4763347608927	4.22086856525565	4.13062878868044	4.65381842370593	4.61345665989632	4.33868092047945	4.34516649379429	4.43658773272564	3.95614546559225	5.66734247602413	4.576993508663	4.69315044050536	4.46962118864501
rna20699|gene=LOC103470759	5.57159429726932	4.8178145572024	5.06142835318436	4.59711253413353	4.37751435848164	5.59288904886771	5.16263759570248	6.64736058371805	7.22438157002839	5.31375131561983	4.79941630265887	6.81709775434491	4.80229621989076	5.10867351996855	4.93830225829026	5.12346322792286	6.26256188534295	5.46568155156098	5.24068056470148	4.92694870274809	7.85941996517512	4.41084384126515	4.51758868933552	4.69281539378765
MSTRG.9691.1|gene=MSTRG.9691	35.9689569524213	38.9831609193185	35.2118144462317	38.669752379392	40.6988080286808	42.1387415287094	37.4952972638082	37.923666560426	39.3143076596335	37.3980202063105	42.2494235278657	38.4860505700925	36.4396394555172	36.4465780835628	36.3632743135638	36.6483574763978	41.9786861460748	39.285003334032	39.9332001037575	40.813040840194	33.3235516530954	37.6642825440277	37.076442135176	34.5920508648582
rna20696|gene=LOC103470760	43.6719674889093	41.1926893618052	40.2825932877701	41.1221557395434	42.0020715488157	41.3271220633194	42.7972054597426	41.8131931357504	41.249744315694	37.8110374076862	37.0841703421899	38.9349197131082	42.2408759819864	41.2934078363061	38.4574519096175	38.61892240478	42.2714825870052	40.0232562536758	37.7106384632485	43.1456460537653	44.8956091110707	38.2679944418525	38.9856488236905	40.2411258798704
rna20691|gene=LOC103470796	10.1164217852747	9.76522714636885	9.69244300990359	9.33875919215189	9.99532064161989	10.4634586850914	9.74103144076931	10.3494836849476	10.57706906241	9.68142471415184	5.97224701189377	9.45990834139758	9.71559718708186	9.06443999109777	8.94042696085479	9.45678606682431	10.3856967853362	9.49079392913402	10.1499132290512	8.96518088407294	11.049259045737	10.1545617615656	10.1167378683666	10.2345333820931
rna20692|gene=LOC103470760	2.47577324943506	2.12572150353939	3.20626137903095	3.55058517638116	2.08880960130777	2.9821345880253	3.21899645713544	2.18900155873835	2.28849519411144	3.09980637100399	2.04907142787162	1.75706712303253	2.37833510972995	2.31799037746572	3.78505296769225	2.18458660487686	2.24659193375767	3.26580573658433	2.62003970773527	1.2686435911764	3.74058304728116	2.99304296175239	3.71814323713096	1.99529414306668
MSTRG.21251.1|gene=MSTRG.21251	2.31038687265379	4.48563859630293	2.63937803099237	1.52543665123883	0.239618871715227	1.68340985920205	2.7654683334203	3.44227136670652	6.33540554768325	5.02004118294432	4.41005813391279	0.146508855608774	6.16881301501465	1.47684471494197	1.32179686280346	0.641811703603578	1.38824095244334	2.44121881510151	1.22773595868158	1.56650451417646	4.71932596319038	8.97427401234568	4.58498386069168	4.37152994918738
rna31532|gene=dnajc12	34.0822836098464	30.8579837070758	31.1869500356962	33.3453758217048	29.6561156973487	30.0909543707423	31.1650702455811	28.6925878697489	28.53421239596	28.6325895707509	28.6252909417252	24.0114729704918	30.564162782399	28.5739305097	37.7766304715051	32.6306023572714	27.6537363192574	30.1529143937614	29.1502959533202	31.6040067460194	26.1816657009788	27.8761515398738	23.2469982250536	28.9248759169666
rna31531|gene=sirt1	6.59305106197834	5.64657619903361	5.27004228799086	5.87068250576548	6.35924674277506	6.84085148075814	6.6473874343317	7.14921897058957	6.9163406393221	5.29964040955935	5.22029482217241	6.08239061194342	6.42922794344054	6.45165731443645	6.48902515909202	6.5705970399163	6.00871110849836	6.04578909826134	6.22845182990299	7.02009122137011	9.23184440998247	5.96364344783151	6.2889677278428	5.63798326187892
rna31530|gene=cacul1	1.95750055421141	2.30225698062855	1.39673684346403	1.20894877515902	1.70449606387494	2.07116193369977	1.99925387442363	2.39427134458227	1.37627007157169	1.03611081487626	1.41864566566313	2.03756476006753	1.70330142561015	1.72128134444601	2.05724371434924	1.9345101510818	1.97583846833147	2.31435769400112	2.1456307294659	1.5516857595961	2.28141518245223	1.2545174879809	1.26925617627061	1.84752258515918
rna31536|gene=LOC103477100	2.84412486090479	2.81640327485216	2.5044245265857	2.32351157307572	2.71610280397666	2.90029761940007	2.75956348661546	2.4358196784346	2.98698725157536	2.42924895142366	2.33417591037922	2.86534383067677	2.64601979130699	2.21949594153603	2.4949008760812	2.35645810766076	2.87518052646698	2.56761301820655	2.47374955117255	2.40020269673858	3.35922899728784	2.43783834759353	2.17369192418089	2.28947624701423
rna26229|gene=dpm2	23.3917376196364	17.0771838833497	19.9228897570297	16.0296951143246	16.6445978142112	15.4295536873922	19.429995534639	18.7589432921044	15.9004420913892	17.3545588673451	16.4017116662133	16.0783524370317	24.9176246267762	20.6416251219502	15.028456882741	17.8192032725644	15.273889124886	20.9620303013418	20.495377744507	19.3898767668011	20.3972615832841	16.7388946198193	19.5906201977963	16.0021640378469
rna31534|gene=nanp	1.97479573710086	2.02388649631906	2.4133019189751	2.3767542764001	2.61690894531933	1.96250607785125	2.21574483434935	2.28399957015454	2.70602855320115	2.29896861053192	2.16167019164019	2.1069235280191	2.96804282749174	1.87891460849272	2.78736824285624	1.87479893441754	2.29010896063757	2.52917334882307	1.9279504162078	2.26634100787725	2.62944376013745	1.75184717187289	1.67568232500518	2.4077766827787
MSTRG.12506.1|gene=MSTRG.12506	5.49252995804439	6.18287229560389	6.21640711363862	5.44916325463936	5.76458432015979	6.65524346362296	5.83808580759721	5.80510629029366	5.1016472337881	5.31272309883426	5.68823166474909	6.14078757044151	4.64069859900783	5.4652397537457	6.62196203774093	6.48933057908213	4.21898803853599	4.99425904717823	5.28790960326355	4.85885798739504	4.03928634588941	6.21201799675473	5.72733051923806	5.80349307095738
rna26225|gene=LOC108166782	56.8538867445632	55.4024345485103	60.0056340270834	51.2819521140263	52.2357845176334	53.0381834013581	47.1660849351316	37.384544398046	54.5378396046291	53.4634212959655	61.8929268353198	55.295974057625	63.7324268768265	62.8321928651089	48.7114471219936	33.2689311429294	50.5592064215411	61.8538087672791	48.6794914061889	60.7746797565467	59.8106844077317	69.1674811108985	57.2260939392079	58.022849518456
rna31538|gene=opn3	7.48898706231387	9.95619467976411	11.5427526441469	11.1949000458953	9.00972474726196	11.7709472847365	11.4823274808057	10.7336520639464	11.1067336602061	9.84561143530939	9.81314448577536	8.9145295864017	10.5769194855078	9.60318918336327	8.47305748391507	9.44015285633132	10.1798696485433	8.51324474375236	9.79322108029908	9.74771173274739	8.76365119511079	10.151593271466	13.4777900093932	12.5985030961345
MSTRG.22671.2|gene=MSTRG.22671	3.26332273945316	3.76004557070506	3.78826060341286	2.51685761703572	3.11427446274954	3.30594352392573	2.97496328183204	4.1368917495814	2.7010447753391	3.37021524205204	4.37507160912154	3.53737387219355	1.94709902589786	2.83762036118523	2.83900890955421	2.7995426089475	2.82306101706009	2.82077389635243	3.37709541016997	2.63360124857711	2.29806804779914	3.02237592155867	2.93849691536698	2.79135066181793
rna26222|gene=tbc1d13	2.12641765085698	2.85841964266402	2.88947215091743	0.118904933412762	2.41944535763283	2.68218796304696	2.07858443470271	3.14658638684973	3.22838618848198	2.42726589105515	2.95091122832262	3.40663205634721	1.8686573539936	0.614888949258398	2.82668750274781	2.13253785088144	1.80037731152318	3.16396598438276	3.31887451822161	1.90318677642171	3.65510371702161	1.07388590581054	2.96522585690411	1.5032997953862
rna26220|gene=thnsl2	1.49857020773321	1.75550559433615	2.12890887042226	2.24366175940815	2.34416474484772	2.30506525967823	3.61014625813239	2.59505515294381	1.55889642158581	1.82341108386966	1.61031681997976	1.55825707496497	2.71808893579951	2.8731153816464	1.42187306159325	2.38383205570577	1.46592444451108	2.37025798323792	2.98666266641167	2.20963838088522	2.07749451646696	2.44298338197082	2.29143137015911	1.44944377805186
MSTRG.18881.1|gene=MSTRG.18881	8.9547055244266	9.21476582694771	7.23928850469204	9.04647194649796	9.36980587967734	8.53745711498941	7.92772353262097	9.0700367826665	9.87031905094899	9.5355037470306	10.2654585895093	8.56763591292115	8.53396422029568	8.45682221218511	8.17451684086412	8.81356187612912	7.48252467464468	9.58651414500615	7.95547985334692	10.6682106763154	8.49076725412276	6.74407815527121	8.56278596870216	10.0992021356741
rna39297|gene=LOC103481853	4.65747118741908	7.50788867474307	4.05309007387789	3.19531069730459	8.7240427964007	3.28452155933009	2.14571331473024	7.41568010316839	4.68467023540128	4.4721083893195	6.02286248253278	4.73393026722979	1.45709422246124	0.977792318921726	3.6286588044579	4.05235807028777	4.33204705711483	3.12279372224758	3.14268538899862	4.39826171591608	3.3022873899564	4.49928792721629	1.00965770737531	4.88032977817474
rna39295|gene=LOC103481853	10.8254803828768	8.12447275013435	11.3559462874279	11.9175204852761	7.55458343843731	14.6786621553806	13.2300405410545	9.15614111410709	14.1564255016763	13.0253316852656	6.85261559725216	13.723240365093	13.3760505935882	13.3444394142883	10.7465944980134	10.6163673167621	13.1795677249354	16.2768372784886	12.9538883734156	12.6944904854178	16.4538114940901	12.8392910970387	17.9379270332012	13.5279770027179
MSTRG.21725.1|gene=MSTRG.21725	2.88516419013792	2.55570492351775	3.45841756236239	2.36035863652716	2.96497467203229	2.47436492128216	3.09252539904307	2.44169615174372	2.40694236254025	2.9553314511995	2.15431781404667	2.59476801996558	2.23442338445849	2.38713926032312	2.55532567431018	2.58202823460085	3.21978432736721	3.10026045949482	2.80176790779785	2.02414126796985	1.94737897176831	2.3686830905657	3.0316931298572	2.68686471056104
rna1729|gene=LOC103468369	2.25200052484073	2.32737702988275	2.38096811105543	1.9518619331843	2.4986522976731	2.19684630533631	2.58989037504294	2.14497106705241	2.19422446304702	2.1499573823074	1.91935588513375	2.30693299658226	2.43442919378395	2.10998369203337	2.30202133770262	2.21753123306816	2.12124681375796	2.39262184841349	2.17271382123645	2.58688354301335	2.15937811991016	2.34070853640067	2.36052371791649	2.35206612799893
rna1720|gene=LOC103468417	6.97561074035867	7.43295444967966	5.62679969412344	8.33129345244308	6.85776444581926	7.5387390290486	7.32354358774438	6.74439805154122	7.70162455445864	6.62858028581988	7.64074988235092	7.49908193844417	7.15046365120342	7.61079996643659	6.62241230802492	6.47195913994053	6.5043652932149	6.51014690377697	6.88062595471592	7.20476650373893	5.31501285550081	6.57519828608083	6.89302461343232	5.78800611665136
rna1721|gene=LOC103468424	9.10138179757764	8.47650536290306	8.06558049412422	8.58461688769219	7.69338890983888	7.9730997028925	8.50480447240606	8.05000847031559	7.51753779208661	7.57197094717603	7.68811811682288	6.90870015429955	7.8132806235005	8.66247384576895	8.26411069085289	8.93704162366697	7.78004091512091	8.78945590021015	7.93791825769834	8.40271958074767	6.51025142427836	8.11037674054023	7.20178565494752	8.19093210003398
MSTRG.18251.3|gene=MSTRG.18251	9.32964958444653	11.2342280910114	10.1935356737303	10.0225758774018	10.0319927553546	11.0390457630033	11.2226762185709	11.1754610008062	9.36393493575112	10.0627577227844	11.4103151507447	11.1320048849995	9.39102172317973	9.10443900298298	10.8710180655736	10.1992490954771	10.4463118732009	10.3403758647163	9.93426568658895	9.84707337682201	8.03736247033925	9.8591443696794	11.0541058738699	10.4816792131446
rna39299|gene=LOC103481859	17.1199926829535	17.0771111401153	17.9320742088475	17.3704660308128	18.0677086187166	17.9941552694565	16.0605175311338	16.6925699226476	18.0710600779383	17.6254904293623	18.0513754568008	18.2461415055755	18.4353002564466	17.8359359682183	18.702813321982	19.0044454710507	17.9396276771287	19.0377282032036	17.312873517457	17.2961677806089	15.4905633577581	17.8249946512812	18.7692113690322	18.7570917275364
rna40059|gene=rnpc3	1.67401762124462	2.27428321652523	0	0	0	4.60116730012149	0	2.63682029480233	0	0	0	0	0.470860038690622	2.39717650354767	0.244254302531996	0	0.389564438577402	0	2.8756110897865	3.66985016244068	0	0	0	0
MSTRG.9209.1|gene=MSTRG.9209	0.962562747255901	0.848133609765365	1.8266359162397	0.200176987374142	1.83700908603251	3.63421217447917	0.5451974097511	0.854157680013807	0.747536854483236	1.14581680501666	1.11682806268194	1.27295729968672	1.01576469503978	0.632202772134287	3.47785266497776	0.638048472301323	1.1660315396353	1.25766393464667	1.54622112087196	2.05787018926926	0.190058279390278	0.702987301450544	1.37286486606342	2.77015193715424
rna26596|gene=brip1	2.31135533082323	2.26709628779706	2.09973783549867	2.36317068835088	2.03927653151527	2.30516127198732	2.20399624963185	2.47543511365708	2.8637842514943	2.31147809857089	2.16267929790147	2.3750857581561	2.56918285859879	2.16746971898352	1.96971510158834	2.02797461315544	1.86683732665738	2.20083434430089	2.10862500728708	2.46052659282126	2.52219495841406	2.11251282727909	2.61682302020019	2.65457949432144
rna40052|gene=olfm3	13.4728195258967	11.3104716493067	13.6573738857465	16.4320463638532	11.8888315185195	13.8000207657966	14.9125062676934	13.9596026689971	12.5480219890095	10.8581034777902	10.6709275108122	11.5020752685215	15.7419502033937	15.8236104369007	13.4587015826533	15.4338028805106	12.3175418990319	14.7186576726935	12.0259087747565	13.8692927851181	15.018461884733	12.6434459603835	13.2529158443755	12.3070200916151
rna26599|gene=ppm1d	1.25793153686513	0.59791978309852	1.44157158804253	1.56272636995065	2.8804308661703	3.88847144172237	0.714133765835347	2.962372184202	2.39650802154581	3.01611806087319	1.66479340143429	2.40294882446373	2.81522731423542	2.71820516368405	2.21506418147568	1.84624874675376	3.52121499613865	2.1932294440098	1.48752868738497	1.22014995530481	1.37210841035648	2.45788785923729	2.0733655753016	0.345910188734229
MSTRG.24860.1|gene=MSTRG.24860	0	0	0	0.58572257961813	0.171785901104303	0.144253761688616	0.641028875973426	0.692756055334612	0.150307486795941	0.343469694468656	0	0.680276285607824	0.170481446624344	0.208959820373655	0.382256021013791	0	0.16328071076397	0.0697783517486102	0.324836061639685	0.39967403872862	0	0.368583265764599	0.857962358522326	0.374677456867403
MSTRG.12080.1|gene=MSTRG.12080	9.23665031374484	10.1510364842544	10.100192367518	9.45639997813919	9.02951225917995	10.1071138548721	8.40903579900141	10.7461756403833	8.93034501942495	10.012883180147	8.0901175910975	8.80236805554115	8.60374197081175	8.16919433219521	8.08518991809894	10.7538111740963	10.8085450285209	10.2745645026603	10.1524185379241	9.7022175270293	8.59195065893727	8.9183388401113	8.04031751901445	9.66906093200388
MSTRG.292.1|gene=MSTRG.292	3.65303578769439	3.71783567386669	4.10620000218339	3.55962110507247	4.36588828970996	3.89414295262605	3.72577642448199	3.63111847355483	3.16920737886299	3.87956321804567	3.93803115865817	3.69802364465328	4.24050822309793	3.70960767373175	3.66141313422653	3.60391022189495	3.79583191509626	3.5861280378289	3.4366192814787	3.57286126010809	4.1232096907078	3.84522096025912	3.59450941304874	3.69873227375211
MSTRG.5699.7|gene=MSTRG.5699	9.0646928825648	11.2697392530807	10.1233135063371	8.67753309070419	9.25285944458162	9.91730733457119	9.55526577729145	10.2753700484711	9.26422852789311	10.1117455159049	10.8271297336775	10.420555391229	8.43833402798018	8.65763477279991	8.0730960032157	8.47378288474524	9.0350691736246	8.44169031447183	9.91753737851431	8.49999567610826	8.51531468128307	10.521083187889	8.97564694462063	9.39641565831224
rna5790|gene=LOC103462145	61.6596045544624	59.455022745168	65.3800123477027	57.8870019458807	62.8079468785483	53.2347845649119	69.9439171170291	55.843250004264	60.8144668746263	64.7940469911502	68.721609988385	60.1941048689068	67.0180838738368	67.1895868558243	69.67718637952	65.0745954337171	63.4420062022554	55.0816450521725	57.3168174116328	63.123936915221	69.1646868911577	53.9846788455692	62.8951236107925	64.4548028194198
rna41905|gene=abcd4	2.72231224856134	1.70706356060042	1.89289563749604	2.67485333110955	1.3929081489908	1.37889100269156	2.52166934977161	2.26167779911363	1.80926555094379	1.67722007695829	2.26022289000725	2.52016169120525	1.62844726397817	2.78707368477749	2.32172153190653	4.85067160121586	2.14700882998938	1.5394077547278	3.1981522510286	1.92760467786534	2.50750925415618	3.36029309823396	2.2783752910942	1.60118438705688
rna41904|gene=abcd4	2.38132318229018	2.82681906413943	3.16247212781861	2.66006489068636	3.84899640236231	3.88306263930097	2.30765694303556	2.56165779795358	2.10343550321387	3.055241656308	2.29609468069757	2.15881534420816	2.73792347884112	2.37678659902959	1.96934018566681	1.70815148880442	2.55696475527334	3.44029904767768	2.30559637416571	2.07517095853194	1.37256825571046	1.20456563428018	1.75173501603622	1.95047434051243
rna41906|gene=LOC103457586	8.65421337928572	8.66176856228117	8.29950160356166	7.9920528325616	8.77773244323062	9.70498887474547	8.16153917975422	8.7041775714345	9.47836751366685	9.34084573461601	7.95144934949065	9.66224967217387	8.49411546390337	8.76282124087576	9.7453622588838	9.10666256565665	9.68664593973479	9.76177402204944	9.1878792292135	9.3837076506383	8.59827592771753	9.61336254051033	8.85146431512995	9.92245161385005
MSTRG.9215.4|gene=MSTRG.9215	24.8008801221037	24.3100143862945	25.0217011317427	26.0030971769085	31.6312358069	32.7557619653357	27.4233686774105	22.4572115132005	30.7142303923816	27.4253399177219	28.2404223459409	27.6201891658771	29.3400046264714	24.7597314699599	30.6901190387542	25.2448418798094	33.1890149108629	29.1294148393755	23.2641174983461	24.509309209558	31.4913937711575	24.1364130921391	26.8766333869398	31.2338447000565
rna41903|gene=LOC103457587	4.54935109951891	5.14027914673487	5.01073352823202	4.71931940426259	5.52722313000484	4.84927155136039	5.42818761728893	4.62973403275481	5.98433620563401	5.61884004369592	5.11292929958614	4.97763160638464	5.95846868813174	5.49274577112108	5.14769541436703	5.84865619796497	5.17840609877371	4.84571062315312	5.45392623454937	4.70430301363761	6.3624278017288	5.77910477543249	5.21494539976534	6.10201006586533
MSTRG.18017.1|gene=MSTRG.18017	5.10734008474718	5.12631642382286	4.04631111443141	3.14436773508557	5.06405197078214	4.1842964889515	4.4520051323476	4.89360773057003	4.74732814305032	4.06612363845876	5.07867163985672	3.88374925681304	4.23255966322928	4.22090545098419	3.74606973886321	2.59916831782067	4.40247188982196	4.48880217145721	4.41689694198868	3.91796027620409	2.91268824793922	3.88356855714505	4.4442851627972	4.34073499755
rna27170|gene=ppp1r37	15.717808313255	16.0419370768591	15.8566708256834	17.1862856919736	16.7431835523305	16.5405234714887	16.7096326982647	16.1932012317083	17.2121609495546	15.7472577046142	15.6028508996569	17.2956056722405	16.3320610559725	16.8237817502863	16.3227863459166	16.745169304947	16.8208315136748	16.9212303144029	16.1812815117036	16.2853616546883	17.4504355947351	16.5372705773044	16.3604652222735	16.2764925379757
rna27172|gene=mrpl28	16.1349814847666	16.3007868739981	15.769387255555	18.2821026804732	16.2934942205582	15.1761449600315	17.3458276301543	17.7578783825059	17.1834688743646	16.0235253836426	15.9410658417309	15.1149775204893	17.7990431158904	17.6644076501611	16.3320018955755	16.8087824535945	16.8700316644671	16.313745091451	17.2793428489112	18.5908123277751	17.1029670138476	17.6615991230836	16.4771390447553	16.5277550903218
rna27173|gene=relb	2.77458695901012	2.11217180787587	2.63559671066724	2.66062862000031	3.1451645141786	3.65805719437949	3.19023094923835	3.09910435339575	2.92585437960816	2.87575293161352	3.32424048701259	3.4378578064084	2.73197499768238	3.28115153686283	3.24024103611868	3.38867733175868	3.39970674066989	3.50325566383818	3.57442220104005	3.37542131316356	3.3445969402707	3.02647372223182	3.69277734271339	3.52242301128693
MSTRG.22791.1|gene=MSTRG.22791	1.72784068849741	2.00923935778604	1.84775419044304	1.45093324101051	2.08313747599654	1.98034945279149	1.83128482169198	2.42037594676436	1.80776966037515	1.96832187827468	2.00827619482724	2.12904073086442	1.53117713388789	1.59118106731636	1.46602636414086	1.5292278347718	2.03741429334753	1.65721427639588	2.26175968322948	1.79709366844481	1.52412495232506	1.93605066996065	1.54176099631704	1.84088359498761
rna27175|gene=clptm1	29.5125212616253	30.144820135153	27.6667475797822	31.255987959198	30.4196862624559	31.9334349140825	30.3958199938881	29.8385918606539	30.6596954236041	29.3197129656117	28.3760498901343	30.3561887755195	32.3794213343982	32.0750248319384	31.5355720784148	29.6584022253403	29.7813399756583	32.5176854601058	28.7264296681234	29.515693428181	30.3846182884605	30.0738501028613	29.2688354922987	29.8070170981746
rna27176|gene=tbcb	32.4700461332973	34.2778696941416	31.922501345726	32.9509505810134	28.3415310986446	29.5395086758478	35.5411993173373	31.3863776013791	31.0060330987996	32.7822772442269	31.0804188070566	28.5343089329545	35.3421758552603	32.3179072038977	35.1217481891232	32.5229904591613	28.5789246154495	31.5344326193184	30.3072043814413	32.8129525382284	26.3267590814375	30.5545833170183	28.114563531009	27.6302330067546
MSTRG.4282.2|gene=MSTRG.4282	4.1077708663255	4.07759402590862	4.1413686634131	4.67210982902667	3.58595398529379	4.03800157408138	3.54536101612987	4.15479850396029	3.5657204855741	4.52764184461056	4.83437718371299	4.15170025577748	4.40638644758261	4.15373249742592	4.02881386105925	4.36989286041698	4.00478539481005	3.57749081163284	4.53117789026174	3.57247344992055	3.4153121808534	4.06295246861713	3.97710555497162	3.84385108596958
rna23221|gene=rbm48	6.03909741493747	5.81547751752312	5.29538434896022	5.23069087944433	4.85678339367365	4.55084449467003	4.84824544427956	5.14554698670761	4.98632708711569	4.63797586491536	5.11048712480554	5.78156831933578	5.47439996121316	6.37422687770158	5.37140337330492	6.43618385206002	5.81899426363048	4.89760458179045	5.3537868897823	4.4342806226806	5.46194401594092	5.27714781231761	5.39677055273995	5.84900449746873
MSTRG.21025.1|gene=MSTRG.21025	3.17441759820033	5.21111317220894	3.8213086490797	2.90153747300947	3.08530972737675	5.84153691182759	2.68010523836272	4.43586932081774	5.25898431321925	4.36519427475723	4.77516080405051	5.06716496884291	3.20362860219554	3.57601803103654	4.33893397795327	3.24685608612851	3.24815476184617	3.74751612112559	4.92496996802246	3.61853725206484	2.00414864027667	4.65484838105485	4.40831782769468	5.29912591774353
MSTRG.2116.1|gene=MSTRG.2116	2.55025640089049	2.86071561244416	2.60843876991095	2.09562720463468	2.89198904177569	2.17406746456436	2.71471632662336	3.0551766393334	2.52926983873106	2.55245788588536	2.39363057692841	2.75236206227022	1.96825305965617	2.62435097600118	2.47732785125736	2.04700123811289	2.62653689986622	1.96181956997344	2.39286632176337	1.7042639231931	2.65991722812919	2.69775419936737	2.75549042056155	2.98230462213539
MSTRG.12308.1|gene=MSTRG.12308	1.68116617616713	2.13913559644365	1.89376778175962	1.448585943481	2.32546096455639	2.57120693516606	0.896484182573312	1.90017915074567	3.02497053315634	1.6610604243916	1.92119224662559	1.8472258818139	1.06683129634203	1.01185457177562	2.0842856315142	2.93090393823815	1.70147644987574	1.7554429139131	1.30838864113121	2.26255923136577	1.30658286189751	1.63403498786116	1.97431937982951	1.34934354188589
rna30378|gene=cep170	1.23658505950585	1.73750243334712	1.27101064956766	2.63685763324109	2.41517013441505	1.94806823691221	1.40521540597666	2.20562297521621	2.82377106349325	2.5912806791071	1.47081250987186	2.03592561995573	2.0541410813782	1.8377319389284	1.15260184925222	1.87390558375566	1.81182699499213	2.3878445745882	1.68141934022629	1.90922439070993	3.08860025667269	2.52148294176166	2.32024174996617	2.41859177125034
rna38163|gene=LOC103481179	2.11085618623618	1.60770758630221	1.46796965441189	2.02402388792954	2.8344108457917	1.74503652652129	1.30644539859494	1.5310875377513	1.85191152101093	1.10972903361653	1.66536742593545	1.68220314464433	2.20651228681416	1.47260307573896	2.84290880540183	2.43172403205621	1.72276826027728	2.53249813471724	1.47963249518553	1.63281389067442	1.99310608060801	1.30453417654685	2.43905754618155	1.79986059831293
rna38162|gene=LOC103481178	2.78839794975458	1.82738158989545	2.23676104321388	1.69492961248759	2.1754450302584	1.6741730424163	2.88575577720271	2.18257009150503	1.93144074046809	1.43211521004498	1.88685373179155	2.04728531855055	2.09542799274816	2.45649486849961	1.32895276229273	1.94488395031387	2.09668384648962	2.44182927241961	2.17780214400281	2.09950886033161	2.25015541792294	2.12022524104769	2.6997258590907	2.69147987798316
rna30370|gene=lyrm7	6.88282960500528	3.78965578267569	4.21166884885732	4.20518775110452	4.53560134928852	3.68307476651786	3.84819862353716	4.0410769894519	3.47245019000524	4.11712441645516	7.21217791767416	3.85489895177767	3.99477977238562	6.61706097849908	3.44211582903414	5.74444571461208	4.81468762509142	6.22055073727921	4.82429794514384	4.20077818483534	5.38334201017297	3.04170656213504	4.35432024062083	4.39320301184559
rna30371|gene=hint1	80.5335910422992	74.1429746944627	76.4214763098606	84.3947904762672	75.7161432010867	77.2452550094781	73.7968824172047	72.5424505878225	79.4754883393312	77.5459986881352	81.0559140158934	71.3711802862973	93.1696982266698	88.8996062125323	88.3735832668948	74.7099995919524	72.9573852265363	78.706753067543	78.7010272459955	81.3645424363684	81.1303065840802	77.2977482644646	81.6904559300385	77.5879350200683
MSTRG.20616.3|gene=MSTRG.20616	2.94354857119387	1.52878542208271	1.67658518452241	1.06168050019852	1.59734531956437	1.61613276751521	2.10280715861809	1.88559507773932	2.14214225395703	1.37730152794186	1.22686078906473	1.36624023363702	1.03928403516506	2.00309083532834	2.36990811162277	2.57818959436256	1.65005204770127	1.34462618207775	1.8824160817422	1.90712662430772	1.53380773200222	2.11868831799268	2.95722910589432	2.33549870394217
rna3765|gene=clg2h2orf49	3.5286817627297	3.19003459028408	2.75989854113657	3.5096895007771	3.60981207123897	2.41037284065463	2.74080522684141	2.36027938104511	3.36009862282342	3.1791182894456	2.7379856910049	3.0460685332446	3.13067849717206	3.74090852574806	3.57067113077165	3.76685507966011	2.92098134085296	3.51047132284723	2.82603230057739	3.14459725358835	3.98229330798074	3.2486962853428	3.71284902513207	3.31054914617564
rna3762|gene=mfsd9	1.60418806242023	1.82611733812302	1.805436874757	1.38992133234211	1.63681829270966	1.87576289846975	1.3687863459648	2.4086922957261	1.07160580854417	2.24997134363171	0.872472902498564	1.33896646869502	1.24641863800137	1.59038401506057	1.61511324774816	1.60002909186659	1.65225675309058	1.92803930012294	1.88408833566383	1.384749605994	1.75697242154373	1.77914282629325	1.55762777928852	1.70395298647457
rna3760|gene=inpp4a	14.0979304298956	15.2706147897205	14.9359988270197	14.5822843056638	15.3903266306533	14.8127894804802	14.4521286094917	14.3703691006663	15.3156420696791	14.8526432435991	15.1196961552773	14.4972395396202	14.3236001126212	14.9737726881235	15.159423548571	15.2994584082396	13.8767219003653	14.6051285457642	14.9957224702121	15.0678829008876	14.7870291952005	15.1794405892035	14.8217064377112	15.7222979202603
rna3768|gene=nck2	2.40163511120889	2.27242722005207	2.19140811217778	2.40443503166844	2.10580698141019	2.53059243596671	2.74807937908242	2.47696326663827	2.08077424429802	2.10384015300974	2.23583133033904	2.18729225784969	2.55822371715075	2.34178227091944	2.40733017369878	2.0539381666493	2.54706225020003	2.13901404927595	2.26558951724943	2.48838263198643	2.09613315171938	2.17704633831608	2.401182879324	2.42150830393087
rna1897|gene=ttbk1	10.4800738970842	8.32173990543018	9.29133610102555	9.29656340689078	10.3644501411165	10.4098688620624	9.63541501969172	9.28690845670184	10.2722632615793	9.24232155230133	7.99148098014013	8.22915740379159	8.63649717253353	10.3964730238553	9.53764132981536	11.3968654588061	10.3462543874098	10.2375605255016	8.80808440035232	9.42329230071732	11.5290847971097	8.48405885849342	9.81786198318651	11.2518070755636
rna1894|gene=pex6	5.51423269081084	5.08774377085183	6.32279474014599	5.46569867261836	4.88380818822083	5.72537019787177	6.13764982367922	5.32804056989314	5.57561482403456	5.38044009923264	4.796813218199	6.00728348017123	5.61077459779879	5.17247299952897	5.45680589115472	5.31974720832217	5.14928545298526	5.59075430505737	5.2505647276706	5.26583101263985	6.82075027742046	4.88727164571069	6.15489695478623	6.71643241932496
rna1895|gene=ttbk1	10.9265294861246	9.62344750365987	7.43145810843675	9.02543427256702	8.84439831339705	10.910803702813	8.26840973313154	12.1723521268872	12.1156170183335	8.29436142051983	10.1895282324279	12.2981509884509	9.59585114141084	9.0669960805433	11.241763657272	7.75084121544036	10.868759681194	12.2615129020262	10.0463265420797	13.5868022190736	13.4355098668686	10.9172137295468	11.9394847008101	9.49871405320425
rna1893|gene=LOC103469655	0.650147756327396	1.72548023133515	1.16760985624375	0.334037444344862	2.11386859460639	1.00405371720484	2.04574725098504	0.752053648697545	0.848467907422579	0.12149788137205	0.171092305663485	1.35719135526128	1.65071871599804	0.721471983080459	0.271228053402255	0.289788066745873	0.708134555487461	0.306489410866039	1.98247163178461	1.0352107885246	0.61699942153379	1.94566469387552	0.00961412419677163	1.70685239850637
MSTRG.22785.3|gene=MSTRG.22785	1.78527595250927	1.74287173303703	1.93413944655466	1.28919955301407	1.72788820862736	1.35879084521479	1.09417216876145	1.67788150655485	1.58709722273619	1.68184028467072	1.29323798440776	1.37445555614014	1.53120231715088	1.48004731174999	1.92303027753477	1.88875045283228	1.23292218822599	1.07473099869807	0.801369084369155	1.42155702849739	1.89661636024594	1.77437554315492	1.23678147427641	1.49759875993984
rna1898|gene=ttbk1	0.000251568783765534	3.12736169745658	2.85928176444199	2.94106897950685	4.31389590597977	0.728957267156317	4.18604368439155	1.54559341893104	7.07118702286533e-05	3.57264404254769	0.000186920993824162	0	4.78809946575481	0.787434962743651	0	0.255935006055974	0	0	4.161095075143	0	0	1.50555115248592	0.247892833421569	0
rna6044|gene=pcnp	34.950681635497	30.5557051470942	32.9580236476399	29.3438529572048	31.1780877922396	32.293603194267	32.692278368883	27.8352198364518	30.4791907813773	33.3996539612508	35.4081566916821	30.8093481367973	36.4728974687576	34.7187924867599	39.6887191841509	32.7130301068933	32.9774988081612	32.1860336864985	27.2065570167323	31.5560082387839	25.4141430095642	28.8494537159908	29.3558306409684	29.4567410399437
rna6045|gene=pcnp	9.22353742076329	12.2706204045553	11.9385265603408	12.2546360659554	11.6104973660358	11.6374520984698	10.4954289682513	12.0002922716014	11.5572983920585	11.9955003127202	12.1667492945548	10.8994217091023	8.89703820309382	11.648498288352	9.56599954912504	11.0359030500208	9.77529971404267	10.5169016757786	13.9555164046648	11.6651609451749	10.6918152894295	15.088098093256	10.8297529503216	11.3656925630555
rna6046|gene=pcnp	2.23048206345956	2.2392282207793	1.330834638469	2.19384295095453	2.41864438179487	1.88145488499502	1.61212291269091	1.86117207824052	2.16304623203948	2.40531257486293	1.62116841212701	2.07673952066309	3.33512076501596	4.21212859182726	3.9641081119616	4.7302875493296	3.1920085655997	1.52519449540317	3.883712269415	2.13790803358236	2.01824208337064	3.1144939279252	2.15171648559221	2.37927026122723
rna6047|gene=stk16	17.5352190242105	17.7760515371471	16.1723662458157	17.9549757267575	15.7921842700837	18.2402529582285	16.2093801532108	17.1980239739865	16.2800211951133	17.8848986398028	16.6898335745707	16.7400070332967	16.8897791423844	18.2540500430635	21.019673259395	19.0135228649485	16.9801842891732	17.2870250815146	16.8493643578144	18.9584025985664	12.2416843838203	15.5290713567179	17.1536333917893	17.9451472664458
rna21969|gene=LOC103471346	2.06250673477471	3.06431670863852	3.27084409411424	3.39295640136058	2.61463425535522	2.94535455730195	2.6114015913853	4.07146739381961	2.47115217062292	2.54043653760353	2.3443219050376	2.8894662636711	2.60249071745185	3.19656359545859	2.88992489124545	3.28209585786372	2.21865665048074	2.45380686192162	2.97171386849611	2.76604162309488	2.88285744219622	2.84389877922762	3.23999249831154	2.76946699575149
MSTRG.18866.3|gene=MSTRG.18866	10.478293742837	11.5527139495729	9.81038185870849	7.70256295887883	10.4145401300342	10.2346089253588	8.54729369481109	9.88668354602503	9.28146127205907	9.41932703330311	10.7667109698669	10.489095645096	8.2771916219989	8.76970731051607	8.15784456793539	8.17396209766946	9.99016754129901	9.72916456217389	9.98151941044907	9.70405208645977	7.77797397838021	10.3877273529469	7.53420326616244	8.15514507894288
rna3490|gene=cacnb4	5.33838054426471	4.431780496192	1.14470483365756	4.29261438357841	4.20536011551731	4.53035870860154	5.22374174994653	5.30699790883439	5.5445664674797	3.64610325290289	4.98860046128765	6.98123148306977	4.18724635553157	6.29987786407587	6.13557259922926	4.34496891079935	4.52600972684205	4.57487696000109	4.69989692822621	5.11550927920408	4.93563074434315	4.66619594383651	6.47246336818572	4.9746334837665
rna3491|gene=cacnb4	16.4518237293031	18.4493973818811	19.0160140649591	18.1986113978074	17.2105393871986	19.2274029427737	16.0494045362376	17.7559718037688	18.6390136092447	19.7775598617371	17.9260195373759	15.9062459856218	18.1612763595828	15.0012690913357	18.0336700635427	18.3229624027163	17.2792917913116	15.7715330351022	18.4388069136059	15.2288077531435	16.9282931305665	18.4035677281675	16.4903642178847	18.1837206163866
rna3492|gene=stam2	6.80541025894028	6.90815897605246	6.6634847407013	7.20443023457003	6.95222644320632	6.03602966600023	6.71667339195084	6.83422637961737	6.86727333482624	6.65494480743306	6.32070695508001	6.66738947966749	7.35505783464429	6.0657076788693	5.98460716973271	7.28533005252532	6.63938857119322	7.46733995703782	6.18037320480278	6.73405407234462	6.94525417708331	7.1755241929168	6.92362782494942	6.70370511472308
rna3493|gene=hacd2	11.8776484734113	11.9964918016074	14.4989152633383	14.062986458152	12.276563920591	12.7606455999909	12.3346931683617	11.3181151501313	12.6649547150517	12.4187491936634	11.895033158668	11.9436427057052	13.9532193373118	12.6112160047657	13.0320539835856	12.4201684600643	12.8635190823861	13.2561079761745	10.8228321686583	11.0629889914724	13.2730224705209	12.4346117058462	12.1122909203847	12.1206912625953
rna3494|gene=LOC108166079	8.07668318203397	7.51888938586241	8.8833579093268	8.39006182970419	10.0372261070104	6.15767317770054	10.6496440300118	8.70128011991058	7.73013648337341	5.22624648544386	3.97857740032264	7.16914534190061	6.07883853113871	6.80174546663028	7.95581753165726	3.89561128371977	7.04250779173355	7.79468161221295	10.2718531228724	8.09257434674771	6.2562593916966	7.40704716285987	7.65920223369069	3.29421039697447
MSTRG.18485.1|gene=MSTRG.18485	16.938132376835	23.5666685792776	19.9553314899686	20.7275559481832	19.8002135465827	16.7580466073065	18.8096717065627	20.9249895445671	19.3522530639045	20.6799659385151	21.8339526605952	16.6633301007273	16.3016057126343	15.7705766393524	20.4728630713722	17.5719496914745	17.9624366467031	16.3874124985536	20.9437199395491	19.8039995293119	20.6141535961444	20.3989708791282	16.5445196070648	17.5045143535007
MSTRG.7408.2|gene=MSTRG.7408	7.00907403884736	7.36904080329817	6.62459747713823	6.86136992622129	6.97007791616448	6.69317579295461	7.31233134748455	7.13382370387557	7.07861556120809	7.67442757437686	8.07620258160984	7.45833868832424	6.52982054316923	6.34762261854578	7.53917706255646	6.34422784460809	7.72956884425875	7.05909319975703	7.78722771262775	8.5297621768475	6.8233508620976	7.38175807240968	7.61444775097678	7.61140297301856
rna3499|gene=sec22a	2.74646732539987	2.69378934447854	3.19814357760975	3.45954974359183	3.10433869477746	2.97055746475033	2.91542222895925	2.93772867360979	2.54478289557509	2.97747915167188	3.03967383737263	3.01819138220794	2.91568909545641	3.96990713881799	3.2270464500872	3.66658339373351	3.04533467610484	3.46146170790679	2.41665856302283	2.5945849547111	2.48490835090725	2.95890922915423	3.5669002669731	2.38126003760455
MSTRG.9061.4|gene=MSTRG.9061	5.48652814394623	6.63554412541936	6.39981382430548	5.62733532874106	5.70308033677881	5.49231736224303	5.40120390371465	6.33168805792026	5.60663569220188	5.64957156817018	6.24321987423016	5.39344186894833	4.8577115908494	5.25030730864044	5.0087279449192	5.13685097766133	5.31442638584932	5.2158687104751	5.55846947060097	5.32723626440456	5.03986252332667	5.87850917570086	5.80859032169758	5.61292941364515
MSTRG.1887.2|gene=MSTRG.1887	41.3431287586246	22.7810774200319	31.4451554590925	34.1694921784564	27.779536631415	33.8939771951104	25.0075468294599	20.8107811488472	30.9648614155279	22.1552393300846	38.0404285902408	31.5035206970019	29.0098689914948	31.1152689463766	30.4664954504084	32.3084405321326	26.9144608324158	30.5573348337401	28.6981371919906	22.1764564561708	38.1728241535563	31.7818813044567	32.0300363900979	26.3617029959455
rna20337|gene=tgoln2	7.11241115350186	5.88568866653492	7.67113824079816	6.02727101636385	6.18158208304143	5.23816157099197	6.60222653240801	6.20491660490688	6.20310841202515	6.20455242386868	7.27597539943845	7.28412769527758	7.30712571591856	7.46860653434973	8.1401007023574	5.9403008811144	6.63871759044423	6.27762323470588	6.3831545903082	6.5359677355421	5.49523767766785	6.93292424589889	6.9035992939497	5.81847034845895
rna20336|gene=LOC108166571	5.5901307289392	4.49340693423706	4.73151032819089	3.13412283672064	5.07056971356358	4.384362981795	5.18892279534531	4.51771683948982	3.69716308386394	3.46781325980312	4.64224412354412	4.33070472988799	5.34657054404519	5.29940361166046	4.27567664233301	3.44884955439483	4.48547821482876	5.44246178218141	4.59430767273527	5.1435169276592	2.72433346848049	3.00041642780742	3.50569414750838	3.50812548198659
MSTRG.15504.1|gene=MSTRG.15504	9.31197732847289	9.79295357259934	10.0313883897884	9.47676083478745	9.0936794234015	9.90677451374656	9.92685397678152	11.0745357805179	10.1789199109618	9.12735478233389	9.31741928441081	9.40684031455694	9.13297861018096	9.85403136861029	9.38351906719191	10.1322861643422	9.38859433522055	8.1304969878046	10.6712455123045	9.65736999862628	8.7604551559109	10.1933686680886	8.87190203187293	8.96769944759381
rna20333|gene=LOC103470543	2.17188213676408	2.44152950936162	3.04470797051926	2.69118928238796	2.18298611008573	2.71589151533077	2.24535856108385	2.31777948612824	2.27215176128605	2.24027529037986	2.46923052047791	2.23400607181584	1.9382889483384	2.62519477656613	1.525815805448	2.73778396316487	2.14979143257147	2.13516908239954	2.67536205020693	2.49692486456711	2.9590311219601	2.67398746233759	2.51914660680979	1.84530210224727
rna20331|gene=LOC103470542	22.2669707446565	22.3324630187395	22.1181997278226	21.9589612389975	24.4036144337038	20.6482524146536	21.3774880305296	21.1376809429627	21.6181826776359	21.3477010974458	22.7367658096507	22.1702770193948	21.6330103843181	22.0303165380076	21.2547050852489	22.9099740264464	22.6664666574689	23.4391088001036	22.8077526356375	22.8138670499949	20.7056834468153	21.3449567955573	23.0503887105833	20.3285592674512
rna20330|gene=dbnl	2.06672977044128	4.23630157314869	1.79299905223301	2.28652935763963	1.55053030088207	1.22311282278007	3.80588789318661	3.87543862086598	2.41373506312848	2.06196862476678	0.931082003813533	2.14441305457302	2.39231736796765	2.65485159108889	2.61943202227531	1.5540896901291	1.98863610973855	1.05000033398717	2.39276076839488	2.95285262916469	2.64032570092793	1.29826308749325	1.65906780914209	1.59190736573525
rna31296|gene=nrxn1	1.5997857724908	1.33283126208807	1.25663459827769	2.16336748887992	2.86706733111013	2.21579809810363	1.58802295668845	1.37120785104909	2.83969050995917	1.85604291254096	1.89644830350867	1.77193021143967	3.11528284987409	1.74917412975396	2.00446498928572	2.0809264299957	1.96183691617885	1.78717921751391	2.25275212052313	3.18448149555329	3.07743303544209	2.75233713436325	2.02939423130226	2.37586199049703
rna31292|gene=nrxn1	4.33443176405557	3.89998518314987	5.26487671594522	7.70355138932096	6.16362944490106	5.76543662392586	3.85886765378211	6.07888624935199	6.37281747669777	7.37245219297245	3.25624596202916	7.00461514010145	5.99797323185888	6.01790119708001	2.84400063361602	4.25044333737208	5.62878960462487	5.56312982197314	5.15443301865754	2.42264053834396	6.98239338689929	3.67829722826487	5.46822571729808	5.96996793448918
rna31290|gene=erlec1	7.30894564086265	7.91079513952745	7.58393429271041	7.98992403844423	8.32736551019222	8.0770160599668	8.03374723410939	7.31264566903358	8.08140670605621	7.79415398055783	7.90275679568532	7.75343463757648	9.26775635027438	8.15602570331138	7.99107954125588	6.4348180723229	8.10297589582513	7.51866695843026	7.46495146301525	7.39134884343696	8.20663101578713	8.58612005853699	7.50398325672011	7.75741414183471
rna20338|gene=LOC103470545	7.69465053277514	6.70059074782218	7.8899314537366	6.66195768817838	7.64140367322851	5.99273629039073	8.14911095699661	8.37180632957632	6.82705275368633	6.86380303549015	5.70486123951235	6.25440101541872	9.72720312586185	7.46016842765887	8.10480435570473	7.4048402846443	6.04165934293372	7.07520031683583	7.25518477060414	8.02009440033968	7.14346078915127	6.27478392076247	6.08370759029349	6.21029726628548
rna517|gene=LOC103466839	25.4697707683947	19.3684652446322	56.0671727700812	7.45105106933122	12.9855427671699	15.1451743050889	22.6243106020752	41.9047631201919	13.253581127621	19.4852452833605	15.5666908822217	18.999487944236	49.3360150213891	54.7465081042117	36.3226960127028	39.7890458348847	21.5538262976109	15.8434621988507	36.6670537221464	42.2998939401935	26.3128127680767	35.5741128631744	26.9798048438659	20.7585068239505
rna516|gene=LOC103466839	1.67629859489658	0.986220586301788	1.12961604154868	0.68750532468619	2.15463385743415	2.37862030082469	0.568776027228206	3.06095669123652	2.03605320796031	3.21837454324246	1.6412565634973	2.46239229995012	2.62044006363863	1.96350176040762	2.13259354746811	2.04651708280256	1.67619987618877	3.11126606686873	1.41174975695236	2.54790333346378	2.07670618333431	2.42119592430398	2.25843344389564	1.80447807201421
rna514|gene=nsmce1	5.32577902260139	4.17016072857039	5.73501198846468	5.47673365765828	6.07641642304766	5.33334135876197	5.30426865226635	4.75622984033245	4.99153184221366	5.75684414670873	4.74544641567279	5.14793580802539	6.80969854458952	6.67894135042616	7.07277146729904	6.09624231578936	6.10728807900701	5.86681604867613	5.40386984610771	6.2668746369921	6.19080552450119	5.70644417132127	6.03275526541666	4.12692831157005
rna513|gene=vps37a	10.3533577045977	11.1968489675032	11.9407501522463	11.1851661691951	10.4211834528862	11.7779004463168	10.3850377930067	11.3574793674142	9.25655900419598	9.17146534146241	10.1523665745221	11.7505997744794	10.863473676412	12.5116664953043	8.87141895252719	11.8794294638426	9.48837255125839	9.7146175778892	12.1093115506147	11.2651842529778	9.26668198567021	10.7899499181425	14.971574174455	10.9080378054898
rna511|gene=LOC103467247	3.41446900564751	2.39087205630794	5.34141856727209	5.67251900194597	5.31302010671539	5.11016153574917	3.16218287638172	3.00299092202088	4.30347371768448	2.58835936899091	4.72881082231474	3.7337930883483	4.98223799781618	2.85990051057596	3.70792157551081	3.00102652260019	3.58951030079037	3.22193737505139	3.70872664291775	3.51702797647629	2.93268575417863	2.78569097388694	4.15041960808233	3.93867924766275
rna510|gene=LOC103467247	4.07436001047433	3.11567131834523	2.23483280093524	2.81307478812083	1.32319972382517	0.974471212609711	4.71233618055329	4.31961795837166	3.04816964297687	7.18140088753425	2.83669840857395	3.08733677151889	2.91742397796278	4.28389157663776	1.33487333408878	4.8081820410031	3.62258289994496	4.63777769629935	4.20222612110387	4.93923196289085	7.01075643431774	4.56086722529092	4.98718504951054	3.69512431908072
rna23677|gene=LOC103472653	2.14021973519509	2.11281215325151	1.86893078205126	2.89677250433902	1.6670718517117	2.89587948944858	2.1946405038984	2.31279100423543	2.42920599256975	2.04193563643357	1.78622204780394	1.93375242244845	2.00120960633725	2.40889624325956	2.02032065161592	2.64249478726139	2.38360113224056	2.26767557254687	2.06955740508432	2.38688968341767	1.18940169937438	1.53451459941702	2.01235675116209	2.37109073441038
rna23676|gene=LOC103472602	12.143011172295	11.7465248302644	10.3749220288649	8.68913901875755	10.8945576960448	10.7261328936806	9.54944312806985	9.73885397317813	11.2414661328208	13.1492572391469	12.91063813665	10.9945561264097	9.17418031083118	10.1367338838846	10.0079530070039	10.0471277303403	10.6315558161449	12.6274011104291	11.8606453113959	10.0167874677557	9.25763874262632	12.0098412328313	9.64345636497167	10.680664870021
rna23675|gene=LOC103472607	6.97371030267729	6.34186178100612	7.30381825173364	6.17680297447983	6.9714337955419	6.36478047279996	7.07107721514883	6.63070193730611	6.44068029001459	6.97490568208213	7.24013874710283	6.13153595463008	6.57634887532415	7.71082378855369	7.00250966778388	6.44987309079341	6.60894116334353	6.86737259771398	6.92221714411415	6.60876394590867	5.20988349457975	7.2314446195093	7.17278273120988	7.20341918936845
MSTRG.21386.1|gene=MSTRG.21386	5.65457027624686	5.64903942160548	4.90278521530823	3.73636731347624	5.12902008490149	5.73645086413343	4.96244269639207	5.16821970676506	5.4226834338114	5.52742359775797	5.12826096053431	4.75458231028927	5.24913770229492	4.92290066730441	4.43877882275872	6.19528261651775	3.94537740484875	5.50519909379157	5.96062633721806	4.69383782275077	5.94988862368888	5.56417282793681	4.55927863811403	4.31742071205295
MSTRG.3486.1|gene=MSTRG.3486	1.86259220601114	2.52184966479507	2.80405933967462	2.89909220812313	2.48230395116687	2.64675753100064	2.74402792897172	1.76614598042272	2.82154644122274	2.36851298003272	2.34880082373786	2.35963483032304	3.01871961793357	2.78505763917999	3.14769542891593	3.23598885420701	2.48978845852494	2.43628342889071	2.94989906348841	3.11415588059867	2.95694070530489	3.32564728917681	2.30877906922297	2.32441817973688
MSTRG.15052.1|gene=MSTRG.15052	16.0908987581898	15.9979655091798	14.5960984203517	16.4885277490141	15.0068527078369	15.4129821038694	17.8933947528992	18.2633959190195	15.9487647913761	16.1538900475292	19.2008835263352	15.8483880923515	16.6254290701618	16.6553850816022	14.4456402531645	16.3056132893011	17.155337280403	14.4701852657889	15.9975295810906	16.7829390296466	17.097737141785	16.1620941759204	17.4389435112826	19.2670473323008
MSTRG.3038.1|gene=MSTRG.3038	3.22529253430111	4.15047959886848	3.64637694254864	2.65419947601773	3.03917146098238	2.17315090239471	2.58685192864695	2.57405462608281	2.17312529973431	2.82339186639367	3.18875998716759	2.90861424554845	2.23197950701928	2.71981065575816	2.7133290665055	2.98579357408054	2.76260726642891	2.67480861958212	3.45766821240179	1.99422362366973	1.83496025616891	2.7115979901287	2.43133829400618	3.73260223711151
MSTRG.24840.1|gene=MSTRG.24840	6.68301009442591	4.88042453199381	4.54249720654382	2.93084958596337	4.47259901179606	2.9586408156973	5.53489590744015	4.44803509091644	4.91273748922293	4.60896870844198	4.11951172839203	4.07825633221891	4.8673869671079	1.75230844605902	4.98432282850595	4.0811209420686	4.97348727468258	3.65920516386353	4.66377517423101	4.63257960366125	6.18025108783631	4.96796628977452	3.992842544455	2.38024747825343
MSTRG.24622.1|gene=MSTRG.24622	3.4314344306248	4.95032949488673	3.71753002784455	3.13167298329032	2.96230097178701	4.39056367234514	3.20381716141283	3.74823154352162	3.12334244591005	3.15529369090079	3.93136303608521	4.07341343645562	2.7527776793567	3.00691058558702	3.36459236538972	3.4586687903415	3.46632899320356	2.37804773493881	3.59032141866697	2.66642196036121	2.56591558011864	4.19209125432338	2.58009261973831	3.39309868080553
MSTRG.4820.1|gene=MSTRG.4820	2.28124858252713	2.1268527309654	2.44869558348115	1.52979673051287	2.28718664592231	2.80077100651155	1.68763085732554	1.90161607420095	2.24361802012446	2.08229299884717	1.92958541924682	2.28855039036482	2.01801472840204	2.53127438421362	1.61298176606513	1.63527162558397	2.29694100835928	3.00258475733034	2.01205634099991	2.00270895359313	1.85283600432317	2.28425255453508	1.98639064205645	2.14829154287596
MSTRG.8205.1|gene=MSTRG.8205	3.26415587497416	2.39181160639226	5.88104839785136	1.02214009961548	1.19162152052676	0.279601864422223	2.97594622515876	1.684058941065	3.46036116834904	2.9480402881217	1.09243504337406	4.66249985897415	0.630181153254185	2.26349267069924	1.83933396429225	1.46659902980911	0.522276864590506	1.12718240541378	5.03246686529913	5.23505583608856	6.45802673027442	2.12167213909327	0.245276573339891	2.64167562740761
rna45819|gene=osgep	4.68804891886811	4.25136542180009	5.36540849133172	5.38421701734325	4.46790260190641	4.9264948792424	6.49093338379982	5.29733121537238	4.29352562271161	5.27141916572604	5.04869008919213	3.80573618316925	4.94375446506526	4.94975310056776	5.24768283317434	5.17938755472552	5.59699873261032	5.20062481760773	4.8753083513235	5.09008412279988	5.96062214369773	5.54466489289877	5.12201631360869	5.20938277604463
rna45818|gene=LOC103459610	5.70294568417144	6.19165967114223	5.95655524719797	6.17956996424222	6.11249463788279	6.04154938488309	7.2371661273216	5.9332551987066	6.54306445817882	7.33047574345578	6.18197599383153	5.96499629774476	6.81648088001914	5.99025945908695	6.68720592898969	5.83330693836843	6.31782576580517	6.1185807106785	6.17412703013362	6.00706039285871	6.98627279744433	6.2072261297591	7.12833315616481	5.52024800154373
rna45815|gene=nav3	3.94855630708472	5.65493828607691	4.91767850166125	4.62517225008125	5.45136730764907	4.47312858787659	4.61510571783904	5.52397475654884	5.07292491101833	5.82242241002515	5.04623080474307	4.55760264386527	4.72632486568121	3.53922700914117	4.83871963568774	4.31788120165025	4.79087195759159	4.15282269660661	3.8791270231367	5.19803654175388	4.46792994238716	4.9815584117875	4.38245147122186	4.17946500573889
MSTRG.15933.1|gene=MSTRG.15933	3.57904765252063	4.32134773328885	3.10064260495228	2.42954250886459	3.37198570447173	3.5824921417282	3.707962345872	4.3342298134657	3.61887814244412	4.04576328706472	4.63985014114857	3.46975987172477	3.96021368706908	3.05645904076367	3.34280059181454	2.76196212872408	3.69274055887325	4.07696520499284	3.6927296567192	2.47187405267983	3.34859787911979	3.96001149341829	2.82360419549496	2.89892297396
rna11729|gene=LOC103465524	4.98526654236136	4.72838408961095	5.33428621455626	5.09090013296694	5.3528879656612	5.08886809289299	5.48025988187014	4.62634202305502	5.23194139996303	4.9353065790924	5.37505797536674	5.30016668015646	5.85642163735057	5.74762135030118	6.0353125058669	6.32023874750864	5.10981942623756	5.00744811156339	5.06098298517554	4.69861688722328	5.41788301524607	5.0816912034344	5.49639234129071	5.28961089400105
MSTRG.20143.8|gene=MSTRG.20143	3.12533418764225	2.44622944408711	3.61272038373898	2.31612211986974	2.20017975879919	2.95679039922828	3.06075805409932	4.25526035536795	2.57779238526655	3.63463741481617	3.87257821903559	3.29230030311622	2.39781361602099	1.58573688514498	3.25812412202539	3.58241403735436	3.35845281315405	1.87442440554698	2.78137926005391	2.71690380291203	2.39260479833919	3.48380847591557	3.15731799366892	3.7120462936091
rna11726|gene=trnt1	4.31056666394449	6.06536034403897	3.10418417854017	4.66515661533643	4.63594692447011	3.50050549817401	5.92401236925698	5.3915199365619	4.5561276105636	5.04218767748973	3.52505762715198	4.59918912075522	6.84536002504797	5.57333496132595	5.39841472605996	4.26011398952896	3.77929654271868	4.44408775231099	4.79776675532775	4.57579344238151	3.0092689538506	4.24327420323061	3.94455570233134	3.80177339257243
rna11727|gene=trnt1	1.79863420929112	0.571303308230793	2.8675404172582	1.91240659207567	1.29533157882648	2.18545418674529	0.861581667115006	1.33904117287506	1.32780395217179	1.04513447405528	3.4275785130252	1.31175792941572	1.08342578697812	1.54871119293402	0.649052251132445	1.74131415596844	2.4444061570951	1.28269052885464	1.92899013002303	1.44588991409611	3.09904234781774	1.30924389652505	2.09778949526239	2.08745253761316
rna11721|gene=lrrn1	40.3963927046671	38.145776058416	41.1225779570353	44.6678186164302	40.3220319871845	43.9790244651501	41.894986657435	40.4835083393402	42.8337586134213	42.4662599990204	36.6358546501933	42.957109621678	43.4146449512796	43.7052057154066	43.7639245875033	42.6388414683802	43.7938499671465	42.6030467325906	42.6373925046559	42.5525282381857	43.4300779490751	40.3193693565591	42.8265294963099	42.661893697567
rna47523|gene=LOC103460653	5.37838456626026	4.41186211978789	5.36664671632282	5.16701727847774	4.74995435509209	4.75827665484374	5.3551392745621	5.25961453214837	5.42026979001013	5.21024239052029	4.90829218512749	5.2912770904669	5.39497936591041	5.32526926544064	4.96316975640772	5.18483093481548	5.76826475865746	5.46234413160487	5.4642478430465	5.27630133933282	5.73753097142391	4.25582690588174	5.13742389162386	5.29807260443226
rna47525|gene=LOC103460654	18.9498555723949	17.5123928921884	17.8320106701367	17.7263831781111	17.3797969348673	15.6928862375044	16.6787546081795	15.5515998810907	18.1861650845828	14.9865767633113	15.0633922913607	16.4028563123561	18.2350087553527	16.1652086562763	16.9944846063733	16.4183086124652	16.849197214001	17.1240647213166	14.5663435442289	15.2316256077684	20.7245327919597	17.9345374986812	19.3279055728223	17.5964430337111
rna15439|gene=LOC103467579	0	2.07243938724438	2.11449936398603	0	0.983021554430238	0.780255293291427	0	0.487685583273601	0.888344277772331	0.465135839600504	1.51496588922531	0.47856577912709	0	0	0	0.679405453634718	0.490194168690577	0.421598576138474	0.55018892246107	1.3270579174915	1.78036107794942	2.63002236977773	0	0
MSTRG.16965.1|gene=MSTRG.16965	12.1811516117577	11.0663662455194	13.4238190150407	13.2250293022051	12.8576210705708	12.6873329373728	11.9075844537038	10.6949363004855	10.1212653295259	12.7797862600325	11.7362754793274	12.2651901079675	10.2527988037591	10.7752543693308	12.9622861825049	11.9213765178182	12.4341445870658	9.92866614482036	9.74753432886499	11.7320776614409	10.6237803182622	13.887691462313	12.3442311231749	12.0195763469514
rna15435|gene=LOC103467579	4.50221655863752	6.27770425021073	7.07943781839369	5.03512589420006	4.65671270436536	6.41308086031894	5.60732691411375	7.87130322714125	4.68927232733551	4.74460318270472	8.47427783171771	4.4991637863934	4.27272642133753	5.11039433715411	5.60814701287848	5.34786620305516	2.07265822866901	3.05113506018083	7.60396142466909	4.62359936866408	0.000189888607060775	4.21414101869955	4.06152356271242	7.61930830927898
rna15436|gene=LOC103467579	30.0304420370685	26.4172008137008	20.8425609905334	20.3618489337181	26.2143869042177	26.7615144712807	24.4940281873321	24.8253782686463	29.3241510952397	28.3436901823354	25.1463350131693	26.9402464050275	23.7275156485471	26.2768641787846	24.3180677472734	26.2891818660887	32.1846959437056	32.0808579818596	27.5152841230608	30.6448660238511	30.0925819422866	28.4741237803869	25.9029053728817	24.7795129418951
rna27953|gene=exosc5	5.28825288822503	5.90982982264059	5.21014771844771	5.44985060015239	4.20815724178945	5.00679877560393	5.94854706686062	5.0943340941788	4.86843647067822	5.11644579315214	5.13690948097095	4.25451480261287	5.84668370004556	5.42464612458374	5.47832598262684	5.84296332081476	5.35188206102876	4.55025493264347	4.71605846337839	6.1652364217105	4.8234100753425	4.1809081371087	6.51714289061394	4.81360824331603
rna27951|gene=LOC103475104	11.6650120894076	9.890865186161	10.1622262293204	9.29494696130215	9.49674916375084	7.96060881010707	8.22546030122131	9.43049638650254	9.51155727948089	8.13153400792347	8.56867975232374	7.05367085055674	10.4625472841543	10.641935903289	8.95993571090958	9.95898321352206	9.08295974133832	8.88350659070732	9.55899401136292	9.81713027672209	9.44400191519308	11.029754169877	8.1700113130674	9.28340822025825
rna9172|gene=ctbs	4.48900514259967	4.22561293063001	4.58124726820208	4.80911102318257	3.87506584856358	3.61606583047706	5.54678186858713	3.35121361628583	4.15692661768231	4.35648695129167	2.8852466302267	3.92777989957961	4.84656072559707	4.15750766448514	4.18401933119683	4.4521852947275	4.14045753673131	3.87439387428734	3.46299640614906	4.94453801193668	4.16920349959365	3.99268012834216	3.77492170705218	3.73136983084028
rna2415|gene=esf1	10.0901634606655	9.66137569551475	9.9612023839281	10.1327986966225	10.2377085463029	10.3238239752239	10.4382080729545	12.699303550209	8.68058576014475	9.2337805308858	9.59820545396178	11.3691526741429	9.07347177680494	9.81582967655925	11.176252455135	9.50734147269092	10.398083424959	8.01099724571885	9.75578825620634	8.15136798137221	9.25184546678185	9.81420137780992	8.37913274158858	9.94680755696652
MSTRG.23990.2|gene=MSTRG.23990	7.28425313047985	9.12493524817391	9.64991672169521	7.90183895027797	8.6394469211041	8.8521125490391	7.35717919073244	8.51337765465323	7.80705581248021	8.7119004467617	9.61686458340488	9.05058034406918	7.18810740273805	8.29191800752124	9.10924950072498	8.57623591294206	8.33264386439883	7.85949003300791	8.66942934637718	7.8451178310041	6.41852361108932	9.109231749984	8.40428486306093	9.03427875647693
MSTRG.6054.2|gene=MSTRG.6054	3.46743214259961	2.85403404397527	3.13230665156152	2.52759931773768	3.27280958599167	2.4262179955943	2.82516820346707	3.14151800225278	2.16873493765638	2.74813295766253	2.89572654635399	2.77603055940808	2.10637670717758	3.01592589754555	2.36652014774074	2.47920000466117	2.73492283109586	2.25345871726475	3.11650658639509	2.68347383713225	2.23880747741366	2.57637434649381	2.63223769408767	2.716116511143
MSTRG.22209.1|gene=MSTRG.22209	2.55090985839608	2.27514907319218	1.82484794442966	0.96420782979719	2.75861324611353	1.51499579943214	1.22511130104366	1.93735721053254	2.5967299759544	1.61024098040991	2.51601520382444	2.0032612570592	2.4952253208202	1.9274309134038	1.24594335660832	1.63231174358997	2.37387271640413	2.87763238955624	1.67286215793136	2.30367888989434	1.97675084144236	2.8642366312826	1.59030403972491	1.12017090237446
MSTRG.23873.5|gene=MSTRG.23873	9.64138902077609	8.20702482741065	9.09226067121115	9.73281886678396	8.76476364666439	8.64245680449549	10.4345764454684	8.4502266995936	9.50234941815491	9.23455637843581	8.05343784707046	9.23235254953227	9.64672146936141	8.97643307777286	9.35701274585494	8.95768165120458	9.38235863884572	10.0781277610264	8.15510876339142	8.73200144919868	8.06970359393345	9.84000827633641	9.05341675371004	10.5723803012047
rna863|gene=dpcd	3.40515003611872	3.65350091487766	3.74449275065845	2.91025691981202	3.71514964931093	3.27576250501233	4.43638157744083	4.18890503797279	3.10082223207133	4.2123094190171	3.90036311982016	4.22887375357926	3.3866855181447	3.37343540876452	3.23903602745421	3.19063180974036	3.34299156599333	3.26859514637155	4.43684651642447	2.86768539902216	2.61597929643865	2.50600753101698	4.39423110969874	4.12255904296703
MSTRG.13363.1|gene=MSTRG.13363	0.841911762972063	3.84849154862605	2.78569948256928	0.732925229542132	2.55690149608698	1.84489379155006	3.70188179720289	4.1764763630273	3.24426060609061	2.32914267240001	3.11742767148493	9.8754077309892	0.682142947740254	1.9340147866022	1.67536644899704	3.57964294874807	2.43986407106607	1.91692415601757	3.05340631651149	3.50976175452267	3.46758117201775	4.73220064179418	4.17362113771787	2.99172941103817
MSTRG.18927.1|gene=MSTRG.18927	1.21356988340991	0.982843611964868	0.831796951191716	0.79142820124888	0.795739059562599	0.773035207381948	1.86491981799173	0.81181459344536	0.801719544838441	1.8351387543544	0.91494288054822	1.12369464597053	1.04712409380597	1.03416479550907	0.531459105454901	0.305771565857074	1.26974787291511	1.08675659187612	0.494831350548951	1.16611231601472	1.70552906608838	0.616381843934759	1.16828648614188	0.749114720977544
rna15382|gene=zmynd8	2.22087197400056	2.14574090558484	2.06956785431146	2.83281019679889	3.47668816896808	2.16377203620911	2.67866487876054	3.38550424807974	3.15293058062504	2.85360006403769	2.91483991903032	1.14971251942706	2.60457574300218	3.64655303127782	3.24570984959372	2.87106124870215	2.33166495970489	3.42102497912791	2.0987645857664	2.67946251094182	3.38992651870572	1.45938622168864	2.78844090877404	1.44799247985421
rna22208|gene=kdm3b	2.27952558058857	1.40022825829179	2.95690149624503	2.25379465172867	1.39927754384866	2.46627076526209	2.01566581540162	3.17488518525023	2.16081582742647	2.79550661888203	1.83508044082405	2.30395806741156	2.35444699669414	3.07068364347948	1.54272085385888	1.56666393962137	2.12087515610549	2.50792697988784	1.83094516551736	1.78775199900781	3.06375556294391	2.10136470777651	3.22990509938508	2.81080624919456
MSTRG.25995.1|gene=MSTRG.25995	1.18390119410529	0.313117775851211	0.384214591374023	1.17432076556606	0.980127610326538	1.72192772478746	0.0900916314747989	0.526074364006032	0.359015603835762	0.124757827301206	0	0.12267482282744	0.357147212293399	2.54003977731162	1.2385356170128	2.19457537631516	0.353586318579584	0.200290597204544	0.993698958362605	0.871520270725272	0.300423323726755	0.11902387226486	0.151227249533326	0
rna22201|gene=LOC103471241	5.37011592869365	3.98799375620661	4.12997184139894	3.99744207020921	4.63191487743846	4.41541365369664	5.29591619549523	4.53118228586201	4.91469540974063	5.58504201150837	4.14735773025708	5.81295282180352	4.38617893147215	4.27608339065669	4.23942363779912	3.54426813528697	4.3600170471821	5.02527337127106	4.4692201150559	5.32928076771482	4.91500450822246	5.27443070886374	4.95086806894482	3.44911953684127
rna15389|gene=zmynd8	12.3105068295329	3.7846094979907	8.08714398078227	10.0755715143948	9.97290822519957	6.43028194187236	6.83131737781771	11.4345525568074	5.94843165685698	9.0254500040893	8.32098519202022	12.5650978587014	10.5592973953948	8.10360418441306	6.70565698069643	13.8217973408094	10.5013318435897	9.1385791953763	7.17386839477868	6.53405120418213	7.81381375553309	9.25248697768625	12.7349257960425	5.4965605815159
rna22207|gene=kdm3b	8.12092530372187	7.7059253788439	7.16459807961945	7.91221134894889	9.45238511861678	7.76315062345972	7.01160135464539	7.10953298695627	8.39271621123377	6.67570116499406	6.90321165204007	7.54298062295144	7.23372708153297	7.24558353435562	8.72575895601033	8.3198542059709	8.23213107271486	8.99995738210061	7.45587321545768	8.80349488612354	9.69200279653683	7.01239727248213	7.41748785038023	7.35393916465666
MSTRG.25832.2|gene=MSTRG.25832	9.06210605764068	8.9616442708977	9.19819670977314	10.5840584876379	9.62263970324372	11.3018967348758	9.34125862888167	10.1710072750432	10.7330573732668	7.8556041621928	7.01557463195836	8.83735504737781	8.92677222503653	8.56666494432662	8.02129761005417	8.31150265791864	8.54446878802558	9.88033262863068	8.66722890095578	9.63191122952897	9.36071583107464	10.1777172198545	8.13224976454453	9.08896431292125
MSTRG.25657.1|gene=MSTRG.25657	16.6939084809838	20.3689702524946	16.1075229245803	14.9942903746315	21.3499154772769	22.9680255828193	17.0902151534047	13.4069820609378	14.932944394701	15.4370232686387	12.3204073133803	15.0863444118895	12.4746323713284	11.2117835911912	11.9830213593853	16.8054113976391	17.7356241993867	20.4496581997105	16.2414324911956	12.7238681794514	14.1611679247212	13.1382432099115	16.5874979115996	13.0803706860205
MSTRG.25989.1|gene=MSTRG.25989	21.2429435843324	22.2581705746671	17.0846627534773	13.0576804692631	20.5885986184413	21.3529517051866	17.548513159836	19.9313651157257	17.805903326487	20.8603676810779	19.2824690567408	17.6933666200997	14.8309554154043	17.8791869810161	13.8873542643261	14.0190775139035	18.5962495139036	20.0784467309397	21.6995374301102	18.4201291444499	17.8618791453546	19.8464930185286	14.2539269181689	14.236895650942
MSTRG.25119.2|gene=MSTRG.25119	2.33473603771034	1.92469105282848	2.39595369355242	2.04286785022602	2.07914948793251	2.00422929214856	1.91216808584189	2.36170585978706	1.84764197620391	2.79902449990241	2.02510658615052	2.83871149023559	2.22519376113549	2.5752048518411	1.83136448323051	2.1959759873998	1.95741250716231	1.72286496753979	1.78723452805589	1.76394309031991	1.98709909520218	2.07432499506805	2.23345434756215	2.6558166349119
MSTRG.5320.1|gene=MSTRG.5320	47.4361360803909	51.8437967373789	46.2813754816763	50.8069469967276	46.1008104532321	51.1167849077605	44.4888672056389	44.2411631046613	44.247905118637	45.8792903349406	46.8996456066936	46.8729139243758	48.9105461694592	47.5355904833461	55.4632872224762	48.0951378335009	46.1678662820803	47.7519071383868	48.4972388361318	47.8463622960593	37.8849597486933	43.0609054004969	45.1795422690234	47.3522492064353
MSTRG.6683.3|gene=MSTRG.6683	0.425272524280444	1.63553115795822	1.84119747804324	1.56720942888389	0.87640187890116	0.888436097719538	1.74377044782329	1.45742371978789	1.10912600885908	0.925679468877122	0.871177990018079	0.962368401961749	2.79930786454959	1.38432283204496	0.920432852134418	1.73181587114129	1.3725817186754	2.05214918280676	1.63621447290732	1.07740785187612	1.70180013607481	1.22227707785681	0.993938791992953	2.84573485508099
rna10097|gene=arhgap40	5.3412178862298	7.89184337798709	3.44535442217532	8.54915076736794	8.42178936385155	6.94494463571896	5.41900225231519	4.32106882807113	7.32650740853003	6.69901720179458	6.07186741225317	5.73384130120047	5.83883411678746	8.65051929258895	6.1825609712937	5.34431985858515	6.81139488721581	4.23912933462577	7.91948880383499	6.20852937115527	5.1215500561414	7.37230389641264	4.79383934734361	8.83389959325386
rna10096|gene=arhgap40	5.86440564004747	4.1795069962507	9.21206933109855	3.58238274040273	4.41059555959289	4.70407423487749	6.12174845940775	7.05455807632963	4.9933017542514	6.87321315860713	6.00144484994706	7.28452909646725	5.42008399144044	4.08059207614596	7.26568964504826	6.53459291664448	5.81054422310274	6.69842548359405	3.42825985108242	4.19365115627951	5.97716787888334	3.64931866103898	5.8241266137956	3.3477787476006
rna10091|gene=ppp1r16b	7.99358872402921	7.78950614479005	9.8867831129852	8.15691738089367	6.22619792660186	6.95730047282418	9.54329677257249	5.8793491495999	8.43624822556115	8.94137734170698	5.20280966302572	3.21323111372237	5.73022096927161	7.87876375855828	6.83440436976614	5.7896909976498	5.33926277522743	9.69950904152411	5.47243353475004	4.08088529897609	8.28772214916475	10.4431669919832	5.48711310614871	9.87984510018991
rna10090|gene=fam210b	23.0780189456402	18.2403912943393	14.0226281326994	14.2371473833518	18.3248610643855	17.7461541307317	18.5360964498025	19.0668151775692	20.8363075163722	19.3098401064372	22.2828848209091	17.2940707996947	16.3132356728487	18.9951511861382	17.8132951214026	15.866835228276	17.8387638513913	19.8563833101638	19.8933168003711	23.9962108577561	19.7387669776473	19.247081479844	15.0712027106762	15.6964948319696
MSTRG.19234.1|gene=MSTRG.19234	0.347780815040684	1.93488496170634	1.09847713944275	0.621512494739516	1.21500303941534	2.57052261482395	2.54441107918442	1.02386996652844	1.72330724398101	1.00026909435307	2.42258056402614	1.67570881652549	0.665256235191266	1.07234559419625	1.0263912439356	1.50935040697303	1.04418759621548	1.15921361123299	2.33710433786968	0.886943965418019	1.47340685275293	2.11554785418286	2.66161127576932	1.66962989040989
MSTRG.21085.1|gene=MSTRG.21085	9.69752280380631	11.0756439373402	10.1795355991946	8.41235441409192	8.98488175623091	10.5371043882549	11.0187746747916	11.331496825638	11.0845570708096	9.33815350823614	8.9052398978312	8.41943055632477	9.68025272377732	11.1091849601102	9.13389768044765	8.05120986543097	10.4512789586639	11.1850593244096	6.92882697815482	6.95164071719055	8.82804234970111	10.1414075259891	8.53421469731091	5.12258546482907
MSTRG.15387.1|gene=MSTRG.15387	2.7108931133868	2.09641192683945	3.61634564973128	3.00304498134629	3.63080778401909	4.44999226618088	1.03023703500311	1.80222537073674	1.58233778478878	1.20980417962128	3.82947063002039	1.7451491743012	1.33647925723226	1.95666397649932	3.92258992084055	3.83517321719858	3.91896814159227	2.50899058854604	1.77761572365239	0	1.38487487389487	1.03057593407071	2.60913400751313	1.93438950278165
MSTRG.24390.1|gene=MSTRG.24390	1.28194660420559	2.17308892064268	1.25585307517806	0.919259145211665	1.00928075005621	0.884803016222832	0.387404356653815	1.18659215763743	0.745303112210005	0.461417567752252	0.491709025754017	0.531075148913027	1.55428193617237	1.23263434838048	0.715157095289796	0.749439462149584	1.7311295433611	0.927424906396048	1.11260604192792	0.650080271487321	1.48521117406359	1.96533068331092	0.856530221163049	1.13468219257522
rna208|gene=gatb	5.11627823101556	4.540672859073	4.32873138527043	5.11264067297463	4.26878587760634	4.91227607552134	5.05662933142391	4.31942463243874	4.1095665354074	3.56747267982974	4.96134231117699	3.96689535345036	4.58470028764883	3.5503797032939	4.27445961299872	5.22344162243626	4.87279348765579	3.9270878995645	4.23283716577747	4.30200195986289	5.75741630601873	3.63009565772483	5.20328821087939	4.57337852375146
MSTRG.5480.1|gene=MSTRG.5480	4.31109452600305	3.67232209692098	4.09189728142377	4.93607243275417	4.72137619233027	4.60071690910954	4.0760954725899	4.61523728545504	4.68187014461294	5.00983672044408	3.458038385747	4.94124281647144	5.40397155607803	5.92939750624509	4.72718060731174	5.66967364249206	5.17169314065976	4.92501210509795	4.82102168168364	5.23074827143492	5.57155418131403	4.20516767598476	4.56624527779875	5.57488192044049
MSTRG.313.2|gene=MSTRG.313	5.90095248376851	6.74877441229477	5.56169136648489	4.53370955342429	5.47527877061006	5.59645336136006	5.8214625910976	5.69111357885091	5.2647630655833	6.19649738866475	5.77722416141432	5.70833676662021	4.35865864381241	5.19300349578006	4.25020768268022	4.56842084839573	5.29549845705036	4.20575325848042	6.87649729768364	3.97797938022997	4.36332111334846	5.80386799490553	4.6641668356798	5.08860257053736
MSTRG.9445.2|gene=MSTRG.9445	2.54940931292998	2.85442460015684	2.92098525241634	2.8477919398465	3.87889190566877	3.85333780116432	2.83811655953683	3.59374208478758	4.07802161096247	2.80279319218224	3.08050807424806	3.26027593947024	2.45930507220274	2.94700453359477	2.48204029520177	2.28988911124946	2.63645097833555	3.03242500111686	3.52611085659935	3.30789900910139	3.86800028518558	3.57737905110413	3.04495017175857	3.63891579358944
rna28328|gene=LOC103475335	1.58256590430479	1.14887658189496	2.07886195442229	1.75213389304234	1.78625575259633	0.994419155386041	1.51224960716203	1.45773690931365	1.94901806299605	1.7601355558533	1.68093809685187	2.08532392473755	1.58606175957995	1.11700039443508	1.71113296392377	1.70706084366917	2.25381378054186	2.1259507661291	1.41920287577785	1.77756906708229	1.85440079686424	2.10728927579842	1.33917116424078	1.95406652271532
rna28329|gene=LOC103475336	3.26497056759557	2.93439466888057	2.74838129919205	1.67637954950647	2.76907137021454	2.92499198215262	3.31750801669618	3.04568969423392	2.3194395043544	3.44628801058243	1.95750797692263	2.80392785086486	2.47307244593616	2.70602015836432	2.96706688585331	2.81251829037056	3.94317654541299	2.36806567981527	2.60290206482002	3.84251509608182	2.59941912485212	2.456133236468	3.63290076371797	3.90638398957277
rna28322|gene=LOC103475332	2.7044156823629	1.65265717839735	1.28748772303268	2.00813064123973	2.13042961910805	1.43143136045901	3.51348432767759	1.15388768385502	1.84423127363342	2.90840773117406	1.62502439545372	1.42770698449539	2.60907721213078	2.86633651240075	2.05193689074774	1.25024794465131	3.10566736988355	1.51364309956757	1.5428317144861	2.69956928237205	1.49552146477576	1.31130669063711	1.31323388479457	1.68094105460225
rna28323|gene=LOC103475333	1.72312637413497	1.46148494262598	2.43976438017158	2.03268523858685	1.23117935467849	0.981679258874967	1.6877021477988	2.39067707435551	0.926931601740175	1.96529704783366	1.82114453982969	1.88953961338328	2.07427022560481	2.02263424585619	2.07380309081902	2.09520709848271	1.32147293386343	1.01074290240512	1.89494946313758	2.06086053431878	1.71176881078516	1.74696060738749	2.00897738085786	1.61644669892
MSTRG.9992.3|gene=MSTRG.9992	5.27705736208143	6.96105636834543	7.44940366375341	10.8004887385542	7.24843588465724	10.196814716061	6.37646218835672	8.44100566060122	7.4149351065023	7.98358657707365	9.88768969169778	8.04723583825429	4.32913405041599	6.34543885233994	8.9081015731429	9.35449515462569	7.53765980827297	9.43728261606278	11.1320391349991	10.4056580134757	5.54723091874817	9.47785008431457	8.44136440876973	9.26270169340848
MSTRG.5220.1|gene=MSTRG.5220	11.6888097503794	13.5417473640374	11.7899518408298	10.2368952013297	11.0639682376298	11.7683928776716	11.6674205766193	13.3227639587692	10.907482021244	12.3655365543033	12.3406032552512	11.437200207671	10.3555723615888	12.0218330037664	10.9131117177399	9.96954712332748	10.1967063108385	11.3405407981134	14.4412193789713	12.2546982509758	8.83733642836341	12.4086277659728	10.9084034093073	11.3838470743689
MSTRG.937.2|gene=MSTRG.937	2.279778690909	0.460679781949371	0.798075415937288	0.489320015744757	2.14289452418035	1.09460119632935	0.940897117386839	0.624677028442183	0.428456896572958	1.46442288753645	0.0556372655320021	0.283731432279092	1.70969134323713	1.53789246973017	1.35976002198297	1.20916626062753	1.0530905180069	0.297918558795691	0.62319563191211	0.585789838581518	0.831592045385367	0.504169147191574	0.694134891324092	0.294778216636382
MSTRG.8849.6|gene=MSTRG.8849	7.32514820138218	7.94882411742984	7.76894165025227	7.32320269123448	7.21775590806751	7.32109979852307	7.40336337876748	8.19194472480264	8.0680625955574	7.19903275626722	8.23714434083594	6.94848412571943	7.29094399653392	7.88493177143788	6.58179918763198	7.34667224924755	6.85498408691441	8.21797847167015	8.2328084963602	7.66312165762867	7.9552630367976	8.2822962826832	7.68984533720566	7.18947557630664
MSTRG.1686.1|gene=MSTRG.1686	3.98017129792837	3.50858634104805	5.2718582305305	3.35162289817214	5.52412522257748	4.66620262688375	3.02606594818	5.56409984818912	4.96325745803815	4.37000179435926	3.97732945816317	4.7923967436895	4.23227616673784	4.62703111526036	4.67534339486309	4.55018180301184	5.30702277658575	5.31717830175204	5.45524774220685	5.18212775017612	3.56052207574815	5.99685126035519	5.21358193992059	5.6896189917594
MSTRG.5308.1|gene=MSTRG.5308	3.64725384550237	4.28195852289129	2.65743375828438	2.23767230454122	3.13226755691549	2.33481710213056	3.5197811491731	3.76581103829012	3.71185055644045	3.75270932225789	3.90864738770511	3.40442517673622	2.04049920098476	2.03489803288513	2.51253593211926	3.37069275460726	3.86808450739317	1.82765273546302	3.11328466564693	2.08383891683934	3.39474078970611	4.58433448465262	3.02155867475543	1.78061240070608
MSTRG.24150.2|gene=MSTRG.24150	6.13090910409402	5.75769391777776	4.41800219666111	5.41539419778653	5.85477729919738	6.66442858127861	5.96984816702849	5.63122735381648	6.5467854842906	5.27198460616657	4.27606630050235	6.01977873453314	5.78688919045886	5.40286227259047	3.60892275861026	5.80380655011088	6.61752113272315	6.78526149568876	6.49648231518118	6.5387554532006	7.60522100584682	5.9975997538314	7.34769127210329	5.92221697437651
MSTRG.16074.1|gene=MSTRG.16074	0.441094616528511	2.67504494487869	0.656615584685612	0.88086247662081	1.97909664863079	2.39828965402881	2.4952078507002	1.4464812622271	0.232470903302671	2.98016080513636	1.59501469899525	1.88681343916787	0.817971206538019	0.180133569144827	2.74569606158628	1.69497737407264	0.934134066302959	0.180259880683715	0.965730216046468	1.62988664625957	1.82582794089308	2.37759113237911	0.818466342185485	1.31370361401081
MSTRG.7648.3|gene=MSTRG.7648	4.33707015229291	4.41022524696051	3.69721435042195	3.18132057236653	2.38223460066041	3.09154587357982	2.41348607907007	3.36172010602422	4.05971378193636	3.85165286434994	3.57213371700037	3.75008863864467	2.33877070868286	3.69173160256152	2.13213708632985	3.06685894370291	1.59618313003303	2.12530546102735	3.08684326381865	1.44318566179665	2.8870345512006	2.83848708001843	2.99310902776014	2.08419757307496
MSTRG.13105.1|gene=MSTRG.13105	2.99205046395512	2.81020429479012	3.92284481015229	4.35257427075334	3.61808214016704	3.8780822712748	3.81439296315739	3.7118103243644	3.09430578717373	3.57212752513835	3.96393189573816	3.42733474194346	3.59060827050568	3.4256839224133	3.91170671693535	4.37949011267589	4.09307577761648	3.29622318502623	3.88374271847016	4.2616258470452	2.901952088199	3.6916348858643	3.01788788503777	3.91479006463801
MSTRG.5400.5|gene=MSTRG.5400	19.3134045562261	19.6030291143674	15.427458095336	11.2609579112396	15.5575293937796	16.0980807872858	13.9018178218867	17.2587629423424	16.4655538152856	17.0304384167745	13.7529117142163	16.9695923679957	12.1723281301568	15.0615954514901	10.3915635523378	14.2764844782138	16.6890838042617	16.4456822673483	15.1712604192986	11.9435409452886	17.4949240294417	17.0180043564454	13.9563515855927	16.4189810093309
rna28816|gene=LOC103475457	2.08211272074753	1.71783344742514	2.04048297770891	2.51403405802686	1.59016207278238	2.04963486836511	1.8590703940736	1.77673064856219	1.98763413579411	1.38098758133752	1.48867493202614	1.81715734834929	2.83053734684745	1.47296047649367	1.52651812605846	2.01752962947052	1.93381236618531	1.42081966879957	1.92465076428717	1.64282822408765	2.21913727822727	1.40727496171498	2.00723371430879	1.84409427991154
rna28812|gene=dlat	30.4982195403566	23.9582296759125	27.3344721911314	27.071091817106	30.9731367150065	32.4494628730245	26.5880005122588	22.6301506090025	28.0558839337157	27.4699480289066	27.6645400785932	20.4667317610562	27.6679430745523	27.6759296740562	30.3955250166563	30.4222896138235	30.8618914960486	27.0836187308839	25.8167680350539	34.3767772969805	27.8830673371431	24.739676314854	25.8245789548982	30.9783736343877
MSTRG.4079.1|gene=MSTRG.4079	7.36183692841635	6.16498007923071	4.21532287663429	5.96926422056177	6.47437514193348	8.74646676314392	5.36711226490248	8.02970906950595	5.01962328724366	6.13846799169185	6.65183956291223	5.87838507879631	3.21687141482807	3.21447205845482	7.17337691008739	4.85966193573828	7.49919794518615	4.49740371696999	5.798404383452	4.56979464120069	7.75926893336022	5.70288838971443	4.77297225575872	5.17437705023199
rna28811|gene=dlat	0	5.6638014783689	4.69609575626199	6.35624072235856	0	0.257078197539451	5.50227612243787	7.01184745775958	3.32038665255943	3.94194168672061	2.6508907063272	8.62494298009546	6.9137938124489	2.84102201885998	2.30526983500252	0.986938471194192	1.86617637049872	4.61028790456735	4.06151051621963	0	3.90488703419165	4.01334260360193	5.69508905204767	2.35794412027364
MSTRG.15806.1|gene=MSTRG.15806	1.16838511343657	1.6617390255093	1.05439508503995	0.767019990796443	1.28689079498251	1.52396206445397	1.14931928292878	1.474172863955	0.774118582798194	0.640085429141336	0.279043444576547	1.04550053872699	1.35693872809824	0.905794738351455	0.856697397795915	0.724389972977835	1.26213564594375	0.844112836065012	0.684401487228648	1.61756646187679	1.22570830375434	0.846104415650682	0.610101590716054	0.712278839726562
MSTRG.10331.3|gene=MSTRG.10331	2.37182178027624	2.01290358134119	1.56445870742802	2.88889557089138	0.809534740718688	1.65640162481724	2.13737470397162	1.63796984883889	1.71080206798401	1.96166181362159	2.55348005407922	2.81521125831834	2.18866234849727	2.33448007566034	1.78385815656054	1.95449469584082	1.74898591054823	2.08534239273334	1.62108096711075	2.63173806593507	1.47980706364802	1.73536015649955	2.2732003956586	1.33797128299886
MSTRG.13111.1|gene=MSTRG.13111	2.79598026924555	3.05689090015425	3.18405223768212	2.34494341327534	2.98769817557695	2.90464335969334	2.6543918123201	3.11116468929604	3.17391125800073	2.90397810402022	2.94136930067448	3.55517939174174	2.2595499782305	2.20072908013528	2.8168748190101	3.03786050096523	3.12207817977787	2.86329674243589	2.94498182184109	2.47801415642726	1.74162651904501	2.8167803582141	3.25320241756555	3.41647138155042
MSTRG.10312.2|gene=MSTRG.10312	5.89601827813978	5.25468319880708	5.85965146941832	5.6389583422845	6.10486167821529	5.96019800919926	6.29012738218134	6.303237013331	5.18381123503175	5.96019446559046	5.82802356965796	6.52238329431651	6.14502791061137	6.74018349169525	7.181313556701	6.68009968493755	6.29720993386606	5.78153832342025	6.18765663412442	6.51864622110299	3.94225499561842	6.11015487992527	5.64219503205926	6.05280710243197
MSTRG.16902.1|gene=MSTRG.16902	0.989665663379439	0.579581381320058	0.520981923047605	1.26329480442001	0.956173308887711	1.18328152332661	0.319435001666098	0.84979561128667	0.208634122578174	0.830207266816355	0.827260629902175	0.71527442248797	1.06486453241528	0.24290179334003	1.25973633562973	0.536887102158814	0.332356816530322	0.228635894482958	0.346056767713501	0.883379078097208	0.698802285469637	1.00084630296058	1.01740815911612	0.527910844234638
rna16146|gene=vps13d	2.60607546985492	1.16467908395414	2.17393489584777	2.89892993052454	0.251181524258643	0.408289311194323	1.35803225353432	0.00887205134803579	3.03411913844605	1.61008949629413	0	1.77857653795687	1.0689772291389	0	0.249636483879952	2.84696518414955	0.229934194881732	2.96385256550792	0.030096135656341	1.9527447878428	1.69481934234708	0	1.65605596696839	0.00718946987517918
MSTRG.4949.1|gene=MSTRG.4949	2.30240451495408	2.43945352166433	2.23135295747358	2.36886353693522	2.14709129461698	2.70820162160689	2.6709518978411	1.82374623536221	1.6232528845699	1.65280190644564	1.67735203110998	1.93393250104435	2.08940668582342	1.3647582824185	1.46359191318746	1.95787539125969	2.19686873256061	2.21069407823625	2.43030547106673	1.81433748607552	2.77261775864968	2.03327527786832	1.22319959300762	2.39808296031529
rna16149|gene=LOC103468061	11.6141576889184	11.4963509808308	13.0144451765406	12.7746262723664	12.4491275097683	13.5093181223865	12.1014781953404	13.6574134047398	12.6567371499162	11.4012379957852	9.86754501860937	13.1285339461747	12.4831266003069	12.1246277003701	10.543127772223	12.4921836761935	12.712401423586	13.4225667826079	12.00977249759	11.4263666164384	14.2214660336194	12.4586119040139	13.3140204661527	13.5429174416885
MSTRG.25780.1|gene=MSTRG.25780	1.77938793570425	1.12656130994086	1.51898791938567	1.7679810787858	1.66853434636952	1.54727505555901	1.11762321207926	1.69898422570814	1.90600310607823	1.98256460341699	1.2327906845188	1.66837759045319	1.65586434790576	1.85060040918418	1.62911718908366	1.51318274199073	2.26748237039292	2.0341200910903	1.57754542806203	1.42271355452834	1.84728384163898	1.75524361026734	1.75785520825063	2.36009141800648
MSTRG.8574.1|gene=MSTRG.8574	0	0.211560809378566	0	0.184452903368367	0	0.92039404396151	0.155468365443125	0.177254483641955	0	0	0.40061293524269	0.358566284437514	0	0.372481507662929	0	0.195976395271586	0.17193417566271	0	0	0.184259485773462	0.369354736632595	0.265529810629905	0.51167616390394	0
MSTRG.16352.1|gene=MSTRG.16352	7.07528292262575	5.16298501685902	5.84163246486616	5.92850655716415	8.1206993001183	8.85421634023444	8.16137807485484	3.96852917295453	5.40613112656175	6.20096752379625	7.67603885763161	4.58034904005833	5.58555138780368	6.63722294621974	2.94343554097789	8.09963411114136	5.92895127968718	6.02661121158281	8.41829174616063	7.17714659083541	5.98966314466537	4.57045496126413	9.44669812362133	4.31801479168898
rna18866|gene=chmp7	1.45664312139575	2.28290894346845	3.0251622170403	2.27791497717864	1.75011413919379	1.96304870892861	2.68858094707306	3.03218147930914	2.30069850346936	3.40097100293215	3.10887773559482	3.4086996977122	1.73022275110623	2.91285517058293	2.47609776562702	2.90249646593045	1.19484488012438	2.23079262114399	2.47233197554953	1.50521991513578	2.44970585098534	0.757456402164471	3.35901397489705	2.59002519207264
rna18343|gene=stard3	1.05766047888614	1.92974035024999	1.8858691545597	1.54472425842093	2.44477713826627	1.68974249826115	2.11517910015908	1.65521648218872	1.91692494359874	1.30448484273163	0.673249646669294	1.75030490902829	2.06612180594791	1.64874588101871	0.784457658005793	1.34781339790289	1.87241882983089	1.83933904523161	2.66519031316915	2.89936092085143	1.73367586720091	2.05153598728767	2.14200744044512	2.67321626452541
rna10848|gene=camta1	1.85143701990764	1.41378423017854	1.31941221827196	2.43470384688741	1.86293582132282	2.28106427688397	1.56416746929858	2.19806434794464	1.89370457402185	1.44290259304064	2.0235369554206	2.07344252195808	1.59138440039171	1.80343112047712	1.19351065270714	1.60813687664808	2.38362603407018	2.57939963307542	1.77170156583183	1.80992962209989	3.1593592757628	1.99854166706545	2.28487378073647	1.30431627123132
rna10845|gene=dnajc11	11.084124181061	10.946625871683	9.91881350526358	11.2817096875226	10.4359355418895	9.68740440423725	10.5035111611141	10.579273318038	11.5115283823185	11.1913607074252	11.0008930658728	10.7353504810785	11.0390956527051	10.9485603365137	10.3351442021112	10.5398004285777	9.91721856374135	10.1710581668003	11.1568173497751	10.598004314857	9.98394336330527	10.4448826527786	10.5799836326367	10.4431257179694
rna10843|gene=LOC103464929	1.14692704397979	1.66074652320574	1.52106107875071	1.53627192252848	1.63203971937106	0.836760027917975	1.75351790055014	1.62406838583439	1.89840336174507	1.74419215906548	1.66471057035809	1.96395629742324	1.48419337220424	1.34298366863954	1.61395718660829	1.31457493925429	2.08227039487041	1.20877290452398	1.73171150357781	1.99759335682242	2.51415416409078	1.90051574109087	1.68795624130838	1.10724727122084
rna10840|gene=LOC103464927	2.79357307116236	3.77725842307988	2.91957101430242	2.89471897576604	3.44456280795273	3.14362459160343	2.06856761089595	1.99560346853065	2.71942827098893	2.83578691458345	2.44961309674806	2.87019933102821	3.02548626181986	2.67531046052336	3.4369894587602	2.20638240634913	2.39382035093713	2.34203107124304	2.17114871750841	2.15828556240469	2.66873077841127	4.64399745019418	3.2660630671181	2.84883014314021
rna27318|gene=rps25	473.836283289968	418.412250682468	420.178789567582	429.750742207964	428.528629548745	363.746212092674	464.053300304144	386.718053687195	420.753721379497	427.907746638838	453.747939306511	403.253757144434	439.933131181984	459.240740641064	485.034995654545	452.738324611831	421.210466330826	427.715626090027	416.828637832191	450.496655817776	439.863344450543	397.043544981475	426.631120342003	435.283343041222
MSTRG.20361.2|gene=MSTRG.20361	3.58515795987885	4.33956463959507	3.36891657744657	3.01453796745186	2.96077800283393	3.11078068800519	3.17734371543049	3.57459868899966	2.86194659249452	3.8166623481714	3.1521420576287	3.54593615169863	2.89027429288589	3.38811375399773	2.75468649330038	3.29540051640697	2.45966455953133	2.61988825485751	3.65468571803414	2.79126914726625	2.64721778044902	3.06587224333982	3.22641296389049	3.11403661011616
MSTRG.20511.1|gene=MSTRG.20511	10.7290444407319	12.8725620826499	10.380044136644	8.5139431298861	9.26254608116576	9.45974245548936	10.7154841453738	11.817204174769	10.3868969346794	9.76381946864843	10.4503683095941	11.1132807257985	10.0377315684881	10.471175147073	11.4586791102119	10.6001997173379	10.181981877397	8.62940784877575	11.4386768916696	7.57363173543381	10.7890643619847	9.46141164298477	8.71065123124333	9.08151858151538
MSTRG.26326.1|gene=MSTRG.26326	3.52184655621595	4.39872094987756	4.41088610575044	2.59082308002354	3.95718919457123	4.62994189105541	3.34739241153008	3.11214271279389	3.81429338069655	3.77650403193388	4.05543139451249	3.7798865630899	3.06508512699837	3.34320603427901	3.90654013394937	3.29597437704915	4.14277464962714	4.80376941251543	4.24328922081762	4.34188892398507	2.73427236991352	3.73978151717601	3.87414510104694	3.97095453147558
rna36239|gene=LOC103479949	105.852086035746	113.160097269301	111.345609646649	112.31905144764	108.101740736293	105.913611261482	101.499469286862	109.471631077003	111.294004231543	109.742928765191	108.258247403374	98.0004928853305	107.111181337851	108.589376918715	109.690822204436	104.100257143381	104.450447947137	110.479511638445	107.684699326042	108.619152901242	92.4700746808947	105.471315695202	103.42133838655	102.294327200794
rna36238|gene=lactb2	5.69536648252825	3.88061570469416	5.13401079198223	6.45273432001289	4.84751282260112	5.11096428765061	5.93371697448609	5.79152289766331	5.05133688192968	4.46561643202403	4.72414862540068	5.88203273741592	5.39871211978195	5.97683406408544	6.47777238604761	5.65339647744821	4.98352240595477	5.24358892840081	5.49288910858338	5.13570577239521	4.84624862520799	5.03248586965934	5.48525982679063	5.77823889772587
MSTRG.25419.1|gene=MSTRG.25419	16.3511323821472	20.841384233906	16.9873482317964	18.5146907417291	17.2646956672957	17.8145722613011	17.1989794303309	19.1135725392165	18.2692425380478	19.6873275734663	19.9658491297067	19.7888119756531	18.4214908704516	22.2546562027534	19.03105079975	17.2972441024113	15.8937679358673	19.4346908703084	18.1636827758809	19.182103442089	13.88179475114	19.4051932468445	18.2157745954972	21.2151695944713
rna16854|gene=LOC103468448	4.44640149886874	4.07490195920383	3.89518443083166	4.24599680735697	3.6636935116088	3.20231463948121	4.19229671279385	4.29679880637846	4.29324297232988	4.16521404971019	4.25581257001946	4.4974154523808	4.56107319278065	5.69331785255673	5.05213388228213	5.15572660520396	4.18202173331117	4.44735794066654	4.03606682080274	4.70897995931684	3.68124235288601	4.04334900174312	4.3112814106191	4.32720391939969
rna16853|gene=card10	3.75445879444028	2.33264459470108	2.09833956598842	2.112054024815	2.3595264269316	1.32741118055167	4.28653127836245	3.91289047925513	2.27287436122945	3.50313245505889	4.05530404202764	2.60728650263746	3.02912710071311	2.1857432096616	2.79510406902035	2.52500529311554	2.66901480285524	1.61039739463071	2.35289638416893	2.4429037595381	2.53309981506217	3.94791354959781	2.70782797469723	2.41014891743593
rna16852|gene=card10	0.493039995784569	2.22189806196877	1.89212581943284	1.82810418885446	1.23266476726591	2.0402085510798	0.50353742945238	0.620243396129138	2.11270962353674	0.749015743565861	0	1.46593886523868	1.46143588829343	2.3868570389761	1.23065796910734	1.77634437792269	1.15901589666239	2.17502258781174	1.49646983843266	1.61073366993075	1.9354429047569	0.307276090981771	1.46732143003196	0.980317007130324
rna16851|gene=tnrc6b	2.28243473184992	0	0	0.109621726879833	0	2.55616436885839	0	0	2.59725059772158	0	0.000396352478387481	1.09560638222785	0.809650296496432	1.45944210473504	1.34303782482332	0.0264028570980775	0	0	0.00185166064006577	0.749134153757029	1.20868877579249	2.78610832666318	0	0.79634911682279
rna16850|gene=tnrc6b	10.4998329126776	12.2423672481242	11.8851567690216	10.9677560569353	13.4106851298734	11.0340197934061	12.2170148560764	12.810658808416	10.6934805507619	12.3700008250144	12.6356581937305	11.7230427063058	10.2886074267692	9.55299604263749	9.72266236166341	10.7738367118792	12.8881074624562	13.8823597368477	13.1544568338218	12.4160780829447	12.7391054317253	10.5178251389376	12.7738372366649	12.0175012813942
MSTRG.2121.2|gene=MSTRG.2121	4.06301906993587	4.58781092459859	4.12736589829094	4.09499784489539	4.18234015592835	4.86564939467692	4.18144671421222	3.99841790162186	4.39383209146806	4.552750191877	5.00910588155258	3.93320265409963	4.08698303054004	3.46325384667237	3.96434774287594	3.92807016477476	4.65880188567201	4.45433261713686	4.72856410213199	5.35168646079885	4.42161892179596	4.46182298377123	3.78744422518029	3.37812332569037
rna36233|gene=LOC103479938	3.03908161717107	1.7990238932262	1.49767845923163	2.61660308765323	2.74049094244098	2.64845090345903	2.63893113991484	1.36274030802264	2.22779918218236	1.60052127832041	2.04373675621814	2.01953975701015	2.79035462789068	1.92843774484346	2.17752955143649	2.09140809660084	2.35031197925107	3.48016429190029	1.45111126311708	3.2769245940285	2.45146417773326	2.70229682049347	3.05089523320397	2.81586851251413
rna40298|gene=neto1	4.21275354033144	4.94549253862183	5.32136081084628	5.13788699001003	5.43771201918997	4.46307188337177	5.30227766991069	5.07360453979445	4.63476169232523	4.90207579704314	5.27794132572509	6.21768502958213	5.0839580713976	4.27568143969176	4.65266415441098	3.64120384477976	3.83706960791684	4.58101696449139	4.18202749854562	3.89148790771464	4.44809474127212	5.39007694786048	5.65367583053725	4.67892788577393
rna40299|gene=neto1	3.34379680896284	2.96373418093938	1.56056859720514	2.39590188541852	2.04891112779829	2.90586137091375	2.48772750779641	2.76228651234975	2.73170142389064	2.72929104996982	2.19424877624895	1.28318061057194	2.27709963698399	3.33022928570266	2.80180611765486	3.13263647572979	3.40782167124627	2.57952907425699	2.7058066528617	2.64964054533481	3.10122230512065	2.39933103852741	2.005014025023	2.77074369600077
gene26509|gene=ND5	972.145244581281	1137.41648471637	907.593216868395	1096.42386495518	1016.28268659	1121.06550621018	1072.6193683995	1062.8736916094	935.472578353273	1006.62344111478	927.823853575852	1483.44583240561	1151.11135364232	1187.3195849011	993.292510481617	943.472887001478	1136.72131684766	1089.50005531439	1129.20646458441	1107.3962030477	927.665847813563	1034.62973003252	1087.07907239538	1121.92084837158
rna16276|gene=prmt1	82.1595434538274	74.8927990576848	77.766383557261	78.7796418151135	70.9261588336676	73.2244267408718	88.5644286940068	78.3429101553273	76.0370677237371	78.3083470814729	75.6685394726113	70.2115234596097	85.8547648948931	69.2785166410186	78.8618498245468	79.5870367162061	75.6424614395993	77.4478954135564	79.7711339828133	83.1166284006066	76.3547758469697	68.4673165023447	71.618475135158	74.4293693968306
MSTRG.6277.1|gene=MSTRG.6277	50.1645534574126	47.4946311197585	48.041597612853	51.7571675204034	50.0088490876929	51.3482943480796	50.9480949471706	51.1351746078197	49.6753234491851	50.8065385216334	47.4453270083681	54.9778031371871	49.5274544265806	48.9103861195688	51.640787065337	50.0621451420288	54.2341177897863	48.6317943442982	44.9082226724086	50.4565062746288	52.9050619326672	52.270298587371	52.4569272665324	52.8343611260683
MSTRG.7362.1|gene=MSTRG.7362	1.04927052719661	1.91918874398741	0.473131957994142	1.11046745444397	0.937688723579563	1.82663936273872	1.13666648076789	1.76606992057081	0.790956098179116	2.48541380995987	1.81323147752915	0.65775033256924	0.676131937589924	1.38667578869999	1.51011914747349	0.951003801748901	1.1474717167288	0.888785494346319	1.12316212600927	0.835761434521066	0.887270994428448	1.25612475078208	1.25906984612993	2.39599171865169
gene26504|gene=ATP6	7707.02497076644	8085.94321268432	6643.09972058194	7836.72834581354	7475.60848070462	7721.99567083018	8886.76269479182	7921.36215877676	6829.59545221627	7436.51813054851	7506.13743253796	11687.6408810611	8752.08768785225	9492.92244084979	7903.65785673282	7482.24468235659	7483.71760600165	7900.79551170169	8604.69539869743	8303.60927782089	7217.68810805088	7467.02757685595	8165.28884159928	7970.72420448468
MSTRG.20505.1|gene=MSTRG.20505	11.0998626267416	11.899131684461	10.7950893700433	10.2303713605372	9.33762769226081	10.6334901062669	10.5254744232766	10.9388552429456	9.47895213759971	10.5514326991431	10.5364484995548	8.97415818825677	10.3913247586588	10.9520831688914	8.88367971523726	10.0530140855636	8.7866641653829	8.69263608608803	11.5712378586457	10.3156028740779	10.3615805873609	11.2057117199898	8.98268309350567	8.53014863529502
rna46926|gene=hyou1	2.82549378889115	3.83428635249406	3.33448448107062	2.97811570582253	3.04290779117346	2.07247359062286	2.99726821284144	2.45904487172434	1.78324184151889	3.47259275962084	3.89498478244526	2.03912816610945	2.40521355257897	3.64496384060555	3.24531711497006	2.86465634657074	1.57728472923631	1.75694935889556	2.9150589201104	2.34799593885444	1.6120014776585	3.12511232194724	2.33263964325264	2.99690314177389
rna46927|gene=LOC103460280	6.69846809772836	5.00055275330893	6.12245130772797	6.01354108430545	5.46246363394782	5.73934073283749	6.04006497835731	5.92332935833619	5.52434682287113	6.25726369849215	6.15301472974115	5.22550237372668	6.47702040847491	6.00404109730086	6.22127312467012	5.88341636136439	6.61385404533168	5.05371451202559	5.70116332420378	6.13238601089803	6.70832367461936	6.04484406597171	6.09868133474709	4.9735733076889
rna46925|gene=hyou1	10.6406177607283	9.1737864442371	9.64076789456177	8.34578997636677	9.33344930056768	10.3321849936693	8.48715664858458	11.9956534487622	9.9798775126633	10.9425515761756	10.2221018263721	9.47634340451778	10.0598682727148	8.88013269699523	8.17856943443264	10.4080029910842	11.7161569457346	12.0757734018896	9.90539776849032	8.98204942004023	11.610806582747	9.37014648346192	11.0744178615131	11.3866172913941
rna46922|gene=vps11	17.8664067140622	16.9641329570181	17.8174162247241	17.713989785744	16.996755097003	17.7126842229402	18.28098913693	18.2283822175504	16.9195222549665	18.4215770119533	13.8784225248925	17.2092336652526	18.0968247518099	17.0067895296208	20.3478415488275	18.2651046448192	18.6551184458297	19.0872880502689	16.3358837681871	18.2546682189015	17.6594785109571	15.9559862801431	16.8461728910535	16.9527872410679
rna19505|gene=ostf1	10.0675181743031	9.3501168684685	10.4954963707401	10.7009192758891	10.9947892340274	9.85783235318394	11.7293009193943	10.2674901800536	11.350578561309	11.024493608665	10.6009389598451	9.91617098253436	11.888531833065	12.48035258593	11.7234331474012	11.7496202057573	11.5631184461879	8.97931843489137	10.5976400617663	12.1232840628318	9.72497725838731	12.1200974489174	11.9374058058288	11.5339881215571
rna19506|gene=mapkapk5	4.5724142829737	4.63688365405762	4.17020492931441	4.88986797883809	3.61981959327177	4.70534500782008	4.7282666503904	3.40759988126722	4.8562821525098	3.65273649286414	3.3755243473559	4.70484372092369	4.6631864944991	3.45121689526185	3.98701208705724	4.49193324675805	3.41007944690892	3.82251620616221	4.00212083572006	3.51516232762298	4.8318146684475	3.77424285050318	4.35319004979064	5.6118360837463
rna14569|gene=nfya	4.3555544978753	4.10259278014704	3.48555812097643	4.57893416378285	4.27947408531966	4.36881496973838	4.90930780001723	1.85024411915891	4.19304485737985	3.60602672483216	3.00930526822625	4.23861995188903	2.99035999139034	4.20566838341831	3.15719155202184	4.39145013843705	2.97399060779452	4.93592579336976	3.46552843670715	3.95760834517638	4.34231587542083	3.41777099151368	3.606642819383	4.02153699766622
rna14567|gene=ahcyl1	19.4995412797107	23.9051198172931	16.8293712159471	15.4594393042204	20.2023045544527	21.2411244132206	17.6833323581509	16.7708978370699	19.0424589935504	19.6912703335446	23.0503648395193	15.3791701641149	19.0850762487729	19.1171805254908	20.6343274477574	18.4830512626521	18.3038645935426	21.5940017448658	20.3038779886871	18.1363290490343	9.86160830895464	19.6014115794641	16.092417200637	19.9141747325789
rna14566|gene=ahcyl1	26.7414219103142	25.2589948849674	24.1386437649472	22.6443823540298	25.1433814132832	26.6403692274749	26.2563459343215	27.5056854887381	26.1594276272958	26.8025624143612	25.8141060692538	25.9766600570615	23.6061949356094	23.0282072563882	24.0099830112643	24.2371721724691	28.4889498049213	28.1910402180417	25.2932049098429	33.539166580975	27.5486735892035	26.732117461389	25.953684168256	24.8854033337783
rna14560|gene=rbm15	5.66801023691006	5.2003617902241	5.52217245681354	5.97742346295616	5.99252182078056	5.82577203749898	5.43737736404544	5.66260786309413	5.63330215740005	6.0459719302021	5.44027204722193	5.90137363150076	5.74872412624991	5.21176950904964	5.31725882524341	5.27772656362423	5.72533822451282	6.31575115774579	5.75559276000512	5.77409251533453	6.18939736471988	5.61736096861175	6.07194859943889	5.55425160562149
rna14562|gene=slc6a17	39.3857678997123	36.8264129639546	36.3384437033829	41.659206135014	42.3422195094663	40.8759850271833	38.2315527339959	40.3231383879263	45.6708608516976	40.8860428429956	36.8522921600138	41.3812989919793	40.7757317621718	37.7889051742582	35.0030062251668	37.2876706612777	42.773732759207	49.4424968077453	39.2873189967315	46.5436761761915	47.9227249095864	40.1618349611223	44.648418648347	44.080141193139
rna8127|gene=kank3	1.69334793597719	1.33816096836627	0.978442865456683	0.639313666299891	2.14923253569901	0.347359103253032	1.75303225057398	0.498285510058157	1.20093812729655	2.2338020173496	2.58717877128815	1.98641389223598	2.20086901785306	0.700167970348642	1.2338170755698	2.10335522004255	2.0142429862953	1.20215300241725	1.07744678997171	0.705771351180793	1.80612160061487	2.28179622880737	1.43828709195533	1.08502400744794
rna18458|gene=LOC103469598	2.00722779515473	2.44043170841586	2.00886943098124	1.76496034118523	1.7327669943343	1.97022008061649	1.80492160578198	2.1927410274877	3.14253643283381	3.3414443327664	2.03766033540839	1.77928207548251	1.65506864182796	2.1181381388378	1.24070346408451	1.85827436037742	2.39467914104583	1.75384050141267	1.92297304301651	1.67380838740513	2.60699022182966	2.77826882515753	2.03542907727089	1.78904031983183
rna18457|gene=LOC103469617	3.25746075186133	2.91307615613999	2.52585329081676	3.30400735547308	3.41512877911889	4.32536536033567	2.70904516191769	2.9374759051145	3.78620802999133	3.50280159828875	2.64931636509861	3.39359794651043	3.43129784780878	3.38782683603512	2.75642877842322	2.60296565733433	4.24889835823378	4.87735490948923	2.38657393769873	3.52506948727136	4.02826736230335	3.97194714756657	3.55995848810482	3.94483492413778
rna18450|gene=LOC103469437	13.9465127926164	14.9764451068549	12.0981615755416	9.44559558651337	14.4060241337994	12.760148792352	11.8438237288921	12.4279306025179	10.5759552596057	13.9128535329529	12.8655598026381	12.2067517784019	11.1059274469099	10.5503639846381	11.9763228433295	10.922356055956	11.2356996434302	11.2714107924242	12.9515117420132	6.96373638854375	11.3816535616089	14.6425217161083	11.0117665720453	12.086706346903
rna18453|gene=LOC103469435	3.34874005522396	3.45066759340822	5.0567271983007	4.99940045332097	4.1615499666909	4.51650947897534	5.48389264641927	4.24314523535125	4.89632548330683	4.33359517557976	4.73316057673937	3.74233103923027	5.45103141110715	3.66767330493386	5.03734081952687	4.70068199747721	4.12705334336105	4.20101046244043	4.38017647163581	4.69140273778027	4.98353841430278	3.3571242894076	4.67972326678593	5.1683349307835
MSTRG.10771.1|gene=MSTRG.10771	0	0.653079020255573	0.587048471260164	0	0.179123386620453	0.484849214432907	0.319949389752517	0.182392294762011	0.940365393069742	0.178188033112413	0	0	0.177763215019405	0	1.7171195668866	0.403313740993698	0.165343714913347	0.341797116755354	0	0.189600340433562	0	0	0.169841082922766	0.991426766648384
rna6282|gene=dync1li2	4.23800343413343	2.16201115785431	3.74129430618898	3.40997595491934	4.86772243740169	3.04236481922138	3.73793802346702	2.96547321817097	5.15237885309844	3.04912195494599	1.54703686113471	3.14887320856801	3.97469048238093	3.0170833424882	2.12905135429115	2.76503512522746	4.83617909447591	4.64671639610863	2.44447870651553	3.2512307443226	7.84310216950105	4.70099372588879	4.74519034386883	4.44835506665551
rna6283|gene=dync1li2	6.89768140389017	8.97552444413534	9.287330889088	10.2963625561192	8.36698937474185	10.1178634670282	10.0106860801341	9.23601233116926	9.1829952676488	8.74931838341796	8.87913121852493	7.56364011800141	9.92044246186157	8.71374642484285	10.3477456210881	9.60502092973049	7.22726060000331	8.48479447527755	9.90033770001592	9.43713943646563	5.55903790546164	8.15658966593233	10.3642283056508	9.41612986629207
rna6280|gene=LOC103462368	14.4009768596879	11.118627715392	16.2072355562171	14.0909931668312	16.8890658042364	12.6679333457254	14.4883083837729	11.7677139437276	15.2383362767956	15.9667120386849	17.1692758866007	16.2962560943722	14.178948605823	12.4482254256518	14.5310434325077	14.4871956262217	17.8226046914367	15.416100429406	12.6951724470828	14.1672518802074	15.6017082253957	13.3787776872283	14.9741333773278	15.4826424033503
rna6281|gene=dync1li2	1.81741476876971	0.377326737481459	1.2104902322418	0.815857372643631	1.71061927268676	0.988675058878808	1.30412080011774	0.827428417095926	0.865889049106589	1.16350921206126	2.44151809095417	1.99884619428182	1.04164968683542	2.03035471486043	2.31688334877122	2.13602487455174	2.93788886885365	0.838351531213258	0.974483758094016	1.32687238244241	1.84031468939453	0.31805047134005	0.963260151457846	2.00064399639045
rna6284|gene=cmtm4	4.21657510431458	4.44723659880839	5.40774577070765	4.08193509300558	4.35918586818992	4.55179106005777	4.60074142450741	5.0886925955416	4.39658964474707	4.51984616783698	3.60553570620044	4.13260782191109	4.53868662846606	4.67996139806301	4.96011731957738	3.49889032970009	4.65676763605519	4.3047769414156	4.83693264432946	4.3245954366218	3.95145976804344	5.40669098872228	3.88109277661928	4.27361616524856
rna6289|gene=trappc2l	21.0370987472424	24.7140543527257	20.5524802228866	24.3859459142869	20.2744731742765	19.0619782285174	19.5208530383241	23.1862835400417	21.1489566603936	21.1376651496553	21.1229930952033	20.2725684225839	25.4980753445076	25.6813563583473	26.1994663637278	24.744192055202	22.6488309388939	19.111173269614	22.047068014879	23.7159204152168	23.624107083261	20.8797451905547	20.3784199839893	20.2192453887897
MSTRG.2814.12|gene=MSTRG.2814	2.27642049803313	0.461458191288523	2.16475979215359	1.57618006871879	2.38939497670316	2.51453755675242	2.42475551458133	2.59708861030526	2.96051387536103	3.02716281887299	1.68843723110054	2.23472310711112	2.23069808526164	2.01732409052814	1.15960198299253	2.23629862842056	2.57238770335098	2.25372624392971	2.59411315894194	2.14521920020445	3.22347370705847	2.87071759789078	2.12225039566872	2.631222803347
MSTRG.7028.1|gene=MSTRG.7028	10.0075155603191	9.46683290242139	10.3488629044201	10.9605499263829	9.36958936467986	7.75916794629802	7.65157861204782	8.07423571148118	7.35757226424884	10.3080907067476	8.94177341555673	8.97810692714401	9.36163886592089	9.83266844182941	9.49086882131561	10.2608709909366	7.07413409742372	8.96253591238174	6.14632075143168	7.80075020720725	7.59471643332947	9.39170758356698	7.2708727379486	6.63652931168058
MSTRG.11925.1|gene=MSTRG.11925	2.16316579106103	0.383044822567362	0.435342691536093	1.24330210616985	2.09872132752441	2.69878141271403	1.01198260242725	1.34584892569277	0	2.01871731936596	4.78293259265541	3.24056012614941	0.397131237836924	1.4847073779734	1.0624357756916	1.07484269124977	0.320339344194983	1.69089387224628	0.911155356661553	0.656941361941661	2.22659584634277	3.74912921262541	2.68525468831065	1.50443415074887
rna41654|gene=LOC103457275	1.27282086296881	1.1320898891771	1.17991429533187	2.5770611836257	1.96817549250846	2.6784535294574	1.23034793937846	1.21200890437685	2.41994957960745	1.8216196313085	1.90595502660923	3.01499558035192	1.09828492549037	1.33352256727153	1.15669345949127	1.97624260347434	3.03781165486542	2.79180118696706	1.15266437194771	2.11952626585516	1.56474059351172	1.69130673968685	2.27354459014009	2.28719762241728
rna41659|gene=LOC103457273	29.0028246733115	28.1565900011286	28.3125967699325	31.9987467668877	28.1084291222903	28.3118307544573	32.6899382280406	31.3742352310948	31.3719026356528	31.0562189190222	27.6073003366595	29.8390751593045	34.3659534333461	31.9155398696221	31.1002014566588	31.0552670602285	29.5726260995606	30.7263414119979	28.7720704485196	29.6468931022286	35.6503265523045	27.7535816494323	30.9162916722191	30.6243046534648
rna41658|gene=dpysl5	35.3924180480387	28.2828612994659	33.4792085611047	40.0086029326906	36.929229796301	38.3920443256497	36.0530151781225	31.3675319600824	35.4489178722912	35.6583596885643	31.1212760951465	35.5551671384991	35.8551063673323	31.7005896216499	35.85899751385	35.6420438771597	38.7176551470761	40.3147292271899	30.1756306758318	36.596925381555	40.2255324896025	33.3731629538502	37.3056463862701	39.8349629538673
rna47598|gene=LOC103460718	0.379046824274637	1.52058029026501	1.29899656554361	0.387078506575983	1.09774399799461	0.329601929023355	0	0.184126369288566	0.4778492222764	0.630495971942439	0	0.491290171682439	0.217519126161676	0.561000502973606	0.943569890079802	0.604553390379175	0.333831403913225	0.69706407062422	0.51807731627653	1.15615112024182	0.421808075112002	0.766658128622516	0	0.363946416998215
rna5888|gene=map2k5	4.50128371460198	4.11421207601518	4.895507190604	4.21849952312643	4.18560650078991	4.59830776074618	4.14345654346984	4.23250336679796	4.4373868768452	4.14160233096405	3.69094312549385	4.11374126316208	4.59355957701953	4.25900522253967	4.80272528683575	4.25759470781407	4.42622138932017	4.76210491754162	4.18684592465042	3.417081765278	4.74823817459976	4.04617330655758	4.53598068996718	3.76354552554414
MSTRG.17721.3|gene=MSTRG.17721	11.0356635701442	11.7875624565487	10.9192949208367	10.4448375315057	10.9692097366795	10.5131296848879	9.31085304570566	9.96025832156223	10.6811863460468	11.8120168959717	11.0977936884697	10.3370552083982	12.0059844210664	11.4239442642704	11.5439544828595	10.404960947949	10.9281933053039	10.3742633008023	10.5939464244971	10.8292303909865	8.50317249135384	11.1259998042706	11.33435445841	10.8993620007962
rna9383|gene=lrrc41	8.79282064490945	9.84737279684447	9.90333333932591	10.1725365297721	10.2513599949571	7.73720336184942	10.4882538178919	10.9332781191403	8.98341650748383	9.9219529484845	10.3795704125162	11.9505880686166	11.8805382710074	11.5214243973665	11.2408923118761	11.1719278919596	10.5371073451219	9.50000339571841	9.75538589150133	11.2902286185064	10.3831266598821	11.3443962709798	9.70997446220819	10.6867878938616
MSTRG.19122.2|gene=MSTRG.19122	6.53707358039074	6.10814683475165	6.08094910773655	4.92654844049542	6.11276320251763	6.01980839276614	5.45532062532127	6.32998390328873	5.76834060412274	5.46435515625357	5.87986910016434	5.42833632506563	4.95291273905195	5.47008980908037	5.08419139390571	5.8880429913083	6.49234291731733	5.88668621238573	6.31455379291238	5.26575001590853	6.89214112740489	6.08548789307341	5.44100622478145	5.9144363473676
MSTRG.2516.1|gene=MSTRG.2516	1.51372748185038	2.1306913435007	1.3810958316293	0.68771696220429	1.75119655768736	2.03996870541358	1.21662610830011	1.68017149468655	1.49677753607028	1.86832908203413	1.60596174784393	2.059831591726	1.3485115200609	1.23691333191177	1.36964257274465	0.876458969409965	2.16214286975189	2.23288216184677	1.76562811607745	1.76123812112307	2.64956589819071	1.84329062412716	1.34557473415061	2.36273607445875
MSTRG.7103.1|gene=MSTRG.7103	3.40237924711177	4.56934752071566	5.17640386191089	1.58092395567795	3.34653685395768	4.38602427254593	5.53376584378595	4.05541905605603	3.13763293048681	4.443205204455	3.97890897818332	4.13689233759453	4.36380725183951	4.18165492705108	5.25911007512883	3.4635663830194	3.93572520477264	3.69757894647157	4.37542894490133	4.61042276910269	7.32898541299545	5.4970644202936	3.11230147002793	3.36914418457626
MSTRG.15963.1|gene=MSTRG.15963	3.38138591943681	3.78799557476794	3.74553242621491	2.71556566451544	4.11240821851215	3.32746592128329	3.43847223103785	3.19771655046275	2.94058315003576	3.45451267310619	4.2789555986281	3.35351226907163	2.5361230826079	2.77248519305876	2.88299912709634	3.03907704444019	3.39330029878291	2.46872526309481	3.32740278611955	2.20316881009836	2.892297651954	3.09125615409744	3.47320408717181	4.37340998349644
rna17032|gene=LOC103468553	6.19382665009875	7.08734766188834	7.13498118991349	7.20938985980251	5.98323224803948	6.95243572451445	7.17886039280708	6.83682778144106	6.3906654279066	6.79131740353541	7.20881466298865	5.99973048568323	7.54740863550685	7.46247465355908	7.29404351508714	7.58283811927427	7.30148241760769	6.57304770175625	6.9215076154409	7.28254907605312	6.60251222147299	6.14718313390048	6.80868025723205	6.74134149438478
MSTRG.7012.1|gene=MSTRG.7012	0.676948727223619	1.71792340518841	0.971677120670562	0.230430899809163	0.76114307100597	0.882965871445264	0.68851513619133	0.55359538146241	0.397683558165946	0.757168504339843	1.25243862989237	0.877406787550162	0	0.222645360906436	2.00943273655747	0.734480449141017	0.602219630270902	0.938864558172496	0.514025880763126	0.575473174043216	0.427007132619672	1.6013952781846	0.619631073406821	0.7222006124207
MSTRG.24249.1|gene=MSTRG.24249	2.61884215539119	2.37129792732221	2.69886652804586	1.97461351354623	1.1369327854865	2.38713484699065	2.06323098261532	2.90943568334522	1.72403935378418	2.39486257033629	2.48998694830762	1.74797677744567	1.33190241496614	1.5217232951601	1.92460897161154	2.30247979184757	1.57617827323708	2.43859930228693	2.50750416423309	2.0913026829557	1.12108427751612	2.64607330039662	2.5481301721904	2.31484721465414
MSTRG.12658.1|gene=MSTRG.12658	7.0760153330939	7.7127831542429	7.96323772939937	7.9674261255374	6.8005468701057	7.49755847372996	7.27464877165571	7.47709370669925	7.72691954417492	8.0649353692489	7.13878325382498	6.65833792583447	8.07254377478147	7.34068473267738	7.99207600299199	7.53247945037881	6.91482660036876	7.55733916645205	7.91664322423573	7.93538561766906	6.33800386775597	7.38587381156903	7.13073405400369	7.01602695787155
MSTRG.10251.1|gene=MSTRG.10251	5.80466818810865	5.90211918608749	6.37054327402961	4.94479107557151	6.1997318100045	5.83371554299036	5.50797722176985	6.66627256237446	4.89151481281945	5.98231223532041	5.43142562454662	4.88092508692254	4.33138927069101	5.0461334130772	3.52518287379719	4.15743137193413	6.79337199591704	6.73454252380299	5.60196827653005	4.88674768340491	4.73291023478747	8.13597767722123	5.59909436702053	5.5141354166862
rna25813|gene=clg12h9orf69	1.52989175432389	1.95282389638614	2.62767860593911	1.56415484286905	2.58185111074876	0.997350400899603	2.57709086264537	1.90372564679974	2.08222082439457	1.5190118190337	1.13763776218711	2.02069225259796	0.890389077704481	2.6103041492354	3.69082547343905	3.05766454104854	2.96805304528375	2.90653883023655	2.5492189758956	1.57204219618448	0.946574483135661	1.14175595844067	1.39527176122384	1.64051705389739
MSTRG.19009.1|gene=MSTRG.19009	1.45617823947522	1.78549902385598	1.88001981533673	2.18179707803392	1.89711582201378	1.55538408647247	2.21634405348581	1.42325379066601	2.1526774875357	1.74855527733377	2.50353740254364	1.93914083349534	2.33761921840538	1.95985457646263	2.17882131250849	1.82691115229187	2.54102540924469	2.53016842567984	2.21174212305543	2.13665153464025	1.26167897059658	2.24790960485447	1.88326671814436	2.16824443340462
MSTRG.22980.1|gene=MSTRG.22980	4.29215619838912	4.21024087955469	4.49030945960276	4.97688902997172	3.71824995566872	3.75951045145317	4.41191199459584	3.9312796250698	3.96198287902681	4.49562697912719	5.83541438314282	4.12181581240282	4.22305590701614	5.25626013314139	4.85261657681334	4.53822460035193	4.24559613135917	4.582821673849	4.27839868206944	3.75704845484764	3.68847438858317	4.72751861563771	4.10666894979567	4.26616629457954
rna42357|gene=LOC103457355	13.9873489282896	14.6912780583745	15.0775179532752	15.8073971922572	13.9899559848509	14.0037357732054	15.4445807112055	14.5737540157917	13.7972383996896	14.2232090287342	14.3945393641289	14.8423899669257	15.4705880701565	14.3864141144826	14.9662741343077	15.9540924182509	13.9458277344762	14.4174619937894	14.4790028993108	13.4089840540282	13.1243263181939	13.7205630678273	15.6591224136039	15.9220065920826
rna42352|gene=ptprk	2.01444596138752	1.17764596336609	5.84591492523471e-05	2.58428420416031	3.37040673727931	1.75220195703267	0.111736633252249	2.22853244326541	3.50140419461204	1.42908448397419	0.000123768728483945	1.52848332287442	3.45320245738753	1.47527020418861	1.15682659947929	0.770518998912575	2.63925150314296	2.14548378492129	1.06596445290611	1.84228239576928	2.43473305699096	3.73284453554105	1.03619336305078	1.36795173695994
rna22545|gene=ppp1r10	28.9266657518554	25.904979249559	26.5712826252201	28.982415470093	26.9608787882812	27.7695841575058	26.6115078779401	28.8253049919601	26.4961448908334	27.2427936316052	26.497545228029	26.6005740701046	28.2128529193761	26.8366482996146	27.6748836259528	27.7052127815743	28.1033370643352	30.4581133639503	28.2680538872431	27.1461174961444	26.9224258782929	27.751319719745	27.7163916715816	27.3106197890514
rna42359|gene=LOC103457354	8.71977485343607	6.61701659215339	6.46665201494932	5.77027492021341	6.72058998022576	6.70658308001888	6.81488110311429	7.28746832595347	7.02176338056403	8.2807717637225	5.62358403146544	7.41199728080288	6.09408396996477	6.56132062062894	5.90816287673948	6.12083060572097	7.56357997308679	8.20089802225619	9.18345336030732	8.28775180246704	6.07933743499194	7.39673919998533	4.65620701336372	7.78135529716283
rna42358|gene=LOC103457354	1.66807714517347	1.03709293251503	1.03584866349059	1.28721884351609	3.56301321967915	1.8573237900635	2.72996840269916	0.600236509583316	1.50856373445428	1.90458492821772	2.6421712539721	3.67400878463477	2.19375085897161	1.85183923729693	3.06411566495182	0.63428746247859	2.3330138830411	2.80033204678675	2.36713225514709	1.41185790611323	2.14998470477781	1.0520439304589	1.20868659669683	1.79912810652781
MSTRG.12934.1|gene=MSTRG.12934	93.5417045047209	144.742484533763	143.555757418688	133.678156712134	136.813086614749	122.432260386067	116.678389647485	112.163004923765	127.690926799637	107.722771239656	106.419423424569	123.375180218124	148.01211744972	113.910131949866	153.50276373997	125.078408759084	168.138196830163	137.296176033102	90.8636799807654	95.2552487553553	132.179426473311	97.649678453694	108.000783308837	131.322012162291
rna7629|gene=LOC103463156	2.1984715807929	2.44706673318791	2.22995317412151	2.20423615017451	2.3306511504844	2.25058189899493	2.40834631559167	2.0397617255255	2.02441861820054	2.13645137571483	2.41685446451117	2.14447910890632	2.0166659590656	1.77904139502685	2.25678571647953	2.11425443574164	2.22149931698108	1.9356645438242	2.61330757779973	2.49755357534756	2.0998917924819	2.39594552030086	2.00897738085786	2.22816084184463
rna7628|gene=LOC108166231	3.41195317026454	5.34743103893556	2.95813744229758	4.87184863451857	2.96455352710505	2.69710260141717	2.28713651664426	4.74185748833095	3.57571355571653	3.43259621950696	6.69914564636879	4.6191247161653	5.43862143369691	5.26976567104046	5.51622801269319	4.04952732239379	5.68706071056279	4.0640554169149	4.67930965321788	3.04601191773038	2.49930258316423	4.2110509629421	3.88614281693368	3.45963011856766
rna7623|gene=LOC103463152	1.72608946349884	2.46454344917589	1.81486696974822	1.35737227352059	2.28604538683877	2.36219630916557	2.04589472206189	1.34300657841691	2.69785881980167	2.01563623537467	2.22458469386852	2.3973345493563	2.39291073434201	2.28337046824345	1.85561236082639	1.34487696125077	2.23061849187866	2.11591047069282	1.74439359113025	3.03945026946164	2.12425386477725	1.80011449955237	1.90641379878249	2.32938476928577
rna7626|gene=clg4h19orf24	2.13447497655749	1.54323467115187	1.77562058156499	1.93751351099814	2.23487096621792	1.76438621663153	2.38154109118869	1.81018106239832	1.77767704443321	1.59160968480752	1.64469990072789	1.52363250269698	2.06668000804067	1.97605382645589	2.00173801564451	1.91560214857589	1.8519628561493	1.47803842235269	1.96893036683542	1.82795506297453	2.20304599969839	2.16399897156247	1.87825624991163	2.13659258807019
rna7625|gene=LOC103463153	10.6427934953496	9.48488503962779	10.7772877109206	11.8373766178194	12.6040733781798	11.7679931380468	11.4625181868297	12.4694217646567	13.5388694468902	11.7748885650962	8.69124675774268	10.9536754534769	10.7489464494009	10.8442875536934	10.0611662471115	11.7393647879102	12.7309711343703	14.700879901566	11.0811907230628	11.6974102976743	14.7859065645718	10.7611455664611	13.3243049305387	12.9239271645734
rna7624|gene=LOC108166229	21.1677571607019	22.225918913318	23.1751076926352	22.0214694643225	23.3204752455845	23.4525724341321	20.7418260913822	23.3335205049665	24.3144838874376	22.6760283395879	25.3905678126566	20.7998734038341	20.8360338296486	21.1928109669263	20.8387028615221	22.5984480079965	21.6685599216405	24.4661490229869	23.332042858594	24.4520079519628	18.552992395006	23.3778469909342	24.9166344440114	24.4311965383855
MSTRG.1093.2|gene=MSTRG.1093	4.7844050194106	7.62701231425697	5.19234655474374	3.66562751238282	4.41329549203365	4.58093894412364	4.64081348344317	5.62674969221724	4.17108939118554	4.62993902797185	6.55978551684566	5.1725399425518	4.97694927382111	5.13983331638752	3.45604010574868	4.48658593958076	4.34794745570636	4.33368093126872	5.76818089396061	4.50687256732123	5.79530138987903	6.78361385274121	6.22532722965592	4.52259215816176
MSTRG.9004.1|gene=MSTRG.9004	5.14508572368112	5.17206023364177	5.54319490013849	4.52975330494761	5.06448002648873	4.88223392294969	5.39157509044267	5.21572814031985	4.92831071036875	4.72195974218511	5.48940022325332	5.27580668552669	5.24579201361991	5.4905987944022	5.15849292893041	5.63654779025729	4.99483140242258	5.45659437574719	5.00678026160085	5.52376541017997	4.71788623767758	5.78345654209672	5.48673580970464	5.11597837103004
MSTRG.3917.1|gene=MSTRG.3917	3.94491767470161	2.80196018113497	3.33806405043997	3.10853816050251	3.59037081369785	3.28817011609047	2.57154927104386	2.81262447621809	3.23772454992449	3.0815123736218	3.35498124176737	3.89220201403243	2.7719047875199	3.06990743185978	2.35298844093202	3.09249674945182	3.45145011580162	3.43879356058665	2.88478290935398	2.79331305944026	3.36379998829801	3.22473327502921	3.10135883169933	2.80173935814943
rna47721|gene=fga	2.68977781684449	3.03686009192591	2.03836672299277	2.29915364591871	2.52479521226388	2.67563943999102	3.01910902237881	2.50709683110591	2.24132222716813	1.7120898888647	2.94109401443755	1.79015874384137	2.60045914570253	1.98630242952209	1.48088667427369	2.03862717483398	2.38361212601674	2.69947999898778	2.64488581902143	2.27282190591458	2.46998345513726	2.87403841762441	1.84678110080558	2.34423269011202
MSTRG.9371.2|gene=MSTRG.9371	16.332946366835	15.6781641312166	15.1645222998123	17.1801407743213	16.4374821210676	17.5552751027331	15.7898503330801	16.5530829068195	17.3620269209817	16.7222056431058	18.2699466460274	18.1410826227055	18.2084553045944	17.397635254776	16.6049712413891	17.2922695426861	16.8673370840044	18.0913617810884	14.4927154185889	17.7835512142392	18.2521791520101	16.7349543914293	16.4918371220816	18.0926031113686
MSTRG.424.12|gene=MSTRG.424	5.08054984756817	5.91723647237693	5.09053384672957	2.98790726360364	5.08562701130073	5.21571409004044	3.42965508982694	4.70744750301738	4.95196169515944	5.19843860312656	5.05647739329738	5.06612326128509	4.26624727149307	4.24483854022124	3.85414107492883	4.18310764106089	4.3884920263492	3.96641644469213	4.85278807879441	2.72310762249471	4.13686769245895	5.24213602621281	4.47197007000044	5.17669526789687
rna43405|gene=LOC103458469	4.9997727362509	3.16872059126657	5.98996398637707	3.3054142079498	3.97687733098973	4.10459229540996	5.48439706126897	3.93266688181351	5.96634037315693	4.46953542062009	2.24183658514465	3.37442051611331	6.38074793451277	6.00958568366477	3.67510453351948	4.80249888571998	4.70654958549922	5.68242111875666	4.18020966937237	5.34494859323785	7.56609499246864	5.49210417486059	5.16988015454575	4.38581645454505
rna33788|gene=LOC103478385	4.09157534859319	3.45459940819334	0.796190754731737	1.78544481286388	2.99384543247239	1.85126071914115	1.76617607218702	3.63889254972111	2.05768573248178	0.686474543628808	1.88317371570894	2.43185190496383	1.87579610458949	1.8370394923298	2.10868061166812	2.07687535179483	1.81419218149155	3.04587195960216	2.39849587823662	2.88677374381826	2.19063074528631	1.84830022222972	0.979048538638435	3.35864515381491
rna43400|gene=LOC103458468	6.8971756637507	7.67362656958715	8.7002204578794	8.91667407489535	7.83070861301732	7.73361072437679	7.89516886666053	8.15164890887877	7.09665039692122	8.64542465846579	7.40365150261641	7.29773643563736	7.63144845491816	8.73008483127557	9.38530136895605	8.09621538075087	7.13092505778577	6.90868148092704	9.39853308257321	7.20540474339571	7.60846338162034	8.18934161967502	7.31929720476374	7.34878456379227
MSTRG.8631.2|gene=MSTRG.8631	1.88091457467837	3.92151495467387	2.51597053328523	3.52255872916058	2.14921543248951	2.11464082055991	2.80390404555088	3.40896511307134	1.95775553726762	5.44410718147604	2.96017784740982	2.80242641167578	1.2703792071027	1.66248444360036	2.27855931653537	2.50024417723045	3.56582382576516	1.9648563986682	1.99003678025157	1.88721367981552	2.61314645851495	3.435011534908	2.71984004875284	4.17595932601676
rna14820|gene=LOC103467923	370.249657633073	350.887491581728	392.26525751877	481.730637334985	395.243564275939	381.87210732108	445.96934104292	389.756106007313	422.878336700837	405.496080838455	442.804948047478	397.683646599109	432.350734266068	389.667267545957	452.951018620485	400.163777504022	426.761195774674	345.569524360685	374.951271300469	423.769137024374	415.410686208031	337.948886561114	427.892739233818	405.789898076157
rna14823|gene=sarnp	13.1691340415259	14.6368266434422	14.0401690393342	14.9334582248719	13.3404687623181	12.0434029481991	15.1451483696702	12.9244866854245	12.9585037923276	14.8737758084224	14.6625923612241	14.3901400124268	14.8017949228	11.5096142664896	14.6982078150399	14.1022197486394	14.2823403667819	12.3504803124676	12.9733013239407	14.1464278124001	14.1890353918514	11.6523540723713	13.2785474700833	12.8245778315367
rna14824|gene=ccnt1	2.54260673606833	1.87733983170711	2.10828512744627	3.10003358135498	2.52732233940054	1.96605509621588	3.11672058239348	2.07599674451405	2.28530291407755	1.69197431130493	2.13908170854581	3.02075183220476	2.94200604687367	2.8253183698561	2.7115111966657	3.33599122961323	2.35876749862572	2.73694990979789	2.79528514542251	2.69969871592632	4.41515089701726	1.66178668892041	2.53245028191483	1.76862664204951
rna14826|gene=kansl2	17.2955155115949	16.2725522547014	15.2472861447028	16.682008415351	16.7315865420778	14.9066396233301	19.4671247321104	16.9513165376775	15.9454305299351	15.5569062378552	17.4046757392382	16.8351026701059	17.7935536503353	17.5602062200627	17.8886090026502	17.1799307324305	15.4832578750999	15.3215789174109	17.0513224650696	17.7769666129978	18.6527126600068	14.9918766409833	16.4026625441074	15.4268028210421
rna14827|gene=nckap5l	22.6002202267964	18.3848879027897	22.6606961462057	23.6901796888451	23.4545762163896	22.8391133199556	22.4440672314846	22.2858226908118	23.8166855775464	22.0166370551792	19.6181339803526	23.5438412865943	20.8797523607348	21.3390294585206	19.7442778485315	21.9689880000263	21.051404997361	23.7433456538363	18.8377352232847	22.8819746008135	25.7410006416031	20.9638790295443	23.920404427792	22.408308540898
rna47891|gene=LOC108166028	0.936614765225438	2.02527875944425	2.73076479889559	1.39790430698836	1.87475769255002	1.56622639493776	2.10843052909945	2.19178156458394	1.88337226196271	1.58867645252472	2.8104656543337	2.01343945581117	1.72270531409255	2.63025891250609	1.62708333491501	1.8760886378808	1.34597215117663	2.45114617718095	1.70687395462392	1.83741902948255	1.79071357197875	1.97218383176106	1.38258274806229	1.30667819918939
rna47890|gene=LOC103460941	4.2369692720898	3.43145781130072	4.20662696994126	3.07035201058168	3.13589788502072	2.3610403032958	3.77367371088827	3.51685718210412	3.77990874020259	2.49483339901538	2.32462583841178	2.5621231270884	2.58126938772827	3.98429321047707	2.86707819427644	2.57030130906599	2.57642798119635	2.55384624202383	1.80504015882275	2.84584463321062	3.41897790364923	3.16109830331362	2.48867416078717	2.54130102734463
rna47893|gene=LOC103460942	7.56607668068507	7.87724103609036	8.01796536710861	6.00941869110284	6.71988982685238	6.23511104164683	7.15074548716808	6.16312472621917	6.71370125424921	7.01666912908983	5.51152647599778	6.86222145173548	7.6148003431256	7.514137842314	7.25913400448588	7.40428041466966	6.46689447441934	6.7296249800238	6.98427710224551	5.9022244793836	7.76568740323057	8.12194986756096	6.2360930266989	5.64501579807071
rna47892|gene=LOC108166028	0.936614765225438	2.02527875944425	2.73076479889559	1.39790430698836	1.87475769255002	1.56622639493776	2.10843052909945	2.19178156458394	1.88337226196271	1.58867645252472	2.8104656543337	2.01343945581117	1.72270531409255	2.63025891250609	1.62708333491501	1.8760886378808	1.34597215117663	2.45114617718095	1.70687395462392	1.83741902948255	1.79071357197875	1.97218383176106	1.38258274806229	1.30667819918939
MSTRG.9199.1|gene=MSTRG.9199	4.22513458560609	10.104299255485	10.5868381671939	15.7684116495535	13.29680327441	7.27271952050847	11.4148031235044	8.56334637156406	4.97105792868974	10.6032300724388	7.05695849986756	11.9488431028344	4.77509467479479	4.93103097626138	14.0329720573432	10.8252725830706	7.31330977841818	14.2290644932354	4.56231004259586	9.69377312784917	8.92718841843319	6.29501250228984	3.97076445113067	8.09031002461816
MSTRG.6089.6|gene=MSTRG.6089	9.25612670619054	9.34597903473418	9.90506440838643	8.46042384988006	8.97598687071189	10.3079085053924	8.85518394871204	9.48479022278959	8.85062539729383	9.37083929559244	8.93527011217575	9.93453248247625	7.54207280215371	7.77478206059593	8.61902739954637	9.75412172328813	8.86498805785467	8.72494512072591	9.7973487791256	7.01662011468457	8.15655892492723	9.31672630414262	9.0290772184691	9.20696372532369
MSTRG.23858.1|gene=MSTRG.23858	5.95379785630428	5.74687248438547	5.35292034026059	5.07800102037302	5.85762207351853	6.16924567448462	6.15203709712361	5.36046596810455	6.36475457700006	4.93729240390597	6.52707695854443	5.85608759091192	4.87486798922072	6.47943170987856	5.08266740634395	4.98984440448596	5.97458509735488	6.0894480997689	5.60240335645643	6.12924191310252	6.630920311878	6.30816788834713	6.07416634720506	5.27250905630914
rna35718|gene=LOC103479566	11.7745198263399	10.6438653384792	11.5194037440476	12.2819091437572	12.1857988123392	11.898311509299	11.7925679005971	10.9701742168689	11.0199260804351	11.9949368924006	10.9366435787691	11.5899780994824	12.4060071804067	12.3798963525505	13.2191580429136	12.0741358356365	10.896665082572	11.7316544855743	11.9254129822568	12.4271194561533	9.13816988144038	11.9929303216297	11.3219544086558	10.2204446343106
rna35713|gene=ss18	2.82166735550959	4.28093297777528	0.734994154541455	1.68311255541859	2.28088559714286	1.19461428190439	0.820429669764961	1.99128258712029	1.93571724411789	1.88525299819086	1.77940775220867	1.04262921103334	1.12701366331476	1.52172140464525	1.76038385827808	1.30759379484278	1.09953475173301	2.33652784656796	2.76332970271389	4.81751201866271	1.93015873342301	1.20274181333347	1.13835300985908	2.70883263635546
rna30944|gene=LOC103476854	2.60835611280513	2.34459744441772	2.49073304873646	2.44681829324361	2.77687142127805	2.4395349713189	2.36254311901016	2.9317206890422	3.05628019257255	2.55882791578693	2.5521604546601	2.80583801836826	2.8138018087305	2.43896277005566	2.77094501648945	2.33642177823586	2.60372359263033	2.41231701776231	2.76362357651125	3.00117085972841	3.13527272155565	3.04417496459452	1.94008458143546	2.18410886826875
MSTRG.9185.2|gene=MSTRG.9185	16.645627643447	20.5016326208823	18.7271877886734	18.6065144054823	16.3186822975268	18.5244716280262	17.6610410356702	18.7208477422306	16.7672409596106	17.9432723214685	20.9018012444275	17.9103853491684	19.0395080485949	17.3626055667103	19.7642776127957	19.5633908180812	16.0052454315588	15.7556765643813	17.7639676335068	19.2374588837275	10.7666140763499	17.9619303695393	14.311009460111	16.0622740661781
rna35710|gene=LOC103479571	24.8358424740375	28.113668831136	30.0321186427121	27.3981601138739	27.1242614181515	25.8352132074911	26.5420659924176	28.5413803658078	27.1874763956169	26.2863657272968	30.4836661232778	24.8047401314215	26.7180747252412	24.6309052832159	25.5006497674361	27.1957919305356	24.8075154463995	26.5517701301961	25.7306938995906	27.4788609862452	23.5404046089552	26.3901450412718	26.3188149844235	25.158936678315
rna35717|gene=LOC103479568	61.1948863201151	58.1891843410796	59.4179259554321	60.2966678106783	54.8040367026043	53.8797879617453	63.2166882041582	57.0395874659129	55.1757330533048	57.8148351841862	61.496231238566	53.2898473070177	65.1068769940067	65.6819806758968	65.591774804384	65.5960991601894	57.853937393934	56.5225500171801	55.6764281607422	60.3587312012795	50.2298859714239	54.7881307807133	56.6778534823029	55.9497018210912
rna35716|gene=ss18	7.79489163230839	10.2769965914129	8.7560236316691	6.09319225971947	8.01338323944365	7.90164151974802	6.78164726519435	7.38615836868241	7.27414425556916	8.16018037239399	8.50992397243355	8.66589171620903	6.0083966676559	6.76146533745778	6.99351001082413	7.18812636781702	7.1009614098119	5.777510596888	7.10750687331266	5.73667430038481	5.94476483113633	7.86251152785991	7.05950122537909	6.78611793235486
rna35715|gene=ss18	14.8402984142646	11.9016758603305	13.0958998275167	13.0330488622362	15.3751427787765	11.242955471996	14.2197541017877	15.0028639035613	12.9474705393069	11.6065605859981	10.9032318963412	14.6132248484814	12.2907031395549	15.2003993371064	12.6327369858943	15.3420998544608	15.7217705906778	14.5924120820369	12.6868886759047	13.5271282585469	15.4592148207297	12.3282888684188	13.0875880941782	11.5451287610425
rna35714|gene=ss18	15.8408790118753	11.4833445296366	14.1582297409774	18.0360724650688	15.1277584196368	18.0986964415366	17.2704533423125	16.1562289880356	19.9777022937214	16.6069635010938	15.5409852685285	17.2406175027183	18.4094526950351	14.5575226270598	16.0593394392185	17.7602186764462	14.9622829027449	18.0813710027554	14.7802190880929	14.8379793701483	19.8881643511896	15.1172332559962	16.4447209294295	15.6211235609916
MSTRG.25948.1|gene=MSTRG.25948	3.92187523549169	4.75378730686417	4.87210718268063	4.27368856182341	4.96398268682313	4.44972697551639	3.64892280594316	3.82113611298479	3.94831398427691	4.46921287243016	4.4748491293152	4.96723623467564	3.47525376101254	3.87394574122207	3.86574797877878	3.56394585956703	4.45276188713589	3.51504647847817	4.48847141209846	2.81720582761523	3.4057365140585	4.4857856256823	3.79511532878257	3.98773771330243
rna25946|gene=mapk10	11.9395845442348	10.525579980403	11.9212065170113	13.7629794615539	15.854767028149	10.6539277979129	11.3757710131803	13.7289079889017	13.3351653637422	12.0179294227717	15.1254160003281	13.7256869203431	12.6914565369011	14.2173162955124	10.4789475722177	12.1572492355304	14.1460840940355	17.5553152697023	13.8253949196512	11.3712908110588	16.5221578450111	13.5094225781197	18.5119498682145	15.5885995083018
rna25945|gene=mapk10	11.6692557327876	10.9098568962694	10.0326413973044	8.87137707048088	10.8576433335504	10.7929285916348	10.0265523253538	10.9474809037532	10.332285151786	10.113807447068	9.20313415883689	10.0552959770094	9.25138785469615	8.14790013913295	8.58994773825193	10.6059500776854	10.8807085322319	9.34323373245541	7.99873621708724	12.7241512214094	9.7584954464998	9.82828136044045	10.3592471300794	12.9523421789777
rna25944|gene=mapk10	3.13103647491364	3.84481467740006	2.88927711982696	2.87829222552737	4.07141215449357	3.55393328640716	2.36869324202575	3.93363296676062	4.49539926510807	4.59612718566845	4.19754796261437	1.90609155966457	2.69945989380974	3.12410565388865	3.71283240171909	3.26423631932139	2.93398759745567	3.53070465899513	3.84400516197987	2.43017800551897	3.25105524987658	5.20801756383714	2.497130405105	3.15899136358144
rna25942|gene=mapk10	24.4680233434001	19.0732188742105	21.405051579815	19.0741098578327	23.1216587381207	23.5178988114411	22.8247780297649	16.6328157757773	23.5041847590445	21.6205805249232	20.7194235712957	19.6937744359054	22.7658506007302	19.8558234528533	18.1836409612204	20.3342608087146	19.144100334102	22.497139826058	21.3617811469784	24.1203507296772	27.0490386863181	21.2454107520504	22.96256945636	22.9333149667075
rna25941|gene=mapk10	2.61088706759421	2.53405292973463	2.92862572804806	2.96933330108867	1.83464776810775	1.99409772945029	2.17019957054544	2.39836767156161	2.05390322194413	2.49225069600933	2.291720497929	2.12363748850169	1.65876327008347	1.73257030336248	1.59032868458167	1.20646836122501	1.76361737243737	2.83546827823612	1.67255166532627	2.60487267293171	5.29302065648066	2.55911568387717	2.37384312576367	3.53237650488255
MSTRG.8624.2|gene=MSTRG.8624	3.74429622563216	5.51700508434115	3.68061385274555	3.68984070473555	4.78375875999803	4.17136580218429	4.58996903387598	4.06176523326982	3.05085521565281	3.23566204889125	3.90773295679164	4.20699119588563	3.89964120907591	5.12242580768971	3.10359064399221	4.29987084778469	3.63849670356374	3.71621905749021	4.23173959061653	2.46842644079095	3.6167126450076	4.54153083028843	3.33515525315283	3.14705756421141
rna8489|gene=LOC103463874	2.11203288234759	1.64858914013182	2.22325040207412	2.15498198266602	0.905289595979767	2.04485156187078	2.62862419885924	2.53096667826505	1.38625531695031	3.15321543395726	1.83264006484988	1.58366018838294	1.34593418251943	1.15882016456186	0.481938225106171	2.80242552929471	2.92484764495966	2.59218933347261	1.92641752487447	0.960041323785342	2.1494425740196	1.19098413727265	2.14602700327061	3.24751751683345
MSTRG.22580.1|gene=MSTRG.22580	15.460267330671	16.8074142589544	17.9824425778775	18.1067248541265	17.5438592890411	18.5621297901343	16.2322690919521	17.9905919170056	15.6436467711796	16.1155057734603	17.5692875949153	16.2026326961124	15.1815197839943	16.7108257959955	17.0540669821658	16.8057157354358	16.3251444261536	17.0440316993849	16.8283269413181	16.7298787004573	12.5394614619453	16.7644220972862	16.7544773530625	17.5224974911035
rna45760|gene=LOC103459598	5.45354930914138	4.98593656128952	5.2844189144849	4.89356764321181	5.50279590132313	5.59580077206117	4.82791474351659	3.95764790527044	4.38122823282343	5.3021164332463	4.76088274262922	5.19241536329674	6.58632549093131	5.3077847864767	5.02447396115653	5.2224141902528	5.35848489265995	5.07107353140208	5.93353519796344	5.6837875350648	5.36257997912229	4.94058281470668	5.65755299117625	4.82957679482491
rna45766|gene=krr1	9.9117532286595	8.27927091509082	9.77644654104045	9.7755036672601	9.90436960406161	9.36728682284376	11.2926950543803	8.90766870879746	8.27011517213607	8.00215275482457	9.18642549878714	9.47613335745164	10.2283146160657	11.4011783574946	9.53205085672369	9.82021108536826	8.98001332745312	9.13780108716763	9.72076956802067	9.8982946540651	10.0191665987199	8.19774793495857	9.98700111534935	9.48906321049621
rna5416|gene=LOC103461863	2.50041060321881	2.31010128309576	1.93913351410937	1.85551435340586	2.44154867137786	1.94443398422078	1.71592844935515	1.43882905923192	2.79203631613525	2.55346809400864	1.30255161634264	2.18754108651654	2.04094647893173	2.465736466013	0.607651558341455	1.66109116093849	1.54922738819253	2.03309859560383	1.91969324092979	0.998479190978071	3.33561397702135	2.41643872100432	1.39944509466567	1.68222400847889
rna5417|gene=LOC103461863	3.28048601047313	3.25429963244952	2.55417374496187	2.84834503312844	2.56908754290517	2.68540627376186	2.4880224395325	2.58523798555121	2.56182754175681	3.18168050333109	2.97645133325224	3.12926494646015	2.28270422385761	2.66499778583587	3.44925941124775	3.46920715564839	2.96422468578131	2.84919558022192	2.78668940918093	2.69236275422467	2.42674761512153	3.61655457320191	2.67502387304666	2.33524835044852
MSTRG.24423.1|gene=MSTRG.24423	0.971546784441305	1.02414664540078	1.63661998048288	0.892919736760506	1.31085751117695	1.68962605029649	1.42159331128675	2.09751138976313	0.983109274572912	1.6765874024668	1.40766613076368	1.77885377208814	1.11506016693991	1.34205675879713	1.19678030419369	1.05411545941535	1.382874706548	1.07200004800543	1.85906026875997	0.59465561317799	1.20737505989476	1.08348371004157	1.95317245361181	1.451088267549
rna9569|gene=LOC103464302	2.32618573196784	2.22523241339422	2.71182148067956	3.15258049397697	2.95265469846572	3.5839336487414	2.07185173433803	2.42011132743744	2.79758815935212	2.20880947792001	1.70390023820615	3.26009060846809	2.90798278177258	2.46193104057585	2.25021658091638	2.53536340236047	2.3634466646983	3.15657620965021	2.10214693117301	1.9298823819319	3.04330665559473	1.91604728936779	3.1939024438265	2.92133430194746
rna5410|gene=tns1	2.57667928452333	2.68362843350017	1.43562527164147	2.15289950705129	1.95178176579287	2.26872403445682	2.18768393361846	1.44944825703243	2.42690780608615	1.78550016733473	1.74168170928051	2.48223130709303	2.63994952196071	2.54169446121808	1.71666705744464	1.62769289421798	2.48528165383608	2.44210716833448	2.58154805114104	2.5824774259715	2.68699875424941	2.04742245011555	1.73703169638111	2.0378138601561
rna5411|gene=tns1	3.41109272473113	4.24787724064939	5.1940792323397	4.21609908697684	4.5640244606961	5.06816480577752	3.72605328247235	4.24872163327615	5.20505885686931	4.98774832229518	3.30368288686418	4.56718100025575	4.37874295050675	3.97796279159581	4.62145721915085	4.51030185357916	5.42583973788039	3.74214087759149	4.81451225464341	3.26987342988631	4.29937363674438	5.04335679407688	4.04698127674263	3.50003344753724
rna9563|gene=LOC103464301	19.0277326437039	18.5812016273784	21.3847022530513	22.427189450559	23.950951039566	24.6293117489178	18.2554050451429	19.4995202886025	21.7352890191302	20.0937700943386	21.3083672869657	23.2178800525871	19.5331491270776	20.4647448456224	22.7875478026436	23.2345068083448	26.2767568697341	26.3940967614737	19.3409360913567	20.6335780523019	20.1481933512519	20.2619192947131	25.1229373346011	24.5352149898651
rna9561|gene=lsm3	23.6371617673485	23.5620666131422	23.0330194312076	26.4490996535857	23.5073103264841	24.0085922770365	25.7992131454559	23.4427743561762	24.6818257875129	25.0238888383868	24.3265089891974	22.8266040698171	26.3110471548134	25.753956423438	28.0328186547016	23.0814081536923	23.1306131062896	26.6360482516172	25.0665896630336	26.8317940597096	21.0793481045156	21.6696742008314	25.6440053909504	24.2514650966508
rna5418|gene=LOC103461861	3.21932753492932	4.49151988253961	3.23074080316039	3.5420698192228	3.41117872081382	3.35310149233231	3.9856431468933	3.14654657537556	3.3409091057454	3.48663158769975	3.63429741082762	3.39215604421034	3.28312697801422	4.01180204544672	3.88910693985292	3.80110021535253	2.87338944954207	3.29416568051155	3.66714804385656	3.48307073873808	3.18034541950731	3.59599718490966	3.74949623607571	3.73468449947174
rna7937|gene=ccdc124	33.441876988565	33.0405601276466	34.3615285222263	36.5482090683803	31.0334781074249	31.0628984503942	35.8574840492736	33.2456469624182	32.9517315265524	34.5695658834697	35.9262150130039	33.6164427796438	37.0857151250423	33.8240425312183	39.3560211803677	34.8646620407569	32.8535222622112	35.1601061952609	31.4194846468618	34.6279317483734	31.4906994697574	31.4219722151898	35.5555717797861	35.0690207292574
MSTRG.14608.1|gene=MSTRG.14608	4.90195638840486	4.73835083628393	2.36117385123937	2.52907176094317	2.40917354534426	4.15408573927619	1.89702655763314	2.42373238229162	2.8472870093152	2.24089807692522	3.4626954424675	3.54169268503798	2.48240970079674	3.93726503755305	2.23764840041641	2.09344152002322	3.88698978446041	3.15895250327067	2.70058865574439	3.60719887885266	2.76956063990332	3.50460700743496	5.82918920565121	4.92747074294733
MSTRG.10639.3|gene=MSTRG.10639	3.57305280209242	3.53886617078966	2.3838890403194	3.54812822655311	1.62067295126628	2.19273424413661	2.09310707701724	1.90199311164768	1.91958455720185	3.67856029677551	1.76902116636436	3.82917583776926	3.08879172537655	1.13499786377948	0.0190091089043757	1.19229505899867	2.77080893785539	0.564515730429462	1.34302868934531	0.878737270833926	2.67420368197034	2.83724669295692	2.2726091736421	2.79869064410901
rna44895|gene=rps16	241.376245694465	216.189802588116	232.104327024848	233.142096925194	226.19746947111	199.955970611638	248.949488184793	216.138503752288	225.279670655406	229.830969486316	234.198562040989	221.098636414256	236.280533280881	237.724532713558	250.956331551293	227.375118423585	237.339817144637	218.76779020035	215.571502339711	236.121661013644	260.242715754006	205.305888900514	210.980684974401	216.821890406455
MSTRG.7242.2|gene=MSTRG.7242	6.52975393034841	6.97670558651804	5.29654589119124	6.19819733632004	5.09965338335147	5.95444818374648	4.81112840409185	5.8059233106362	6.50155293315513	6.75916211304489	7.93081288045492	5.25913857305216	6.33983118871084	6.05937010958751	6.06805938089873	6.84408860652902	5.94371687872807	5.55254168685162	5.11392566604979	4.86853570565875	6.22435758405522	6.42778537078301	5.45843668934994	5.81548662062759
rna44896|gene=ppp1r12a	3.78438311352459	2.02457125119447	1.45720351522741	2.50822643111366	3.08675122770321	1.54345153576923	2.65803567070191	2.56741907368367	3.33483498931413	2.54726556077257	1.84192742722814	3.17429863194141	2.54426080368269	2.07170324039604	2.40755172028172	2.02197772436143	2.78070239197078	2.33097132922551	2.55535951007787	1.47984101477938	3.56859521009378	1.66709451578966	4.28870172055489	2.22514307005586
MSTRG.7664.16|gene=MSTRG.7664	4.20636070046626	4.31802577725593	3.75664908203541	3.19583785784282	3.72232973289062	3.68071365457813	3.49099059136984	3.88979836811938	3.84145787240931	4.49142466063654	3.65747904177087	3.95208603989186	3.20363971438922	3.48907613147729	3.80159853085921	3.27199322722348	3.64163971383752	3.09323697765333	4.00817241482365	2.54913421581141	3.03185166615963	3.67074699826736	3.48842479943999	2.77054209939891
rna45492|gene=LOC103459482	29.0630476813014	28.674580746431	28.5851483286728	29.1951579979565	26.9403515690641	25.5098137173422	29.2530440522156	26.9322522194905	27.4850201011817	27.2017250831861	27.0759538315918	28.7327145185458	28.0975999823761	26.0573608498516	29.188531431811	26.0633963612282	25.5756438762615	25.7800440349846	25.9847465012346	26.8617376157367	28.8734359270175	24.7034817878206	23.002585509863	28.389617424428
MSTRG.14239.1|gene=MSTRG.14239	8.40981865688993	8.22571459693918	10.6198488729523	7.04974534103657	6.88345173000471	9.78546927029214	9.25477477051537	11.5549195995741	9.03029474348528	6.44445043256249	7.78923146389511	9.42573540126107	8.83721151982679	6.72277667256984	5.10552268641467	5.07648403764633	9.55295981001813	10.520081116263	8.25666921622791	6.04534569332399	11.1608192633369	8.6960053057062	7.77992692167699	9.10108184264911
rna45490|gene=clg23h7orf73	25.2839126585091	23.5692501700365	27.2786629064022	25.5534753934714	25.6736239384168	25.2496068540649	26.9674415521283	24.7097073476974	25.3210583889999	22.6407453292467	27.7149125257674	25.2190770974857	27.4232276828717	25.8217331779712	31.1989922390005	27.545836663844	27.1304839531596	27.2270581298289	25.9836600165593	26.2180275631239	20.6726168791737	22.4624671593984	27.1062225879298	28.253244735414
MSTRG.2930.1|gene=MSTRG.2930	0.57767646642456	0.405968039618329	1.33804741647587	0.943867109128222	0.668081820368174	0.803714013114008	0.099443729247404	0	0.194850486852289	0.110765534096905	1.80274914043747	0.111336509206085	0.663008747910214	0.341991297608535	0.11859984996514	0	0.205562456378756	0.318702716974587	0.63164982104586	0.235719342160645	0.522108134008545	0.702800244351287	0.422307557537689	0.24651692576122
MSTRG.23708.1|gene=MSTRG.23708	9.23246697898675	8.29159559265622	9.9181136845703	8.62170351800184	8.82278946691939	8.25267162327659	6.65043084643931	8.04749790584358	7.76137073712194	8.26871423800613	10.2063062037892	9.0151343661844	8.56733519615669	10.4069786551214	10.5412949615208	9.34448090175013	8.14888809287119	8.12159814061487	8.97216700530586	7.9211776854872	6.71979011914844	9.30672780583579	8.14461605712357	9.01486566036244
MSTRG.6663.3|gene=MSTRG.6663	4.5644235069183	4.94098724853238	4.98457066415241	3.98527435726119	4.67584427696871	4.85946298338416	4.28903816695447	5.04835239464645	4.32577899732612	4.65693843571292	4.32141480740938	4.75380886689592	3.64261302113981	4.12880687797295	3.77467669062766	4.30422932670469	4.60325459521339	4.23466653053308	5.11368653354521	3.84953685732531	4.01073750395615	4.9057638259945	4.31537130166105	4.56933416420943
MSTRG.22736.1|gene=MSTRG.22736	1.22169100077898	2.32232315844134	1.39168075904153	1.63616734690108	1.2739113524251	1.11457268658809	1.9306888735092	1.69023822558736	1.45223305318965	1.58368997242069	2.32144003240985	2.19883462178648	0.95775599971413	0.869487505216077	1.15109581710024	1.30378882434715	1.60351556940951	1.47323275727971	1.91634039447966	1.43034950837429	1.22228340784932	2.1429627003021	1.57392553784023	1.98708554760521
MSTRG.5014.1|gene=MSTRG.5014	0.739166652219781	1.75428863717389	0.49353941313373	0.963238824499446	1.06883164337357	2.59683222046995	2.23782967081018	0.524533680382072	2.1152771975521	1.43155153782098	1.55845003647936	0.522245981756521	0.427019995282945	0.329409270076904	1.26990304729687	0.411227200057326	2.26818164163894	2.18353507549302	0.385986845697199	1.4375114666854	0.685243652120956	0.582473114848498	0.533364091418691	1.04838740165466
rna39151|gene=nfe2l1	0.543229531015063	0	0.777543153336055	1.97330096706289	0.982192589045508	1.27613680492491	1.53434124270992	1.94024353469336	0	0.823176532101973	1.3816526109936	1.82480055567042	3.19412733937634	1.74825246583182	2.06514046883687	1.99237425484446	0.656805491046023	2.34107021329576	0.992065303941157	0	0.895867056372239	3.12156122414058	2.0766968416488	3.12645893212478
rna39150|gene=cdk5rap3	10.4880952963929	9.1113954610071	9.16836154375946	10.024976187713	8.44370810009956	9.29654329362499	9.88850435488081	8.03439417223125	8.70707489771012	9.78454486489476	8.30686215824755	8.36961457124769	9.83333540548123	9.41542414927933	8.50394363290848	8.8724747199583	9.92479865268981	10.5233975142301	9.37727958556531	9.84420504980156	8.25719997981896	9.50279167186188	9.65823071325143	8.36119792060559
rna39153|gene=nfe2l1	4.86736944928425	3.36225714488549	4.43955164873026	3.23309109732655	2.7856025147512	2.2131784163368	1.87722977017091	1.9104037089056	2.77865077801957	1.31467873687745	4.41819824708875	3.9871448358426	3.34025662021419	4.56754047103557	4.00887920941905	3.56696712285309	2.15050860786697	4.58225626663604	4.3194764923666	5.30688544750012	2.61158603191279	3.78207730069957	1.41785534734598	2.83758087635151
rna39152|gene=nfe2l1	3.28496477764962	4.35538256325431	3.29088309874556	3.75993781267478	4.1441395504258	3.88353921676138	4.62999441541924	3.95908702123983	5.37835737950882	6.14561209183373	3.68867975206782	2.78042738355725	3.3061837615391	3.26555866852746	2.46470254869222	3.75436655675651	4.44809444978382	3.20432842236072	4.46258362335873	4.69235748410362	4.36154376211657	2.29797688829078	6.44208615116599	2.86570286921339
rna39154|gene=nfe2l1	5.96979906320131	5.16363848195182	6.51265609466736	4.77971545674494	4.46394037580343	6.51834656287094	4.4718193682742	6.98519414865979	6.3246541524344	6.59032560983413	4.57708529709908	4.89226041839211	5.07037267913394	3.53130238126546	5.76736752882202	5.17431958844228	4.78810861767122	4.31829414822172	5.07541442405392	5.16588981740185	6.41290272071314	5.72020213702929	5.06052330381023	4.80747460510734
rna39159|gene=cbx1	4.18776249350983	2.00816058116725	3.02910940348411	1.99245759171908	2.14751343120768	3.03824467713894	2.24452106876194	1.55966348469005	2.89400123972468	1.83267589804013	3.10046219725929	3.23400321164487	3.16015200610702	2.20621521483098	3.20347270649223	1.58957122997032	2.6665957235629	2.85117646687243	2.57371500454749	2.56953949683527	3.66992075082469	2.60116763447332	3.41718326832424	2.19755945652783
MSTRG.5728.2|gene=MSTRG.5728	71.652293724313	78.5419762906341	79.6329202264326	61.4065048344783	70.283247772459	71.3426340783189	69.3543856677286	72.5574182084696	63.9826238610191	75.2288687667494	77.7275861584101	77.4824730671074	57.2380788044376	59.9385560363581	61.8685453414027	67.1074505826008	67.4337481930198	54.188458136552	77.5456921491277	50.0601528273597	70.6184057719194	73.1061375905414	64.6386770344745	68.647354880351
rna31704|gene=LOC103477249	1.79950466912327	1.90521398004705	2.22553240912171	1.62097030643941	2.09021187181366	1.90641998101468	2.02909079898196	2.22860585162333	2.59752891664118	2.32037504883885	1.34077810381489	1.90070250183256	1.95408828275008	1.79105368912999	2.41189364000799	2.21674280435875	2.41176907690701	2.15319617485404	2.34856073168277	2.04412867029934	2.12178411260918	2.44580513957913	1.57855110469663	1.94494603927786
rna31706|gene=klhdc3	5.37283569953334	5.58422920126688	5.3547140189231	5.76788382949357	5.33112228218402	5.62673039645021	5.55265707173349	5.64160858029704	5.97795781550725	6.24825122715088	5.44928724916658	6.24471863588897	5.9053047439244	5.99765570961651	5.95898968925879	6.15952464716545	5.91301139723488	6.31890590230342	5.60914669368061	5.48146717365447	5.75341905086133	5.34709477367474	5.87474148449199	6.2708431897327
rna26413|gene=LOC103474211	3.09705078207647	2.06799973582999	3.6108997738884	2.79456085211997	3.78627240610055	1.80008687035722	1.71843942673699	3.4812076803516	3.17241046098366	2.66672399151498	3.97723538928555	2.43983763704521	2.46903955041548	2.3168955130024	2.83106833874568	3.6985672568635	2.3597058624261	4.10042585002255	3.71038628723981	4.41523962124149	3.29069928036202	2.39246692679075	3.105427291479	2.33707931875044
rna26416|gene=LOC103474211	2.34719107156428	4.18456339607028	1.48315662820954	4.80718887928997	2.59697864453573	3.71721442304556	4.7539652604685	3.22555200998059	4.13487751528657	3.62338391521294	2.87228756097151	2.12789213180671	5.29845731238162	3.74069302829648	2.9652645670798	1.20202755989029	2.75668120116248	2.42885071579556	1.70032740715419	2.32881767028557	3.61593400725256	2.92688585508681	2.14642264346098	4.11417797614562
MSTRG.11602.1|gene=MSTRG.11602	0	0.388110139147257	1.2877739586314	0.454201947022685	1.3063220091358	0.694231207555927	0.0995357003264768	0.109119089640856	0.824192217558858	0.450934172466937	0.746056790229022	0.851869097244885	1.27513253252345	0.876614629872929	0.477121026475368	0.944645873612711	0.903135087433192	0.919162584513788	1.10640951024004	1.08440435170747	1.17959845447059	1.10477760954528	0.704158184576698	0.949018916514292
rna38824|gene=LOC103481553	14.9698229578574	13.9613422530823	10.1193788101626	12.7129447521277	17.7734722388212	14.8060596872179	11.549862492862	14.8340471477199	16.8581735073873	14.8989057105789	15.5268281273485	14.609002908855	16.6503058263333	12.6212491776167	11.9856563270669	11.4547883636913	18.0430861644972	16.8065099631417	13.0874523170222	15.7594104843318	19.4812926582528	15.3499832950533	14.218336154821	18.3852201596077
rna38822|gene=LOC103481553	5.58431986219958	5.2273266214385	3.57917825894277	7.4480384393523	7.89418641671036	10.2332033620597	6.31056793673236	7.9981043832136	7.00017112274529	8.56231123496156	5.84552313852342	9.51285264826431	6.51423468209149	8.26862018868866	4.67961642183599	6.37304788127323	7.01576263757295	6.91377010453312	5.28521785403051	5.59942828880248	8.29126077436441	6.09172956656693	8.55530479205534	6.82041464177984
rna38823|gene=LOC103481553	10.6439411746696	7.06148806288425	13.4432093439474	8.58898695160316	9.67760989115522	9.24934688960518	10.640316654189	8.01976905586502	14.7473434356859	9.83638314337873	7.96589180639515	9.82710369116358	10.210724111761	10.5302208664042	7.19222450326019	9.77875850825138	10.9687144932868	12.4339781568082	10.9547579979126	12.248311599405	12.9071133022289	12.0130269895541	10.7731861819558	10.5577104448493
rna38820|gene=LOC103481553	6.55127751362033	4.08522624796694	5.07232545811341	8.2802710892337	5.69562347866773	5.99444073637202	5.99326639970705	5.14599715176323	4.89047281965105	5.93459750982118	3.73153289247343	4.57307130284186	5.87540254104763	5.37868425514642	1.64050961697935	4.62914693574111	4.96012808958428	4.70047635535969	6.26931211603741	5.64691982973957	10.1451812523035	4.87917912681485	7.11928728609377	4.78547901594713
rna24306|gene=LOC103472997	17.4755267381689	13.6456722049175	13.5496574968675	16.8774406582056	14.6878023448021	15.4904202364682	16.5573809196928	15.5540809395815	17.5921173710547	15.5851786708181	14.9474926843064	12.5324138250005	17.880225352973	17.8443593084932	18.0781250175737	15.3596499794105	13.6181508293595	13.4528456728569	14.812633127343	16.3069644909514	16.2230395371775	13.1849285278298	16.2787295693632	16.6926245425443
rna24300|gene=LOC103472995	11.7722391028365	8.50865280611787	11.657940616938	10.5655653690624	11.7239527402162	8.35035190340362	12.8300626803979	11.5936317337493	10.6182257555793	9.22611754090406	7.63633676669672	10.2125125445316	10.8574423313846	9.50534670764826	11.2113565417165	11.0705440078267	11.077561250784	13.410479771044	9.05594274468023	11.335136214356	9.93872758116827	10.7532263112884	8.72204010471638	9.0573414186528
rna24301|gene=LOC103472994	801.397434118061	732.742950099139	829.277769640287	835.32694842193	847.587391792387	686.104952850751	892.066797857793	734.682994324724	841.92324445575	834.770056643471	884.365423190287	832.50316168937	804.347649871053	762.300545967217	843.505019430474	782.283749996294	866.000567125389	742.222791560967	760.813338156661	875.400005864635	902.733996853616	716.185469062797	813.31606516678	794.364620228012
rna24308|gene=srsf10	9.43072981156167	9.52678723763696	7.83229105471796	7.37927497771765	9.21656954697663	7.87450989218266	8.2216583654717	9.64875591129873	7.94637270345663	7.7635045629229	8.69243061715286	6.53074103765161	8.07503041003513	8.03903741370787	7.44226069553053	7.69574346655406	6.33609248106774	6.28272639414355	8.83557247297166	8.93952382561377	7.86570072676474	8.83996552832168	7.8972364789341	7.08568802134526
rna5721|gene=LOC103462177	1.6137428230979	1.41008749420126	1.62354141093983	1.43189659835979	1.71925558359241	1.78337772583804	1.85518817934143	2.02552780645804	2.06164697494246	1.6414227251922	1.7811669262848	1.61565502803741	1.88029236063999	1.41933443451456	1.61180444864157	1.65235539234793	1.88330629072878	1.59891870535189	1.98875170448583	1.79194250460622	1.85430270443222	1.60453787812662	1.55335666525495	1.64332959655225
MSTRG.2654.1|gene=MSTRG.2654	3.47395015750937	4.85377485419539	3.2405075613561	2.81108266647451	3.60250179089048	2.86154070313018	3.71471867128162	2.44781901153685	2.58702847592687	4.46974489496019	2.31803414448265	3.29160843184122	2.93018061728629	3.81851582207292	2.82139852672791	1.53108909076349	3.55648839658927	4.51011385510476	3.75532134289798	3.65390639834585	2.71378707189335	4.27188440776832	1.36217562262964	3.08822486848401
rna1910|gene=LOC103469849	1.59078634469527	1.27867029434371	1.33558882862838	1.74127232009118	1.65773159309696	1.76803305268465	1.86409406846311	1.38065384792684	1.61697462109331	1.70356674301032	1.33080948475423	1.60498557030714	1.52299236079698	1.73248886347193	1.54604432904852	1.77561188956863	1.53705424821242	1.85895787017982	1.3085858485082	1.43752656935396	2.94536978413456	2.35869110612604	1.61362624060488	1.28160145072799
MSTRG.20366.1|gene=MSTRG.20366	2.86470175960003	3.46356719789665	3.01608489998116	2.26482764296019	2.43429973138156	3.455278508941	3.4732056052518	2.96237797561422	2.98710944515949	3.30753511583522	2.98681490035537	2.99806310178404	2.53365953064488	2.18830620535421	4.74304444015913	2.54000471309562	2.76768698774488	3.08725714385551	3.17165080279352	3.70790865927157	1.25280870906614	2.4046572011491	2.92741299692659	3.31909678307731
gene15418|gene=LOC103475495	3.36404721538169	2.68055710987566	3.27828979498449	3.69081845998897	2.81688495044657	3.07801845413118	1.96248535953411	2.17202824176787	2.95123367590892	3.17695664479011	2.68223657400567	2.31589021863882	2.91223393793146	3.55623850711363	2.74747164009771	2.94104870748205	2.18496932992557	2.80742707308832	2.57542747758665	2.21712650723836	3.47241067225733	2.41571246972531	3.76294092970844	3.51691425950988
rna1914|gene=LOC103469870	2.67838618113328	2.48050196684227	2.55760513139951	2.12026273164934	2.34117069647099	1.63607958500906	2.32714748339168	2.2820199469846	2.59120652834005	2.5877171997059	2.47605252574696	2.37616504937604	2.70069618414803	2.54029585552287	2.31804654839476	1.82966227819919	2.58589360938414	1.87704720763977	2.49633770141855	2.57807758315038	2.43951010482784	2.46283507107128	2.10430352020591	2.23721094552809
MSTRG.8137.6|gene=MSTRG.8137	3.14544835968173	2.82683873535773	2.82917494297653	1.32953665530518	2.0962351886783	2.49448872810582	2.13574532352886	3.26566388683121	2.33044929400085	2.53307995841073	2.73522608593629	2.15633125291601	2.17267116678962	1.7434979422312	1.92309656718475	1.80476400796358	2.42702057872572	2.33233185773633	2.36176297511436	2.22609720285095	1.53324081930336	2.52863923813776	2.18426402187595	1.69456682910285
MSTRG.24685.5|gene=MSTRG.24685	3.23391752221297	6.33626111748086	5.03975680966273	5.4352440764054	3.56664826025907	3.58986880275896	4.51510340830793	8.3198387011361	1.52283335555319	1.716063527761	5.78113884675899	3.6626369785317	0.644287707043519	4.178523590879	4.17622289451121	2.89435449309031	8.48598223201446	9.89611567632037	5.2124259867088	2.90229352796455	7.08172391348222	4.10538473825092	4.82154571405887	4.86737999007264
MSTRG.5666.1|gene=MSTRG.5666	2.83325635331662	1.69244495129203	2.8433944297688	1.95290531087743	2.48200529436764	1.98757701681156	2.79620226244769	2.07686458199607	2.30701185260933	2.36613343626643	2.34884744367448	1.71033458106472	1.65362453139651	1.46223073707235	1.75695674083836	2.19438397174774	2.02559278266044	1.89457165254302	2.90120293768096	2.38204116846077	2.1322393542221	3.1107422989417	2.57009349801573	2.24049985611754
rna38668|gene=kat6b	4.90088185665287	4.74075160412999	3.9045259243695	5.48153305140812	5.45913803972262	4.41676506158429	5.49846847780971	5.00622606356014	6.368720556047	5.13355437009667	4.05477560727372	5.16356560551595	5.52399683215715	4.57478269982838	4.04870626180727	4.25052808789892	4.75006358643501	6.1333254131966	5.38392015234572	4.76849393226263	6.81724103277012	4.81024192079926	5.13940186452521	4.357187283779
MSTRG.17005.2|gene=MSTRG.17005	1.28328993122672	1.7562037775251	1.80296096957065	1.3466867437273	1.61997911406776	1.41326491322855	2.06208016515715	1.92588168794997	1.83283558844087	1.65721941748239	1.73314810290375	1.50310914601382	1.82135343617383	1.43458563805161	1.59159116115917	1.34045002857368	1.7327365197066	1.5758542504628	1.68311700628723	1.57058301050894	2.12670492692892	1.65755809482232	1.5095232820057	1.27333818089821
rna29304|gene=nit1	2.02346379178938	2.2564247048156	2.14226519658288	2.25097780947727	2.46435540165633	2.33937022091886	1.99788621747148	2.49992207515042	2.22692260753196	2.1595788979405	2.18483156084724	2.42663224848199	2.41130807825087	2.78708539572649	2.64031250256664	2.76131698321129	2.31273127889133	2.48599796183887	2.70964813144412	2.83397120084678	1.7275785322078	2.14520247130106	2.2404710494997	2.40315164459613
rna29306|gene=clcn3	10.2622851563769	10.9712282114498	11.5691883219354	11.3494256987679	11.4070561046873	11.552447293383	11.8054065240941	9.03778199713878	12.1173787962139	12.4358457447958	10.7060817699758	11.5236538936241	12.8931131844025	10.3113555355997	11.8053292537751	12.074235070039	13.648602533266	13.4761550589237	10.9152928312436	12.5502754057138	12.4161988255065	11.209014445032	13.4476245736859	11.3175717220173
rna29300|gene=b4gat1	16.1206936292125	17.6611955360521	17.8481080527817	18.6210970103597	17.5254041589159	18.3826034190851	15.074115545637	17.5207748276151	15.3848920929453	15.9066229809037	18.1903625460247	18.3540844875666	16.9802756046817	16.7068092495794	19.3457666203684	17.6211869595329	16.9972047183148	17.5313882850763	17.3913428267256	17.5284033478169	13.5263737178835	17.6336973809265	17.2031767515778	17.2517552022756
rna29302|gene=pfdn2	37.8005313433583	36.9204439294524	34.4354519165756	39.3538946762757	34.1764737058202	33.6774407303976	38.4362847661144	29.9903959908513	37.6020879573533	36.4856689016421	37.4884760886144	33.2780283561576	37.7774214259932	39.4149953714243	43.2096482518291	37.6416643504198	34.1976509446091	38.8517452868712	34.3268280766205	39.1165551642694	32.8253209456151	35.4653718644081	36.9134957136394	38.4477116208564
MSTRG.7361.1|gene=MSTRG.7361	2.19124477109825	1.86174976341784	1.6398762313091	1.34178956152371	1.03281057195499	2.39622883382187	2.33063756336713	3.21376485601078	2.81992478979226	2.1160969582138	0.970356681420548	1.47145643694718	1.95062220760602	0.881379025508002	0.929264706785687	1.90804381545854	2.96666101081635	2.38818612770704	1.85836185758634	2.50422030263717	3.11628098504049	2.24044936027973	3.29673883346658	1.44154824087653
MSTRG.23581.2|gene=MSTRG.23581	3.82469704402288	4.05277882819417	4.35940230954302	4.40069628421534	4.3361660952783	4.17379793998385	4.14765343038468	3.99602663451446	4.06097452505189	4.26295447849591	3.70209036930352	4.40193876514722	3.91983242946341	4.13230888722657	4.0663293499907	4.15855919165517	4.5187526013904	3.8145844537939	4.34001621283861	4.01237964307457	3.31521288930149	3.86594236715281	4.52097030746027	4.19791895144987
rna15963|gene=LOC103467299	3.63472963944746	3.51043963395594	5.47269506665003	3.87356754587161	3.24031066940742	3.49351326789498	4.50434922604962	4.21906144462608	2.93942014991949	4.55386932162327	3.94497194282238	3.92085881421878	3.03906554126077	2.86481980803076	3.85439003539241	3.53128473623624	3.83052927417041	2.59446975591078	4.07212554020687	3.59836707636944	4.44537392305518	3.77368830717652	3.93044100750333	3.79497024845358
rna15960|gene=larp4	2.42500859869441	2.98641813602621	2.7595551413756	1.96528295379394	2.19314998059884	3.16607694182718	2.64865406152094	2.7106705367205	2.19587662980262	2.24397952503829	2.58659620638894	2.20400451598364	1.93681826073216	2.69026556434572	1.71375226399688	1.78993333428361	2.402977894575	1.91204896390543	2.0621180756812	2.58050022764395	2.24995350958575	1.49629358944738	2.84529212944052	2.09935564307262
rna15966|gene=LOC103467296	3.00325308386869	3.3695013707352	2.79583643338037	2.71177596307874	3.13811809871378	2.30910932362623	2.99311733963222	2.76106265110972	2.26591743235581	3.09142327948684	2.50160804832511	2.68085872290479	2.75145906435541	3.33757653385092	2.85575185158461	3.18989023330718	2.95295451408513	2.47079715255154	3.60071539318459	2.96692595169824	2.89293810571333	3.04479399206423	2.57106184937233	2.39457669505855
rna15964|gene=def6	3.08429700686351	3.3926419372217	3.00726782227627	3.21812132384232	3.14049685269968	3.47489353334591	3.19720774817351	3.14517044223109	2.57822034921108	2.30129006305829	3.66173601111864	3.12727916726441	3.20642954940893	3.65188058331651	3.30376438104357	2.53164069764918	3.12556676005942	3.40319847934243	2.94480034207002	3.11898838170178	3.2572614024348	2.71909470627372	3.3208697207105	3.67674538577396
rna15965|gene=ppard	5.23033888057854	4.86704111362101	4.95510812240705	4.5662812553754	4.77084773061227	4.97223741225313	5.13943591825166	4.76040035065753	4.80659413581398	4.91914444264501	4.54067477540538	4.84874549519932	4.65686198388356	4.81309189449532	4.46031786064015	4.68493559713107	4.75742667300804	4.45211008432027	5.07040246112135	4.96695909443386	4.57209320638242	5.38510992584172	4.99414135239085	4.90536268675153
rna22461|gene=ctbp1	11.8887876854839	9.10065129526274	11.533173456669	11.0480574264558	12.1132416435185	11.0144989912774	12.7487732690124	10.7145120445104	11.1442521087077	10.5559570452825	9.84703406123812	12.5823820921086	11.5437556471304	9.08846192749851	11.0832881484659	12.2503941969818	9.96999752538946	12.9529781729174	10.8991364333148	10.3539703531482	14.6023850705976	11.4904654898322	10.4503142613129	14.1206012277548
rna22460|gene=maea	18.9035599472275	18.8279989271391	18.597244557892	20.2469355106255	18.8373347394902	19.2107949062671	20.7417134119524	20.4724710370463	19.4469207898378	19.4612317510672	17.3980066970441	16.8810772727137	18.7531320339614	20.6250999783206	20.4030485051554	19.8384713816952	19.3190684435471	20.5923241201499	17.5300342674426	19.0443641535494	21.1596363057649	18.4092883168882	20.2215933425319	18.3146631963226
rna15968|gene=rpl10a	242.822176401089	203.73796045417	244.706282062509	258.990392836862	233.399155958624	209.295740236457	267.64569414587	223.518588252751	239.206808395021	241.152391376691	239.894403473929	240.295997297934	249.196573678825	255.272075714942	271.322571048822	220.64142444791	254.427588866506	225.004118184058	216.475417241288	256.950920050971	242.724342156758	201.000869884468	234.290199956802	232.060468900508
MSTRG.5962.2|gene=MSTRG.5962	3.01474625083771	1.71235454714967	1.73245484668591	2.3293494101044	3.21518660399812	1.78103852463121	3.18816925114812	2.82320520418664	2.49863099637471	3.35046951288989	1.2333450866183	2.42989651177943	1.15902131021988	2.4059002890286	3.34585756169271	2.13999655954314	1.27615248105673	1.24657594328694	2.04153364342272	3.58096837264931	3.14679805329113	1.8849926897189	0.86416365678254	0.761040433868507
rna3515|gene=LOC103478592	3.89619429402067	3.81269083384143	3.9548144285389	3.57834859496029	2.74657671796535	4.32856774439675	3.71265535079511	2.48877926827586	4.52098579610872	2.96953443579639	3.38651825696913	4.06724757213674	3.79017448891952	4.77061612474412	3.29566288261643	4.08959933773215	3.72490259530269	3.91050126386645	3.21176428695001	3.90038363935906	4.13216246991498	3.04836765570679	3.3160885878375	3.01371821655842
rna3514|gene=tsn	21.1398967817409	20.8858362997281	22.7818368749638	21.1482097370792	21.0941523176672	19.1309849928094	22.8760987265013	21.7014605979733	20.0043631011594	20.2019895491582	20.0004142395431	18.6248669631798	20.3705337917997	21.5291376768369	21.5610755509948	20.6256499822139	20.2978398291946	21.167265965563	20.8316102200575	24.523765587987	18.1746210429388	20.122934204871	20.0010380585408	19.483112438298
rna8761|gene=LOC103463721	28.5117187121845	25.4229424155242	23.4157310144766	26.2231953161447	27.3663554443975	27.1953488405141	28.9306619535837	29.5561519843435	28.7606048413352	28.6598722596139	25.751654130549	24.5668651744646	27.2027548045524	28.2039081898723	27.4628730800892	26.5692392863954	26.5170801234474	28.1422191912763	28.4355926732695	28.863988146583	30.0932122937365	27.8153287876972	25.5661366494739	25.5246449320637
rna27454|gene=tp53i13	2.51634487874619	2.02436933397209	2.65442970808627	2.57240333884719	2.1666079752179	2.43178924420581	2.19929513889465	2.26217856878816	2.44989068677062	2.40021410339868	2.63371183828141	2.32888475810641	2.95939633788322	2.72230522956913	2.58715531875002	2.35393221346454	2.28878848903526	2.70135470264316	2.08151264832975	2.32812410850922	2.33778597254524	2.21147226889002	2.34357349742737	2.28895753497632
rna8767|gene=gpx4	35.0654339170994	20.9042561065564	31.7259715232541	19.1381378786611	27.093095669789	29.3470725307284	33.9279215948037	11.7320644469742	26.2349092292065	17.9685867918316	25.5290353379623	0	42.3391647387576	42.1773894320975	35.7157545193433	27.1785734439218	25.2801820952166	36.0964149194014	28.9556047691872	24.3668332639681	27.1288100018267	31.2012210781843	23.5232259826632	32.9089819673139
rna8765|gene=pip5k1c	8.43997293447399	8.52953884761734	6.31814873904086	5.91481987188457	8.21030582150652	7.7975540610118	7.41675230654636	7.02601316767123	7.65693759780208	9.56847705887655	6.6601690718038	5.97986096592658	8.08176742470273	6.89080406308862	7.60306702009621	9.29625174964734	7.2005368910186	8.44671923787601	8.70243649800402	8.64881165565513	9.30824436786273	8.9955404030793	8.78916709454053	8.92612578827333
rna3512|gene=LOC103478582	6.51944778824163	6.50648365470897	3.42880423346738	4.46929442738211	8.53347439042904	6.46717121145244	5.638809077128	5.49908648141031	7.30258936614754	6.35116243806815	7.20336847389367	6.49162503861271	5.54616127210035	6.48345159727475	6.90669724353543	7.9542824906983	6.95439478155237	6.78570984889878	5.50631168552309	7.00730643437191	7.25281980519688	6.46037106228544	5.6440555348184	5.96364105027211
[truncated: 25,217 more rows]
