# Supplementary material for: Functional convergence of genomic and transcriptomic architecture underlies schooling behaviour in a live-bearing fish
Source: Nat Ecol Evol. 2023 Nov 20;8(1):98–110. doi: 10.1038/s41559-023-02249-9 (PMC10781616; doi:10.1038/s41559-023-02249-9)
Supplement: Supplementary file 7 — Extra source data file with transcriptomic results of gene expression comparisons performed across multiple treatments and brain tissues + genes differentially expressed for each comparison. [file 41559_2023_2249_MOESM7_ESM.zip › Sourcedata_Transcriptomics_Social_Behaviour/MBR_SC_ALvsGR_DEgenes_List.txt]

rna7061|gene=LOC103462879
rna9051|gene=LOC103463550
rna24376|gene=scn1b
rna44020|gene=srrm1
MSTRG.24305.1|gene=MSTRG.24305
rna22214|gene=egr1
rna22213|gene=egr1
rna40013|gene=LOC103482261
rna45945|gene=syn3
MSTRG.17634.6|gene=MSTRG.17634
MSTRG.11465.4|gene=MSTRG.11465
MSTRG.13269.1|gene=MSTRG.13269
MSTRG.24306.3|gene=MSTRG.24306
rna26833|gene=LOC103474460
MSTRG.3790.1|gene=MSTRG.3790
rna46319|gene=rps14
MSTRG.25027.1|gene=MSTRG.25027
rna29486|gene=ubb
MSTRG.3031.1|gene=MSTRG.3031
rna35365|gene=LOC103479452
rna13371|gene=znf746
MSTRG.10067.35|gene=MSTRG.10067
MSTRG.5587.1|gene=MSTRG.5587
rna24078|gene=LOC103472856
rna4922|gene=LOC103461631
rna30660|gene=rgs7
rna46774|gene=abca2
rna44214|gene=stxbp6
MSTRG.14206.1|gene=MSTRG.14206
rna31627|gene=LOC103477235
MSTRG.22324.1|gene=MSTRG.22324
rna15437|gene=LOC103467579
rna30743|gene=LOC103476767
MSTRG.23588.1|gene=MSTRG.23588
rna18718|gene=sema4c
rna18418|gene=LOC103469455
MSTRG.24653.1|gene=MSTRG.24653
rna7261|gene=prc1
rna33374|gene=itga8
rna14054|gene=LOC103466873
rna25858|gene=add1
rna41611|gene=abracl
rna8442|gene=tbc1d23
MSTRG.15056.1|gene=MSTRG.15056
rna2302|gene=LOC103472525
MSTRG.10567.1|gene=MSTRG.10567
rna20215|gene=klf9
MSTRG.24002.1|gene=MSTRG.24002
rna43122|gene=npas3
MSTRG.11745.1|gene=MSTRG.11745
rna28848|gene=gng8
MSTRG.14250.1|gene=MSTRG.14250
rna32670|gene=LOC103477783
rna37128|gene=LOC103480432
rna836|gene=LOC103465321
MSTRG.22229.1|gene=MSTRG.22229
rna14269|gene=LOC103466973
rna26517|gene=LOC103474357
rna14680|gene=tardbp
rna18417|gene=LOC103469455
rna12053|gene=rpl27a
rna3113|gene=fam171b
rna10216|gene=LOC103464678
MSTRG.24178.2|gene=MSTRG.24178
rna41338|gene=clg20hxorf23
rna25124|gene=rpl37
rna21184|gene=dusp1
rna22048|gene=LOC103471326
MSTRG.7705.1|gene=MSTRG.7705
rna15823|gene=LOC103467371
rna42117|gene=foxo3
rna15369|gene=baz2a
rna16768|gene=wbp11
rna36928|gene=dgkk
rna8044|gene=uchl5
rna12667|gene=erc1
MSTRG.20354.5|gene=MSTRG.20354
rna2024|gene=LOC103470494
rna10139|gene=pdhb
MSTRG.8108.1|gene=MSTRG.8108
MSTRG.11772.3|gene=MSTRG.11772
rna35260|gene=wdr47
MSTRG.1635.3|gene=MSTRG.1635
MSTRG.6043.23|gene=MSTRG.6043
rna19015|gene=LOC103469839
rna30678|gene=LOC103476732
rna26037|gene=LOC103473957
rna27530|gene=LOC103474859
rna8930|gene=LOC103463612
rna31916|gene=rps27a
rna41322|gene=eif2s3
rna29177|gene=LOC103475891
MSTRG.25212.1|gene=MSTRG.25212
MSTRG.10784.1|gene=MSTRG.10784
rna6858|gene=LOC103462628
rna19888|gene=LOC103470302
MSTRG.11901.1|gene=MSTRG.11901
rna28113|gene=actn4
MSTRG.24804.1|gene=MSTRG.24804
MSTRG.15875.1|gene=MSTRG.15875
rna1297|gene=fbxo41
rna11314|gene=LOC103465330
rna25393|gene=cdc37l1
rna43115|gene=akap6
MSTRG.9250.1|gene=MSTRG.9250
rna22955|gene=gatad2b
MSTRG.1327.2|gene=MSTRG.1327
MSTRG.17605.2|gene=MSTRG.17605
MSTRG.9514.1|gene=MSTRG.9514
