# Supplementary material for: Functional convergence of genomic and transcriptomic architecture underlies schooling behaviour in a live-bearing fish
Source: Nat Ecol Evol. 2023 Nov 20;8(1):98–110. doi: 10.1038/s41559-023-02249-9 (PMC10781616; doi:10.1038/s41559-023-02249-9)
Supplement: Supplementary file 7 — Extra source data file with transcriptomic results of gene expression comparisons performed across multiple treatments and brain tissues + genes differentially expressed for each comparison. [file 41559_2023_2249_MOESM7_ESM.zip › Sourcedata_Transcriptomics_Social_Behaviour/TEL_SC_ALvsGR_DEgenes_List.txt]

rna18687|gene=tia1
MSTRG.23945.1|gene=MSTRG.23945
rna31577|gene=LOC103477205
MSTRG.21916.1|gene=MSTRG.21916
rna9693|gene=abhd14a
MSTRG.18769.2|gene=MSTRG.18769
rna20419|gene=rictor
rna42366|gene=LOC103457350
MSTRG.7449.1|gene=MSTRG.7449
MSTRG.11745.1|gene=MSTRG.11745
rna15494|gene=LOC103467551
rna10910|gene=LOC103464892
rna46476|gene=ppm1e
rna39999|gene=LOC103482255
rna39992|gene=LOC103482255
rna9416|gene=LOC103464216
MSTRG.9631.2|gene=MSTRG.9631
rna42290|gene=gphn
rna139|gene=pcm1
MSTRG.26314.1|gene=MSTRG.26314
MSTRG.9224.4|gene=MSTRG.9224
rna21649|gene=atp8a1
rna30694|gene=pgbd5
MSTRG.14919.1|gene=MSTRG.14919
rna44843|gene=magi2
rna4264|gene=s100b
rna8601|gene=LOC103463821
MSTRG.5319.1|gene=MSTRG.5319
MSTRG.8385.2|gene=MSTRG.8385
rna35142|gene=LOC103479283
MSTRG.25460.5|gene=MSTRG.25460
rna10217|gene=LOC103464678
rna3294|gene=LOC103477739
MSTRG.16563.2|gene=MSTRG.16563
MSTRG.904.5|gene=MSTRG.904
rna7625|gene=LOC103463153
rna23887|gene=LOC103472687
rna40585|gene=atp6v1a
rna28612|gene=LOC103475568
rna30893|gene=eif4ebp2
rna22733|gene=LOC103472023
rna22398|gene=gria2
MSTRG.13007.1|gene=MSTRG.13007
MSTRG.604.1|gene=MSTRG.604
rna20270|gene=LOC103470513
MSTRG.8142.2|gene=MSTRG.8142
rna26271|gene=apbb1
rna7160|gene=LOC103463007
rna38233|gene=jph3
rna9994|gene=atp2b2
MSTRG.7852.1|gene=MSTRG.7852
rna41217|gene=u2surp
rna16889|gene=smcr8
rna20696|gene=LOC103470760
rna6714|gene=madd
rna28842|gene=LOC103475446
rna18171|gene=crebbp
MSTRG.24874.5|gene=MSTRG.24874
rna7423|gene=LOC103463224
rna38076|gene=LOC103481097
rna15448|gene=bicd2
rna21869|gene=mid2
rna1133|gene=LOC103463598
rna18056|gene=tom1l2
rna26413|gene=LOC103474211
rna3034|gene=tmem47
MSTRG.26426.1|gene=MSTRG.26426
rna14675|gene=kif1b
rna28593|gene=pds5b
rna6897|gene=LOC103462737
rna12565|gene=cacna2d1
rna25879|gene=LOC103473860
MSTRG.20400.1|gene=MSTRG.20400
rna10085|gene=r3hdm2
rna2232|gene=sh3gl2
rna3256|gene=LOC103477319
rna7150|gene=cttn
MSTRG.23582.7|gene=MSTRG.23582
rna28372|gene=LOC103475354
rna40511|gene=stau2
rna18955|gene=rasgef1b
rna40847|gene=cnksr2
rna32682|gene=LOC103477774
rna11361|gene=LOC103465345
rna12226|gene=ptprz1
MSTRG.24892.1|gene=MSTRG.24892
rna48421|gene=LOC103461426
MSTRG.1426.7|gene=MSTRG.1426
rna19642|gene=smarcad1
rna45583|gene=LOC103459444
rna9152|gene=ttll7
rna9558|gene=rims4
rna26824|gene=baz1b
rna27920|gene=LOC103475082
rna30614|gene=LOC103476702
MSTRG.10701.2|gene=MSTRG.10701
rna22264|gene=LOC103471194
rna45277|gene=cand1
rna44024|gene=srrm1
rna14390|gene=gnb1
rna19155|gene=camsap1
rna11115|gene=LOC103465107
rna13371|gene=znf746
rna39374|gene=LOC103481898
rna45925|gene=LOC103459684
rna22088|gene=LOC103471305
rna9540|gene=LOC103464285
rna7314|gene=LOC103462926
rna25580|gene=dgcr2
rna19014|gene=ralgds
rna46771|gene=rad17
rna21459|gene=LOC103471609
rna33285|gene=LOC103478674
rna29284|gene=klc2
rna21130|gene=LOC103471057
rna47838|gene=LOC103460885
rna43237|gene=jade1
rna39189|gene=srcap
rna5118|gene=LOC103460319
rna40679|gene=arfgef1
rna36138|gene=LOC108167071
rna33009|gene=gsk3a
rna33558|gene=kmt2b
rna7409|gene=LOC103463058
rna36173|gene=dnajb4
rna2990|gene=LOC103474271
rna12431|gene=LOC103465918
rna39333|gene=LOC103481878
MSTRG.11445.1|gene=MSTRG.11445
rna4111|gene=etv5
rna14581|gene=LOC103467180
rna17113|gene=sox8
rna6646|gene=LOC103462596
rna1884|gene=acox1
MSTRG.11781.2|gene=MSTRG.11781
rna41153|gene=ptprn2
rna4922|gene=LOC103461631
rna2054|gene=LOC103470599
rna37531|gene=LOC103480722
MSTRG.2884.1|gene=MSTRG.2884
rna10431|gene=LOC103464782
rna35326|gene=LOC103479394
rna19050|gene=LOC103469848
MSTRG.9859.3|gene=MSTRG.9859
rna2730|gene=app
rna43935|gene=kbtbd11
rna22259|gene=gabrb2
rna28126|gene=hnrnpl
rna4001|gene=sumo1
rna19299|gene=slc20a2
MSTRG.10579.6|gene=MSTRG.10579
rna32394|gene=cspg5
rna12473|gene=syt12
rna11522|gene=LOC103465434
MSTRG.21665.4|gene=MSTRG.21665
MSTRG.8757.1|gene=MSTRG.8757
rna43050|gene=ndufaf4
rna28590|gene=fry
