# Supplementary material for: Functional convergence of genomic and transcriptomic architecture underlies schooling behaviour in a live-bearing fish
Source: Nat Ecol Evol. 2023 Nov 20;8(1):98–110. doi: 10.1038/s41559-023-02249-9 (PMC10781616; doi:10.1038/s41559-023-02249-9)
Supplement: Supplementary file 7 — Extra source data file with transcriptomic results of gene expression comparisons performed across multiple treatments and brain tissues + genes differentially expressed for each comparison. [file 41559_2023_2249_MOESM7_ESM.zip › Sourcedata_Transcriptomics_Social_Behaviour/Schooling_TMM_Norm_TEL.csv]

	AL_CT1_TEL_P1	AL_CT1_TEL_P2	AL_CT2_TEL_P3	AL_CT2_TEL_P4	AL_CT3_TEL_P5	AL_CT3_TEL_P6	AL_SC1_TEL_P13	AL_SC1_TEL_P14	AL_SC2_TEL_P15	AL_SC2_TEL_P16	AL_SC3_TEL_P17	AL_SC3_TEL_P18	GR_CT1_TEL_P7	GR_CT1_TEL_P8	GR_CT2_TEL_P10	GR_CT2_TEL_P9	GR_CT3_TEL_P11	GR_CT3_TEL_P12	GR_SC1_TEL_P19	GR_SC1_TEL_P20	GR_SC2_TEL_P21	GR_SC2_TEL_P22	GR_SC3_TEL_P23	GR_SC3_TEL_P24
rna9695|gene=acy1	2.55614861872897	3.56209437539587	3.54769094144641	3.95163130790863	4.0116944284975	3.93795158318368	4.67735838061049	3.31492473944415	3.98923123429771	4.15499519747075	3.53899326837429	2.89193312573885	4.07698481844627	3.82022316111255	2.8805471421927	2.91014633251237	3.06746620535187	3.25361417054092	3.39673166896187	4.32941179328392	3.76780578308268	3.16182158268967	3.59377695739024	3.75261387625083
rna9696|gene=LOC103464608	36.5853449158591	35.3215690768524	28.337651508798	31.6164056484325	33.9570611112937	36.4403319161255	26.9612695691228	26.8356916179141	31.0080617527355	31.5213284919452	34.8760806048601	29.7109843529667	33.9647918739653	37.19313377377	34.313569153963	34.1654488777294	35.5712232802044	35.0037492747337	33.0792155843024	36.5331453008792	35.2574862496051	31.718185269207	33.1736428132854	31.1955328484938
rna9697|gene=LOC103464608	0.685264813708306	1.26816467733545	1.17149441242027	1.16552922050854	1.31640699834901	1.43242481820859	3.20564677424487	2.82546365771027	1.83757217521261	0.856768983651589	0.758459076664602	1.57294765493844	1.24755317177412	0.770404584689479	1.77438295621332	0.933208277662109	2.13106692895391	1.13865889013395	1.46264720558188	0.473654159865284	0	1.56050071184234	1.84726731319837	1.25902543502955
rna9693|gene=abhd14a	27.6648934172282	28.1726342657603	28.113496060251	27.9221407817558	25.77568665131	27.5570964041057	28.9099900630444	28.2853921751397	27.5481583330097	27.7719688626796	28.9839889958991	28.8892305011437	28.9603302461483	28.375574596136	27.7741156635228	27.6568371698055	26.9068142884407	25.9243129592585	25.3040303880589	26.3793612402682	24.6988389735264	24.2759404293912	24.4203537318969	26.1983391415667
rna5148|gene=traf3ip1	7.31644827876211	5.88496636874681	8.30625381865081	8.10213350211156	7.62326101087158	7.3424787193087	6.18886876267868	7.71927611779876	6.94353474612549	6.52155976566866	8.27942000684387	7.71063619639433	7.31093467234316	6.60949303641056	9.20269670051939	8.24259387411294	6.68138034217349	7.20411037013725	8.52229328866427	5.3349192164037	6.48083349569054	7.03917961486751	5.1231054687733	6.93048329173998
rna5142|gene=LOC103460190	1.06807305661899	2.32898165642179	0.85982670230649	1.75253336805167	3.81484278828474	1.9978676551563	3.19800497553622	3.06168883077592	0.690253948560583	1.45777765438718	2.15674786185044	3.05969613675598	0.946910273305541	3.63896686863883	1.79728778755326	1.75955324025855	3.4775896065846	2.42965273004896	3.93899997285031	1.51156649253107	1.64774324979451	1.97579688552062	1.87481415768895	0.307038157310088
rna5143|gene=LOC103460190	6.27432090110847	9.27574079328458	2.83165691953038	6.86359164440604	6.49104795247907	6.31459994614943	5.8298088761025	5.53021903171487	8.32787180682515	7.33985068348843	6.27569733034625	6.97641370176939	10.7590093558748	6.56470198543913	9.31474888285894	5.36167633197277	4.42965092339461	8.91456944892792	7.87706051921888	8.91339289337463	5.38160323281799	7.79323577456085	8.22623854869623	10.2590339305079
rna5146|gene=LOC103460190	6.07377828811977	2.11157519543127	10.9437582402493	6.05092088417485	4.04205750414293	5.36752857095402	6.19164042588099	5.54642533960706	6.9653415769479	7.03613300456411	6.92689089715153	4.15308394083239	3.060368458815	4.48982475141826	1.3262641189502	6.45107313057316	4.38056402292857	1.83547160598807	3.33527704308387	3.1770204662377	7.28317146645505	6.79132770162586	6.61629833036026	3.95779161174862
rna29387|gene=LOC103475982	16.9072722722751	18.7348049698633	18.3557583217034	15.8544187076941	15.4843125396726	14.2048706396844	17.7698949791855	15.8333116588051	15.8235749479186	15.777823410876	16.0796945289405	15.6473082644342	15.5740683312404	15.8194463876717	17.8041679899404	15.9072898677224	15.5859473543831	13.9371488350662	16.5881910608185	15.1654841457554	15.09024372564	14.0031017087952	16.130283702724	15.6392485036376
rna29386|gene=LOC103475981	19.6824074542418	19.7368726228521	19.1822833224642	18.1585430142903	18.6449131829184	18.5331700203464	18.2855936389617	20.6076052309681	17.5379603379349	18.1958924632049	18.6686123899781	17.4740007917232	22.4685209010742	19.375879618479	17.5068109189003	16.3642821322736	19.1776450086413	18.265173024692	16.9516229198303	19.070337388176	18.1939903791355	19.0937485656609	19.0613798176262	18.8862578931835
rna29381|gene=LOC103475980	1.94976214152201	0	2.28972711893575	6.20285089553265	2.25155631602014	1.73009934886287	3.63285829695905	2.73400662636306	2.35212755240711	3.74244267403697	0	3.72150315619499	0.0138985024991469	6.00589324567575	0.564497663170022	2.99792082313461	3.71162208413758	0.01325138843242	1.78461159525001	0	1.35499151005564	0.304170846879932	2.43631723441169	0
rna29382|gene=LOC103475980	7.72816200249865	11.6774889604456	5.62280090076523	5.10064630559005	8.35946767731822	9.27346762533786	6.57629536302465	5.45674087681873	6.86468797270964	6.31880253279513	9.83158731084364	5.39196330303677	9.76700193007313	3.04846367077671	9.17068524536902	6.85494014897696	6.80212467412392	10.0881857995454	7.43852558496405	9.63361238088772	9.93993883666167	8.59028890123194	7.92858530226619	8.25710309542609
rna21152|gene=LOC103471087	3.30963603767426	3.86614195443982	3.5005303013799	4.49866075293024	4.39177345411411	4.12042609505173	3.53919713508926	3.94502361104838	4.18169650001656	5.41269799678936	3.64891099233287	4.36846105080044	3.20940945448663	4.08862163573779	4.02456091575216	4.1732860505794	3.95786210756532	3.03731020586667	4.4243993652511	4.34449022453372	3.64598478641474	4.11754696821229	3.55119846563365	4.73434801214818
rna21154|gene=LOC108166651	3.98377081875626	4.96376299851738	5.56957145633193	4.91662854198834	4.25349580597069	4.33704652332472	5.38052291165877	4.16747961109364	7.25716358036548	6.40895443716419	5.60899645337307	4.92247168999006	4.87689849954627	3.63624556610858	3.63853855474155	4.341126765154	4.02542565942425	4.20608932949485	4.71494441859448	5.24619357489899	4.48045624296013	5.81656918123751	6.3303369299916	4.57875483819187
rna21155|gene=abhd18	5.44194676464271	5.87248865600869	5.84613335979463	4.55062935771162	6.33704086082238	5.64741081481526	6.01120081160162	6.47678930109251	6.91994245269075	7.01100760099884	7.48576398058814	5.49196920744414	6.22099006758823	5.97178125278184	4.89233911050566	4.74224692310946	5.41245755498747	5.37124283073025	5.40658851130747	6.0451023745677	5.45383616374251	5.97296134996515	5.04090545139857	5.58850246044423
rna21156|gene=igbp1	25.777347652303	24.9038685647149	26.7846029754269	25.9947729954824	25.7355928830398	25.4747015284369	27.3119685534148	24.2146905688464	23.5674191379638	24.0666492420911	20.6878607478238	24.5881414398458	24.0296290835721	26.5543869651724	26.757751997317	25.8705457104913	25.7142771121445	27.6911451529595	22.5733771182108	24.5483443958308	26.7947687502448	24.5454305293609	21.3754829124177	22.2741354748924
rna21158|gene=enpp6	2.01956647588129	1.01344485952694	0.705287016423365	1.72168351494007	2.11762624434942	0.799799476413622	1.28911154781626	1.7425882906877	0.910646623655921	1.16494797930377	0.288340851217128	1.43160856793549	1.568680717761	0.909804184143501	1.34160209187206	2.13643660569486	1.69611228375024	0.972175224349428	1.74030506271301	2.24611233211966	0.921991707278647	1.039838951096	0.255235275743559	1.1579882720115
rna21159|gene=LOC108166635	0.606973522693659	0.316843900621789	0.321530589769528	2.34993802300793	1.06734018924177	2.64315614614015	1.85603150892304	0.397841931182997	1.34820489853187	2.14076121449199	1.00859756178313	1.25271103963777	1.69399398972193	0.306500409548347	1.90604786138926	3.20748641125611	1.3268315876428	1.95532264083536	2.7560141995101	2.44826874744017	0.771657422137318	1.15475610628311	2.36940786411391	0.446719193043788
rna24382|gene=LOC103473035	4.0349426732575	5.17224626885152	2.46473898941743	3.34462970068442	3.8469470139691	6.76422854865994	3.68418637572805	4.94134761513893	8.13886659234496	2.50343588267976	2.68644729278154	3.94728010474692	3.37742499866591	3.78787707144796	3.39796717550004	2.33331628683994	6.04949288831122	3.51681044663258	6.20978571366187	2.42920454790154	3.74439185786749	4.47591632787584	2.83287843812169	3.93192053350514
rna24381|gene=LOC103473035	0.760140920583369	2.24848849657733	1.45653633679691	2.19870565476516	4.19433468342235	4.42505253528164	3.93558172539199	2.44322622375171	3.97018190259239	1.70204582788066	1.43327845748943	1.86472375573062	1.6605867243031	0.568318510900551	1.11645056495009	1.6466657184823	1.34013734895336	2.28352602428085	2.12750109674733	2.26056050579003	0.620913182077281	2.76264187761623	2.50152478836048	1.619005065519
MSTRG.13892.1|gene=MSTRG.13892	1.82604554787155	0.967402502727057	2.72255440506427	1.95159784303756	2.51459655973431	2.92854860349812	1.83775488817879	1.81571165135687	4.86728801415631	3.5713262611576	3.59286902057405	0.953338294209604	2.49078841149022	3.08482283324753	2.07328841173227	2.25197736336679	2.08107727014467	3.0210179218551	3.0548613078195	1.39365053344293	2.94779911048527	2.84165704427066	3.06106610309528	2.07420898426161
MSTRG.2588.3|gene=MSTRG.2588	2.12040386461515	2.75945635602673	1.73926502991263	2.45919474171394	2.17010041608308	2.13629242696914	2.39294913265373	2.57245228776659	2.75350049009059	2.31013659235283	1.85627734411363	1.88510544371629	1.63072843679234	2.21604476698005	2.12008238619986	2.47605203566771	2.20997956381894	2.04556985945587	2.683590174429	2.19597306276745	1.90030837939168	1.82328716843502	2.0056827373028	2.28919572247537
rna26728|gene=serpini1	82.0542873648547	80.7364048135242	90.4869265950096	77.8869290212534	79.8834081315594	73.041311670834	84.4663492783363	81.1875515310363	78.7745837753381	80.693732477192	74.2647367374918	74.5584247738413	80.4591801717664	81.7897539497089	82.5420565415168	82.1786158012824	79.7498673273172	75.9035013835765	79.2270127666263	83.9819398229541	78.1135952999411	77.9106886897799	74.4877435928046	77.2217249131607
rna26720|gene=veph1	2.1981789624786	3.18975687557801	0.932110128366509	2.71068758890018	2.991315241152	2.47634698323922	2.97781701886588	1.79725407014683	2.15437591422623	2.98282505334313	2.03223303935829	2.86009932164595	1.87283906027172	3.60619566112622	2.28147060962205	2.43659619173932	3.68879929491734	2.08936457843667	2.91143899970578	2.29444607697189	2.98049647328975	2.23421575521256	3.06381359615337	1.96400089458363
MSTRG.24782.1|gene=MSTRG.24782	4.46146473475936	4.56382177285926	4.99373330887812	3.21363103627918	4.38864136540607	4.31527644717561	5.02429508297209	5.79861701608531	4.57838514450049	5.40914272133991	4.87081333780346	3.72746989739035	4.03362022306707	4.6366763123645	3.60786987324648	3.91835997203564	3.79646607095784	4.23880846408113	4.71198239304812	4.40767308260316	3.80263612918134	4.43965248828831	4.57503744168978	4.74267905473411
rna24654|gene=polm	1.5962205736856	1.34226491139246	1.55081016974522	1.12378821576283	2.04010460331724	1.71619509232232	1.48703897291824	2.00063332861473	1.90155773100457	1.65375734811281	1.08003672936222	1.73558936936032	1.48835310283119	1.39554904487578	1.84515220553282	1.38772888242638	1.77770985708537	1.47106357035975	1.93970840906083	2.07062841796902	1.11962736009894	1.58818142672336	1.49458196999838	1.58658522146982
rna24656|gene=purb	25.6201112271859	27.1464311147564	22.9975574509856	25.1728062721656	26.1579750905546	24.3396649892748	24.5708307213394	22.9395336377895	24.3103646035303	23.6883249858907	23.0669604011443	24.5073349058891	22.6115446849648	24.5399558090866	25.0486084056658	24.9647776281804	27.4757388222457	23.9369867346014	24.4977706018036	23.7573971798598	26.2322995731256	25.6371551128165	25.7647684194431	24.3342813310647
rna10976|gene=LOC103465186	5.34362705621576	4.01264969696587	8.29469475992791	5.67635646486642	4.32601650102017	4.96889190133014	5.79317021903853	4.55131102308644	5.64400827969977	5.29542497199112	4.40071159134942	5.10579935824158	6.14959011828637	3.69799945690886	3.32929865126651	1.67484105209587	4.40862435394742	4.27258294604722	6.42144748055051	5.68953351974303	5.09031640894981	6.87717593697823	6.31342587188811	6.32992135745549
rna10977|gene=LOC103465186	42.3261411508551	40.2251136808863	46.7058390065035	35.7228498412147	34.0805752923877	30.8577841084617	41.965519109348	42.5881823854532	32.8224920800445	34.0872828730797	28.3432221013768	33.06388209673	36.8679202381501	37.6921243472263	39.8218088380583	38.4852800254278	34.1798900212626	33.6404783483605	36.097107237575	37.2291707066634	31.0285435617502	31.3592556677684	30.2736332621161	31.9435040086519
MSTRG.8897.1|gene=MSTRG.8897	13.651748079949	14.3985275480182	17.5375604409605	15.4045759986926	13.1794787640732	16.2283169562784	12.8761337107063	14.0293276762944	14.2059091732194	15.4462296160815	19.7727814585391	14.752605095006	17.7175328565758	16.2617814533992	19.2262244443513	16.3266200950873	16.445601261444	17.6987366239508	15.1931102812344	14.4602595700824	15.636517518671	14.3952310433511	15.8202985848784	13.4062396593353
rna10975|gene=LOC103465184	26.7502589520722	25.4406771630218	20.527754997441	23.6251937132606	22.5626336038958	24.6386650311635	20.486315826177	21.5462430289704	24.9298057276066	23.0189761046948	25.0434574886375	23.8579311090924	23.8621437100036	24.5544347302744	24.6853794434757	23.0949108923719	24.6501237163902	25.6342682064988	23.6319181760114	22.4785245577126	25.2005742649281	24.4328906202385	21.9594253486283	22.6024737632968
MSTRG.3476.2|gene=MSTRG.3476	2.09124639835307	1.87797768003545	2.16732712471609	2.48294809994435	2.4860130731974	2.26330774422199	2.72327759076893	3.02379801917759	3.58886729344702	3.93603229723598	3.63772013643811	2.35249968862511	2.31683343046744	2.329815013208	2.16893184502709	2.53129508060121	2.06447185834315	2.16062604921048	2.49785899680686	2.23622430716852	2.45872680104374	2.45339874931311	3.03831138532927	3.17572869229408
MSTRG.22708.1|gene=MSTRG.22708	1.44243639841796	1.32711191818528	1.66785122016083	1.7146240186658	1.41000292966324	1.5488535065531	2.05413610343026	2.19231946008784	2.51067303642625	2.15715735536433	2.11170353671259	1.6464567610435	1.91665431948008	1.6098549133738	1.34960588706194	1.01380378957487	1.26358241055703	1.39342038524848	1.82804227820837	1.05544673906834	1.61834251921207	1.79046879083494	1.90619243367113	2.3513048489156
rna8274|gene=evi5	4.88091720025753	3.89504862676928	4.28241908736595	3.31423135126965	4.6621300855199	2.99821444514449	3.41660334706118	2.94850227303488	3.00623932250244	3.8046344534342	3.32481817702673	3.25967976306954	3.96674085245315	3.93191351108951	3.52801028984848	4.40667992390407	2.97357062344249	3.69225543181245	3.38742314834872	4.46195613296912	3.33549038295227	3.30764776270396	3.4183581206212	3.58784614842198
rna8276|gene=evi5	2.10485974011831	1.82887148499011	2.1292337721992	1.75799042761653	0.893189496592711	2.09727818482681	1.15695690114414	1.236285980058	1.40429749263233	1.65975618695904	1.63544884422427	1.56191058069804	2.08770646066853	2.04717182368489	2.03705650613657	1.29084456222444	1.82556097710477	2.56531336368269	2.0601822406439	1.92939559092907	2.10019917524308	1.63823007471154	2.83050013519994	2.12869497598571
rna8271|gene=LOC103463987	1.89559470089868	2.75269983699528	2.98190689073924	1.80543321933704	1.87152080758059	1.78642611504142	1.82197782361524	2.27195475996656	1.99339262718273	1.76385355722325	1.65365125794079	1.84148046393882	2.69992435708659	1.80037656013106	2.31859545291837	1.95991830890079	2.16303025869205	1.61578622260218	3.05586419663785	2.30003997544836	2.02627741038708	1.55564170454088	1.68147131888534	1.96613450718701
rna8273|gene=LOC103464060	282.513365731555	290.547745551626	373.445230516631	286.791325197081	303.123822455499	276.296223256742	302.252141752303	299.631982474087	258.724732856236	283.985586284216	264.933200632318	289.219383216001	277.568131201418	278.555931310562	280.426011074136	277.961487494253	289.70601162353	283.512440799523	262.984899842487	294.23743598858	276.160729209927	263.620291376121	259.535507883298	264.210307436401
rna8272|gene=LOC103463985	2.5311571532013	2.54800523502073	2.19057244540105	2.39885113937102	2.53174707968836	2.27593937601394	2.1852158696506	2.23635190237174	2.70426710592646	2.61621354380238	3.25156642662815	2.62529191566649	2.55072272282164	2.46332050053411	1.95517052056233	2.5455087929345	1.9746658757421	2.34039184621848	2.23199316371662	2.42220415613179	2.06096212758586	2.79191816567505	2.5714793914529	2.98692696734234
MSTRG.11658.1|gene=MSTRG.11658	3.96415049247461	3.97959397720475	4.54873122481129	3.64799743338248	4.45207875405094	4.16289726999374	4.34839553658533	3.67104011233358	3.26650936569384	3.27113952030422	3.76958927849542	3.93014180205973	4.09793840345056	3.70871733031005	3.54989015768286	3.7063039700279	3.62714490200277	4.42175732345815	3.8065101594161	4.49300837350258	3.41224996524857	4.26934920308374	3.162869173982	3.96283805208411
MSTRG.2381.4|gene=MSTRG.2381	3.90903039945365	3.14210565532299	3.58234506344276	2.38648055840768	3.98574312112641	4.03640356337482	3.34721220887736	2.65945368419641	2.6243700357104	3.99361449234314	3.07413188980531	2.93310863751002	3.84297586459421	2.5461929354582	3.49482891188832	2.69193245186172	2.83751470037119	2.24591630518378	4.22753295684542	3.82313617171049	3.50525849011008	3.40483910877545	2.88442078503967	3.27143845625043
MSTRG.1557.2|gene=MSTRG.1557	1.00470981189046	1.61787671976351	1.84634120890864	1.86578979990423	1.69439013802693	1.3848062447919	2.23356767023264	1.78683177801138	2.93742710303303	1.94159277982249	2.74384511822449	2.06302162035281	1.59160192824449	1.43889272093046	1.33194688141981	1.5081429308274	1.39092569230185	1.32845799990254	1.39751248576582	1.40774178344866	2.076063493525	2.20700671679512	2.54091743233863	2.32639313237387
MSTRG.23635.2|gene=MSTRG.23635	6.50125858209172	6.29705658388399	6.42697851632313	6.54023556462107	6.12394053075852	6.15105313325341	6.68208943755618	7.03274623093729	6.74065516106685	7.12070360150552	6.6244925321005	7.01203402392035	6.96828280656224	6.5921251191775	6.44561730475629	6.58029634665038	5.95355579581116	6.05127736187846	6.91507093181381	6.65068109014366	6.35372602405931	6.24930118728789	5.88900702070163	6.39152470399492
rna13402|gene=LOC108166374	0.21880269833429	0.2707559128523	0.32778490716001	0.140968982261047	0.524054816605127	0.149990714742458	0.96665397678285	0.151959440028314	0.57901509846489	0.257479547184666	0	0.759888995713272	0.635343383677033	0.213844733117283	0.352461857720088	0	0	0.592848278458508	0.167795610619435	0.155742770409039	0.375754574985841	0.130955172674822	0.134403867846576	0.127999470358437
rna22714|gene=khdrbs3	12.4056636558867	13.1407680513016	9.91427768509862	12.0439503337001	13.5152776161685	13.9042140787837	12.3576103980894	11.9505206231187	11.6044645744854	11.6643461768925	12.9661526239544	12.7965070636199	13.3238264499988	13.2858366733637	13.3218172682346	13.0894566774656	14.3140044106392	14.8732828637757	12.3260096666857	14.1131587956825	12.7566662256695	13.2662537787089	12.4256053006556	12.4179729674312
MSTRG.4153.6|gene=MSTRG.4153	5.70136159498687	6.29633890578665	6.53290006496124	5.77370264810131	5.73493999594276	5.66870984269709	6.31457347466913	6.66644744237974	5.69369852395896	5.62757133165852	5.51302760726228	5.41545598811427	5.77358558933514	5.54154080720976	5.96638168818585	5.69371937371396	5.63303471178431	5.53878473497137	5.41071536343543	5.77725604365262	5.63865783320092	5.97222843568202	5.86681502160593	5.98554987289817
rna13405|gene=stoml1	5.68654850680771	5.19176667746996	6.7369407750908	6.15074761363752	4.82570875967294	5.61439185167085	4.69758791885431	6.49069751495532	5.93058615020601	6.26757216974269	6.06131441293412	5.83911194588744	5.28892324074794	5.80992113373653	5.73193335328261	6.43940823593335	5.95641483149108	4.9011365821749	5.14824387097035	6.22311584562764	5.14414697839861	5.77397139194265	5.03095129432876	5.34971076276582
MSTRG.11602.1|gene=MSTRG.11602	1.44586543732625	1.64512388193214	0.695936620372298	1.14778900996004	1.08365796328415	2.1906620737229	1.32616124572476	1.85777003271609	1.07253190861205	1.15419299908502	1.27796499154406	1.17911188207665	1.70881662673366	2.9175103483428	1.27984536154426	1.14650380494736	1.51794693945652	1.77233534936069	1.50770390296232	1.24776966514474	1.0424307389864	1.28078700673872	1.87756765074876	1.39688855515622
rna13409|gene=arih1	12.8643218713382	12.4764342557376	12.2382030306972	12.4026817584553	12.4611835341607	12.3120457119484	11.9857099405235	12.7330896992004	12.1058419921638	12.0600347637622	11.9384563776342	12.425068836667	12.7243424191651	12.8326808472784	12.1530493310249	11.9681441280329	12.1214979899149	12.621115880145	12.1627835110388	12.2704232809855	12.5598679246644	12.8519706845469	11.7331179478924	11.8176891505582
MSTRG.17567.1|gene=MSTRG.17567	2.62660105557807	0.904658381805079	1.09520549548724	1.88404042642726	1.90701755092335	1.60369219174874	1.96558614775219	1.42164897922224	2.41827988399139	0.860298960972461	1.39708021192494	1.95305046291599	0.424565957812614	1.40888292895507	1.09975743312812	0.621161528663257	1.25082674284207	0.63387000767886	1.10290642983484	1.66519284380471	2.31781531489625	1.57518591587061	0.898149069496078	2.05284458622252
MSTRG.6037.3|gene=MSTRG.6037	14.6344641653959	13.0128921616056	24.4987887690782	15.6277184185849	15.2530272707404	13.3018568272564	14.6265764884914	11.4178660067934	14.4098222421215	16.9949361969108	17.2767769564879	11.6012359552261	10.8777739395822	15.1269152219662	14.536926168405	11.4300399236337	12.1207675822625	12.0540122288969	16.3061711479668	20.4354471804798	18.4372299185749	16.2150627698963	18.5990268916374	16.0092840319064
MSTRG.13816.2|gene=MSTRG.13816	3.80857948237598	2.83340691685982	2.81337926831888	3.13237391210654	2.48323029598966	2.79724796293621	2.83974881232362	0.991426388651268	2.74197755457471	2.6074419584101	2.70873242486108	2.40578380452109	2.40669789649918	1.47195843681168	2.15613875787362	2.33791204449374	1.70323541799462	3.38793747446727	2.10428255536166	0	2.78728971174804	2.51206137141125	2.78194805067466	1.97491924683457
MSTRG.4143.2|gene=MSTRG.4143	7.38548280408589	7.31860692041448	8.11167302902507	8.14874078877985	8.39002337081175	8.51702376937579	7.76346175021215	7.88472566717526	8.99103225384405	8.07543087736076	8.2280058986783	9.19697707434199	8.08642692063784	9.05892144089843	7.77376696301535	7.6231731686051	8.35683789440637	7.18774092380879	7.99575837587096	8.31257966514932	6.84239053062128	8.16465413309351	7.53370983210727	8.72795213001252
MSTRG.18321.6|gene=MSTRG.18321	4.66958061574987	4.53844177131976	6.54331062649105	4.93834733842329	4.95053991182877	4.56697699884378	5.19131875478907	5.15608069498249	4.99568085204091	4.78641263869393	4.68508160287128	4.99137482172574	4.70382600277886	4.84999835973465	4.74573315681813	4.631555102999	4.52852359759726	4.52261362549181	4.71750024642299	4.3408319780397	4.63410264198772	4.77114296204946	5.47170478551161	5.02160833490929
MSTRG.15757.1|gene=MSTRG.15757	2.94007937162962	3.67145017827719	3.69741375276491	3.636999742335	3.17546086893403	3.11380723805342	3.24089798025121	3.06350231097081	2.92139436043649	3.10520333904707	3.02623922713933	3.3668927810065	3.27837185977349	3.95763351149451	3.22564314925154	3.16043461463135	3.3211160879704	3.27252249709097	2.93779855969764	2.9341937945063	3.41647621256357	2.68720014328735	2.99989433033558	3.28702639880466
rna23446|gene=zbtb10	2.92169440863362	2.87625124147714	1.87244404926652	2.78899962286055	3.10543745157365	3.06162617832036	2.7084768200312	2.84820654361227	3.06755286819464	2.98577742782621	2.68387948912861	2.69749114792476	2.64630436544633	2.62305044040433	2.71333797938442	3.15307068902413	2.94894716148011	3.22132142119912	3.21585400043091	2.40311251581803	2.43120399680416	2.75203680098509	2.69639063544425	2.50817089046774
rna19164|gene=pmpca	9.73503572084851	9.09143465270428	8.81409142654729	9.44107470476175	9.95909472854762	9.24825789087461	9.78723501280035	8.22802605393076	8.49976310811364	8.23282068707616	9.00249802576975	9.85383121146855	9.38617674277254	8.87159443145459	10.1398850141194	9.722718382645	9.04001850653864	10.2439097659102	8.93403178453875	9.31754652363319	8.67266800940104	9.07036880210874	9.48162958551188	8.97119094880624
rna19162|gene=inpp5e	4.65715143955735	4.51566407341721	6.38692860916582	6.34559033545997	6.13592374592905	5.11250484840189	5.72897582403286	4.95323875787792	5.67373803049923	5.37981145928028	4.76385411507126	5.42447735174382	5.58992347303581	5.86126594395642	6.35806160461802	5.65449146352288	5.92496676823852	7.08554033733653	6.58197059476842	5.41339347645784	5.33347283500787	5.44892752345484	6.60855185029339	6.24195954206406
rna19160|gene=notch1	2.91739781986163	3.36429346798222	1.73475821001241	2.66485527249893	3.62310701002178	2.8884980626677	2.60791330340102	2.86723770937682	3.06296317536654	2.83473151483675	3.1870782721792	3.08320128062344	2.85079038845845	3.00675556969565	2.83531069419575	3.13156591074056	3.69178051965403	4.08408907188341	3.09174236340741	2.83938269476585	3.12594221495251	3.12921379847507	2.88808030062388	2.65530611042837
rna11310|gene=march9	5.67347491162475	5.7869640310242	7.03957226622499	4.82621751962227	5.73443376703973	6.28305507387694	5.49489099734097	5.04854930080662	6.3569708409696	5.47204652016311	5.61631872849022	6.2543738074244	6.33207073876931	5.6046490784834	5.98265618783397	5.96446899288471	6.42788261661825	6.17012677759585	5.73073498141529	5.95445396015533	5.78117101336724	6.23940806596231	5.35126355521667	5.67701531537869
rna11313|gene=LOC103465330	11.1408066599562	12.1209846965743	9.02930096044471	7.87374132098357	10.4740950727898	12.2103761854303	12.2232760616686	10.6605854930203	9.19451575265781	12.0212139450587	11.5921744543278	10.8396528192366	11.4436445359388	10.0064726843969	11.1327016189684	10.6134050606226	11.1255561345261	11.0786774879166	11.355557161804	12.2246623225798	10.5795225566568	10.1517777479661	11.3727019362795	10.801309741259
rna11312|gene=cdk4	3.4095867170004	3.07462419158451	3.64468218078756	3.468404623953	4.13264704369815	3.31187551344084	2.97326385406627	4.05038198706342	2.90567369424876	3.14721225040317	3.25614234515895	4.44821442960447	3.70759108796765	4.34653216169239	3.82854594099889	3.32305205565265	4.02761014407784	4.15152948821213	3.55751063553362	3.38975707675513	3.07713316763701	3.90360670761895	3.0736991925316	3.73474964686782
rna11314|gene=LOC103465330	9.73669823927926	10.1250551141201	8.39431844542198	11.5759264215	10.616454402438	10.8379001264741	5.94254818850106	8.60835298411905	10.5711508564103	7.69886093218464	9.60030220318309	10.2689640163245	9.77297453784679	9.8062645051206	10.4432711276367	12.0101475618437	10.399108118107	10.7133643602778	9.11290143359591	8.16516720917429	10.0432276098913	10.0728065256132	9.8115471967714	10.4864251000596
rna19168|gene=LOC103469907	8.34378665928394	9.61517213029879	9.01423740499663	9.39678373534889	10.4532881777037	8.63623703919499	11.0854714270279	10.5757344913405	8.59189326048405	8.82133093968	8.67343011755157	10.0984724528628	8.69255863304241	10.1856774976905	6.82900539532617	9.14315188260839	9.47369979450638	9.89479569322955	11.9918119696809	11.390585011412	9.20130619587908	9.0225788341979	9.38252090041413	9.4355418451695
rna18697|gene=LOC103469764	35.2416782838886	39.4773584394641	28.4387771508027	35.0628500300215	38.364817050579	38.3405297342639	32.48887658081	31.3618549151984	36.3707787559709	36.6632706271304	36.7291261037477	37.1632033478126	38.4251451364873	38.7347040378763	38.565640314419	36.64185103491	38.5320564587391	39.9689225371169	32.5454494074333	32.6208256582069	37.7147337756027	37.7334656981274	35.540664072167	36.1831793119851
rna41764|gene=dnajc5g	5.14933746817832	5.01797810328088	3.70796606726464	4.79661099273587	5.09812528867208	5.45231825053817	4.82428056100436	5.06865567110139	5.47935924534106	5.20364246112989	5.48600969772627	5.42967847182738	5.18190425605617	4.92887236727826	5.09738442109518	5.19522286934942	4.99291793292273	5.03267333809169	4.69958770411186	4.53330732158431	5.3310303490905	4.90088365738528	4.54317891135996	5.1846507141684
rna18695|gene=LOC103469766	12.6898411277297	11.9235452724367	14.0772319846007	7.37867698062628	11.8749129494719	9.21872265944191	12.0335242721937	9.21141393075611	11.6777489172043	7.99296893742862	9.38510375561569	10.8498388258264	7.87289429343905	9.04035759423334	7.56349018337798	6.04194242769113	10.2931792123105	7.79267718309057	8.36710043646461	10.8164843844786	10.5039523526267	7.8080977804149	10.9228345901503	9.70861095393571
rna18694|gene=mxd1	10.913914964078	14.8438532344766	8.18379013004882	14.3215513655219	15.8946422223115	15.0655300283911	13.0908576935771	11.1196366739935	11.9610718849457	12.4866550049004	15.0939953292038	12.4082053033192	12.6827603970486	11.4702794942182	12.5129003796612	14.9549305396067	13.7676969313989	12.9053709458126	12.6594998882171	12.2924318323825	13.0029975040294	15.2629295623524	13.0205597702825	14.0053667726097
rna18692|gene=snrnp27	40.4340057946895	42.3930787506287	48.7665326774736	35.1493091850052	40.6767336927652	35.7900039123539	39.4773183822637	35.868988046898	34.8078531913125	37.7218735939173	38.0782541235661	36.0581941715865	31.2309884392652	33.6997187656435	33.1130729169176	35.8641187714647	37.6973611708774	37.3244455170967	29.05236863168	36.3382957142666	35.1701699813881	36.3118677914711	37.3508239474198	34.9547717854473
rna18690|gene=LOC103469771	4.82184299565998	5.58802326356956	4.81932977813432	5.29099319365927	5.18849352394119	5.17759398597377	5.34784328199959	5.23167613574164	5.34772467516184	4.78496721965233	4.91624744911994	5.36469062064314	5.38138726417248	4.66210154631879	5.27269821579255	6.0269565161297	4.96933975735791	5.26237320332224	5.07427437957906	5.40459691613752	4.89639736251602	5.82402774744949	4.66409277151526	5.18994743673549
rna17416|gene=LOC103468699	14.8491621279168	13.9175393786155	11.6714247417184	14.4923251434344	14.6551775117362	14.6970015664543	11.0724249832871	12.3675748810892	13.7399483305168	13.1661677567663	13.3865484799903	13.8755582634966	13.9194486694129	13.1166236373097	13.5117033492931	14.8208616552109	15.3916153315634	16.1892606470701	13.329461855007	13.9263608157784	12.2264757860777	14.2341642055877	13.9613293711718	13.3189119770565
rna17417|gene=igfals	3.41081518095221	3.1552420564436	3.23903452241972	4.43837672423833	4.22553662619244	3.84335801487971	4.28241966414572	4.0594983901619	3.2733217674871	3.17599590318988	3.06324523025495	3.90383542505335	3.70197301204373	2.95570661557486	4.28058477616545	4.62433592363468	4.84733147612747	3.05438642293684	2.75566688691696	2.82324231365946	3.90018077274592	3.998151932104	3.86529673494779	3.62877570485475
rna17410|gene=cdip1	1.70291704499365	2.34555946938138	1.92353953743198	2.36416655016636	2.33412441055961	3.55344699523395	1.36072579289146	2.31845370413466	2.10405821882757	2.26528113208813	2.03697861501773	1.82143875828506	3.91669907783292	3.31381337326421	1.43687389308211	1.74130472290396	3.11686823821624	2.23797879904106	2.02794510031721	3.07961484533828	1.46803943392786	3.26707615348422	2.36843231648665	2.83520122146766
rna17411|gene=polr3k	7.38950430302632	6.19469094197546	8.63311230008789	5.40044191665715	6.62582290077246	7.50179974791144	7.04273225392719	7.35770405661622	6.38915352540642	6.84992757604488	6.74387752298768	6.37578851120236	8.11321513344558	7.05125019537403	6.85930469454818	4.78099043256663	6.47361840682226	7.0027686084182	6.07396236028223	8.6181584350119	5.45962126296553	5.92263299814243	6.65070912857417	7.69590777819237
rna17412|gene=snrnp25	12.7323322734746	13.6979989891588	12.1128815129642	12.5934545053594	13.3286548261565	13.0907537988883	10.6232204166015	11.4109423776181	15.8922506144056	15.7172822453535	12.5851656147473	12.1219573996913	10.8367687665729	13.5796391441124	14.0501030053726	9.2788568200236	11.2915164578812	15.6625067373747	13.3417025882321	13.8069333378865	11.1828194070409	12.5543184714361	12.0910446022174	14.3631405675961
rna17413|gene=LOC103468700	2.52470687070239	2.65807284099735	3.76751409558244	3.68454970002847	3.41109696620488	3.75566310440155	3.42401399392185	5.07956207074449	4.80012606400622	4.3308093648614	3.76947927370142	3.17336460928143	2.86572822129813	4.26964079459878	2.24125943435155	3.14911901118706	2.73480285052548	3.09865251452406	3.3343342853027	3.28920141220297	3.93607424682463	3.75670751313715	4.49546785420956	4.24736532724085
MSTRG.12025.1|gene=MSTRG.12025	9.38166958663948	10.4174450928097	11.279693673322	10.2799895979919	9.98317330787123	10.5929718921881	11.4536382111737	10.9840897236834	10.1772421406499	10.6895197338198	10.5391188163333	10.3254314288232	10.554756270888	9.02287019176351	10.1149586892119	9.76377971297756	9.52523548140911	10.1964572730084	9.8386082137166	10.7892416069151	11.447970233969	10.4956958187629	10.2083767903099	9.68848256994725
rna12460|gene=LOC103465931	8.62734004921854	9.07582066253891	8.71957769528951	9.85423276506027	9.46996578933373	8.44516247676822	8.22970148525871	8.01219646484314	8.12361255907492	8.81508023343643	9.3211076025944	10.2849091424878	9.20844769666928	9.73668537111187	9.29242307145653	10.1643817542824	9.72890440362599	9.58969707683189	7.77679664928802	9.66079519999219	8.30959014225814	7.90450740241782	8.62572640195058	8.9781557432126
MSTRG.14965.2|gene=MSTRG.14965	1.70799978172425	1.78031395331031	1.40483418576588	1.08750730725159	1.89854153592204	1.47831442472799	2.13491493678479	1.90290832638228	1.55511286228453	1.69121999009944	2.17184245524173	2.08658110317956	1.12600146541086	1.76850876581052	1.77559467141021	2.45952494840801	2.04009487916879	1.9942805629711	2.1946472970508	1.52761452861427	2.23425730783869	2.30095499270524	1.77013087709216	1.60715881517756
MSTRG.9384.1|gene=MSTRG.9384	13.2144555777246	15.7183067792145	17.553682555879	16.9372165866061	15.585251994203	17.3873926792849	16.2358463496089	16.8897720281633	19.2196320587568	17.3599923494005	17.2357376177691	15.7320441392645	17.4206188950429	18.6194139190699	18.4681632877193	19.2968786031505	17.1692122359269	17.6658745250837	16.297508205035	14.6493577607418	17.0453799232615	16.9369827496984	15.9508934288902	15.9433138336493
rna21962|gene=LOC103471350	1.75285916025275	1.98873366314583	3.00952282201795	2.18180644359004	1.70139832238828	2.12470567823083	2.17452837081557	1.75396533197332	1.63972669005015	2.02630415737886	2.12518643400024	1.91671464035011	2.50000233763149	1.81722494464291	2.26652334241429	2.03201678368911	1.40292062585875	1.52408883939343	1.91221745811519	2.12447626537503	2.46425093362807	1.92376194128446	1.55133320208402	2.41758255456531
MSTRG.18421.2|gene=MSTRG.18421	2.10090776257123	2.15740432955552	1.55777697895175	1.62039005875354	2.37729467721003	2.15243167790841	2.88023912409035	2.65110253514472	1.39887975669277	1.5699037186476	2.64755562235747	1.96052015218647	2.19412518594889	2.05002003909869	1.94788243198301	3.04661110415247	1.90923166973356	2.49090513283403	1.5072814480597	1.57012073987873	1.7266095282976	2.50995622618161	2.21429068359113	1.97705593865822
rna21967|gene=mif	83.6465882981864	89.5078553603618	115.273108384405	82.8289919495764	81.3665058414293	78.2687617674556	77.5630983841008	90.3548156635217	69.1043946161742	79.6715980319167	72.9936001267477	74.5031477395327	80.0602532573495	79.8294197838717	80.0715864043813	66.8137248765929	67.0591430756657	70.844499996791	72.7371102915683	76.9459945468532	72.0680830792266	78.6237959297997	77.6088451179605	74.2029070363535
rna21966|gene=LOC103471740	11.8053874321144	11.5076363864881	11.4238103891003	9.73610190220416	12.0739020361194	10.8691839570943	12.956144193473	11.0441418493525	12.7240918140765	11.5452509544702	10.7461735931759	11.3038498684099	11.8139397077851	10.4009201047576	11.6578155433325	11.6216965936763	12.3878842754332	11.3135287598884	13.5910153684055	11.3191075729686	11.9469959326406	11.4378043883627	12.1103252981759	11.9140788099418
MSTRG.4954.1|gene=MSTRG.4954	2.09622850007908	3.70481288112703	3.20737049619442	4.46639489561441	2.917260098525	2.61683947370395	3.69716243236317	3.32548485497492	3.56702425578275	3.68385075670531	2.73217012577002	2.81859934608485	4.02005584229346	3.56854062778654	2.42001892708234	5.00103236545697	2.8560395053615	2.54069314544771	2.42409642390782	3.24228963973312	3.39224769358824	3.8020947090999	3.20048024393179	3.24066423770278
rna10193|gene=LOC103464663	6.64699266583066	11.7041126402408	11.6101019194501	10.8215060027484	11.3909437634894	17.6721517788745	13.0862999036998	6.78619368776469	17.3252669454411	13.6654074440146	9.78114371889532	12.5862336970701	6.00316826387522	20.2924245422677	17.4483936815928	2.77394773103487	14.3291439273328	8.0135144658729	5.69913831055031	20.7765509244582	14.0108538184716	12.8291702239933	12.6574049075896	5.6935768264218
rna10194|gene=LOC103464663	17.242777479769	11.8040134565667	12.9353118332248	11.0562522910196	8.90144628885508	1.61039542953803	6.2495876942043	17.2748084436636	0	8.2163544703424	8.70331563094914	10.9807880508594	14.2437633186554	4.94076098085507	4.2230998371227	13.4954412233313	3.98001738040879	11.6245343407006	12.0159503517959	2.85797860071394	4.70470812158585	6.46984350002819	3.64320369213919	15.1901904136873
rna10196|gene=ppp4r1	4.32397588201414	4.30767660175121	3.84824155790602	5.11089431366151	4.82568376946683	4.32909442114053	4.17522158230583	4.19717837564782	4.37796817771855	4.53046279594327	4.35096868747901	4.74495412277109	4.22740537901717	4.02588634648558	4.1286650084077	4.6363906438242	4.64967558517887	4.41100008122539	4.32758153529852	4.52274653447492	4.65843771211715	4.77882011627161	4.52310734625124	4.76937623822985
rna10197|gene=rab22a	5.42775762027117	5.48813427971446	4.17074478932034	4.75537339111031	4.91316703380119	4.79340735382611	5.38056473298644	4.81135796790593	5.59759242440629	4.4190298780193	5.52913185131312	6.05384162377108	5.59308847571717	5.39202369347201	5.60033874393577	6.23464540976594	4.94536881164138	5.89439245335788	5.37218430985657	5.94502675964327	5.68772745557307	5.27008686508372	4.77253608387003	5.41627139734977
rna10198|gene=LOC103464667	38.6734785223566	37.5130037671501	36.2511234315083	40.8545109568104	39.4214268548584	39.8849833696901	38.6865518337327	38.6394639142066	39.7854866756964	37.6652997568182	41.1512594525007	39.3738580261167	39.1957862427001	37.7157971013862	39.1159605144164	39.440551728171	40.8983558742248	41.6641275525298	36.4259660352992	43.2991972723838	38.4969063769495	40.6002292217615	38.334231691663	38.6055023966785
rna46990|gene=fbxl6	2.70695031343789	1.87186682439066	2.26872996581313	2.25094892791922	1.67330694690637	0	0	1.56918946953616	2.45907537515453	1.06095061610936	2.50249215790381	1.92882185794503	2.74804883554846	2.40445367994469	1.13654718268209	2.71591208628745	2.43679536935511	2.11786257352816	1.49173769083584	3.12119875731419	1.00095454244924	1.80864038768949	2.06138066155396	2.3901260875854
rna28719|gene=LOC103475515	1.8094000365119	1.96360072969256	2.35170755621189	1.96850958366135	1.83409464015527	1.39187368540242	1.43729517236142	0.977717449780461	1.80457369207695	1.8634296556495	1.43032537347223	2.07701375420916	2.02617739422377	1.02395490840844	1.54533581411779	1.47342972885808	2.01334224252698	1.74647390163099	1.95007397116422	0.721802709068103	1.6404509535246	1.52046947386435	1.59683019307613	2.4190789838098
MSTRG.8388.1|gene=MSTRG.8388	12.2449275784916	11.2759115387074	14.4974736063494	15.6377526535494	14.5706289901815	14.1614225430287	14.5229588919564	14.8297402940519	16.35707929883	16.9758534462452	16.2991411302609	16.8971245538588	14.3098456630741	14.0292142661116	13.3385599600188	13.7020109391481	12.0665486429207	13.6981439892616	15.1625390895155	14.369690326401	15.2628167291016	15.3332439627478	17.4308616737754	17.5928611731543
rna28710|gene=ilk	1.30827471377199	1.7511263244664	2.45738132852474	1.71918592590402	2.00068263771759	1.77493306657933	1.21399153599769	1.74324047307819	2.16448974983778	1.26230927636406	1.51743642228316	1.77225550319244	2.40446288224399	1.48550302876214	0	1.40155656610152	1.22671279111547	0.471976334667026	2.51828421951978	0.866264220465935	1.30994978301075	0.671751831463798	1.41027587296954	1.55732558057294
rna28714|gene=smpd1	1.88748659849323	1.95228702128604	2.60848870367984	3.08864526779548	2.09382289016469	2.91135606122725	2.98529049522457	2.59840178740078	2.84163570002344	4.10127303011722	0.668155561372009	1.81888728486946	2.94577728402401	1.68263996932541	1.68026664556928	3.57678127983154	3.1078483099109	2.65864869997273	2.78163560861521	2.15564998419555	2.69799082611928	2.1335180987594	3.14336462286556	2.36895813807257
MSTRG.24175.1|gene=MSTRG.24175	0.55490645579672	1.38563320106765	1.3304210937671	1.44285899490718	1.87707461975628	1.64107487894689	0.943767612187307	2.57437168989144	0.986957554201516	0.681563507253527	1.29129378786805	0.309457057077803	1.62573159940888	1.22247610481297	0.919676168003891	0.984218392099729	1.36846215616854	1.29729152697979	0.873766921258387	1.31923287875892	0.663096308798542	0.462194727087608	0.853859866319426	0.993878240430217
MSTRG.11101.1|gene=MSTRG.11101	4.51536458909383	5.4017240843827	6.17446304489229	5.35848858185928	4.72163104182625	4.8143394902287	5.03775271204147	5.46812162596188	3.91008733116258	4.23244778491408	4.79603020934326	5.07466205035092	6.04556066273508	4.41990062785694	5.6465972294222	4.93618395372132	3.93405196573232	4.11323260412637	4.19706816593611	4.23318029309907	4.07509158567404	4.54434259689091	5.08734219029552	4.92683540921214
MSTRG.3310.2|gene=MSTRG.3310	2.79672777246015	1.83138165084532	1.46958947946169	2.41576617651164	1.84725289770183	1.9315959692463	1.65301027341808	0.831065674892666	1.58442052521572	1.484806765377	1.98113810484891	1.26456410682713	2.8284951567334	3.5138908300314	2.65254995773577	1.4945321017113	3.3733609274413	1.26972610061469	0.730061939531046	3.73739119993493	1.67659087750101	1.23359122937216	1.13799695631664	3.64132314667271
MSTRG.7303.5|gene=MSTRG.7303	1.47514834604627	1.09344462612455	2.09002480053992	1.84623858528656	1.76000581836823	1.92279092322569	1.55548375508541	1.66131175436543	2.16123777673669	1.96367129714828	2.63808060461141	1.56419394058216	1.24248388690006	2.02618243962129	1.4372144749454	1.6686670842209	1.35642199409704	1.46085855300815	2.10376603142787	1.30966486764358	1.83669950977712	2.0006127206275	2.88990663306598	2.48516541101311
rna46237|gene=LOC103459844	5.74355370113987	5.01115558415271	7.84504085471753	6.2311596563404	6.36547219208945	5.76142622005739	5.99551633306598	5.88685090912857	5.84211615074888	4.73417564573555	4.9173477985867	5.25729613912196	5.35702208956464	3.48087541160342	5.37504170014387	3.74593652902929	5.35497137385779	5.08756273425483	5.27569435344552	5.67124834086505	5.18769432191106	4.34315009303327	4.91743495190681	4.60245930757385
rna45988|gene=nfyb	6.47042482984165	6.21927296739456	5.82546906663353	6.64301508573833	5.37150732083842	4.98313200115338	5.23388225016145	5.15605203568972	4.99511669463432	3.35073752363284	4.39024241407286	4.64405749350945	4.44245633971879	5.48932837226619	5.07651584636597	6.05409202874125	4.86866829153317	5.31101630177661	4.02617708542192	4.52811836820117	5.54127469933996	6.26167151802352	5.01504418790081	6.20961832553876
MSTRG.24355.1|gene=MSTRG.24355	1.42428616061485	1.56560122478948	1.74956486723892	2.13187792100775	1.96170689852655	1.20087203159734	1.18938536614773	2.02772375810653	1.60964370827187	1.29299405794258	2.11905005819229	1.29997996112074	0.989091355976705	0.93777381075558	1.46403039993712	2.48072711447219	0.842084296798969	1.38387619846809	1.59057430969346	0.969830374723797	1.67133738400642	2.11906950993475	1.55433621301435	1.2901135260676
rna15140|gene=LOC103467729	2.9477183983631	3.34262613086084	4.35634209247826	3.53177031645175	3.49261248511338	3.10386437134779	3.32010907559243	3.26374800588068	3.30290698656151	3.61656194457974	2.62537734227612	2.78022341517293	3.91243529005223	2.71336834841609	3.79097682185968	2.67187978977265	2.85199248060143	2.86116469416406	3.45039299922208	2.54308493978102	2.59241410012915	3.50408108157673	2.23541689189419	3.68427748065783
MSTRG.12483.1|gene=MSTRG.12483	1.26692362153751	1.53747016470693	1.70348922719747	2.00192134894733	1.43433737050752	1.54261038621008	1.69638775482331	2.09897628362094	2.21086988188952	2.04701781178535	2.02108849388431	1.94695033256051	1.91312648997217	1.0577335137211	1.0525982986272	1.78827680779194	1.40644302341291	1.96494245823709	1.91145393770407	1.50283952789107	2.08569292821326	1.62552758212499	1.48290467759207	2.37859744611875
rna15111|gene=clg7h6orf226	7.72472836411035	6.88985682379478	8.5233773639921	8.23292221844101	7.17892773406138	7.17470377501791	8.25461595239449	9.08609551175215	7.13646231499558	8.01995465313657	7.41320520735912	5.770936683421	7.06772521486877	6.70102672323514	7.47560295931077	7.41064898035731	6.39546409569237	6.95772352363672	6.84675755233924	6.10714402071422	6.59152540735289	6.11847362982483	6.9150392362484	6.40754745107916
rna18346|gene=kat8	16.8886511448549	15.0724044307748	19.3620141837863	15.611347722692	16.2011471909016	13.443435950205	16.2037597352934	17.8242574989057	14.8622604015566	15.9203614854122	14.9080172067436	15.8682486751441	17.6044822012765	15.4222554045465	16.9434383104033	15.6389386524683	15.0042393073359	16.6711384072577	16.08687842581	16.7999317341933	16.0084426699366	14.0327051204657	16.3473609968523	16.550068793937
rna15117|gene=LOC103467740	2.45172626148356	2.81657786962081	3.14644257010365	3.2839873583172	3.56176866469317	3.30955746006502	3.31003911389394	3.01228513557154	3.96220728671229	2.2230468298862	2.95261595194139	3.93820989340595	1.85472065564914	2.22608118882695	3.03626449590284	3.20020692111283	3.34619273172238	3.53393696012029	2.91771448979261	3.24523724017421	3.17315349635017	3.12104329121246	2.76657975898571	2.49521491036239
MSTRG.5748.1|gene=MSTRG.5748	9.7608045574643	10.2536856879006	10.3981085137206	8.26708450323371	8.99759695172442	9.49441224319756	9.65568644028834	10.2358091044954	8.16213897324654	10.7850609387798	10.6960631507227	11.8640678066012	9.40569819823522	10.1975767595398	9.68709428961151	9.62893660270902	9.57687567566913	9.21788402089804	8.62068153034872	8.07865234129995	8.71767616436607	9.09414345017577	9.15480086672144	9.43958446990426
MSTRG.2477.1|gene=MSTRG.2477	8.51786157979568	9.43740034613239	7.15167404402139	9.31650846156287	9.2715735280982	9.21302373401229	8.80965384692604	9.30270815064251	9.02635743697802	8.67078723324985	9.26380821500028	9.96079154959044	9.13047488811387	9.61850177971093	9.55983912269283	8.63721635816263	9.71178312997246	9.04209154463297	10.2079674710429	9.95990634714875	10.4081500842029	9.47731904864945	9.71480776300082	9.16123196541842
MSTRG.4825.2|gene=MSTRG.4825	7.98553684790778	6.80340283582781	6.21399138256576	5.64539877459539	5.8108034523033	5.24324849074666	6.08435312120413	6.41564072402969	7.10205437169113	6.55398059518798	5.64725825007412	6.22895398216857	6.90210695748999	7.57722784871516	5.91894486028939	6.4670776353924	6.5614433868868	6.91807816062052	4.48995934552209	5.34683243425698	6.46278970076904	5.75002289384104	6.00036910814439	5.84931276350192
rna33833|gene=LOC103478363	1.52710766308236	1.66556852016375	0.902067075157915	0.836750445797487	0.895952580025361	0.291371170314854	1.55835428225923	1.45957827241892	1.70422980656611	1.65336751711118	2.53832311753297	2.75990770544099	0.445688642280904	0.650099607478036	1.18407357259872	0.066878470492638	1.81807882484278	1.13886766879079	0.460142298606306	1.02529167109694	1.10738586657931	1.97861087531649	0.391638365780265	0.773581184806903
rna33839|gene=LOC103478362	1.64636773579117	1.48054524570441	1.28776675082902	1.2054045615359	1.51300238448184	1.51227699740657	1.67638119744126	1.66962444103004	2.31127561132867	2.12861632900411	1.86901356268954	1.82406845296016	2.1866360188102	2.05806980691518	1.79537901056254	1.70712638912369	1.86323231464625	1.58982593350351	1.76142189617703	1.76288312981168	1.75254623688634	1.78266428823095	2.02773638339431	1.97941054684661
rna14447|gene=ampd1	1.16571911593529	1.9916461132383	2.31370518716974	0	0	1.99057640597438	1.78420342602657	1.55224990876297	0	0.567841432137259	1.35574210390421	1.47226619425867	0.0455756090244514	1.97042095314176	0	0	0.0741179753725589	0.395741789043199	2.06793085246674	0	0	0	0.775777812352144	0
rna14449|gene=ampd1	0.678116738703868	0	0	2.03739432231522	1.94857483411539	0	0	0	1.81579478999383	1.59063445348479	0	0	1.92506737711585	0	1.74801369785337	1.62200532612472	1.37287573321809	1.46970102712636	0	1.40017652912533	1.41441608501841	1.43812877885389	0	2.29583011280892
MSTRG.9097.2|gene=MSTRG.9097	8.43016593522107	10.0915103378906	9.56914359885883	8.61146886623739	6.68131939171112	8.57358278476863	9.83639183673454	9.24189001576335	7.68862920633996	8.46931559746754	7.19957172755649	8.11130664980245	8.83859289174511	9.29798670782667	8.39173795762763	9.1183820004569	7.03652163688843	9.1777987665315	7.90370699332009	9.75455283339935	9.03647890137766	8.26762513107079	7.8702053168273	8.12323020104094
MSTRG.24937.1|gene=MSTRG.24937	1.23158405050439	1.01804223232465	0.154058906365205	0.132510843325384	0.487734185751306	0	1.13110548320649	1.856944357146	5.87568730601303	1.21015387176793	2.45653270596802	0.274729098450183	0.895834170984616	1.27403270575508	0	1.16502295598175	0.251356612133026	1.0030992871518	0.904995998258918	0.292796408368994	0.543398923825677	0.492391449257332	1.01071708620625	1.44383402564317
MSTRG.19809.1|gene=MSTRG.19809	1.21916661278161	1.71462199990517	1.35560540889639	1.63968504573115	1.27409938532651	1.20185043838548	1.4169057382055	1.53185144035875	1.74323300361716	1.23122896211036	1.28343138625277	1.5108841344648	1.19061370112529	1.36239366640476	1.38250900049058	1.12124115836924	1.2095528998152	2.57440696977546	0.853210840312192	2.09331987651526	1.3448002697794	2.0309454827296	0.86851261990684	1.55499998178802
rna33786|gene=LOC103478387	4.80712104835716	4.19373538998497	3.00675458393516	3.39615738707979	2.90732690959801	2.46953338879274	2.81675482796085	2.98552747305697	2.16587894892412	5.77452481010099	3.17964174938003	1.4296313657168	3.11810182147988	2.72209256657873	3.98141755354871	2.97047423293827	3.43765344869889	2.60463772480736	5.56681100959979	0.163437705195097	5.53383851695007	2.90259107643156	3.30012052636469	2.59815984930604
rna35378|gene=LOC103479461	12.3217108959461	10.52604171924	13.0695303736474	13.2446392526101	10.944484691989	11.2215611596715	11.3194904436452	12.8528506503777	10.9528382637867	10.4439339834026	10.4482692382678	10.4450506652013	10.9382397998044	9.59655634069084	12.299189317132	11.4214464769004	11.5582474826267	11.0906872546375	9.78014435806045	10.8508412155968	10.8511954844596	10.1390488306218	11.740000045834	10.0018512209255
rna33785|gene=LOC103478387	1.2114844441878	1.70064773657018	3.17313600334751	1.97760347052279	2.31900958453753	2.44035481315616	2.72267014899723	1.84590479296222	2.07221979786408	1.24039584965401	2.20531392875021	4.93396862824704	2.65060075228167	2.1575419824151	1.05646392209351	2.5086957149919	2.76046063589599	2.04292772304199	0.164256545444236	5.18521877998617	0	2.42547217960228	2.40778860978882	3.04860541595321
rna33782|gene=LOC103478387	2.04933309874307	1.44124656027098	1.79754991129172	4.33412675761263	3.58386158697423	2.90269816947163	2.63386856692819	2.79944821032796	4.43705028593891	0.981420690179651	4.32249580248099	5.4602822231847	2.89148564529838	4.12520767957593	2.47416186904012	3.12207663490068	2.92417921290634	3.55309669825604	1.54269535374447	6.27797730925447	0.811414232729453	3.81741852087441	3.71504008542048	3.30997065099234
rna33780|gene=LOC103478387	3.71680245660115	5.58900174673883	4.57863954387072	4.54855155453229	4.27827704240548	4.66173356212721	3.11804057320334	4.16722710526244	3.06881051850149	3.92344493064875	4.19761789435089	4.04656354608124	5.03217759295911	4.5692902544455	4.37510692589359	4.53710257729215	5.23673355212173	4.76005858747894	4.65553783424042	3.80485209669495	4.38081949258745	4.65426554520264	5.30813025914063	4.67217702494068
rna35372|gene=LOC103479447	15.3672000483828	18.559248784951	13.256576671622	16.1958406686979	14.7487194656663	16.2387875798886	15.0175440462642	15.705862432093	15.987226093589	17.2307885538753	16.5712290505215	17.0684352851463	17.693997981679	15.9647505198087	19.3169071287205	16.0634176724476	17.0481247818714	17.025562288242	17.5908636087878	15.2395325725409	17.1798535713054	15.8862066948149	16.1116084280769	16.0858676987863
rna35375|gene=plekhj1	11.1747972377634	11.5705269924866	10.2235750033706	8.6723641973086	9.96455420211381	10.0585536875813	10.0103054725451	12.4624130361	10.9271367536156	11.6646013214874	11.0282303849357	11.4424349680172	9.95846391004901	12.0736475450515	11.4527392661942	10.4297696849467	11.399490544842	10.3606882910824	8.69152858896643	10.4304885836991	9.44242611930614	8.62702492338202	10.2864584243567	9.99275175983917
rna35374|gene=sf3a2	26.197003664206	24.8712355918642	27.0064893412385	23.5786680449484	25.7317795840017	25.0876555680022	24.7438742795771	24.8688729623316	20.7647664481086	21.4171116874036	23.4165887439398	24.4752662048544	25.0633061426551	24.5437155944824	25.041239394608	27.1000543717578	26.1000990536211	24.135322576554	23.9968106424256	25.1720653238092	25.7690976466493	22.1399032939448	22.1776051289861	20.8611510899283
rna33788|gene=LOC103478385	2.37792838118983	1.82168073107741	2.4758140620363	1.03176762865483	1.8583995312184	3.62926829651121	0.605320387923914	1.77791857924559	2.35278337755846	1.593500957114	2.09335821977933	1.81716533388502	0.97142439736604	1.5519608181942	2.27610248575693	1.84090157380881	0.296268774245695	2.0978092659395	3.03777877524207	1.46173937724044	2.20180958970275	1.03934536134359	2.27868223039092	2.05099125214731
rna33789|gene=LOC103478385	3.39011183690577	4.17193553023827	4.92802326463682	3.2832463861701	2.53592306247129	3.82316362707152	3.11101469508303	2.2054181122925	2.2629430936678	3.51017743892564	2.32220266978065	3.01652135099663	3.30141505409688	3.37090493009787	4.1233649551784	3.48417977498433	2.67531524031616	3.88654674290964	1.92023589833423	2.69034343354456	2.62988251823564	2.43964343438678	3.11879505717194	3.04824551373042
rna732|gene=LOC103463023	1.27156253054025	1.84739804589369	1.18683687553952	2.36306085190723	1.46666503546568	1.55270955794967	1.62129317869408	2.91163594186902	2.83720072631666	2.75114602362386	2.94640307826337	2.2619260460929	1.39138609129264	2.21229584169349	2.08899924573285	2.50259385533274	2.2177042738641	2.3131975951858	2.25802692279556	1.89665557626107	1.94924697480341	1.90219096481608	2.7824968224449	2.3393970014597
MSTRG.25410.1|gene=MSTRG.25410	2.56667356908308	1.93767869494367	2.44634918555782	2.26590625486773	2.18084812550355	2.16746926990075	2.22915469220335	2.11967698897426	2.00743763222677	1.93096342480886	2.0589456810696	1.81284923804912	2.67550766803788	1.96837897251351	1.74845294560943	1.82205786682271	2.08558676872004	2.01502996934821	2.38105670750388	2.39172561385054	1.62541262834724	1.52486009340807	2.72000986208542	2.09239410062485
rna735|gene=zfyve27	14.8348595106685	14.0529900276263	13.8170794890407	12.3431226992815	12.7503709954546	13.6465549511095	13.3678041487942	12.1137270892967	12.0445855783538	12.110932432523	12.4238639798469	11.5640056531177	12.5775736976189	12.1242643119228	12.9875385176438	12.5055530208618	14.1234057431785	13.9975748840264	12.8588335507306	12.4161503981338	13.2684030909148	13.6145384634495	11.3599661253037	11.9028960148265
MSTRG.18839.3|gene=MSTRG.18839	3.3212795229058	3.35903781959012	2.76868499401038	3.00353644702035	3.22315876297717	3.29888523201235	3.17631727171683	3.32057681650866	3.24216128593966	3.27071204758947	3.31738700440699	3.37365846727049	2.92149938296374	3.20715252674268	3.33839166565184	3.47734368290207	3.46710413476496	3.51304388420202	3.75266611775281	3.1341830378455	3.58471640335369	3.53639990927679	3.71125120965311	3.4794558962249
MSTRG.3753.2|gene=MSTRG.3753	2.41877379221152	3.20061823912531	3.04445478334495	3.72648226258652	3.94015494826418	4.86665802918844	4.84738615994305	4.79932085865238	3.61027543160164	2.05163295934609	4.08041508194805	5.37159277958119	4.30469152510922	2.77768758522183	3.78128646246035	5.58973950246478	5.55615022866142	4.97208063973884	3.09908513357269	4.32725854694176	4.05179720817693	3.66502414483546	4.07592231930124	4.42104217154304
rna19904|gene=ssh1	6.90027900483767	5.36801912044414	5.87530983034817	5.71750085777657	6.53619616703416	6.12760523349256	5.21775996362948	4.90398426065956	4.00202096234463	4.86045196352219	7.48830656372732	5.82889175272178	6.33893657888041	5.04505198826768	5.62318052014878	6.28245914281779	4.91971374370212	5.87350785960445	5.51832198375745	6.74958830681372	5.07979667202181	7.04474849826884	6.13880188734905	5.54852839817193
rna19905|gene=ssh1	0.853834855922701	2.40237485289185	0.910239904466376	2.11562713590865	1.81421872668316	1.74394072011206	2.70406068633628	3.48255005206502	4.08975567045084	3.31613028809408	0.888733554240146	1.61262082173628	2.10465513244257	3.17032065256424	1.88656898155792	0.983086215842246	2.38702994286739	1.03505239299963	1.92652744570214	1.15490747856486	2.27977176488981	0.591652506187283	2.24156969729576	1.85971113362212
rna19903|gene=coro1c	34.2120145764102	34.7568043560502	33.1697873867894	35.1576233153305	34.0662425025748	35.2419029988389	35.4840607168332	35.3743378344661	32.5611299732536	32.6845853071856	35.2359729793416	36.9947563556052	36.4768276919225	33.6233848866667	37.9732875677625	37.2878438085388	38.9959364594571	35.8914689001873	34.1794020952986	35.0456753701309	34.8852990273565	32.935861225123	34.6242878705147	35.1235662736966
rna19908|gene=dao	7.31701376418608	6.53051309362148	6.31915440578308	6.75147215226205	7.44609517180105	6.24995030982643	6.05660405886164	7.09392505441805	6.05789826800207	6.94484380119424	4.85733781529544	7.4535638298103	6.72836823700892	7.70720786641128	5.95179372735526	6.16083568077414	6.01036656847823	5.24817938914489	5.56457204850452	5.54715451784299	6.34687277674994	5.1397697263066	5.78637081082213	5.95327027740669
rna19909|gene=svop	13.4979955902942	12.4581095465537	10.52536212549	12.9974893336342	12.8866400608426	11.448730312973	11.1176328187133	11.0852976747684	11.5048179399672	12.1053237648666	12.8578052634984	13.6324577922861	14.0714834878776	12.6150713818121	13.8661774192786	12.4881538460476	14.6602770488116	14.1036952194014	13.8561096497115	14.7772746808995	11.2190990030019	12.4145687438739	11.9627496400673	11.0080210509592
rna42445|gene=sec63	5.21394666332777	6.35720189964506	4.97290761408834	4.90939264065591	6.07278421276241	5.45697019147792	4.89659069697867	4.6553293762582	4.23932866604273	5.12215641863497	4.10159533854485	5.03433618394969	4.06659835611233	5.35848663394437	3.72873203971119	4.85826362991115	4.25278576550562	6.47664536317663	5.17955950476519	5.18685101243871	4.23449469387771	4.21334842198914	4.33153347332533	4.84133346688785
rna42444|gene=sec63	6.62036834270107	5.80910101323405	4.72570620128277	5.37512871790594	6.47890239205734	5.90218776970277	5.90526490778579	5.07718159485196	7.17212372916993	5.24753194123017	6.17826967251931	6.62439030242514	6.93438605941225	5.03830503403291	8.25874088877172	7.24369653882857	8.11856095897068	5.71125275928271	5.46211744960462	6.45300992078593	6.95208511900608	6.96099487118822	7.17938391164977	6.25097688700857
rna42440|gene=ppp1r14c	19.9866062175279	20.5193633331871	19.457266720865	22.088961512804	19.14441062151	21.4779956524031	22.5807966995374	22.5507283190807	21.8425545682009	22.5804662751161	22.4509239087821	22.3989771011503	24.0619818417581	24.8830686091342	22.9506184278494	21.6048266599125	23.7440675129121	21.5583430033777	20.2427429170618	18.9203215442594	21.2588376557234	20.1684559881788	22.7323912122514	24.7300291589401
rna42449|gene=LOC103457679	4.13460359812187	4.09034825487582	5.39206172278217	5.11113252826481	5.57410498001492	4.43115425839146	4.75782465158285	5.40758521586472	5.19092675531226	4.06265942664947	4.03573230266175	3.82658387127041	5.65228703121246	4.95457163349198	3.86748030650057	3.43265692387481	5.38621311713626	5.57277381750998	3.50916815651417	3.97366554215063	4.07549192869258	5.18769562610403	4.60237244611776	5.07060759005637
MSTRG.21773.1|gene=MSTRG.21773	9.57189853324143	9.95199733483016	11.3709129088667	9.06322779098906	9.76008797193195	8.21811175189513	10.9319308335386	12.6005525363977	9.46714656107347	8.17675159007294	9.93500761970446	10.0116306223307	7.99964198300298	9.59387016897624	8.59594814937907	8.60979395758953	7.95846558637253	9.41536345367226	11.2710858952136	10.0649779214821	9.1696686820362	8.24585181851855	7.73121577263932	6.7038960276516
rna43318|gene=LOC103458195	3.17154938065449	2.97759130241971	3.30252290446842	4.33269344524525	3.6667367186554	3.39859629060833	3.89932943030611	3.07399802981191	3.46629386166187	3.5524803395574	3.31250830279697	3.35051478062156	4.09788900808396	3.99136101452944	3.84655837644154	4.15022050041113	3.17945117972562	4.09645426203597	2.96214169222148	3.35423093119611	3.9286185918829	3.72348999277292	2.80299106007558	3.17568824375255
rna43319|gene=LOC103458197	2.15947105988801	2.04005123093166	2.03239414464534	2.68857235692193	2.58595497872596	2.02481203113503	2.81228564337451	3.02937677994658	2.13021314579258	2.59679553335116	1.91777741170061	2.38562423368931	2.09435208357105	2.48211214591861	2.65869088701821	2.1157180038355	2.60241190407697	2.1031676305437	2.10497657739838	2.12690961826628	2.45005916113999	2.86760119001104	2.20470224412511	2.622047597362
MSTRG.7404.3|gene=MSTRG.7404	0.975447120881866	1.04724928095026	1.50970941501937	1.27578170963712	1.36828776581972	1.03898766327715	1.11565866823759	1.25801530288251	2.0841456584985	1.84657752468271	1.9472620930039	1.0690834762818	1.19161730365112	1.09181422478512	0.714206054839225	0.984431567155287	0.833795281657129	1.12697689368552	0.92196823283923	1.18253633124535	1.04293095214869	1.30570499066278	1.66851803564853	2.02947727635284
rna37209|gene=LOC103480578	5.25593710074004	4.8866151687821	3.81893208112605	5.26278344936296	5.382597402653	4.27685789412204	2.47997014197075	3.44952291099054	4.79138192080616	2.52527591006761	4.53775401319518	6.12985099994938	5.85565198487914	4.92691090782652	5.24680381623702	3.70592168111298	5.18962644135391	4.66133307085039	5.2554378839639	4.85528175658955	5.93874488516384	2.17588672887439	5.05682068185769	0.00294371641176637
rna24650|gene=mrps24	16.9274988439369	12.9834020377967	16.8175317168713	14.7104548537431	11.9570076815243	15.0183654340276	14.4502462612283	14.2338466142469	13.3234921986569	15.225548272111	13.3431930680994	13.8695835605247	15.5883038563402	15.0040268724754	15.7765936732138	15.4352711018287	12.1249114663288	14.3762834693121	12.6779175086492	15.2073553069182	11.418558883914	14.2186165193031	14.2257316758986	11.735126772298
MSTRG.7383.4|gene=MSTRG.7383	13.7068871173113	14.4248369707241	14.8656784825776	14.5527067021431	14.763968589207	13.7203446643817	15.596664382087	14.9650847266839	12.9543211981452	13.459462311289	13.5159712745714	14.7883444603718	13.6361225659857	13.4704397057805	15.8120537344598	16.753182255538	15.8674723270263	14.9324345894074	15.6333717033991	16.4969745030625	13.4258058735512	14.4770894528146	14.9403690553133	15.1538596837852
MSTRG.873.4|gene=MSTRG.873	15.6995452142184	15.2937982873381	15.2916521816602	14.9329219136518	18.3469044468456	14.0407943684989	13.9765167491956	12.0285133790048	14.1511917773518	13.3742254811583	14.2520802816102	14.8822668793254	13.6502997787798	12.8301962040015	15.0163629114999	13.5721652384964	14.1155653234035	16.6150729114929	14.0685741547523	13.8743199834837	16.5920307982722	14.9710232604387	14.148184079435	14.4158144502661
rna36550|gene=haus4	3.23878861469567	2.86043942603461	2.87445853698056	2.60868555420197	2.97369765553563	2.52707176787439	3.52662662899835	3.14783756767761	2.81684065910207	2.73795831908317	2.49021679792057	2.70423843234509	2.7199666308054	3.45232499437387	3.1818643070132	2.78133541156271	2.64035226750901	2.6526621697452	2.90606662376412	3.07565277155481	2.13554180396722	2.40529123718995	2.41295092813687	2.66918386229332
MSTRG.15640.5|gene=MSTRG.15640	10.4460593409109	10.7343063174435	16.141021440566	5.81999602266403	9.49758993236738	7.38921714272722	8.49287676373685	11.8355387018826	7.44917644897923	8.07261513827022	6.16076196711415	8.49518249512735	8.29144293811317	9.43871888686775	6.58301958611578	7.65953228178512	7.18169863773524	7.27873526682049	6.97993685178549	7.90947314675428	9.31744951336011	9.7238965610539	6.8370442669034	8.43093026668643
rna36552|gene=LOC103480164	3.38865434716991	2.50295568034117	2.08456140385232	1.42785372059435	3.14086573028668	2.19433322128867	4.04105931465358	2.91890966103086	1.9967157022578	2.7466810779128	4.32544392699201	2.31536545275424	3.17328720583717	2.85662223998178	2.71244866503496	3.75914391004037	2.61052602337626	2.51556626078868	2.52783210832565	2.51624342450495	4.30743793655997	2.41379398220778	4.18097250457747	2.37412957585975
rna36553|gene=LOC103480159	17.0193216684957	16.8621456866034	14.5851710418986	17.3865582560607	16.3615053117404	17.2879901801612	16.9253166548363	18.075949602276	16.1837243887613	15.9579123825604	17.0678294459595	16.4022632704288	18.0066368250906	17.6889059943255	17.8479124727974	16.6484907988198	18.0227362472966	16.7188393148361	15.7508950250851	16.6925696314858	16.726980295873	16.0275704561368	15.3501679101784	15.6140177045193
rna10974|gene=strip1	30.8291544733491	29.950098889404	29.3168876477176	26.1747638783099	29.4064376008252	28.2423398949274	28.4809187494118	26.9447693727278	26.7474899531179	28.0986271109421	27.5232523046556	27.46528294135	29.6055915586604	29.0646002001884	28.1027484095124	30.265360933079	29.538845840018	28.0633294432391	26.9265967236835	30.5471275684523	27.8282735111115	27.3883750526779	26.1390134691522	27.4928655959718
rna36556|gene=LOC103480159	0.721839228228728	0.947669844738571	2.40680706547905	1.324199267948	1.67967120315984	0.297024837214211	0.231006791653149	0	2.33637738630179	1.77550122771083	2.73092277425728	1.27713688270958	2.35037383865878	1.59920606187233	0.48108005459249	1.54895097556665	1.57048301090182	0.445057202304056	1.18844757507209	1.52339510378331	2.45620041863709	1.16970418121602	1.40061463798633	2.09975073523424
rna36557|gene=LOC103480159	2.44334113941686	1.91374063761619	0.365113180036591	2.06741795926749	1.07692420482171	2.45901328108233	3.00566242622568	3.17401000555719	1.14322354581529	1.40358493395559	0.678792260581636	2.14844650669091	1.04160968976793	1.84297661109517	2.75188167566856	1.60413452909866	1.22352812641039	2.82479176865174	1.50853644494202	1.82839954662829	1.35301797410142	1.9342971466305	1.98589565873288	0.913440893483222
rna24653|gene=LOC103473209	1.90964717943377	2.21981821023036	2.81720078774574	2.05466251448348	2.58937531199429	1.90100591269092	2.84894545863806	2.45559625448001	2.25419996438554	2.42710636079298	1.72854337877806	2.31513285210828	2.64220752678047	2.71984510217377	2.09669578414216	2.00033787034788	2.73244407009778	2.36686348653795	3.9439231705826	1.78885446124315	1.96905789813237	2.4170057797112	2.18255269668836	1.93660322259723
rna7090|gene=spon1	18.1615419664843	19.0445531211057	13.7763861179696	16.8173372507361	19.0496133594272	17.0676937461741	13.5850013299813	14.3693722018673	15.9743328640298	15.6157935042371	14.1685404345261	16.3567064414528	16.5030748959085	16.9804935229628	16.0003551143972	16.5416864558803	18.4406280339401	17.6896448571859	15.5224365657851	16.6370409523574	14.8679883361515	15.3308197292111	16.2453527822073	16.3012208130273
MSTRG.25032.1|gene=MSTRG.25032	0.231496919036717	0.217020413633522	0	0.296912263052727	0.371872019219097	0.245710930208806	0.602317580960578	0.270273420637911	0.317587378955716	0.46246959165903	0.781299717479041	0.141924368286505	0	0.355953812672927	0.0834477078581036	0.170402735262891	0	0.793599989281919	0.466714000287646	0.182238428445432	0.602022874113925	0.562368242357181	0	0
MSTRG.13283.3|gene=MSTRG.13283	4.05743694275152	3.20297734112825	4.94986344310698	2.97370993009127	1.52992881609124	2.9626329827003	2.09176154285867	3.43181158940618	2.61964675189936	5.32565397208897	4.19479752712509	3.47922555098427	3.749516846196	3.05786814714066	2.87623088819756	1.30539801672054	2.31317592634306	2.06299836790219	3.41555269402278	1.47615255555594	2.14456837388227	3.41498250323551	1.33196957126717	2.74358224419278
MSTRG.2136.1|gene=MSTRG.2136	13.9801432759957	14.7031437269861	14.2370901273061	13.8270886740203	13.2337718525207	13.633760724287	14.0585711916104	13.133248617393	13.0355493951533	12.8319919555933	13.5450944987236	14.1695863840297	13.0306209180382	12.2048571052696	14.4014281683505	13.9396046253447	13.1844751781961	12.7975487383097	13.7620248930863	13.6053060814478	14.3804895381795	13.3118970948008	13.552344601151	13.4885207632111
MSTRG.5030.1|gene=MSTRG.5030	8.32155150866821	8.88742807399027	9.34043116012389	7.95694636357243	8.69976543091243	7.25658471379094	5.49999330358549	8.1697795594589	8.48819223583591	8.15567048240341	6.12410268938046	7.18273633866587	8.10946113982944	8.40451640634109	8.72866388632297	8.18118920248386	6.95438916238636	6.86838068965325	7.39674815900825	8.42750205264783	5.71767544113635	7.33044985062343	7.09931568724681	5.92723266861885
MSTRG.4851.1|gene=MSTRG.4851	2.31692263003494	1.68089027685357	2.15826353146718	2.12158788512956	2.00104419104105	2.11627993115609	1.88643342762923	2.37275694016192	2.32089751738515	2.13129167542851	2.53191663156811	1.67696547753114	2.18131736096988	1.92648930378798	1.88342936874277	1.80699024193301	1.63490791747632	2.00753693225843	2.17343935539166	2.16813884782911	2.39255029836522	2.11869569560359	2.42733923305037	2.23943569687816
MSTRG.24765.1|gene=MSTRG.24765	1.32787487671678	1.9139631303739	0.602021000928804	1.54751083111	1.91959932053633	2.44588519427768	2.13418520570638	2.14070718267694	1.50216266999077	2.30467182258022	2.38899411532206	1.70086765527236	1.65998707701501	1.24024252192669	1.63786418508767	1.91987253280295	1.91418811103845	2.63671098888985	1.10923464902134	1.02128743486944	1.97882869216086	1.65292333162159	2.69220938469536	2.30234086550776
MSTRG.25149.1|gene=MSTRG.25149	1.01424568865067	1.04798465092243	0.956977677186213	1.14115220369625	0.459043939530641	0.965375532015337	0.888620124715162	1.05030789431335	1.55896718924247	1.15178174383559	1.58952116268519	1.35102074296678	0.702615036066366	1.71036808994832	0.359448169662994	2.05592286349721	1.33071147599837	1.09619739092667	2.37428361896163	1.08851370640708	0.799116064449525	1.30918197096655	1.3377137905671	1.27397119909691
rna8301|gene=lmo4	31.1517673736037	30.2659877459395	32.8771763441329	30.715974162099	30.5005730885539	29.2353978817771	30.1273842600845	29.0842161502595	29.0496898523548	26.1048504041666	27.8481149057713	28.74485665765	30.5436477075989	29.7952689971205	31.5302930804006	31.4666391310094	30.7788782085503	30.5935360728804	29.0910752640838	30.7512251593771	29.3088740027223	26.1926316440437	27.968858626808	27.7673846875238
rna31847|gene=calm2	877.859813891012	847.147225201771	857.106131505337	790.824031676208	864.850508937293	816.589551403268	798.413146350767	779.773420924932	761.152321897195	761.510322623939	767.982220320144	815.235646705675	851.330326886216	799.736639760827	851.541615043121	815.141704484149	856.470194002628	834.025054261686	777.505559429641	841.639136061696	806.716911335035	800.341795558599	768.853007125984	781.210710918371
MSTRG.26106.1|gene=MSTRG.26106	1.11177620387659	1.49496102747591	1.37167039467783	2.24492813712831	1.76416631490837	1.98759336254762	2.30013206257983	2.40228707500655	2.67690878262406	3.0079257406268	2.84030265467448	1.6137220333533	1.45859232291395	1.52295748008645	1.32316927221578	1.1705455297632	1.19668955900101	2.13630653350547	1.96645579647592	2.06381639864377	2.23429689413072	2.03979145302398	3.07777101168536	2.66329648176141
rna40158|gene=LOC103482353	10.2556419147577	12.1513735348633	9.57307562116804	12.3090331766835	11.5329767851495	12.7109687120756	11.0606757829099	10.6665606435947	12.316439004144	11.9774636221719	11.9546347945975	12.2488213440293	11.3088053699239	11.2599896139936	13.4086858548683	12.4706077588454	13.0142024703695	11.8393173310825	12.3276421782746	11.3340682947232	11.4031867844696	10.7975778729281	12.5364138166647	12.2933769958078
rna40151|gene=ift74	4.00063049695298	4.61888295904306	5.9295516424993	4.39873478341458	3.9355929857462	5.35970097016865	4.74514151160805	3.20823222587065	5.58913761122436	4.22459482679037	5.0893369265517	4.10455354886351	4.11559289736751	3.79705160273533	5.59103498568853	3.62752724465747	4.023682386098	4.91631128708036	4.72695625602491	4.85147915177589	2.98531119127953	4.2921304443126	3.99352468629135	5.95494804612964
rna40153|gene=ift74	4.21099864989132	4.25913166153831	3.02177152618524	3.76431277200166	4.71096376980578	2.24316445320855	3.01027081851205	4.05742311264778	2.03095538686946	2.82788089371293	1.84620974823581	4.45490810591138	4.10671071920565	4.33368729510399	1.42668532461258	3.26900371766509	3.02293959188936	2.92185261266878	3.17586919681986	3.49558038677322	3.78927685571675	3.45968106613036	3.14793083866835	2.2721257124781
rna33000|gene=erf	1.74262290134961	1.99026042537634	1.23320603107918	1.75908671187115	2.17115376805033	2.03977833689504	1.91894313031534	2.19724411490352	2.30251130247557	1.62428045507166	2.05036513614183	2.01722788742793	2.14819799878399	1.87920386734763	1.96755754861714	2.19032187501299	2.05101400917767	2.2266288009803	2.44192708546788	2.16955621670237	1.91139923523738	2.57438923658806	2.39412605505474	2.28970499297148
rna33005|gene=cic	5.9645153146911	5.38562252199089	2.9087514743868	5.87331455114657	5.6977746130613	4.48067878388779	4.90179062214814	5.1561648251669	6.94013244280611	6.57383321288913	5.63425840775439	5.30885494530203	4.53591993327964	5.67525177707465	5.95597289072947	6.13539346352407	5.24962015012699	6.18084921811648	5.27672468034794	6.57216274702243	6.31308681413428	6.84006206057593	5.49622120036759	4.10064331919263
rna33004|gene=cic	1.18176825652766	2.58298424246584	1.77123794766527	1.52697695878799	3.54271766124807	3.66892130937508	2.58954839820458	3.16500272655345	1.73209788668307	1.44257817184927	2.72274971188627	2.46129275029976	3.55606335362962	1.70109140963515	2.268064537802	2.79350238076733	3.81433535285754	2.83162252703365	4.25530741122264	2.25451218336651	2.05574612051374	2.11829794761038	2.68814108176361	3.70815095175266
rna33007|gene=znf574	6.81485242584416	6.70537171525454	7.00296064902004	6.63392982071373	7.64095271587252	6.72967089602853	6.85983387465921	6.15526907778689	6.24238316063031	6.55887306026518	6.36157037534075	6.477103827211	6.70517581755853	6.55516934189835	7.17592456337799	6.7515946379553	7.10420022597944	6.79875441494825	6.0952099400974	7.04311637051538	6.52403880819166	6.90490612841852	6.35894939652418	5.87018371010828
rna33006|gene=cic	28.342502680984	32.2601001723627	24.636694796106	28.5073208159414	28.1308638826666	28.6006894611285	23.9254685588606	22.3775078271986	26.390029119202	24.8434726884344	27.0972709699649	26.2505154349733	26.2046401207607	27.9340563740012	27.6693130490228	30.7429338797824	29.8008626617	30.1000749258071	27.1712137010499	27.9540779937616	27.5054504998345	29.1308780086822	28.2950013469098	26.3175604026125
rna33009|gene=gsk3a	9.58144935597019	8.72488941027118	4.48856020663082	8.83075048409338	8.24410570342375	8.91747343661813	8.38583033665985	7.52171643146264	6.54120787206034	7.73149580303708	7.70952278693053	7.34594111652145	8.07249295159545	6.96615476621639	8.48895504855192	7.91538486852731	10.4797295787882	7.55856255139912	9.42566919478721	8.89205907709149	8.34783617453538	8.75308127650722	9.47969741622708	8.62142878449005
rna39068|gene=plekhm1	4.43015845505175	4.80224303508275	4.32251607787265	5.33856634979964	4.82470867200033	5.25605133806467	4.90712864962047	4.61503502757017	4.96534106786754	4.60634109463005	4.83594731521501	4.72555610807051	4.70669359510121	4.34213602935203	4.40961892369697	4.80029079312299	4.7262933936066	4.38824046846436	4.21931237158928	4.40439332405943	4.74452297781085	4.99959270746898	5.13125662634143	4.31230131923074
rna38336|gene=LOC103481264	6.48459201346595	7.00731601036786	4.8311756191178	3.62003236696478	4.82833445132216	5.11130938116016	4.88631673383765	5.85682138558595	3.42067072402301	5.69804433907274	5.72479495587505	6.41176125663345	4.96974671046228	6.57827666561931	4.34548657892449	5.76518689331376	4.56434666786975	4.56967453035818	3.9240383902576	6.55951356659492	4.61005627513197	6.48783477530242	6.12289286005465	5.44182788769419
rna38337|gene=LOC103481264	4.55279505443112	4.18072215455047	4.19765401422126	5.38722198503358	5.20158899857296	4.50376272564219	4.30050293230478	3.36796494365629	6.46305843488889	3.9480142393758	3.37230403048784	2.91362058244531	4.36913939480214	3.49918034945938	5.28322247620713	3.98049509960433	6.20146819306262	5.39378035815311	5.53902160504431	4.4234396689271	4.07534725379273	3.60025196244784	3.55755730516235	3.81537113485543
rna38334|gene=LOC103481267	8.15927419841432	9.03962996967465	11.1576901438311	9.64430883222938	8.41394690688604	7.61106714502798	8.64017578369806	7.78183408042959	8.28937129965674	8.37964064591505	6.3222359799546	7.32755266344032	8.69463106882402	8.14960785107154	7.87337964627939	8.11815341562746	8.95997335674771	7.48367850005537	9.24213212715504	6.89228829661417	8.38065027936095	6.91968783642902	8.33676165947223	7.16017739462689
rna38333|gene=LOC103481263	4.58014466543298	4.0718523738781	3.7686947392921	3.74557391220482	4.99487730339529	4.09663818640875	4.5220771867994	5.68524870155682	4.25637311654492	5.19282444975044	4.6959800279074	4.22003030579572	4.22104284960206	4.54257100725278	4.26513168129831	3.9957099516414	4.23617175920709	3.92728065298651	3.64201392405228	4.84989573190806	3.99269793843307	4.15409353272697	4.87146150333956	4.88925180885033
rna38330|gene=LOC103481260	10.0429997216674	9.63245135423453	8.00620906192288	9.20517936378885	10.0012035257162	9.47698271453019	8.98727748401201	8.85126688789078	8.05015791521507	9.11101518505308	9.23272982513112	9.22290109200727	9.99104876867064	9.40014612114049	9.42450502296776	9.76438688669703	10.1401556607348	9.29654058025003	9.74517071193437	9.52708553517821	9.26387137579784	8.05833883066265	9.81904446089346	9.50397699812742
rna38331|gene=LOC103481262	2.48177309340916	2.36175774014377	2.41872898582544	2.47720567640925	2.24986635455822	2.00247921859157	2.77085753790076	2.63114962418294	2.46513083203449	2.44838252987846	2.51484802243017	2.27902127623167	2.39388543236407	2.57074848639007	2.75428864557904	2.56921032240379	2.27197356426795	2.74203923472841	2.37505212075349	2.48801911616491	2.47365978946812	2.26188586229857	2.59700033615176	2.22212950493679
rna38339|gene=LOC103481268	2.43517033724784	2.11488758329884	2.97922251243413	2.81877384813343	2.22907308356903	2.01762327153778	2.52761001833852	2.43874722703558	1.86046376496798	2.4962348880473	2.70778100163643	2.55012828814953	2.09810753410664	1.91625030947262	2.30536395923805	1.85867972672207	2.02532723570874	1.68505161730828	2.35013387723938	2.92544756965153	2.50449224668259	2.30114181808057	2.21515132774039	2.023353140362
rna27030|gene=rnf26	2.29558680203657	2.72613220772906	2.50773423630738	2.81636765684538	2.64297903580445	2.35447892841154	2.83014866475618	2.72270987683006	2.94727667717979	2.72514268002843	3.34605031217741	2.9311130970437	2.58147322254493	2.5788685638	2.52250613187555	2.78809612392316	2.92554504984742	2.52866374513947	2.4206889226091	2.3212984863665	2.50922893557401	2.45019079332437	2.50406081591021	2.55725452953387
rna5304|gene=LOC103461905	1.11029640603699	2.44291475926308	2.70355829656285	1.94177028692655	2.6522861544147	3.28891589152697	2.63428262662723	1.74708268320229	2.926021817121	3.38634753808235	3.66129097381644	2.48675042683236	2.00644174954453	2.50161966223707	2.4554093956056	2.88498026428747	3.2291370335925	1.54045576604121	2.21696198719962	2.84753772847972	3.08045283602647	2.78643697854408	2.02309737774424	3.74044394541938
rna5305|gene=LOC103461905	14.5081936652284	14.7090457183684	10.9714895638106	14.3599365064039	14.1340854952358	14.9131594765111	14.2637090415873	13.0351075426226	14.1869412624514	13.8872845834877	16.4687167971617	14.3287377162537	15.659187380205	14.7795277172763	13.0753860623265	13.9965605266554	14.9155575806339	15.0962307042113	12.8339271300753	13.1301478493076	14.9439767918684	12.3782805350321	14.8176998710432	14.9183135465557
rna5302|gene=LOC103461908	4.02735586885616	4.44254463341979	2.56764843942008	4.03994478508686	5.07077964414591	5.02346679730776	6.53256085139934	6.25726763081034	7.05015664162853	5.38443772080446	6.45673843334064	4.8081831875363	5.88559363776518	4.98515540900736	5.99101347479209	4.51940811049249	4.48368993772476	4.95357672667553	3.43802712566086	5.89433510366285	4.522873604404	4.99648144227096	4.53028977914516	4.89262173041378
MSTRG.24802.6|gene=MSTRG.24802	5.50308513973711	5.26863467548718	8.94105465653459	7.09399067038241	7.25411876174696	6.16803308847972	8.48789057072203	8.25475312375785	9.06670464784802	7.99667837926039	6.70368394069453	6.02334408125367	6.444343201016	6.09733914021199	6.07430917530968	6.47386478979571	5.58898117177725	6.65660416262646	6.98508453952205	7.5339410438596	5.92405552055678	7.48451384715939	6.95180243014914	6.81675171731396
rna5308|gene=rps21	264.056140002638	246.396574692795	342.604393604822	236.240088341332	262.18509125106	245.635252530432	265.135276109411	267.926798742766	231.722240810533	261.376582808224	218.04544890129	230.432181888147	227.862407252738	253.442897582165	238.967705176893	217.539980284093	222.41601137826	237.584219540999	210.829670629781	240.448977102106	231.816972090771	217.510534694867	208.895053740278	225.102334617189
rna5309|gene=LOC103461922	8.51644527425487	10.3782679718428	4.30753617965039	9.826103208216	11.0740550670628	11.7590008314891	9.89183248206495	9.39188971218988	10.7050656954204	9.08239168963368	11.3266306438419	12.0546453116449	9.9188577099078	10.1200777516872	8.51620903818011	10.0285743192377	12.0183061335926	11.9021864691503	9.82426930161496	10.1362415448682	12.2919137317522	11.8840171883293	13.016574468823	13.8065705817831
MSTRG.2005.1|gene=MSTRG.2005	7.63967093241854	9.20278798993676	6.18878683173976	6.92104250283865	7.03057340982361	7.2158299793508	8.12396203407975	8.25625198844339	8.35573074055162	8.74625602872692	8.72126255898228	7.13333025660407	8.47252294599437	8.16260171080846	7.46376466187796	7.39754853334256	7.23596775767044	6.91114699324648	9.02815556772646	8.8119884461154	8.42592253940222	8.56387425376683	8.23349418167974	7.68115293309142
MSTRG.14152.1|gene=MSTRG.14152	2.83220030031458	5.3227495851938	4.84121800721737	4.84188901618435	5.35411079628255	5.49257364827758	2.78165149407255	2.58194393875447	4.87063552998448	3.78717218862625	2.47994929471196	4.84728858956168	5.12043344494444	3.20188555307272	5.92781783669026	5.12473901905103	2.63653194597087	4.27580091825496	7.05115587132668	4.6305014726413	5.72328075166037	4.38237245800343	3.91698316817073	3.9783340418801
rna32663|gene=rragc	11.5574368759248	11.3235487208802	10.9167311118027	11.1799187021361	10.7125029270829	11.6607618985797	10.3725132616112	10.5784745178561	9.58375437249351	11.0865945871415	9.82890236600045	11.985416018188	10.2276455476006	10.8670245191859	10.7357166592887	12.4135536264638	11.515854075575	11.3423275844594	9.30148611309042	10.1863177557673	9.88704921391133	10.2562808353905	11.043071521139	10.9519221015008
rna32666|gene=akirin1	25.408526334252	24.7266796043468	29.5437579668043	25.3197642169426	25.9999839019735	22.6453673568705	24.7973125164499	25.3489386505078	25.1917119719344	24.1844596834852	24.631464478687	24.3769242355605	25.4623635522166	22.2139035875245	26.0013675990885	25.3728557240257	24.6812857990621	22.8912401426948	24.3453868542619	26.5543819590034	24.2962018825904	23.8620471563168	23.8198805604954	22.906982137608
MSTRG.1256.9|gene=MSTRG.1256	9.15245351527994	8.69237749809111	9.60212208993692	7.70223621763178	7.76412123483693	8.1681655781022	8.09565150566618	8.8356712322655	7.69772812411199	7.8847997005531	8.50596823864937	8.5531952312013	8.25271890393362	8.30912421425615	8.59683045921226	8.68088112078477	8.75773762923702	8.22136004696518	7.95086670377767	7.99280431589623	8.32702230210455	9.1303022732771	9.41780790043082	7.96044486915739
MSTRG.20415.1|gene=MSTRG.20415	27.5017342172017	21.7771568135624	13.8873851021085	23.8849664455409	16.8622026215505	22.2429370319455	23.7249053400205	17.0284088870445	16.5594747597793	20.6436555695238	24.786247321804	13.2910749847486	15.5751828419481	24.7110166102598	19.6269125725117	24.9167793640261	22.0683384601229	28.844905515902	22.0274525739071	24.802753773783	23.495512342036	23.8767839967514	24.7134125762906	19.3348922819633
MSTRG.8236.1|gene=MSTRG.8236	3.74300451170083	5.50996364920486	6.97403974635322	5.72417176558944	6.30460131712299	6.28305507387694	7.99792869655334	7.03069833958463	4.09867268479149	5.19101824994183	3.78104381049182	5.43717588873049	5.2062004526438	7.39858047658019	2.78371996688045	5.72350130380402	5.45715838692541	5.2338327233853	8.95685538362118	5.93732119881081	4.54234865335998	5.62345943400887	6.20431323300396	6.86898650259344
MSTRG.20576.2|gene=MSTRG.20576	7.47239406103217	7.027351072232	9.8938706866472	7.9376972923665	8.57261333450301	8.41844626719236	8.21287077444311	8.15643148056695	7.16479433766934	8.0768932738075	6.63705454468619	7.97995425683697	7.60603473375871	7.6538986059476	8.3058122941966	7.82038021884718	7.16973554372478	7.61240903471863	8.00187874222994	8.76365969026679	7.97880577140893	7.17383912882866	8.13740818113585	8.23025951752158
MSTRG.25515.2|gene=MSTRG.25515	3.6491379274204	2.26231607183255	2.16823645995473	1.27603034313333	2.61931321977553	2.29763554138816	2.14118733446496	1.58713192918461	2.17618048370853	1.7928205507673	3.36635963410433	3.3578000921689	1.54835535725736	2.62146647274708	2.48282686343247	2.80468489403015	2.14118595520726	1.48607301800266	2.39416930756328	2.16886228421477	2.31447689777603	1.91485563600073	2.71396254629457	2.13901337132321
rna24416|gene=LOC103473064	2.5327122236743	2.17364418405648	2.57997609584725	2.22196612956932	1.85796842096305	1.76827605880125	2.37068794037868	2.61015247400838	2.30472446790858	2.00423334176284	2.70808306331867	1.71540809698722	1.63824350007362	1.92010255749712	2.38520023345734	2.16265995519221	1.820466699268	1.95636108434119	2.01556973313416	2.05560703109504	2.12506750405816	2.2399753254597	2.00387065443293	2.60676447696737
rna24414|gene=msto1	5.40695436806804	5.15849448208404	6.85374256610082	5.91450837281591	5.67437089276519	4.82809135825624	5.11296462327486	6.66827673466687	5.56644060569655	5.68477160250008	5.08682016430939	5.64869829252449	4.76321583596698	4.30892362271637	5.58426424743497	5.75407679478793	5.27848885479354	5.3824839798389	5.52457487438894	5.5274248799415	5.62616690643903	6.07082628291661	5.36173088414293	5.21188867793144
rna24415|gene=LOC103473063	66.4602164341783	63.9643569886319	72.7034790918674	57.014645492553	60.6682798972334	45.224642343687	52.5008893949643	54.3096230878281	48.1803266626065	51.1619172675071	56.4218888439441	48.4916089801464	49.0982820205442	43.6452461969995	57.9382068076442	64.3838286393756	66.4657262331117	56.4571028123355	58.7939700228889	66.8858259349962	54.0103209352675	56.8396993364693	55.1424501099692	62.3406623641994
rna24413|gene=dpy19l4	5.60728299639319	5.63227760024611	4.34570357003398	5.60414003683047	5.60658313201541	5.80497451083366	5.70356899300734	5.81758088862203	5.99439813613451	5.13534651067971	4.80014415045203	5.48859996444063	4.66435808005404	6.67017768206612	5.23586137623607	5.51365904611203	5.13051278474748	5.80089801023321	6.07973809337258	6.45545242612897	4.60442942954548	4.42497106032183	4.94273258931832	6.05983350601258
rna24410|gene=ints8	1.96655312994254	2.9849787131644	4.96870184246647	3.996113784809	3.7819108169574	2.62933473374951	3.61028866852786	4.50537597745102	4.6403544269618	4.81771835177513	3.69574747545712	3.48971910912273	3.45323098427799	3.06228160698726	2.22717959081505	2.97718473303787	2.13001875465853	3.06850941116841	2.94611553401087	2.94136158989651	3.64178673818256	3.21725202164199	4.95436362057175	3.29624528150459
rna34841|gene=LOC103479089	14.9905961162592	13.7788794940581	16.6635919795485	13.2114600887067	15.7584269848341	14.0599084731741	14.5498078411766	13.5119671084381	14.5181970978374	14.7186437372325	14.0404168871459	16.289162049729	15.1819907548246	13.8466150769663	13.6714621989112	14.2087431168345	16.2184008467384	14.6300426630282	15.0637869569125	16.2954028916404	14.2425405868256	13.4153984989721	13.2494519770408	12.743240956159
rna34842|gene=cmpk1	16.0750887686755	14.2288146083033	15.973313913754	14.761847431546	15.2167290154839	15.2007884605292	13.5139323704991	16.3401330037494	13.6346056362428	13.4292685919358	14.4385942073147	14.0478386664631	15.5479092749414	14.0923663272197	14.332678464296	13.8747335895188	16.3285885494995	14.5713370133629	13.5724903606554	14.4726182589337	15.0806071336137	13.7870901559025	14.1814911267412	14.708489201756
rna34843|gene=LOC103479091	3.05715165144521	2.76552844019292	2.02369716023836	2.68776018335453	3.38006385972211	2.41037879448005	2.62200884709811	2.31784624300754	3.06160207171011	2.64161083405878	2.6811480596367	3.03829508427681	2.23525911948834	2.25601412802735	2.6023933807425	2.47558000949117	2.39136763957853	2.84200699514997	2.47248469766258	2.48867520313633	2.86045473424012	2.87730354282697	2.61139878197205	2.16156735970404
rna24419|gene=smim13	15.7592489727806	15.7381018568555	18.0154598667882	13.9947676369155	14.1094532306628	13.6819081160074	17.1204741505744	14.1238546473663	13.3954310494228	15.1145748882035	12.9343966967296	13.6663709688229	14.7172756661758	16.5537582856613	14.6806395307981	14.2210072560528	14.6966672196147	14.8758941904144	12.6646670310286	16.5818374127338	13.0166221804161	14.8847925349474	12.7628815732677	12.8545427283027
rna20562|gene=LOC103470692	62.9283841645579	61.6024814896669	72.1146205665104	66.2063798998032	63.060672758038	62.2407065403831	62.3461546874733	64.1995452746712	63.5546605054547	68.5783718893802	70.0411841849653	66.4352305430605	65.2480254810409	66.1377945449961	62.6354323510233	64.6109141206017	66.3927513247004	66.6752894050564	56.6998127279697	64.9851984081738	61.3887940406321	57.4578178944621	61.5519972373201	62.9740340200028
rna20563|gene=LOC103470691	30.1223592509134	30.6882916720253	30.7866411120806	31.3588813626749	32.1627585610481	33.9731906046655	30.837144700995	31.3562154703856	29.68828880486	29.7996441334498	31.9774174208664	32.6016645549891	31.5033067635745	31.7122153042605	32.2374174373448	31.9107544323658	34.3441402315572	31.3195708673374	29.9879082414497	31.9362139937721	31.5903829329141	32.6265580892525	30.2942984348782	29.8049941651209
rna20560|gene=LOC103470694	1.03479357410707	0.955093891446924	0.496716616252226	1.64247426086232	0.929472087081225	0.552424876567826	0.936549973046416	1.21542676100084	1.15719895154012	1.29843911864068	1.69684341006546	0.586610174626725	0.776283347454641	0.726939183236292	0.945537000201385	0.519285143191155	1.6208476198756	0.584248813750334	1.7722646595289	1.89275685338889	0.829601915733863	1.03822752201057	2.1311383401324	1.92425566762764
rna20561|gene=LOC103470693	1.50356164603086	1.4914346322716	2.30712198354837	1.98442717079793	2.14359571599869	1.79012249673093	1.88210715237831	1.32533697179334	1.91286618752459	1.79257735752927	1.95936140953499	1.69935524814546	1.65265121071497	1.72820497253809	1.4269596356052	1.42230149265271	1.67752920739892	1.59654073556444	1.70462776201005	1.31067301630179	1.8575220944665	1.70319885459332	1.39844198037219	1.48848868623007
rna8955|gene=slc44a5	9.08822312541103	8.2996468999074	7.87495408882055	8.1907917925402	7.63530901348817	8.21873932842803	6.96719681823082	6.89532326930691	9.28764010812166	9.45289431317531	8.06311045266519	8.80031223577011	7.6575174051222	7.62639750994603	7.71140345438653	9.21288532657281	8.30266918358766	7.53141930089802	7.24733713083025	8.22701458921798	7.50282235813626	8.38066343255024	8.43775089695824	8.91161066917129
rna8073|gene=ndufs7	65.5182466387812	58.5534275716995	70.2647176645179	58.3938378292338	57.1059373288026	53.8076690067092	60.0102143451669	62.1366294624141	55.2139945185935	55.0116756175819	55.7527203069619	58.94254354249	57.2870357552517	58.0181844230736	59.8760009579817	53.9555481669016	54.016268546736	56.5835955080017	52.1046632189071	59.7487316867136	51.9794704615203	54.2586566943591	53.6143138106713	55.9792883665588
MSTRG.16059.3|gene=MSTRG.16059	1.06291602953185	0.817968785473534	0.863493474441261	1.11606136582911	0.902831428081817	1.01812543179066	1.01779271517674	1.49021032909261	1.99754952011341	2.07991140109609	1.98101394201362	1.0624348896973	1.11718324670784	0.944783886167799	0.828071379847552	1.01330818089748	0.672972812195995	1.0781106573087	1.13645155225364	0.910473906438336	1.2956853385283	0.919375064516313	1.60720279400802	1.42594298075356
rna8074|gene=gamt	3.13049083967119	3.11482586772971	4.88282935446203	4.49095326751301	3.78810285481532	3.49528571446911	3.8650047891993	3.45151389202386	3.05688422383963	3.26589643217705	2.77516247117726	4.43992109943026	3.65455362640168	3.82032122367284	3.80275260262609	2.42205347804784	3.39173671183685	3.25272781398595	2.67766299544629	3.58338700618957	3.58097617165457	4.24919399202195	3.64746228808742	3.7379594283126
MSTRG.22324.1|gene=MSTRG.22324	1.71306429473856	1.13957589327061	1.93654403345548	2.35705352754355	1.64155369804164	0.671956488899338	2.08920280417508	2.56391142365068	1.67235803273823	1.63729651228448	2.13438695490637	2.28727743349357	1.86379784712664	1.75992017899586	1.04172851240467	2.00860582501733	1.32286836892523	2.83347826913892	1.46694937163115	0.611035106687143	2.66466474827528	1.16793807248108	2.21295796975883	3.20903161949391
rna8079|gene=LOC103463346	9.51403437840181	8.55245950312456	8.28560705531689	9.20120888289984	8.35348446036578	8.38244321317202	8.48688471007636	7.76523307593837	8.12441746569453	7.82176502110157	8.20812245810968	8.28391032714779	8.74511379279573	9.43064257533252	9.46416864185046	9.07225613896417	9.35778911221209	9.29499051803074	8.68828129924879	8.81002670637633	8.40336620144948	8.91822132630918	8.60056582368843	8.26996664571929
rna8078|gene=dazap1	2.24892661178367	3.00252538052782	2.92542626592389	2.29585957284579	2.71335639051207	2.48113651377206	2.65706207465319	2.62719169108644	2.14960439873831	2.61732345353852	2.83689035241955	2.37338770051221	2.5327003993414	2.37726102678256	2.92101012599763	2.17865693993621	2.33202311767704	2.33909526080891	2.54535452194769	2.73652027821791	2.49926183605153	1.81461129012705	2.45071126452099	3.15243706560415
MSTRG.18308.1|gene=MSTRG.18308	2.73011991724685	2.14897583212269	2.82441328336209	2.06314942658993	2.12340712085908	2.39486232674344	3.65442604382233	3.32567120589938	2.60950765020137	2.29438344294625	2.79490167305109	1.9499951617509	2.39468428892831	2.40900285671777	2.3493635512681	2.50957656589456	2.17908893640192	2.42921830112128	2.01064618610409	2.28376034569996	2.76155908113525	2.40789839669888	2.37416017493995	2.93095760761074
MSTRG.1668.1|gene=MSTRG.1668	2.62166093411942	3.27636044831301	3.05267242529473	3.4496897715602	4.35766665959717	2.71811239904033	3.2710347757593	4.94452639476745	4.13239743510217	4.10294996690049	5.95083556963397	4.56044591803635	4.72966918340007	3.02306859633084	3.67450831615543	4.45058145866211	3.49286402390259	3.69401913508291	4.28656851209778	3.21041217824963	3.49255254263426	5.12865106191108	4.39772249853204	5.53969998820056
MSTRG.19915.3|gene=MSTRG.19915	1.55359483035636	1.86159671934362	1.92909725243119	1.96241655248135	2.16894870425352	2.25778378704698	2.64505485453108	3.05430968521969	3.21430358390804	3.26604917396993	2.97982068554227	2.05121151878258	2.39872426261058	2.00382085489826	2.17725996462279	1.67406112335929	1.95980116601002	2.05480223257791	2.63228990108662	2.84848929708337	2.83132375881134	2.66501153498721	3.15606900087091	2.6985076250172
MSTRG.10409.5|gene=MSTRG.10409	2.23413668109041	0.993882865439125	1.37726345615209	1.93942405340704	1.60140918977649	1.12828353644688	1.17614811314203	2.7106841018354	2.27236258017635	1.76533849890357	1.87995554327653	0.445918376901754	0.580290242545695	0.707707251407672	0.976805333051617	0.626491824543446	0.877149530873989	0.678928659822456	1.98577442725735	1.13348534405252	2.05800425755909	1.41200035425344	1.16642514608781	1.29072067423959
rna31313|gene=nrxn1	4.83366995521448	4.47265600951408	7.73186059740138	6.95819083313211	7.13013396292537	3.90249675218964	4.48217068375227	5.0104261181593	6.77560117889092	6.38261806753449	6.9454851707379	5.29158726943117	4.92671704578208	3.79924078194256	5.66981366269587	6.33619906383466	5.84940068511169	4.96233743406614	4.72823921632841	5.46441500140042	4.9144380728877	6.33527582370085	7.60810103101881	6.91290834275993
rna31312|gene=nrxn1	3.06100991337912	3.43620165623101	5.04639594987692	1.67006581081749	0.703561499527086	4.14674167424686	2.95847940690769	2.7319231215066	1.62811501656496	3.23037592636221	1.61236065705075	3.82173758006004	2.76221580818576	3.01056851251977	3.77885707356619	2.47697087179683	2.42391220420913	4.17375940910448	2.79224502736381	2.84202181807556	3.35510335538603	2.37045616320604	1.00243084288817	1.2519073704126
MSTRG.2735.1|gene=MSTRG.2735	21.5520325522422	23.9659002600356	21.9535928572649	20.5807683833741	21.5465383449793	21.142326168392	24.8564401285205	20.0937248033113	19.1794112185099	17.2248702898407	20.6499244253421	22.4261504799587	20.3420985924247	18.9352152355775	20.7989299888287	23.660083574663	22.6169080251699	22.9801450335463	22.8172713574049	24.3819096860736	21.3555076205034	22.304157770642	20.9529343153886	24.2275163281854
rna31316|gene=ppp1r21	5.21185268898126	4.58433473934166	3.59660288355856	4.6883951821965	6.05710416102106	4.92684360071252	4.50876907276181	5.19807931884399	4.36649208303528	4.58706133647625	4.67198525823832	5.25565364763323	4.09988027511576	4.18031049801571	5.03040041447831	5.19438056424237	5.35911345509387	5.36837145132704	5.07176881848459	3.9785098790554	4.71078525042716	5.3942416132972	5.15603084903594	5.58421243871695
rna31319|gene=foxn2	2.04925501481764	2.06593236442044	2.07700997351368	2.49014924363481	2.76600429849358	1.75825044285173	2.30606736165496	1.95693640145436	2.40206058086838	2.55243607998467	1.67546621836834	1.77380810771877	3.08408951728872	1.83731749301355	1.85693807637736	1.77102100255625	1.77697631716963	2.83638941345007	2.16270026772427	1.75131687573224	2.62688728849401	2.73582467327219	2.94694995459932	2.35475877369459
MSTRG.5707.3|gene=MSTRG.5707	6.58943390492916	7.3040216431021	5.96474306759601	7.12117763923607	7.65800538397351	7.64067547436623	7.40803796809203	7.30023658277636	7.41909041406708	6.75610446633719	5.84679765708924	7.5228277436296	6.8777795007594	7.33151837725365	7.70611838698656	6.4388251777378	7.80696596158932	6.76606526328784	6.84474987893822	7.37569040634464	7.21283785092951	6.78415269663195	6.28092145884901	6.6880512953931
MSTRG.1327.2|gene=MSTRG.1327	9.01806913702002	8.33394644623148	8.32714579635568	8.80487338808613	7.78846978338942	7.62032541839761	8.32611996934135	8.08769757041091	9.53007731318786	8.17115960113297	8.52146252797191	8.83390968208229	9.60966781180563	9.73346349963498	10.2405366410994	9.23549971908463	8.79429117422245	8.47323776831414	8.76531588891895	7.97842937872265	9.07655901548041	8.20693505384479	8.50682957908249	8.82145939013856
MSTRG.6111.1|gene=MSTRG.6111	1.48874593125506	1.30524926137764	1.05434644784438	1.50749066755331	1.98204524128218	1.80439915413329	1.81073902847049	1.40627738432282	1.35104250527285	2.48008554938495	1.47117861905365	1.87480240314511	1.67658228743381	0.483930932597494	1.87231455127732	2.74057948375623	1.71772985149171	1.90549875308972	1.65910734576555	1.75359971960441	1.01403876376155	1.26357208608422	2.09420519301918	2.02598302814164
rna7210|gene=LOC103462988	2.00599793390448	2.08248584182685	1.02368406326551	1.27865705781583	1.3758073080074	1.22567529760671	1.59526979208622	1.88511036039632	1.78917848367763	1.82091228122827	1.33225572653086	1.42609768319133	0.527359865391831	0.795744301699226	1.86373411953324	0.892227087767716	1.22728111088426	1.63869201926467	1.33028139694889	0.967969346916275	1.53282716775553	1.99306804930217	2.1307703517302	1.09172531046937
MSTRG.16002.1|gene=MSTRG.16002	1.6247281448022	1.24353692873532	1.65600778829047	1.29489423445	1.31068632978771	1.2399883844181	1.4123466945575	0.767716910371059	2.19091717650923	1.71471314077866	1.32028630776783	1.67790573157685	1.82376663474067	1.45248028343413	1.38574212936503	1.70768837196023	1.41234578478655	1.25251268211136	1.89505909360872	1.43060134382245	1.52665007100862	0.902183029991039	0.925941956011429	0.999396516121087
MSTRG.20586.1|gene=MSTRG.20586	15.389527159477	14.0011269266999	16.1651215988739	16.0487340321458	10.8221983476462	15.5360877916551	9.68596464356053	12.6969858693667	11.1425777532439	12.9304900397531	14.8505104622687	14.8859451827137	12.8387292728013	15.6387586222395	14.7929165816546	11.5235048358885	17.491572739129	14.1474426883698	14.3386202498445	10.5400783956701	11.9858761108538	12.5148939979732	10.2859035362753	13.1281314634382
MSTRG.4029.1|gene=MSTRG.4029	9.9594299364031	12.1840260939853	18.8073441228033	12.6200647555684	12.1354700378905	12.9416427369255	15.4231090856454	15.1870325466443	17.1820669744271	15.6723133356086	15.3898290659461	15.1722616842614	14.2239908998384	14.2232948432879	13.2705600455361	10.7039177567929	11.522112715977	11.8108447509402	12.32050743728	11.2073150515345	14.1280370016354	14.8541628849168	16.0898433310306	18.4164501581575
MSTRG.19909.1|gene=MSTRG.19909	1.43390168559522	1.52219233302131	1.6216726985811	1.64846025189473	1.4196409712857	1.21427889638391	1.40310798909187	1.17964150181597	1.77557914057306	1.50545457731895	1.5083972755944	1.20495218618501	1.8573914230941	1.51267395508755	1.74766521027405	1.41679426465086	1.12248566821766	1.65316735256277	2.041344356975	1.40093975296169	1.97166276188743	1.82585346016475	1.61198897321572	1.30490050164454
MSTRG.2729.1|gene=MSTRG.2729	2.59178289109309	1.51095508531728	2.78866121648409	2.75211602767245	2.03428372411462	3.22584460611611	2.24829089190094	2.33067310259123	3.73297955176327	3.09393453481427	2.7822565046391	1.44797884009108	3.4448981754477	1.74350748621617	2.17688553960834	4.00660980194041	2.73986661548167	2.5786423658111	2.66671063139766	2.42529936362608	2.10653063824827	2.93292343469814	3.5219172517369	4.09505140975535
rna26815|gene=zbtb38	7.7639416923039	8.11898649914646	6.46581867789052	6.43556299413733	8.22740975312468	8.60528037996561	6.62930634536634	7.27174646198122	11.1228441052832	7.97509685856866	10.0499268644606	7.51461721751299	8.86468100235934	7.71097541571258	7.07162389562989	10.0672293555684	8.53016008086249	7.76327621532495	10.3653115090378	7.16966157661468	7.92466900060997	9.20533667300014	7.99799886760316	8.08039382817863
rna26816|gene=rasa2	10.09357565787	12.4533837412426	8.64732517553137	10.2584915534988	11.2773660510302	11.1768931861201	10.4050992654656	10.2754264664686	11.4127449164637	10.7349178859165	10.7730250911162	11.1532576919329	11.6406819513778	11.3391528765587	9.76344418624986	10.2581582744688	11.3837058430072	10.8026077077886	10.6680513841552	9.73808992712412	10.6090593028788	11.6140902987718	10.1620952494194	11.7595463448776
rna26812|gene=zbtb38	13.2425155937909	10.1895232915858	10.6811300846548	11.5038036042871	6.16310380614477	10.2906969039823	13.285878093824	13.0873536789728	6.34830780727406	12.9815343160986	9.23071190462393	8.47329121460671	13.3719591936338	12.8263365899943	14.293562632775	11.6374599518579	9.47917681365598	10.3237021231516	9.98462402663324	10.7850318828952	11.1079120809391	8.62894579872324	11.6954517931617	12.5662047194503
rna26813|gene=zbtb38	0.87303479247535	3.33436660794551	3.85093232461223	2.87803053628907	6.41543530970104	0.910261990973712	0	0	2.62224868640543	1.25556897168016	1.96243868181943	2.7286431872272	0	1.17476311937034	1.05372281674534	0	1.78576245452998	3.06455420758073	2.86462481137119	3.10145516783183	0.934243672781169	3.18116672903466	2.3390948163571	0
rna48140|gene=LOC108166048	4.57896634161887	5.22072939653666	5.53031971567402	3.90737102113311	4.06445154792755	4.88046710277381	4.99491025347594	4.57826518034023	3.76646622180322	4.65443796833819	3.46434099559593	3.5221679288485	4.97685650547009	4.17418122968189	4.79303114908191	3.9207503326309	4.67265496913958	4.71542399943152	2.65200292530086	6.19377017703641	2.96082746956299	3.62980876055084	2.75355616434396	4.16490584320145
MSTRG.12856.8|gene=MSTRG.12856	19.1133182460108	19.2008020464382	18.5390931645764	19.1170490136683	18.1875044345168	18.592477065782	19.1928122515889	16.4474882540013	20.3292757588117	19.8148237945821	22.2946402455343	20.622952240401	19.6660776513987	17.2173119393563	22.271199788453	19.0668113950713	17.6236909382098	20.624991674969	21.4977643376186	17.5931302687793	20.6775785260988	22.472186309275	24.0109104363556	17.9667177936239
rna48149|gene=LOC103461164	15.1697180289713	15.8647458370922	9.51538945356423	12.192388254456	13.9375345036976	13.9376319358668	13.1212381366067	11.4119306773839	14.0704930452839	12.6418442994072	15.5218247215925	14.4617891689421	12.6171147045347	13.6034773181382	15.4453749991694	15.6572884637031	16.8893177875141	18.0115057575887	17.1121582159542	14.747588811635	15.5176239158	16.2590683238837	16.3864591163398	15.6759895880081
rna42162|gene=LOC103457461	1.69122525238978	2.9191059209767	3.94705501395334	2.96585778110404	3.5609608690437	2.0809791395862	2.54941191623329	2.25811777075807	2.47957988780785	2.75810482218005	3.40709714217507	3.44889965248463	3.7486411441072	5.02663438050827	1.66217768045004	2.12388512422847	4.89626650246532	2.76926627957785	2.31872003420165	5.33353444590898	4.0341301054603	2.95805478204293	4.0938704574221	4.24520623459077
rna42163|gene=LOC103457461	13.857416456753	13.0441404730401	13.6652996539081	13.2343540331947	14.8051435412256	14.6392128762872	11.0641181892968	11.4760828145999	14.4440262297087	12.9143227767727	14.1475978650143	14.1899805679329	15.8166274311799	10.9462880259189	16.9119209739933	15.6366095673843	10.3874647658131	16.435383506651	12.6071243876929	10.3817206899658	12.4486132148653	12.3413487627431	12.3599478553818	13.4992046156841
rna42160|gene=prep	15.7636594765841	16.395511240793	14.8902727766182	15.7297044235168	15.9158176191758	15.7440988593287	16.097997962432	13.4576078624762	15.2059997778386	14.3878475651858	14.2919950988443	15.2746628869315	15.2154505738082	15.5152768253773	16.7667428989984	15.7289031396817	16.1687479778407	17.2883236540707	15.0313692547853	15.1389572422254	15.399418986114	15.2823088997681	15.1631273841625	15.6938481048171
MSTRG.20062.1|gene=MSTRG.20062	1.64576933252256	3.06092876088703	1.44108553838276	2.65611935396092	2.85145264498258	2.26088453758787	1.17561074720793	3.14952015345989	1.65298904400788	10.7539286154878	0.902734736046155	0.642462256954771	1.79565869462395	1.98624252567607	1.37816670164831	1.65412502102086	1.17560998993175	1.26597534384414	0.950202607144267	1.46724258091367	1.45229111044724	2.05620037273385	0.422070052703057	1.12548309348577
MSTRG.1337.1|gene=MSTRG.1337	8.72176023542831	9.06438672096546	7.647630050123	8.92853810641624	8.94241440644105	9.67443547614781	8.69859577103029	8.45920706152423	9.66720777459905	8.77523342308723	8.506847025327	9.24928294018301	9.32105531612718	9.05156926166712	9.37177046006097	8.82444813488089	9.68942295510502	9.11908442865269	9.04897231916207	8.95165184333624	9.81978727509274	9.71617351743077	8.69803512308132	8.82955796430372
MSTRG.17522.3|gene=MSTRG.17522	1.39203023241857	1.40881488711702	1.79216888126666	2.11305919700368	1.95642392623996	1.93922230398472	1.9370436443633	2.18284433683441	3.25303571141794	3.04515178980031	2.603078070612	2.11633738571144	1.62639446436875	2.28456211240379	1.54820380825593	2.01145643158413	1.46727901020205	1.78277970715671	2.52603137008433	2.08307840659271	2.44523711831027	2.84779944929698	2.5054002593867	3.32429316570577
rna14698|gene=srm	20.5004832655797	19.6986344176724	22.8588648888107	20.8816722628232	19.8733295771772	20.634374368699	19.6648776566415	19.1596389588423	16.4933328306678	18.8448504138352	17.9037145716017	20.5335280817575	22.7204634464946	21.6102220722289	22.4750266060646	20.4164464920385	20.2725953974332	20.4667707828739	18.8762596396159	22.583275897151	20.0125286784472	18.1496302462268	18.4550500060995	20.8299041593458
MSTRG.9700.1|gene=MSTRG.9700	2.19490226822564	0.881967280479275	0	1.04959083822086	1.08532928958026	1.53554850538318	2.23981283803265	1.39589038880663	1.22473940719396	1.90149920247099	0.486442119993668	0.928910763571658	0.886964525727343	0.560630453577594	0.638198070379632	1.29767408463314	0.62216983201244	2.09668717886514	1.36965448109907	0.724743585071767	1.07603747292213	0.609395357991747	0.750532489757119	1.16507399098929
MSTRG.16901.1|gene=MSTRG.16901	4.68566493253488	5.10071670279974	4.74918458320736	6.20204292313217	5.76571105441485	6.41352540907419	6.84192265238285	7.922929489324	7.81363553412054	8.76121957747502	8.13993966351118	7.23898939033833	6.97983852013736	6.76494852029731	5.2056805854846	6.48358813377712	4.75966652764258	5.88994854805772	9.65181139162963	6.91538299674981	7.00881905442765	8.58031947346944	7.41676516178491	7.13392965537889
MSTRG.24406.1|gene=MSTRG.24406	6.22998102143442	7.95571123931009	8.86002604053508	9.26448151419599	8.77835056659842	7.19055486475341	8.13477871748149	10.3514770547288	10.7468711457498	12.0963891267356	9.66366864314051	7.64760079019126	8.73544207273947	8.84343348198868	8.26525342098467	8.35862658046129	6.49025947250577	8.83185842028922	12.5910892077928	9.5916780869247	10.2792963090357	9.63044339850643	10.2411267170163	10.0569183860624
MSTRG.16676.2|gene=MSTRG.16676	1.9302359300731	2.10700451079877	6.17273467612186	2.35145882341974	1.0330747713945	1.9527846236068	1.41346952334202	3.23350012092305	1.06491252182471	2.94534300601155	3.39734389760188	2.12187968601769	3.23169107468058	2.90982778474926	2.47410463701944	2.81598177746158	0	0.857417325938149	0.547341036817261	0.378355463832899	0.665699337783819	1.26856493455864	2.04066697785869	2.61723865409494
MSTRG.8851.1|gene=MSTRG.8851	2.73480719999852	2.66360327480353	4.07300596331288	3.85947682246175	3.65932725355712	2.40200253465999	3.72206099851232	3.99016698558425	5.36928598143999	5.28182812957164	4.6912313252873	4.23989044174652	3.88911525504557	4.37513511237884	3.02966315174273	2.55717960901571	2.05303040844592	3.00809050604038	3.43237224828191	2.73106658392438	3.72749962721968	4.29119461786122	4.59773764154036	4.99591720364062
rna14690|gene=pex14	8.02838018968016	8.06175290502698	8.97163626872819	7.95280408018379	9.02823455807963	7.73069044144851	7.83958085898803	8.43030143438379	6.55264609040028	7.98059111816274	7.22800815045282	9.12916162358132	9.10716212106065	8.55888638225208	8.30439785422913	8.22679130157104	9.09567805551794	8.59728661939887	7.60247063945226	7.99940089906925	8.25253999428649	8.64219011697591	8.34868191210428	6.73319926801381
MSTRG.7227.1|gene=MSTRG.7227	1.37302273886134	1.00673677958215	2.25029488149046	2.16554015245947	1.72001600717281	1.11723744568662	1.18094111663054	0.994012301520855	3.55516439551258	2.23295022644416	3.18377816848781	1.74168723681608	1.46507224388004	1.2261817121117	1.82689210577925	1.61689534844272	0.967300851892207	1.20234255473341	1.81783594883211	1.09299027631134	1.28181506706333	2.02491315657477	2.54800901404786	2.77269318575571
MSTRG.8932.3|gene=MSTRG.8932	52.8126964591855	62.3406110005607	44.2872032909582	56.0601749826311	55.4041290671123	61.9224948346984	39.3840099890098	37.916166605076	54.580449182511	46.0340038646864	56.8843106303953	52.7471702285396	54.1991509014077	54.1153906080613	58.263343000289	55.4494707647834	59.8145549095733	62.2267012582294	52.2598422411164	48.3709995155243	55.3561000608636	55.7812376590981	53.3186813332883	54.1995721635611
rna40004|gene=adarb2	4.30905383929551	4.58716384846199	3.87619022620603	4.40097456824422	4.56216666310074	4.13919546122893	4.82932247200867	5.45424692296578	5.2070937462322	4.78034765289875	4.91286040190425	4.27200022366813	4.80036656175326	4.53269984896813	4.47878910687713	4.60746769082248	4.27930305655224	4.45154521263254	4.78357725025284	4.88749473072775	5.44099004851053	4.7062010398634	4.91688663046102	4.77138495528241
MSTRG.16644.1|gene=MSTRG.16644	2.22653809798375	2.37572453739704	2.45252765413839	2.50181642433453	2.51482260961448	2.5192827066958	2.71962688142845	2.78071558541405	2.31307741327511	2.52589354360745	2.56685126111598	2.76370573538205	2.75697385338345	2.47030259468771	2.46276364267129	2.50670033458728	2.80728951995707	2.68600469623426	2.45092304639952	2.11833979401059	2.25161509370765	2.39651001798569	2.62196148489607	2.5978851631536
rna44640|gene=LOC103458857	12.4660336819346	12.6324142852479	17.134356415252	14.9640293804031	12.312314201283	12.0358402805533	15.4185923591562	12.3680158871825	11.9550248780881	13.2821766413553	12.4624098253987	14.3060152485644	12.0537036827605	13.3272797946195	13.6776742546971	12.8578753068718	13.0582825327645	15.0872657010636	11.7302617195929	15.2111304835599	11.9614031403091	16.0627698385776	11.8327853994878	13.1764527949956
rna44647|gene=trnp1	22.7183232165081	21.362774513125	19.413608229794	21.355531399301	22.6254715966132	22.9223030124457	21.1460687934364	22.2954934640051	22.6829669942883	21.9003287544976	22.7978926678113	23.3222364547531	22.6525286095801	22.4583898831485	21.683780797953	21.3395031617997	23.0459764444324	22.3661153287075	21.0614599246566	21.3884660324849	23.0205611034937	21.3971270586402	21.3055925712479	22.0042196649548
rna44646|gene=LOC103458854	2.34400068033012	2.4916711414153	1.80356501518371	2.594575617827	2.58781830641667	2.74131820225786	2.56404559558446	2.80663745304691	2.48766457922313	2.53519227358046	2.0601911671457	2.79305826927331	2.8518682531345	3.33384490171724	2.8242667687818	3.13056716263924	2.98564848505796	2.75459335662406	2.52256496874022	2.1348346068894	2.55764555086823	2.84849914164157	2.65538120834082	2.47119013973614
rna4653|gene=LOC103458430	2.58911230901406	2.24996169586164	1.96848544745441	1.73581537111452	2.43225674956464	1.97128196460357	2.26994603810245	3.22750499625671	2.37173186073858	2.18432455560089	2.69204195671114	2.26510600976273	2.94542986851351	3.12428056593957	2.08829017286303	1.54269018198057	2.16317421067664	1.63061531207351	1.9196905420346	2.26774745850651	2.38555271898327	1.92307223304106	1.98680873830457	2.57057141493388
rna26104|gene=stbd1	2.85526424769996	2.62821106916465	2.33918012930025	2.27161445700658	2.6377461066142	2.64718306345464	2.29811907699096	2.25048829468871	2.17103805936464	2.28200444390524	2.42645271365005	2.6351566586038	2.15731494237112	2.4613965199622	2.820366590863	2.16361406110897	2.40071213220931	2.65673461993945	2.59625674136086	2.62919223841546	2.41757072232648	2.49210366154731	2.48553895689497	2.34745804169196
rna26102|gene=LOC108166788	27.0568946340684	24.899616265607	17.0530613335069	17.7781214453905	19.8483273515964	22.3253915192868	23.3010891260965	20.1973019048652	17.2866960529109	17.5723475417471	17.4243873320172	17.4193799121102	22.1094502681685	22.6539218713753	18.5355277331047	19.6222105416298	24.2859493955573	22.1894534834312	22.8948538391522	19.0464984387453	17.0623844477968	21.0303794459531	19.6128379236077	18.0365744241116
rna26103|gene=phf24	122.583276138699	126.228360975752	112.737548224266	108.371338074811	128.494004017238	123.532967976665	127.744896563752	114.632991161043	122.335722836999	118.811388819086	107.37029980978	123.167358977963	123.355034348702	127.030823265049	124.280194745703	112.947485045426	131.148087365703	135.953417651348	119.385518320877	120.248330981422	116.013932167587	118.776431333598	124.213240114794	115.951402671196
rna26101|gene=LOC103473985	19.0113762119891	18.7173993496143	16.3740258414002	15.6849269486988	16.9425832861169	18.8836770689022	18.2180231418732	17.6568709647891	16.9641406144915	14.9086902035956	16.632218345026	16.0482643266614	19.2512418228963	18.5726842497328	16.7284924612423	15.8383345966562	18.0165839560928	16.6690242868647	17.6255314869287	16.2273901380052	17.0261676941411	15.9998863385901	16.9367872986329	15.8446799534508
MSTRG.6304.1|gene=MSTRG.6304	9.60390873820473	11.5838120810102	5.41450739125922	7.88154312328545	8.24807766028191	6.17863903113745	10.3946846061559	8.44564402475775	4.49892509218686	1.6481334021793	4.32597849785246	2.62470904405096	6.16627577130553	7.65403975433213	8.38487659165977	7.15071416152874	5.85340468204813	7.77014436780497	6.19284395024291	3.74042564068735	3.72529651296552	5.8976919530665	6.38998267105026	4.42054647668979
rna47646|gene=LOC103460746	6.30273386193363	4.48215744588918	4.16828554761775	4.4825963682224	2.66237751847658	2.95362431779615	2.91602049137785	4.34897691436344	4.8446225568211	4.63015204055983	3.59361228050329	4.44282872904324	4.73764688652953	4.52687236006536	3.74952495561852	4.53179809663796	2.46504993009546	3.46052317996434	5.05727554950146	4.8456004738852	4.99498424661324	4.70381693991144	4.85306011187484	4.90676337242138
rna10352|gene=cd34	2.08846005529386	1.70896694917928	1.92865853947335	2.26213503400693	2.02605816918695	2.45504528766239	1.78791332069817	2.24341941128296	2.37566224636139	2.05211980531208	1.85917403202056	2.36062749616716	2.14103007481149	2.31993815918983	1.99536161488649	2.15458532261421	2.302830873677	1.75047675299631	1.94221989654526	2.24928955594542	1.97899456324981	1.79323137817541	1.76856318669436	1.93077198042192
rna10353|gene=plxna2	3.31942005178512	3.8720814802451	2.75979085772347	3.74423555503311	4.01310185909956	2.5071314591002	3.81068404949014	3.48577874516828	3.09519232327063	1.50651479999204	3.58750173760824	3.81139800467119	3.419333786989	3.4864423070434	3.91048089121867	3.42034196317806	3.54724615646062	3.1368026298773	4.25127556234707	3.83614901912646	3.60772069014161	2.85204688047132	2.0844569371826	3.44909237269747
rna10358|gene=pfkfb2	9.15812462934182	4.85773981922938	6.81066076149391	5.73145255853626	6.0658639735617	9.31211545177769	5.75834091748959	7.41624065777485	4.20823991252892	5.96728788650328	9.03189964175103	5.11359836078652	6.73143669945934	4.38149854482687	6.6969237463896	5.38410848401934	6.34570800918099	6.00801626886921	5.62115868170384	8.86306430237526	6.28613240908124	6.89127662262532	5.70374539681996	5.62461113091155
MSTRG.24203.3|gene=MSTRG.24203	2.12268288237039	2.41916883415217	1.95422331118838	2.95646336653093	2.75144148955813	2.79656412477144	3.0887032921247	3.59138776634654	4.0784578773672	3.97720735140945	3.72310896060993	2.85137273115166	2.65981511252225	2.53223214403104	2.42840910531181	2.95817249572957	2.03282322793343	2.47108990764528	3.26936158715185	2.87681805858298	3.04095508274816	3.21235056477825	3.75917477373657	3.40430030249173
MSTRG.1383.1|gene=MSTRG.1383	0.531683846193357	1.46188381531985	1.11410892042154	0.544587246349443	0.614128715595394	1.55434280194574	1.24452256417841	1.32738424028635	1.4632648746682	3.94628225988712	2.96132021932852	3.08400164784626	1.24178639148681	1.66763630590706	1.28601580923474	0.957236849503301	1.71198375458896	0.932420204588255	0.383125483583479	1.56217595928579	1.95159735447149	1.12289269525757	1.63779308328849	1.75490395799719
MSTRG.24900.3|gene=MSTRG.24900	7.11219217049627	7.15516390942747	11.5494182928694	10.5312602747071	8.54586176992391	8.39326469287382	10.534551937506	10.5199426840112	11.8516362689215	12.0609178988847	11.4376491057048	8.25262436270351	9.42891829791349	9.06875099291163	7.09288259075106	6.30054830485821	7.07105416903334	7.85894088872252	9.50437072722653	8.55304608500607	8.32292475135418	11.4673707301546	11.9759362668402	12.5177837490478
rna39508|gene=prkar1a	78.2879038787846	76.1409662478166	82.4658711971915	81.6765271835691	76.3375050239421	76.4320087944309	74.7151010769857	75.2541664245884	80.3174894079018	75.1161277516618	78.3143468661819	80.328245906745	75.5837372461593	74.8087550378416	77.4900107992363	78.2000445202911	80.117281626829	75.5347229568203	86.5797230470455	80.9799094755726	79.5783743613161	78.5543681501977	76.5921321318951	78.2314928457262
rna39509|gene=prkar1a	4.36814010919716	2.32997296746854	4.01563158120983	3.43891121283857	2.7701511118174	2.48509441061442	4.6827283626337	2.25787552516616	1.89413603943841	2.22408087009796	1.35495816212047	3.65745119702473	1.54317354861919	4.22994697101124	3.50789028149931	3.25091305177688	4.52200212789318	2.69967766579024	2.14529708228634	3.6312897219749	1.95842112144516	0.880623168864074	4.13232210791801	3.38861367076029
rna39505|gene=LOC108165649	5.20927665111184	5.58824867986433	7.32283639149673	5.24485602259837	3.92168871506744	6.26702875900308	5.90925707938152	6.10425066829854	5.71877015025568	5.28558980013648	5.75355408018161	6.83191801870823	5.30855744747998	4.99905348266272	5.78009666306667	5.5086221141022	6.50798370604975	5.24772665957699	5.79978554784407	6.8411298381562	6.04590845793909	6.1554741575482	6.25854012315039	5.19385945266345
MSTRG.4374.1|gene=MSTRG.4374	4.79420103856475	3.46983195970397	6.17213912276501	4.97826628786811	4.03552234834015	3.56152827922905	5.79230936016398	5.5464608246403	4.97911093935833	4.92668275304836	5.11456620347196	2.95474103537462	4.27487515496911	4.44258229533039	3.87709027965311	2.93467095379308	3.47825642096062	3.5940236929315	5.04747472279708	4.46591319170212	3.69719806165049	5.18703532361627	4.20415892346312	6.28737497776281
rna39503|gene=LOC103481954	2.60534133930758	3.52103110781364	4.44772574861888	4.70934666159614	0.849759476765037	2.80578530213637	0.916716033879066	3.11980995954365	3.5225010652994	3.79816159954209	2.60078976257162	2.94724548941986	4.19299119402486	2.29930030857333	3.63899151182363	3.79631748166774	3.51872964453586	2.28726223788629	1.16989530510135	4.17143000207709	3.92781929228054	3.61305102237997	4.83241177576521	3.48272098654095
rna39500|gene=fdxr	3.5886827117568	3.96378883518748	4.44485744202002	3.95630460454735	3.23794824272697	4.04759632127972	3.35543253391398	3.07554273358741	3.21823719228868	3.09197209341662	3.5613847364034	3.66743629031584	3.00040152961355	4.24677568585027	3.42336773541917	3.32365998805799	3.98682856086593	3.75962252760242	3.84143892630751	3.69848094781887	3.47099312587215	3.6045881213575	3.64511006568404	2.98783835450082
rna23058|gene=colq	1.15585121232097	1.63748925186943	0.74343772813506	1.98906835189623	2.35506797736228	1.7639862732944	0.329039171682415	1.49302084247847	2.16467222634893	3.81108606695628	1.79718647171589	1.62724531951548	2.3005642386053	2.37717323574999	0.921193329016543	3.76001066022453	1.54400331954344	1.93324804858781	2.79165390147913	1.96612581150184	5.01769724092002	1.65268021087362	0.515186944754708	1.11018991823235
rna23052|gene=LOC103472203	5.54808475998752	5.15234409381257	4.32159714308658	5.13624480231739	5.80462092323785	5.57211014528267	5.097181933381	5.39851484618322	5.29893010215241	4.96659189196326	5.27854678643059	4.9732167522304	5.29206505890267	4.69473129711684	5.43335556647938	5.32269527620637	6.3041766608214	4.68975484320162	4.92188716563135	4.9664798425556	5.39707014969653	4.90747120373354	5.39460351746428	5.37863089930407
rna23050|gene=LOC103472202	18.0587956428047	16.8694573290563	22.0667664537371	18.6391944130172	18.3917960533025	17.0107824644882	16.2164098458579	17.8184497358704	14.6258575689151	14.2212415097976	16.1158011473997	18.1689145733974	15.1062562930507	15.5602020782775	18.333455986774	17.0577591613076	15.6625407748305	16.2488257335435	15.513852587232	17.9888169314672	15.8312177542099	15.8608818948507	15.9686650166073	16.2831639010387
rna8845|gene=celf5	5.60232906893989	5.31485175704999	4.37599989749877	4.91781167905767	6.32217692955039	6.98951649344725	6.51269507198928	4.94865431153985	5.14391569785338	5.24187703402634	4.89203701641914	5.07201770233119	4.72205229127896	4.87638437394003	5.79420143923089	7.03242532049966	5.42834483861513	5.77889565126833	5.55167452669731	5.53142543287776	5.78885865039822	6.3183533745067	5.13452534288036	5.09323443619326
rna8848|gene=celf5	8.14546363088306	5.95627482200103	1.91919093494257	5.65131470671228	6.89984130248362	5.90370571017278	4.12085438463668	5.00013184403626	6.16408133387863	5.68872940920832	3.75975045737282	5.28576333972131	7.74430564259719	4.28510087709349	6.07071269931963	4.88900312315168	6.03928736140182	7.55392824908471	4.53360599249479	6.86340670333541	4.14392647172558	4.04605273465737	5.76945025025157	7.09260406502699
rna8849|gene=celf5	7.45661382747358e-05	3.61972568997308	2.55283847122661	4.87099697779456	2.44248519711129	2.97242608114891	1.69372868824038	2.01134618865844	3.42056183738548	1.32836062735535	5.27889295658464	4.22805587497792	2.08735689628716	3.81078480968639	2.61934957832195	3.68886708620317	2.14464766285651	3.9032810001158	5.52625493531033	2.17975255538152	4.11637022311357	5.4745631541671	4.40748121901143	2.21492298434312
rna7835|gene=psmd1	29.1608511350047	27.4950815627393	28.1356616652257	28.9848519386007	26.1894906171563	25.1187444902952	26.1622495337678	26.8230296784378	25.2361484021643	25.3580358521615	25.3839709048566	27.7986096373229	25.9136955878395	26.1732072255717	29.4831191416974	26.9085020704944	29.4911891951262	27.4020908765719	26.4904426679105	26.0256059900809	25.9620928935634	24.8567683743741	25.9235483179891	26.0576928503772
MSTRG.12282.4|gene=MSTRG.12282	2.09797333971502	1.58118844308235	1.88321904019655	1.53445367816328	1.62470366538853	1.95781857993195	2.25702121884149	1.19444512358113	2.87755863727035	3.54663368192908	3.0075619022465	2.27800149905561	3.14559252605885	1.87977548682354	1.20855432427157	1.51180370509539	1.97028639634487	1.58783782549837	2.41415312405476	1.59143815216389	1.9907642094904	2.19453921297957	3.33578374872821	1.93546298929558
rna4179|gene=maob	14.9921012882794	16.0870086535911	16.6454127694823	15.3774457739631	17.1288616386104	16.4389265252748	17.4176215198504	16.5174901596773	15.9270968474808	16.034820232058	16.0280189764276	16.0642920751168	16.0333483253433	16.7105685126946	16.6075720376503	15.6682311736559	16.3229814818665	17.1240401223472	15.9480379189794	16.0643089912589	15.9986752921699	14.5976430220337	15.0549835747699	14.9890118383049
rna4174|gene=fundc1	39.1989501091933	39.7269851986287	42.812911943454	38.7607717831539	39.3728482840235	37.5632670781591	38.8881178997354	41.711228566411	39.1894923171244	39.1604879580425	37.1844892205642	37.6193293146099	36.8363630602569	41.2395572790176	37.8569404371707	37.3270057861773	36.7177944941854	36.601641964043	36.1914485927987	39.1867664039991	38.2760974413912	38.0514537743244	37.5059947570809	37.3811353454159
rna4172|gene=kdm6a	2.89899037406076	2.10566548636244	1.44469285454271	2.57256002113902	2.61852623400386	2.62695798741059	2.97442504057156	2.1129070253502	2.62893419009496	2.64227926069111	3.14433507484184	2.7179306228354	1.84188194762748	1.79976223231748	2.79892544231847	3.09143986781941	3.38517326992414	2.55700983681595	2.82842619078846	2.99667704670085	3.11186252849724	2.88387282017319	2.45432308801502	3.25106706232063
MSTRG.16511.1|gene=MSTRG.16511	4.32695817639769	4.41177386738001	4.19303893635323	4.12986382013578	4.34212444335708	4.88353983269621	5.31875003259339	4.87561973159871	5.19800878956351	4.4962866519766	5.4128941828121	4.85287229831032	5.11929905939942	3.0648649042433	4.11204430159797	4.41754711268782	2.98710337572889	2.95896728786215	4.29178831603182	3.92824600265392	4.20246567260183	5.29028988792632	5.12663523489122	4.59050728447839
rna4171|gene=kdm6a	9.37224016485413	9.9651527517691	11.5545038838437	9.71553247284652	10.4482997475881	9.1483418453142	10.580181282848	11.1797396088203	11.4410357765226	10.3683419466508	10.0093662467169	9.39734371097417	9.4196630055177	9.77729324863331	9.63376404824104	10.2891774159357	8.81687045700445	9.97915986002573	10.7512371119768	10.3525027492511	9.74224377288918	9.74385934084248	10.677836194588	10.128643293737
MSTRG.1905.2|gene=MSTRG.1905	4.08823730277259	3.93155252939205	5.14488074385303	4.67527717920663	4.01663639693004	4.39352124973766	3.84547515781855	4.69744170127741	4.18354981612344	4.93339178416885	4.67555880592536	3.95406289439659	4.60486187381123	4.36993674226054	4.45528746371844	4.17092452544501	4.29611242856096	4.10442872480935	3.92500527739592	3.78634345758051	3.89065020292561	4.43013472156056	4.54659845008785	4.27954886548048
MSTRG.16945.14|gene=MSTRG.16945	4.11862349120544	4.09248942119522	4.35133536211575	4.37405838097957	4.39457891487813	4.10423516629187	5.89962530249263	4.63467687361555	6.12014279505142	4.79895220541628	4.93490434935603	5.26045552893145	5.16871629646239	4.55410180852958	3.65797354018014	3.22805695320369	4.18068956295774	4.78223514437147	4.56129110722538	4.17508445954021	4.89089801484096	5.512358520692	5.56538257391912	6.46591281472439
rna22713|gene=fam135b	10.2848167191014	10.9828586521545	7.37361626692964	8.69057325873363	8.76822400922843	10.213786108811	9.15429576602082	8.09784662934716	9.92170209421412	9.18878875497217	8.99564177754698	9.90907544908082	9.38680818718064	9.93250825360708	9.31554147174756	10.0047155555157	10.4180047648463	10.0785088252655	9.53374823232731	9.76202447987155	9.81028529441593	9.50701080409812	9.29945783148901	8.98823081388504
MSTRG.5903.1|gene=MSTRG.5903	8.03740268227937	7.44379696851938	9.22110542375175	8.3760960141487	8.06076158559981	8.77834237717327	7.63064503338163	7.94462065922661	7.75501524026112	8.71767761154968	8.57528851062395	7.59810943140919	8.36750415910123	8.038346480169	8.4672833170801	7.32856683388613	7.45578831644356	8.06500548590668	7.89798113000235	7.98156615115788	8.44703490892349	7.79044815258097	8.54384719789979	8.09852066612652
rna39712|gene=cacna1g	2.92331453112155	1.90259253049177	2.72825831910099	2.35897952112335	1.94188509955795	2.2171957162549	2.32276303972817	2.55071832930438	3.43737458423844	2.88369855583878	2.23584311908592	1.65525519334697	2.26648735451814	2.55597232119553	3.96582812402444	2.45415759173364	2.107681804585	1.70741756941381	2.77974703918241	2.55313192486801	2.14671947825944	2.3340241886598	2.1564696173534	2.7202613493942
MSTRG.12240.1|gene=MSTRG.12240	3.09972031298929	4.42848371061222	3.5468641608955	3.7378924310605	2.7249231222846	4.22357179487245	4.00550474759181	3.31672973718802	3.49371283573938	2.92372072773235	3.41922493087631	3.07183428850243	2.86626122224372	3.02672249792445	2.70424089950664	3.12386707758547	3.86516616370206	3.94887514363493	3.78949772443751	3.21002240054472	3.63285080076533	3.35258009431122	3.89103055021157	3.66418106598874
rna22908|gene=LOC103472122	2.87636987380336	2.37486955622765	3.95074519937006	5.63831728971362	5.74380796358335	2.77309922314189	4.59070188909454	4.77231818250166	7.09627601135436	4.75831107389096	5.36451524092619	3.83591493369204	3.2497869003903	6.54590905859907	5.01969965545166	5.98946023724395	3.42634556498681	5.71544967513176	5.76663897186177	3.84972430415763	4.06280740049953	2.06570274425464	4.17357707463339	5.55043918878013
rna22909|gene=LOC103472123	2.68099929361499	2.38062596844625	2.80345288793825	2.41133677479865	2.44696572783393	1.82233616687095	2.41524791387629	2.72079759288791	1.84075416855045	2.20215075304708	1.71288845144029	2.28940915375152	2.03137000223269	2.40746920966569	2.54324101788019	2.1051647801541	2.39387249650501	2.40728664906043	2.55052322152659	2.53956068483311	2.056228920939	2.13537108096292	2.32052392241232	2.06671253670578
MSTRG.9951.2|gene=MSTRG.9951	2.49213371070291	2.87087909515551	2.59275289074423	3.0087677256119	2.66071346028242	3.03630950394763	3.26684262976726	2.91299783449234	3.19013415725204	3.01898158678186	3.10446652868012	2.997224912421	2.79727054808209	2.73470851507057	2.79163540503656	3.09070267233742	2.6295083358382	2.7898857642151	2.85559786126935	2.65273545982309	2.71386491646585	3.19826944702102	3.03483797492386	2.79930175364096
rna22903|gene=LOC103472116	90.1405367445813	77.0790442388404	94.6322622699636	83.3094018553706	71.4213250614435	68.6861222794417	70.2096372424071	76.0550225530659	72.7914915807318	76.5567930642492	65.0258657462123	84.0592687147485	92.2714518955337	93.4896251697876	81.8076642373264	85.2481146934955	73.9060127831419	73.4294903013079	71.3257604943049	73.2251980288233	77.7564146347705	80.0245817932927	73.236451968421	76.1594567002213
rna22905|gene=LOC103472118	69.9935096073348	76.0709751477011	78.7701398754299	72.9999017559163	82.0057821818919	76.3318110681631	91.5315559975965	100.683158020872	70.9275430926488	104.236801816378	67.9372667046489	88.6849898587338	86.8874008499863	83.0520440358469	77.1862489892933	75.7049632035134	88.3464079709373	69.4154592939257	63.1135389945841	86.0765787644434	74.064642125448	86.1815023383344	84.3687282625178	89.0008566493348
rna13190|gene=c2cd5	5.97137149193082	5.49820190422295	7.27707898528329	9.66923618320769	7.26359977733775	7.42835155081424	10.1061457650641	8.48211623427551	11.6234846312314	9.93600780477756	9.10025274746035	8.82782884561928	6.88352069519191	7.35581720991701	6.57033563119663	5.42475390021254	7.6624554669467	7.86498681274166	6.1906566765979	7.35624791928575	6.44975754653087	7.67473095154035	10.3348182145226	10.3298548719567
rna13196|gene=fkbp4	47.7638379281491	44.5296335207652	51.0158424284167	43.243042382902	45.1666056556911	44.1055138987569	45.6759389783383	44.0301897484177	43.0053569695831	42.7479926840159	42.6564715488607	43.804611021971	48.2451150862326	48.9351747922976	51.0448354957213	46.2062778295626	48.3957415994293	47.0537795385327	44.174068573685	44.5396979219323	45.7015087270946	43.1594260770787	43.7463044182401	42.4883982355299
rna11908|gene=znf277	5.59844651452083	5.40666774367499	5.40749602010087	5.96323228432572	4.4179364244068	4.54924326903793	5.48010294342697	5.52263381598562	4.20790293482255	5.29708225480618	4.75581410196274	3.87474408244398	4.1983623563354	5.40830929384251	5.23595505293719	4.83606256236126	5.22194520387732	4.48260636167895	4.37296863431248	5.26250705084837	4.73929362574454	4.42380578335528	5.18373000974068	4.36211810267302
rna11900|gene=dus2	5.23499948843801	5.84962029033711	6.23222846774784	6.07224217290378	4.85555095672566	5.23529854747862	5.18198521302396	5.34200130521522	5.14302913918991	5.69461620619082	5.26457958821367	6.20473077065791	5.69152884744641	6.10921889247147	6.05125051445378	5.70079451253407	5.93618593531249	5.85028168564572	5.36908448237268	5.65449382805162	6.32651568354005	5.87569892532696	6.37612618930356	6.14696016826866
rna11903|gene=pdcd2l	2.97813775436829	2.61241945637465	2.87162697003152	2.87051197128036	2.2881736044378	2.50374928614173	2.62753302843937	2.75249454217533	2.4926686171605	2.81962803875399	2.39774917773957	2.64694912234748	2.78302807106892	2.79909228664354	3.10112820546435	2.76949726626645	2.9282728743457	2.30210303796382	2.49126282356269	2.71039496412104	2.70330698880532	2.38754040257018	2.3549453519919	2.50034229881531
rna9712|gene=LOC103464624	28.1567168958811	29.7430916750564	24.8780218592793	27.4166184942515	27.2753182892959	25.8833943049931	25.7309559641468	23.8526678030083	24.6605488648596	25.6113083795338	26.5889869202233	24.7803240145542	26.233433203621	25.8876844801403	25.9197626687149	28.3573967011421	25.7555838550862	25.2117695047478	26.0561833976961	25.9487857384591	27.6772771946265	27.8596011030268	24.8968257586963	24.1088175461084
rna9714|gene=ppil1	6.1239169218346	4.69859053858253	7.03950645886261	7.09401484469227	5.12203005171153	5.71299481876774	4.42963419311841	4.67939397121263	5.21788729616477	5.07103367376692	5.24742680802613	5.43422481858657	4.3210676861382	6.16854892550777	6.67541858963774	6.00040758578565	4.70108801766304	5.72776072570066	4.31646960978135	4.91222661212325	6.53793982971576	4.51835470040303	4.29852531822988	4.14980747521768
rna28992|gene=gria3	6.57233381520797	0.838373062243202	8.39057900084853	4.04936530099293	0	1.84889990314975	0	0.103961285309188	0.53270368285586	0.346773857510523	0	1.20498836621149	0.553366669152595	1.50734664410956	1.99356997261325	1.83242065294225	0	2.25726440255721	0	0.458880010766289	2.36318233027975	3.97802151922845	3.8733159354549	0.64801319329753
rna28991|gene=gria3	5.98765295363366	9.69839726823833	10.4041047724872	6.42660291062403	6.60805006070531	6.00528946641267	9.9044741376162	10.2364104307084	8.82029320736197	9.2669191557738	10.3195218902078	10.2834221841231	10.1443084229349	7.31228983192879	7.33634759707657	5.87178794173865	7.57605564200295	8.4506095081006	8.58497229605369	11.0141714204314	9.7357791521979	7.81382161789792	9.18527086967515	10.9081566392301
rna28990|gene=gria3	0	0	5.3410863493525	0	3.33214388066258	2.30430253805207	4.12436813670078	3.6105766105059	3.80387911488878	3.82161092004895	1.27522947824516	1.00571785271553	0	1.55251445360395	1.03175895075159	0.278600910763685	0.676949057676444	0	1.9160300112107	1.38559637235848	0.399921266799512	0.0229574221829538	1.10015136046197	3.15299829029017
rna28994|gene=gria3	9.10434876722688	9.38734228998481	4.57150394033832	10.7969705361468	11.4784225094351	10.7463484120812	8.92475537048683	10.0954026090159	10.7299644995239	10.8471615122175	12.0519469404589	9.50245405245422	11.340317428921	12.1417405152563	10.3615486971038	10.4998258472132	10.7652277654055	10.2323222598322	11.0442644237928	9.24378752787547	9.83706168530131	11.8088048068829	13.3345672546062	9.90739405884101
rna28999|gene=LOC103475751	40.1156032396503	43.1707882488412	35.761066543776	41.8807269532937	38.5808215094954	39.0072787342314	33.1533197893111	34.2501535650332	37.8212121972616	36.4149096912046	36.3799125619957	38.4616722226164	38.7454825973684	39.2242783472767	44.8378986215713	42.7846297239439	43.0390403779064	40.781200394624	37.1806568532666	39.4533448680585	40.9239142749291	37.9657391676636	37.4176124706625	37.3224764447401
MSTRG.22130.1|gene=MSTRG.22130	1.45057526199479	1.57018526285483	1.81162501501172	1.83424467215352	1.71586897822302	1.61776583069952	2.54798705667178	2.11420058674337	2.25011281319468	2.55596865045166	2.59191177194685	1.90678741593539	1.95469329643797	1.98918896984022	1.65308346942131	1.90556449764541	1.79239459543895	2.07214264816386	1.96448513421127	2.41173159945891	2.07482910471046	2.25697806273769	2.28226804170128	2.40196772127953
MSTRG.15592.2|gene=MSTRG.15592	3.46902128221295	3.54662954268793	3.38404520138391	3.75075833757774	3.91173250735042	3.54098710216891	3.7256487471388	4.78960507224152	3.83104858945359	3.68535293124221	3.09841098535738	2.87718465541519	3.78634479012606	3.7942276894502	3.73272147493614	3.9272002979559	3.4019267365466	3.71040049350746	3.12871920168824	3.78506771058155	3.7110915263664	3.46678036966685	2.96976018395356	2.79160440237208
MSTRG.4770.1|gene=MSTRG.4770	4.29466783260719	3.1207095538748	4.01852800404177	2.63614936465702	2.99037688507972	3.39120760097668	4.07537484288947	3.89998933542923	3.49133662160612	3.57867161785324	3.49252589478586	3.66255553310636	3.56847687541502	3.86577348806285	2.79888266731108	2.43992248458928	3.0811436466894	3.48565117222605	3.54657944287222	3.7866485268119	3.39019120058825	3.89210937745896	3.11873282891818	3.84172757273325
rna30635|gene=LOC103476709	15.9997970181894	18.6523002453206	20.0733518644629	17.7498630209065	18.1291843858113	17.1122039869877	13.634778511697	12.1347110253228	16.8533366317016	14.5041812454841	14.9154601478589	14.1528734647575	18.3530620328571	17.3066365275636	21.0035314205377	18.989353152558	19.3588207784964	17.0337863088471	18.2003414480416	18.4755581252958	13.0797773519707	17.3200674173871	15.8204797221269	17.1251888166737
MSTRG.10973.1|gene=MSTRG.10973	0.715084806357451	0.621054471872693	0.536257676462615	0.931063030733618	0.876871388976331	1.3711232538335	1.59383045360914	1.08874212768994	2.19394997557059	1.91858605459475	2.16503982985316	1.09234392733063	1.21516261949349	1.75154097665212	1.86712326758808	2.48438358226851	1.99702227008081	0.679931733715332	0.642095588648501	1.81561791983836	2.14207075773627	2.56826903646722	2.77010230116038	1.42569974661296
MSTRG.18519.2|gene=MSTRG.18519	3.50218839940951	3.82767908358237	3.46985195223841	5.2677549509964	4.44654770535041	4.82162264775367	5.27844622454473	5.24186602173802	7.20604086223957	6.7802006487545	7.63775935817281	5.61858068429731	5.08988236887475	4.56397472926416	4.08358893014668	4.58805127610565	4.41320959800988	4.90944296454991	6.20601830509838	4.1995069283118	5.68523909471616	6.30450112686781	6.21080158457953	6.82317780266251
rna12248|gene=LOC103465795	10.4455633812252	9.36869781846386	8.02524662812421	10.1223315631738	9.27385491182595	8.47510405390343	9.26704925414449	10.2173252177649	7.40035689095462	8.028740574353	10.5537912235412	9.15660353819232	10.0023737657188	11.1956942293539	7.90526092692155	10.9910892437733	8.31081102474086	9.64781825991061	9.50838975007272	9.85873527470542	8.47238243346982	9.27394391777327	8.10115609401636	7.77984734789512
rna12242|gene=dhtkd1	8.27046391466262	6.19736455235769	8.88000252378011	7.33018209716655	9.15590290662608	7.57270595237849	7.40187990101706	8.07038366363638	8.01931127651033	8.41273039784383	8.46610783787027	7.52736704567395	7.05298012806447	8.10299967916253	7.95760382452333	7.78161777661728	7.91196233956481	7.9012550000864	6.78944884116548	7.69468214264103	8.21301728044944	8.91517426302018	8.71098896874446	9.19861010087163
rna12241|gene=LOC103465848	26.524356232723	24.6805188467727	26.2920537995196	24.8777028112249	21.0455933033355	24.1639364464388	26.0714790268955	22.8663194558129	22.4994865681341	23.9348238316658	22.6208160462307	23.3335746102698	25.1932943611473	23.1170822195371	25.0648523819193	24.9271816534564	23.1658344392916	22.6460567327639	23.9425929877989	22.728783185561	24.4942495093011	23.0513264147148	21.5397561359103	23.4957156255698
rna12246|gene=LOC103465795	1.33540603673943	2.30955709644879	1.30593529346177	2.26910810090493	1.58993619409434	2.01496322199886	1.42488330284908	2.21188543602228	1.48576799651511	1.93112867499574	2.02848103200713	1.94716308044259	1.86729696873696	1.80012873720533	1.90180355591689	2.08095798448033	1.51979337394503	1.50565156725952	1.37392551674342	1.96053827584427	1.30794274260824	1.747088605613	1.92621803294809	1.8676258442571
rna21340|gene=glra1	1.70528946627388	2.23838331040914	1.78362037836493	1.92984952365268	2.14477558324626	2.3108631735888	1.89921570639952	2.14117744217553	2.41827988399139	2.1788668884698	2.45486951523954	2.23763781608375	1.94693817796927	2.17370509038782	1.60559348296548	1.67482895599862	2.43625311598697	2.18680625006295	1.93586338112915	2.03391411636146	2.31781531489625	2.03524021510901	1.97674911775491	1.76099851421455
rna21347|gene=LOC103471665	10.0226817899758	7.57024600181205	9.60882869597411	8.27345794259301	9.02723069107178	7.32500530441173	9.75627066270888	8.87357280514699	7.40215452365765	8.72421135039788	8.53543815006116	9.49628035251153	7.17236853356876	8.83489873696528	9.1728392877788	8.2228701445975	8.61440570664355	8.82830784991225	8.66343739128567	9.3568072851774	9.16439484006624	8.47217864753079	8.90889802790048	9.91730395345556
rna21348|gene=LOC103471664	2.28577926957919	3.79597648686616	2.25456515271265	2.97792161204277	3.81355713228211	4.21088526101008	3.47259954423674	3.29542671930389	3.58107012007383	3.58217725880981	3.60082484603415	1.89263858243961	4.91066538731682	3.45344379370923	2.29254556917688	4.45693518786639	4.125293269258	4.87259144505403	5.04295705797806	4.61375361318324	2.12901237238279	3.11390688803338	3.76225993021015	4.05358219169158
MSTRG.24801.2|gene=MSTRG.24801	6.20833437160821	7.1839073043254	8.48266503345677	8.1346033608913	6.20518325865468	6.61051457669281	7.01086886451679	7.27675273349823	8.65133983643976	8.25166099436863	8.64745965288287	7.37268692651224	7.83066020799493	7.56609461272175	7.54280549209974	6.6172396762868	6.54254140590968	6.45301172861834	7.16137584988058	6.4812553131735	7.27022728688517	7.70902074337813	8.63613622637511	7.86740984857205
MSTRG.9661.1|gene=MSTRG.9661	19.4030810395775	21.0087602440472	19.7270550833494	21.2401145970489	16.1431837014104	18.3116712839847	17.5010985587589	16.9842471690183	17.1122793010488	17.986280868502	17.525263816967	17.7150013177481	17.9917914675645	18.2235877372996	16.8023153559857	18.1146862058139	15.7768422325874	17.5593345743798	16.7617399067772	17.6749051393478	18.7621732083104	20.8009116425973	19.0664999112841	18.2129978082275
MSTRG.11025.1|gene=MSTRG.11025	1.5200073789644	0.938344367627776	2.53437972966086	2.15255293952179	1.24111825398831	1.35910374894653	2.83782830163818	1.90182075686853	2.48984868981704	3.07843762636488	2.06333614656308	1.56615330507663	1.47880086370441	1.44945564390776	1.37664827747818	1.28732644391721	0.806586335956644	1.44571713368421	1.70818326512086	1.33141200479084	1.49239437498325	2.06144685031733	2.54132047650833	3.77561115329893
MSTRG.24980.1|gene=MSTRG.24980	1.87036416398511	2.14704556007963	2.66928934698594	1.16033615828025	2.37358106447232	2.68239390886388	1.82839954574226	2.46450532909978	0.923975600990658	2.32493583335325	1.49784257509069	1.27678428621483	1.27428169948443	1.81244267999363	1.61255445782314	0.398671065640284	1.65636981196407	0.978074567935204	2.74681382339001	0.856211679297248	1.02052669846522	3.59570076808882	2.73344744887656	2.48081671403342
MSTRG.11909.2|gene=MSTRG.11909	1.39771007665104	1.44363060394391	1.82967044578589	1.69375624112841	2.01056194908729	1.94924344611682	1.93757922532343	1.81331539292376	2.53771901978718	2.50226681993677	2.54782683098199	2.40862032890813	2.04928174190067	1.95845288352546	1.5345539218778	1.48196967515189	1.76136361353364	1.80471088600603	2.29948592276385	1.73001541570817	2.09829963415383	2.67673604423476	2.94325966985871	2.62752266919754
rna29645|gene=prdm15	2.68138566335542	2.72425136198526	3.47754327474855	2.87535664885663	3.07201507772971	2.98750923135814	2.96503379092963	3.07872776166103	3.3776945422916	3.42779021444945	2.77254298125032	2.79063416750975	2.89189186264451	2.81400427727457	3.11651325669464	2.91609204698103	2.96503188098666	2.79179736877199	2.8900877752998	2.91019731133745	3.09618682932228	3.3523252795311	3.0266315657936	3.495690389755
rna29640|gene=cxadr	8.0728138158557	10.1367150939855	7.31423658489493	9.42104833259202	9.89642944932636	9.40935145873397	8.8257107716508	9.32906503579902	8.5543274829947	8.51743702612883	9.05379953718729	9.4286155584356	9.44353591077574	9.13309222795804	8.86914902521135	8.8877246641937	10.2302473181222	8.84282154503697	8.58712941922219	8.06447174966119	8.77549781211216	8.3225212592438	8.55170797510046	9.17416335976704
MSTRG.21870.5|gene=MSTRG.21870	3.14030797298459	2.45147693154883	4.19619996150711	3.40566143323025	3.81662689578012	2.95644659758407	3.16619821233192	5.32007715865639	5.05958197195931	4.48442711673701	3.91241673407139	3.28745965647025	3.40032735501941	3.42946415983519	2.53275158331473	3.36430470710636	2.69755853183965	3.03902862721944	3.71158458092636	2.99405870185965	3.30747734137885	4.20964627645825	4.5380216199162	4.16390612670809
rna29643|gene=clg14h21orf91	3.5361937850234	4.16064651139165	3.49593381223913	3.82927290375299	3.73819115815874	3.85233947496914	3.53870605016746	3.30754569990619	4.00999117421795	3.35136777701708	3.52666782425171	3.88047429888727	3.63699269788444	3.50073821587534	3.80897257725743	3.2776386805754	3.81807512100798	3.64406759663048	3.58038817288515	3.47125102851787	3.72443844054648	3.44324369425087	3.94348168475811	3.43239333048855
MSTRG.2512.2|gene=MSTRG.2512	2.01039093099163	2.32602921160508	1.617753203333	2.05178453691028	2.02706747978012	2.85672188539612	2.26515011563594	2.54140107216101	2.32925218482213	2.7621237540884	3.25097745912204	2.43230124336386	2.26911806350777	2.32641379404381	2.449113038914	2.14412264334351	2.23034585590338	2.07567351643184	2.80365842552975	2.02414768979556	2.39410655102973	2.61567263023447	2.94878698051726	2.04833301929499
rna17994|gene=LOC103469287	2.08982722201522	2.81839763793644	1.21479573328203	1.78494070525021	2.44124412233703	3.85958663448192	2.15952969308329	3.12760171328413	1.72109605077295	3.39319904439846	2.53383457661395	1.62267033886934	0.0562364178392907	1.07289651526456	3.37385613381566	0.372462678377431	4.41851486012364	2.00619857430359	2.99338188674054	2.79290699856875	3.43801248463062	0.897461842450629	2.27072166263765	2.77441954967569
MSTRG.17267.1|gene=MSTRG.17267	0.375721220088854	0.110210683798475	3.12104512648053	1.60718938321958	0.379119778326194	1.59728993553461	4.30526105246475	2.93503829021346	3.38100342381114	0.938065959637012	1.7163784433246	0.267405370858208	1.69323142721214	1.83345842354004	0.512981783176929	1.15157746998131	0.885468221415301	1.25137396984086	1.952390586621	1.77048543422083	0.214639041758192	1.3580783665472	2.99715731528945	0.156775216048381
rna17993|gene=LOC103469287	0.554114085363224	0.940845684109224	0	0.377560291698354	0.632281810550397	0	1.12843540523526	0.364910981008452	0	0	0	0.326745551216606	1.62600365829169	0	0.247324435421055	2.19778607377858	1.75116699046178	2.44488697179796	0	0	1.02491760542388	0	0.457415656197298	0
rna17992|gene=LOC103469289	8.46746709400656	10.6638885017403	9.41331358484537	10.0473507433401	12.5044096091853	12.7510204369978	12.9823208929659	12.2002118806575	9.97301675049184	14.1593930281118	12.2991072589739	9.84752436603944	10.4275097502609	10.4706421256927	11.9058408031382	9.52013962866641	13.6175778945472	13.5894705331773	10.737104708906	10.9260863816879	12.9447604451836	7.68070368010916	14.2653434622323	13.1931070743158
rna48059|gene=LOC103461088	2.77634969766181	2.74375879729018	2.66211210008039	1.17955918873594	2.00513888472253	2.09686391195798	1.61443667014539	0.950950086809427	1.02905993751508	0.723052159809979	0.918242668493908	2.1539298123432	1.24341532874278	0.619679550531257	1.15565601342885	3.96548855245673	5.09799621425978	2.98713121054136	3.36781932200251	3.30606579596267	0.916061374900126	0.946814123118337	1.87419956547213	1.53375878962688
MSTRG.8276.1|gene=MSTRG.8276	1.61077558493948	2.204264619721	1.97575978729935	2.0164053521046	1.90173629299275	1.42955752015599	1.60305610470631	1.96197119136026	1.94098740947082	3.04463868095708	1.45137095677307	1.12377185074016	2.09865726894946	1.65057321987048	2.46336139725666	1.42844734729499	3.05354979034396	1.80297228302599	2.31530191748668	1.60850581976614	1.76110976771784	3.7188024132716	2.0709376147114	2.23188032235436
MSTRG.5988.1|gene=MSTRG.5988	5.4278243480726	3.62164642724861	8.11086018580384	5.89870527473933	3.68589968807155	5.76866249562429	4.8995404300404	6.31554026879854	7.21530718065919	6.7896047691485	5.47992326765234	4.55248262050565	4.29744511411332	5.04174824403667	4.93981435226812	4.35191490910032	2.700121282986	3.65075367124139	6.62846897822195	4.45137720479354	6.20814525773028	4.24227237191479	5.24937975401276	4.13953261709303
MSTRG.9674.1|gene=MSTRG.9674	1.33384554206251	2.7564320369801	1.6685080111755	1.50689226164245	2.24498587304301	2.06142473294056	1.83753598354845	1.46967270698864	1.67462112084734	1.70382675086459	2.19491640695699	1.93401350894533	2.18298940582894	1.14984901241433	2.09430341507251	2.28693585673314	2.4500463998526	2.6556178480553	2.03029014565564	1.98192514690203	1.91268574270771	1.99978476683934	1.91561902620319	1.75918405651469
MSTRG.17277.2|gene=MSTRG.17277	2.97590530850986	4.2378530275442	7.27753197596534	3.88988593362206	3.16240552696814	3.23501815650036	3.23667028281706	5.02755651671197	2.80251066250657	2.91974901692504	2.22147699193408	2.88449537296218	4.45288423233881	3.26092293918942	4.06964746593482	3.68812625731826	3.72316486654251	4.87605796767842	3.66616084731361	4.31513400907589	4.2953435725723	3.31861885631404	3.48600172635119	3.05250530159053
MSTRG.4758.7|gene=MSTRG.4758	4.35428046828238	3.94481195992795	2.25821746143377	3.92970785425682	4.1706066816917	4.41246122166279	4.31508516607621	3.27938186104997	3.94908579969426	4.37471494980118	4.07589304249847	3.37749503597306	3.5531271569962	3.93218714015879	4.0500683970456	4.79643321109621	4.81052446694991	4.52364593024808	3.54661152357707	4.50320127351274	2.67632871756512	5.07290284342939	3.71222881536546	3.41869299159501
MSTRG.23425.1|gene=MSTRG.23425	8.92915088644486	7.58462798472076	9.36551504114358	8.42698013990278	8.05829726366503	8.13829987174204	8.31893723555678	9.19279002282265	9.15961464459545	8.88903505938523	8.06112071036288	8.43008987371196	7.79336969030451	8.71059858766206	8.5761218922111	8.42022861766707	8.88978598908982	8.28067774616331	8.83551026253509	9.19909624390027	9.1839634638653	8.45560481169215	8.81705801020611	9.3251843884428
MSTRG.14103.1|gene=MSTRG.14103	0	0.180078225057426	0.654023659097567	0.937576721641867	0.68328798664216	0.399031901484651	0.449952338445348	1.2128083609807	0.656419882747235	0.342496378802244	1.04112954543031	0.38487991622502	0.633844932300436	0.200319607823126	0	0.206077173817527	0.533539978584253	0.946320082218675	1.09770404101486	0.621501810217204	0.770883143115908	0.348390176361319	0.715130013825179	0.34052689284037
rna40317|gene=zdhhc20	2.82939441342946	3.2947445318157	2.3189491794558	2.41149298926686	4.12609463004851	3.71870201573609	3.67287945257107	3.92925298398472	2.78585592813506	3.32148929357927	3.41412185535207	3.35561970249866	3.74766990036908	3.69576343472757	3.20228625053672	3.90978914402704	3.56836619010278	3.3877670053767	3.58451453020966	3.97948819799888	3.94151674759514	4.00227919875237	3.76142424548521	2.26976099769838
rna40315|gene=march6	48.0549183798058	47.7634263860934	47.3066060225514	45.5982734950277	45.6678042399709	46.2205803836012	46.4406565825907	45.6898030016537	43.32958538881	42.7578076911263	42.1339683627262	45.8059357257903	46.7687955952452	46.5967424641907	48.2714139060689	47.2845396725818	45.080017508558	46.6996119070669	45.9920423809483	47.731141310615	44.6444433465191	44.3857189197818	43.0112419439471	42.6949429294722
rna40313|gene=cmbl	6.90106113478063	5.99831750558172	6.45513210155949	6.60695765795219	5.83398895130825	4.26659479526862	7.11329240808196	8.22804754381493	5.29620261778514	6.20733615436547	6.26874528701383	3.86718254598506	6.26266145757212	5.88486808318073	4.65959162570749	6.27227089371919	5.4787397657045	6.61018844219366	5.97844540782258	5.97742045301017	5.47908458463235	4.79775195318892	5.34369478554711	5.97034356122282
rna40312|gene=cct5	98.4248349772275	99.0538247506157	115.353000158973	98.0881713053875	101.058573725539	95.3987478558744	96.1693096976492	90.7348716392434	83.7316621616971	93.1455560244953	86.2517339186962	93.8610402280033	97.8052663926586	91.5669835056651	103.506091346675	102.602138044257	101.082008834778	95.6073605299798	87.3978259804779	96.2185922124685	94.4275043044025	87.4733155008209	88.5618636097349	92.2739842655097
rna1755|gene=LOC103468230	3.9315383838385	3.94740569931061	1.15636634581893	1.56556162178963	3.78987640671759	4.08843515333517	2.7327308405074	2.73664456307516	4.04609161945968	3.33694387742299	4.12993892421225	3.09929306531774	2.8733093477443	2.59666769799699	3.94553842134119	3.89750039992111	3.54491421669162	4.61709415342948	2.59284906188295	3.23366166039989	4.00696633793535	4.84518007337353	2.1271428569261	2.721592174995
rna11297|gene=olfml3	3.7827224408349	2.54510558081162	3.05366760831031	3.8333493961986	3.02656481336748	3.42407374512067	3.94989216357821	3.95365900216524	3.00963306557998	4.38680778515874	3.48739910936532	3.40958434683709	3.75930411038187	3.23563861779068	3.98258388705118	3.92675148109922	4.19675772043534	2.74658138148706	2.65496274999427	3.65995510461243	3.46901991549428	3.29726416913392	2.79752050646374	2.70718879808094
rna11291|gene=gdf11	1.94332877001729	1.19914894346828	0.838915700155274	1.63427755037618	2.4589826731709	3.53776495547036	2.23659416119464	2.4978484285188	2.20616244043673	3.63928891462708	2.09192886047282	1.62883229839023	2.42619823631641	4.25798031906177	2.36730610380314	0.975849867358488	2.37820024795701	1.5500556496236	1.61910746625171	2.58586336547919	2.39307769725661	1.26492128253988	2.23953834446827	2.75153833003778
rna11292|gene=gdf11	3.37118239881377	4.25963714623897	3.88730896728893	4.81422526681559	3.60479328891715	2.76046069111277	4.45864409885864	4.66098333212727	3.88802348432403	3.09738831272191	4.4405802774974	5.19650445278183	3.65290102853606	2.54887152941429	3.76063240364108	5.05322424677815	4.24256996478956	4.29471896695828	4.75439140137955	2.9199810237206	4.41805829943739	4.47753339185314	4.15776219823974	3.32698476323031
rna11293|gene=LOC103465312	11.3353592130231	9.60711421378646	7.33615740388298	8.52532197705332	8.49712555862978	8.63114962176792	10.9187168622135	7.74306570923134	9.01341969406866	8.12558757732673	8.10178487391862	8.24365228704467	9.04150420844793	8.96333717943579	9.292974052537	8.77615414574079	10.1858034377844	9.61086924952433	10.6452582578324	8.51992035958689	8.78096058902244	10.3545712214613	8.81038941920334	8.48408344342742
rna11298|gene=cdk2	2.7187161626765	2.37783584474183	2.8752968465857	2.49420775663282	2.5888587293278	2.69848788464063	2.18707964546873	2.88765162442982	2.02317728138948	2.0853583903628	2.42257013085123	2.75601752579172	2.73663418595118	2.23363320807884	2.44545658320089	2.44059796463065	2.84792326009313	2.99676676128073	2.53488693688349	2.34953059412185	2.13758434066161	2.07094712604689	2.64793556554195	2.27562232058065
MSTRG.263.1|gene=MSTRG.263	3.69093732617053	3.90121003462272	2.80184857331221	3.76417819768549	3.42216776159366	4.20267585000154	3.89269020306625	4.03762816721352	3.85456540080485	3.45606672592951	4.17209315251317	3.93602444899595	3.74270054881741	3.48576325886827	3.53100690136494	4.13834078911689	3.74552410021143	3.70859230921253	4.04576277091854	3.93156490760265	4.00416392168059	3.9023355844366	3.5920830499446	3.72469099269254
rna5070|gene=LOC103460608	26.322133525194	25.2713807739671	26.7568325943318	26.0891962150421	24.342039321444	24.2250352913395	27.2163050674756	24.8005898825654	22.7431447948135	26.4018415879765	25.2643613065618	25.6879239034429	23.9147506286066	27.2077441447104	24.2848074571449	24.5412405080697	24.1192519107448	25.0865345941119	24.2601044658111	25.7424033496397	25.3033857857884	26.4139832481313	23.5152786095074	24.1842199295231
rna5071|gene=myo1b	19.6325489930631	21.9686304921127	16.267666413292	17.0083339548054	19.6850494614408	19.1918269467388	17.445888482759	17.3643941403094	18.5703629299106	17.6392050391769	19.4370913080388	17.3121241972605	20.0375585813267	19.934898817145	18.2569374304819	19.5841632149665	19.9940678540059	20.4836995649821	21.2199543083822	22.1485283117595	17.4024371428139	18.2665792353927	17.3011660423662	18.0935108514039
rna13677|gene=adal	5.13160021043494	4.58493284778564	5.13529687884016	4.18968107572905	5.40930683952122	5.52906948462392	5.05177830190262	4.62135473497873	4.05507315365966	4.74570145791345	4.51568512126475	4.6798216525215	5.74534170116768	6.41873776047631	6.25621814286857	4.5330243691692	5.174989073327	5.79131396721625	3.73912912445912	4.48523909878974	4.42843485715779	3.83172267498046	5.20222029664983	4.06963021933737
MSTRG.14280.2|gene=MSTRG.14280	13.2541873371488	12.5488407935177	22.525245779847	20.0245133513435	19.0820231406816	19.0566766106733	21.4075419652385	25.1179396360192	28.2397063995173	27.5562522994669	24.9424011599277	21.2199496923944	19.0786356598962	16.9455444056387	14.3403974083991	13.6701272726242	14.0968436435297	16.8335513175215	22.4499336342427	15.4829224270102	19.5331346223792	22.7356479574972	26.8495634918753	30.1400352853012
rna13673|gene=edc3	6.82191974904123	6.46641038098762	6.19651337685571	5.65485135051107	6.722839929477	6.5293424594521	5.79039101194532	6.68897476527276	5.90774204128827	5.29006476411272	5.47476205930382	6.13188397461438	6.70537857603647	6.04024009091824	7.44089078224685	7.10879937656698	6.45781592500165	6.31595392105802	6.38830324481252	5.80258490043001	6.82909819351442	6.00342132589767	6.14793704773702	6.56333160514831
rna1752|gene=LOC103468256	14.6205720487617	14.0741399775016	11.1487018967251	15.2233937381393	14.3741267620115	16.1239549934678	11.1263714235529	10.9329981755377	13.9083104938424	15.2547509612998	15.2887491304945	14.1142479879544	12.6319553447512	11.1994289960742	16.3217209497211	16.5089378481927	12.643953301941	16.2660207679633	14.2277951671842	16.1625461564495	13.9368347725018	12.8723116418727	15.1959676021592	13.4128221379687
MSTRG.5611.1|gene=MSTRG.5611	7.9772080528205	7.9647051269703	7.75263172919853	10.3427856937349	8.83275912555372	8.53426353490864	9.68258022635623	9.69678286656558	8.39150057513867	9.5696953061949	8.34588843258343	8.78060146650264	8.92134945278558	8.87954412148205	8.45054834115334	9.05027666770394	9.01921868667969	9.00963364508945	7.76431357004787	8.45872309746039	8.72399729283831	8.10247321576145	7.82816557454672	8.23531518050657
MSTRG.25077.1|gene=MSTRG.25077	3.13688394233492	2.93500645860263	3.38929594003451	2.00520974785535	1.94815287208199	2.45736842320385	3.27452454955668	2.55093409933193	2.75780276583596	3.05577667163317	3.56533753694948	2.28188232913645	4.30463999664906	3.71932226733371	2.53122759786187	2.65787486019353	1.90066917667713	2.55075272816073	3.00661749454186	2.80763679257939	3.66111923335519	2.80539466123669	3.50116552293707	2.33936274017832
rna19733|gene=nipbl	5.03264590308858	6.10543873651797	5.62919885507258	4.58904667313137	5.50130770714288	5.08914966960402	5.24800292830492	4.05296473121912	4.81154570553255	4.36628332057525	5.02029615498181	5.61117706268764	6.49655376332062	4.3560636874089	5.36735660699352	6.16274306810295	5.27650329934369	5.98705688829231	5.09009752921934	4.63135730227852	4.35622154241153	4.70068166935238	4.93567336604451	4.64924694354414
rna19732|gene=nipbl	3.9765621542899	3.39508481621196	3.01966953409112	5.23401834435567	4.52834856393333	5.28016336124849	4.08370622820083	4.23926212876987	5.19705506067411	4.92343506064881	4.17677958299956	1.22447711927217	1.67659218995678	5.8404817281862	5.20042827649235	3.11044635836096	3.85194629115797	3.76356717106196	3.96394036124389	4.20184696487743	4.32171211161019	4.45170612126787	5.2684959176999	4.76281421672326
rna11122|gene=LOC103465103	2.98855298681951	3.214870207341	4.12246270218249	4.38276861303347	3.20202221670525	2.57767976249919	3.21680968446536	3.51367268089846	3.85487576571783	3.07734419468964	2.71511509606992	3.81272239123384	4.09453291447262	4.84673568579034	4.49956157543003	3.53379539279784	3.44657958464952	2.92686403268668	3.22317530048685	2.23855425789037	3.54488771636972	3.74408456568248	3.19173816696712	3.6995747194458
rna11123|gene=LOC103465102	9.25048403177079	8.8553931291126	9.69958504729382	8.88447149099867	9.02380074889658	8.75225641945642	8.92612697228488	8.9618023806978	8.91532276685567	8.66177881707236	8.62861635306882	8.76988690560783	9.25189561712757	9.50677325845716	9.05639718311621	8.44491511262547	8.10708366084427	8.75311233633931	8.26834656519956	9.20109479171341	8.8982574142662	8.41652173482018	8.24742909537779	8.3993290151554
rna11121|gene=LOC103465104	2.76746999675596	2.15393176586198	3.32695303629139	2.5135811720282	2.70436270309576	2.18070157834705	2.53068347410012	2.2093246990887	1.8049418306409	2.40147266381962	2.25819397581691	2.52547663458583	2.61430205540258	2.02424132885859	1.88107018798666	2.03992346378128	2.93412387703921	2.30934012282028	2.52785152376379	1.87982129886708	2.45798151341381	1.6165575303925	1.80660763220233	2.94946639479636
MSTRG.25668.1|gene=MSTRG.25668	1.22262707559163	0.96899110658537	0.885698658048686	0.38885909295849	2.45818029618658	1.99028406309966	0.287917759361651	3.27081919355199	0	0.542588990505402	2.00185083420885	1.71580809668432	0.941440274234742	0.78140672619645	2.34720895692707	0.687893099918317	1.51225278099669	2.0487543016373	0.794045839511331	1.3830637617139	0.997384024730948	1.78603807503341	1.41546333754612	0.825610547390503
MSTRG.23506.1|gene=MSTRG.23506	1.79189683009289	1.79785870359462	1.89894347628415	2.02374527530441	1.96558407175706	1.82261711161724	1.89835767112782	2.06666132579861	2.04094505399363	1.95070186523775	2.33607341505233	1.71274690635096	2.15566371444685	2.07037452923131	1.76134171466603	2.09668883735376	2.08814139366809	1.87738282093336	1.94040715269903	1.74289982171328	2.16607555107451	2.12472096907231	2.31743474444299	2.08145727699455
rna11124|gene=LOC103465097	2.03112633746896	2.46832285970275	1.98573479816214	2.36685612643466	2.97281189040949	2.60566147990568	2.64942766769632	2.41276197680197	2.28790364698273	2.47147121102579	1.98077384012864	2.44091587597701	2.19977057541778	2.36720413476256	2.19766440707786	2.45318441427297	2.49861199377298	2.4736531881943	2.21988590434891	1.91441904813752	2.38900636573909	2.1374359620082	2.56037666932945	2.34739794928583
MSTRG.12760.2|gene=MSTRG.12760	14.2559545644595	12.7862564424971	8.42151743547924	11.2786747293713	11.1038477036691	13.2913858225571	11.5289576469752	11.1611912910696	10.9400655229464	11.8664728576956	14.6531881362706	11.1420108225168	12.479020128428	10.1630671848909	13.4051010048099	14.2816588084154	13.8107498733618	13.4462880197262	12.075604363202	11.6662166068365	11.5035727813001	11.4392452339154	11.5184179206803	11.5959723534319
MSTRG.6178.1|gene=MSTRG.6178	1.03332624334844	1.3440474666596	1.05362092444259	1.62364260369802	1.14982557644078	1.51772957352927	1.54712966805014	1.8618145746432	2.37635638821309	2.35286286214752	2.12756073053504	1.61201338649446	1.40819492857473	1.67539994695243	1.30029353804357	1.5719789187576	1.35183051693911	1.72269492914005	1.79119745349346	1.44108161087943	1.84435478683827	2.13613302436099	1.65261616111726	1.84881351138581
MSTRG.14113.1|gene=MSTRG.14113	2.3995316868179	2.43683939686173	2.43234651942748	3.34228352040083	3.33945839765245	4.3795217563525	3.42438616222425	5.13848985037214	4.32153323192811	5.52008050059665	3.25805172918476	3.06729837534692	2.57277987413065	4.0822013051514	2.53582673103289	2.72541422581144	3.30010518602269	3.95282183830864	5.13973228409853	3.68766968669635	3.7995566177076	4.26455957305	3.45337717121641	3.96330832206059
MSTRG.17063.10|gene=MSTRG.17063	6.98567437488725	8.16844938515225	4.92623624011475	4.04402171064336	7.54191072493335	4.41228474982702	7.10744351874486	6.04371485307558	6.71675695016323	5.10430164649904	3.43203477262743	4.67979330070535	4.25049739548753	7.82338036653873	6.09467400932305	5.89141378365378	7.30554763869264	5.09468848474465	4.6059533174546	7.16388054423874	6.12753786471849	6.60808761407915	5.68129393720147	4.69784329790959
MSTRG.15017.1|gene=MSTRG.15017	7.52003854597713	7.03457131695103	7.35213951221911	6.80002486776928	8.39449192309671	6.18095336338315	9.67106262934137	9.5847643114026	11.9809882684294	9.67872298553843	11.3736903068012	9.94606310027226	7.11616574612837	8.73409573210502	6.05278339222004	6.84797945988932	6.73580756766467	9.67289122761145	9.92214945396232	7.76151771646219	8.78265850390478	10.0805458152562	11.134113355148	10.667124947286
rna35087|gene=penk	22.9366230772472	22.7810220419135	23.8872856741429	20.5461952451582	19.4694661732776	20.5991097863626	26.3452865193427	25.8600158124796	19.8227432541648	22.118211765999	20.9597328569841	23.8371782726506	22.0294158504879	22.8483889161723	21.3288374939829	20.8560413679121	20.575437788175	21.4651018456929	18.6275128474302	21.6849698017267	19.9263705464469	20.0108074541779	20.3189154361243	20.4971625392077
rna35086|gene=sdr16c5	5.85944223557616	5.37166989644241	5.30687620985082	4.84522001241521	5.74952534262128	5.33444623876516	5.97933408377391	6.33209623323631	4.91156524032049	5.6037242815042	5.32345087575658	5.33297661697414	5.18529896616978	5.31596391734669	5.29617303149019	4.91365564375834	5.34058872367346	5.36559775558843	4.94629745603025	5.47701516831412	5.02484181325862	5.57850547805659	4.459045968557	4.127666685074
rna35085|gene=exoc3	21.3853156376026	20.7612474123529	21.1726997676922	19.0394126809097	20.9323905120498	19.591818050196	18.812357735313	17.445830435095	18.2483859520845	19.1625234825165	18.5080345715433	19.7643068177379	19.7768547179096	18.0552753463066	20.6798095519331	19.9303569589247	19.8295633942473	19.139353739153	19.800448568641	19.2282483443375	19.1992663246418	19.347631862995	17.4134758399242	16.902274408888
rna35082|gene=LOC103479226	0.973409827748331	1.3192373505406	0.772003846821486	0.579936504002431	2.51150811165013	2.59809471112253	1.63647294140361	1.46011593084328	1.59681537060336	1.02793778950137	1.20593423747521	1.67403826095718	1.37421090080174	1.80313170942168	0.969223232144488	2.92574416553882	1.75819182148239	1.34452642461828	1.80254213683281	1.54346882629303	1.02777079919713	1.35940749524293	2.12204465544798	1.33337607182025
rna35081|gene=LOC108167106	2.63240984799274	0.999107092336116	2.62540648309019	3.44296226180658	2.60943125637187	2.11764571123128	2.55756892628746	2.24483662228961	3.15472235640133	2.77964665031684	2.6495075946863	3.42569752192203	4.39684036218489	4.26907822774533	1.98367042416572	2.69204429215915	1.37696122204602	1.53647593217999	3.22505607382046	1.83750568753233	2.2419664570532	3.2452583045144	3.10015902754839	2.55119469520101
MSTRG.25201.1|gene=MSTRG.25201	1.126377179759	1.50918915293269	2.67180605102624	2.06527279928423	2.33181750290289	1.44117491755113	2.31117224616308	3.2196204996317	2.82010043053619	3.04708620203191	2.65845882636583	2.38373604680009	2.55059499388995	2.17553464684149	2.48994668496256	2.78339627601825	1.82055906614724	2.3266822982611	3.2789544560845	2.12419655806569	3.26183364610908	3.04210485710553	3.50358113628387	3.1867661776232
rna41042|gene=smarcd3	5.41107952019808	6.33501365977263	8.86972047127755	8.0917312629503	7.59561222399869	4.79495700548942	6.9589961842708	7.3337812401183	9.11980894101244	7.42982627503824	7.0775249184455	7.57284541272629	7.44322686346686	6.12254938460245	7.16820435385733	6.46778457747388	7.32337750976581	7.74029901299791	8.30926167566448	7.36778254034258	5.94677529829579	5.85264656574558	6.05840428444362	8.33852084009281
rna41044|gene=LOC103456835	6.70022281907113	7.04582675604118	7.44821238092303	7.45463864211607	7.7313479923714	6.99013866509105	7.98658505845282	7.76169532043368	7.45463909328875	7.22202224107028	6.23979833762671	7.77144410281695	7.21026520023253	7.7762230529773	7.25211962118441	8.33181814182085	7.60333675295683	7.14084746081788	8.43578406550373	7.19452369126393	7.41060449299844	6.30576287225672	7.48955891955153	7.70866854020276
rna41047|gene=asap1	76.1713660744936	75.0393129017834	65.653428350266	72.7300639291532	66.2910136762044	70.4229132778256	65.5705833078143	59.5746503487229	70.7190739060783	65.0596744062409	72.8128904681278	64.0373226017333	70.6255243875215	72.623857059636	70.6927111067727	75.391011313463	76.3827511425742	78.853198614184	76.6794119169509	72.2247199115207	67.9731971237474	71.7159396126877	68.5144026041078	66.4312297739641
rna41048|gene=asap1	8.6045702515769	11.6510220510656	10.9279391516397	6.72215466339364	12.1951201133062	8.35681511104768	8.25806846305965	8.48789326569552	9.06371501558153	10.1755980816367	6.32544301783067	10.9457223011787	5.68135334690548	6.3051148023242	10.0645851573131	11.2373721915578	9.25010529546584	10.2076993821269	7.45149414433408	11.5438986312736	10.012945601374	10.7425105334971	9.4576373488133	9.57602493679217
MSTRG.3604.2|gene=MSTRG.3604	14.6591034418903	11.7680399762128	11.0685220002581	8.75456638372763	12.7305524379946	12.6834684078305	8.33702993703781	7.48723198956896	9.749323143864	9.1393103705106	9.6024472986079	9.08580964253708	10.4073957377426	9.25124025633073	10.7977131304434	12.8781747462049	10.9226304415768	11.6301476344566	11.0566605432569	8.75306576128304	12.1672658090005	9.45865393213928	10.2270743277139	10.835020887152
MSTRG.21516.1|gene=MSTRG.21516	2.76256528907328	2.25731761319927	3.28447619986835	3.52485260235513	1.12043052961635	2.65766840536036	3.27737585529564	5.65799082483728	4.31747330272347	1.72205188968042	3.12538767639442	2.99341632693904	2.89139697317795	3.07248565358853	3.93771299971789	5.71227962678705	2.19100194595373	2.90647816051247	5.39335041646589	3.59225036611548	3.62353664943321	4.12660993642116	2.5971513504513	2.98555510387232
MSTRG.3587.1|gene=MSTRG.3587	0.32268577742473	0	1.21094336880947	0	0.479214811327702	0	0	0	0	0.158535441716323	0.321816511698867	0.179953557936801	0	0	0	0	0.493932207248304	0.14601154107013	0	0.383576080832743	0	0.161263575084279	0	0
MSTRG.25339.2|gene=MSTRG.25339	8.92163030312141	9.10715013462928	6.2599101023144	7.83167683515607	6.11166980503737	5.48892207576903	6.93759491729409	6.6540583982533	9.18280671143146	9.04932328858456	8.6480715651075	6.57360790420502	8.15841862701732	7.78301497146888	8.08938268006907	8.48194239249142	7.64441379014821	6.54111707384178	6.26773356701307	6.43481864645082	8.96896094245853	9.17302083449504	7.2822199112733	8.97070416514471
MSTRG.25729.1|gene=MSTRG.25729	8.49792994848026	8.24614208182965	4.80663787859439	7.26159421423103	8.38902799492246	8.99524314453466	8.09368812427754	7.57061930221061	7.26729745743716	7.16411092086614	8.79438708736552	8.57154787164571	9.61528676856821	8.15380931683252	7.70917741095781	9.14543020445677	9.92858617925451	9.9418284904378	9.04995998258918	8.84245153274362	8.96608224312368	8.3214154924489	8.71743486852893	7.09885062607892
MSTRG.9707.1|gene=MSTRG.9707	1.53095699011661	1.78267473078129	1.57603860439006	1.60319779822562	1.59294153832531	1.21403730110176	2.39789143960038	1.93726201965231	2.91323232391558	1.34226582558896	2.36196894695801	1.9150234215498	2.04662460689479	1.48122833610279	1.66877091425821	3.11638601698493	1.17676642289268	1.20209937641374	2.53246779344722	1.08278948596665	2.16607460293142	1.75126941489751	2.40591759685818	1.89159743238459
rna18068|gene=fahd1	2.8405221366852	3.19209369983949	2.69732765353221	2.9669936300128	2.85332709677742	2.34985453096517	2.64474720166126	2.57307752155687	2.86339537330069	3.32079261108034	2.39863462872298	2.26628380876414	2.71464900298369	2.97893917357623	2.88650325906047	1.88776867867414	2.77169328193825	2.6268967489946	2.35063895651667	2.83430866687157	2.44712478322169	3.33649088091037	2.04185269940657	2.65351090571346
rna18061|gene=LOC103469326	5.78646985540282	7.05456446662467	8.08809258417325	7.56455650555091	5.75135231584759	6.73705510871611	6.49140725425107	6.19825926351867	7.13309605918662	5.92296112681661	6.70616047601633	6.62965374887401	6.79629664576937	5.93026166999582	5.70343888219028	5.94903585376438	5.46202660742652	6.70515094256042	5.94937295162704	5.17213806462757	5.19298412593267	8.10007160040068	6.45458472228261	8.01770569192652
MSTRG.2399.2|gene=MSTRG.2399	4.7041422988888	3.96267863223234	4.73445842801958	4.4485513456543	3.94911839289234	3.33930396231559	4.38567442578495	4.35047105281175	4.44982654070056	4.08763085574945	3.93062729626578	4.18443333747004	4.45141530902719	4.68788783270675	4.2239275655185	4.13182776455958	4.26160455499611	4.36391057401935	4.28712847893167	3.76558286874269	4.49997395839757	4.00523970530153	4.4282762223376	4.53554818418594
rna18063|gene=LOC103469324	1.8159462370386	1.96656314963469	1.87841199632433	1.78476324894775	2.12634587124565	1.73907003567649	1.67491990266871	1.59988298910717	1.64415188022701	1.90444820084461	1.77622638947593	1.36325875885015	1.77812075526247	1.90663369638835	1.90084098240104	1.61044052280086	2.12037595773843	2.16484880812533	1.79630585665759	1.90954179371083	1.36748547701878	1.62307672900278	1.48669987278684	1.72291158542013
rna18065|gene=ndufb10	70.4905131021317	69.7789521023126	86.2217897406471	68.3972132390992	64.0979972210931	65.8740187094435	65.6109525001951	64.6025029664782	59.4902829083128	61.0378214174186	56.4965414627842	63.432541840046	60.2184601341623	65.8186080616673	70.04696204674	64.4106347264837	61.1115509408013	58.5393793458676	60.7562052348618	71.3193668421454	62.1789554075454	62.3113197304123	61.9484075118108	74.4817703560638
rna41596|gene=fgfr1op	3.46661102102421	4.53972315406163	6.13379988117332	4.72509887312267	3.19438539395767	3.08091730245824	4.07416093469004	4.70037459360591	4.2909348824904	4.29033123239472	3.43182259463319	5.20760845087639	3.34086917071742	4.64036705697099	5.35054713477848	4.8539471047519	5.02787414529373	3.38531205705243	4.42874116908136	4.10416217043788	3.98864112667026	6.12386431571179	5.22817875296226	5.58441590083474
rna41593|gene=fgfr1op	3.46652724438176	3.7218146902543	3.79591499211461	2.9385336562596	3.95553599199844	4.28066817567393	4.12355252015434	3.48006146902362	3.25490995682286	2.10068432177512	2.34198817973249	3.4666974948625	4.48726086850813	3.99263390188066	2.7568312359402	2.19730624042856	1.93851788165205	3.62669812509066	4.2075658964378	4.4990345169161	2.81383151344049	3.18424006754824	3.18754672875116	2.64514565926079
rna41590|gene=kidins220	116.890512517604	116.749279399567	98.824202954053	102.760201129844	115.015971749767	109.331093040632	101.656752982209	100.65048283206	101.784346448682	104.101996800686	103.757576608067	110.867074750823	106.422989411071	105.332950117168	110.505644541805	118.913918064016	120.15427355764	115.816177828968	116.146782227453	112.787747093189	104.637513477289	107.959724771052	107.395507880124	103.520117089101
rna41591|gene=LOC103457148	22.7916034818609	22.8452405915026	19.6635686431662	21.6539212791923	21.9920477269692	23.4409115934008	22.0546481679886	22.9521538399602	25.1469231264047	25.2903059093719	26.1283856082825	23.4916695968551	24.3186430737136	22.4584623770205	23.6306732235517	21.309199662858	25.3250020561824	22.6028917991744	22.3190123870793	20.4216339500006	22.4082877090619	22.0596281451189	21.2156905645576	21.968270075545
rna10652|gene=LOC103465029	4.31244379226742	7.89064513649958	5.4273091332359	6.87216903148147	7.70422537563526	5.57277969267685	7.76766740359668	7.41878096096483	5.15305170038918	6.98949411669561	9.42418144923233	7.37954845682766	4.01378999274705	5.00406276402117	6.88872145596179	8.47355787184094	9.13380820258711	11.1421094198112	5.09147491565461	3.94992892549714	4.49648640341742	6.09809088876183	4.93942506605649	8.00248411063687
rna10656|gene=tmem128	19.2453831228327	20.2615132878532	23.8878761887148	21.0401469277007	21.7371838418246	20.544706334614	21.6387723281107	20.3025708460082	20.0760527085366	20.440767177694	17.7176080515811	21.4707088813346	20.6046749250976	22.3108718701062	22.291210727293	19.9650085715323	22.4302847514909	22.4616854205235	18.0526377350759	20.8732513787158	21.948481695888	21.1315757201062	19.4561659841038	19.5524445099243
rna10655|gene=lyar	0.89473759059131	1.45382225675525	2.64704164485542	2.3472019092478	2.38503045084361	1.44875219754488	1.41831989964964	2.07577449383329	1.58328660235817	1.69404533560205	1.35299192431654	2.0934820653862	2.31481535257234	2.09384246043046	2.15741803745619	1.94218250690634	2.02136288892781	2.51679467432253	1.52743627374048	1.53363178480555	2.58477263924459	2.81394965792195	2.45336834532128	1.86161242343556
MSTRG.7972.1|gene=MSTRG.7972	22.598799256442	24.2456501904363	18.4388209230296	22.8355921930525	18.0450407565893	20.976198203138	21.3765032643297	21.6562301230924	24.7673653061624	22.1475877706274	25.7258522585978	22.1339431381248	24.0070440946102	24.6717170437053	22.6640847690299	22.4252308855199	24.2147813692583	23.8520763612656	18.4159814743317	20.8873479036929	22.7526934698002	21.3394216431224	20.0878993174959	21.3305140804397
rna27699|gene=LOC103474964	5.30843380128823	5.94522503500132	5.92032813377384	6.25905170793588	6.06561372440936	5.59423640900346	5.9262051719779	5.69213363762165	5.59587111158318	5.03090908272014	5.19954100495266	5.12009764886146	5.12055139608191	5.02814925030393	6.53073785285114	5.97628631647375	5.44501721056249	5.22388390764654	5.57932588343058	5.35500195481887	5.01271584123526	5.84958158019618	5.46183078411641	5.38812927139117
rna41355|gene=LOC103457036	10.9224117000329	10.8810173849653	6.75117788921204	16.5192423247288	9.28671152426975	9.44417725778382	12.5571292658061	10.443208760807	13.0938979856222	9.18827272195125	12.7861809061219	11.8140397774643	12.4379003333197	12.7864490992518	10.4651367692192	11.0124841196279	9.22732852994939	8.38160080128618	12.0344270340142	11.7727638583052	12.8489785214963	16.3922749015706	6.05279790545844	10.2040386461408
rna28694|gene=LOC103475526	54.0369720626079	56.1698455367423	38.0384018443138	48.825420412359	51.4516925378178	52.5232896450927	42.3016596783184	41.5607954832159	49.154215239105	45.1620703445612	50.2815118660936	48.0743549617712	50.2670982161626	51.0028268065451	51.9762421370956	51.0328147122707	52.5552968119784	52.6915635635317	47.2924737147026	49.7517947600506	49.7501254650728	51.4442193743515	48.7328876272841	45.5057979715007
rna28696|gene=chordc1	12.3883273638739	12.5023839236599	11.8558940753196	10.8218637600303	11.0143018177543	12.649771266978	12.3423361043979	11.5848507938984	10.4990269156179	10.4825751335601	10.7239048901253	11.3725487811116	10.7590355600985	11.3819160532578	13.1240606314689	11.6801876829241	12.4912693142959	12.1730376004546	10.0600683156305	11.5610675565041	10.7076197734774	11.0156435224258	9.95022317019674	10.7475649003476
MSTRG.25380.2|gene=MSTRG.25380	48.2503023963313	41.1325474136642	59.4794624864033	44.1732127642871	35.654681832239	37.3912804050017	42.9284374859621	44.0238443835999	44.2291198864134	42.9715287516036	40.2862305767303	40.1596808006614	41.6725848526167	46.4824631650598	46.8743746971285	40.0321992053775	35.1315353351856	36.3462390756504	45.9027089517235	46.8621083447685	41.3505141619523	39.2934549556493	41.9361873618579	38.518301030342
MSTRG.1033.1|gene=MSTRG.1033	4.23649323701983	4.72777524030513	3.48582652060511	4.30660240807497	4.33327128638225	4.69376006311777	3.766374446542	4.2084108970373	4.54573076889249	4.99762912233274	5.37172183488577	4.65996192307905	4.09645688947079	4.52899812066943	4.52837883988991	4.63612774413625	4.56578149887205	4.73685774488348	4.49224957544436	4.08154486982727	4.6515635726217	4.00457602718779	4.21798467542562	4.2682962625158
MSTRG.26513.1|gene=MSTRG.26513	4.58636768807623	4.67265477727134	4.89457983764453	5.00366465681788	5.42985323980946	4.58955963079134	5.69480191197711	4.83579259673437	5.43597715400054	4.06536066297039	4.57401272074775	4.36418619933884	5.83225371734776	5.12414774594781	5.77436295762238	6.56083891226704	6.02208549902041	4.93422681758696	4.3431727595015	4.57494388076553	5.09436491086573	3.10950329283601	3.32299562847759	4.98197938535729
rna28529|gene=wbscr27	3.54827868091865	1.82677928965716	2.36749767020025	1.81545757843229	2.92599776412998	1.75783772797457	2.30923539630129	2.67232013020839	1.60133313638264	4.04283030657437	2.70820420813846	3.05261352375938	2.54384981738393	1.56061912731691	2.41179172788454	1.84045733956527	1.51149855848367	1.21235756457544	1.4576971814145	3.27684176404052	2.36269610030886	1.9028078249279	3.03890437946201	2.40250444634444
rna28520|gene=abhd11	20.3980710154736	21.6331670212358	19.5864420459775	18.8207899706661	17.1893183502747	20.7120408826817	16.797959952834	16.4919182558166	17.1300754335419	19.693329160511	19.3824624271146	17.1534780302246	21.3091976929205	17.8363480312259	18.850815288043	19.0384519632849	21.1306323387324	19.5315487773434	15.3052406887576	17.3118337876846	17.3714417348579	15.8981557842983	22.1782923426499	17.7752924082997
rna28527|gene=LOC103475618	1.99575621147963	2.68975460630632	3.73388425009139	2.52075582652797	2.64599804858036	2.72181365587605	1.93033501909358	2.57638701139597	3.31180120583167	1.89281934851442	2.52691715644432	2.24532001551582	2.29323449124761	2.65298809872281	2.10722271279505	2.19570437335687	2.62100365869101	2.88978031682997	2.0768209850671	1.73284863572068	2.18227374293543	2.44576776697806	2.31434748485462	2.42447470252435
MSTRG.10583.1|gene=MSTRG.10583	2.00951224139449	2.41426873446892	2.55962545980466	2.04748661475942	1.95107681600515	2.06700816938616	2.32956187686238	2.52143392320111	3.49860863456832	2.83263587491595	2.34696937189656	2.13763224132993	1.85367179837569	2.46756937610921	2.62793176484215	1.75129850871554	1.49796124594268	2.10164953078731	2.93954759916955	2.41443517331962	2.48134488478698	2.69090088682302	3.3401993653782	3.29050686688437
rna6328|gene=bdnf	5.96652241699944	7.16128121658279	7.46939015447154	6.167879338204	6.9104271831637	6.75659139717384	7.97059164973724	6.15160827846729	6.54154870575789	6.20534732167453	7.04831926339846	7.29144307243206	4.94901016635187	8.26851075076455	5.29716275454713	6.41704147363152	7.62293981744698	6.34265841306012	6.45714840052515	5.28785006026638	7.90005175615629	6.48372432374786	6.79096535285665	7.61720594344225
rna6324|gene=bdnf	6.6918030992956	5.58218372365573	5.29058432512853	5.96235392646847	5.9214586211888	6.54114052165031	5.86619405839466	6.97669782765784	4.75583940638215	5.64777074891118	5.32973567235024	7.0404260827712	6.79710010010231	4.4562923172415	5.0443786198663	6.36279981641151	6.56834515389722	6.48450450044486	5.04170816892887	7.03505245945597	6.12407120491737	6.431323403019	5.32963854269446	7.67185546400695
rna6327|gene=bdnf	3.51981522705475	3.28540754068375	4.74673682293066	3.07390384702038	3.42283393420365	2.77140744191664	2.69989867478438	3.4335829269129	4.12428899412371	3.26886515322048	3.42856574161817	2.91498073655071	2.54313676663146	3.10477337078477	2.37564335084987	1.53395243027689	2.61881184483604	3.73696924013652	3.55508329395101	3.60199711619027	2.61315055781544	4.12521792328454	3.33744201569019	3.82414225958998
rna6326|gene=bdnf	6.04402376004642	5.15151096067328	3.32103406688895	5.9842650972494	4.27684392454791	4.14004248888461	5.54287666668871	4.8275908021613	4.61764407291663	4.64581022966517	5.12726308081008	4.84991785485582	5.54737420243861	5.59993192233766	5.32407400730251	3.13366311864299	3.54249339132195	3.27389135002659	2.92836103501666	7.59098493282663	5.21916994824845	5.56742608174499	5.2333369453464	4.85362024169038
MSTRG.14183.3|gene=MSTRG.14183	2.20329135491043	2.27136744014828	1.97217002340657	2.65944086497352	2.33907761786222	2.27216038516242	2.59611554924822	2.64215568106372	3.32328477569314	2.88172111275709	3.21999453035393	2.39225403827175	2.19501162105721	2.39387749760481	2.17390132838568	2.24111477059618	2.18584766534096	2.31626136249603	3.07859205302701	2.4405810223274	2.73805531214474	2.80349260873296	2.90769162314641	2.8846467216791
rna6320|gene=LOC103462394	335.711548195604	327.828980374082	422.905591060236	298.34856207629	303.709829393937	279.552634020473	345.905203882385	361.455779215084	282.040427483022	321.794222935644	284.519654792428	294.659345672421	310.220730954192	325.784715940578	287.154599911515	242.168348916247	282.436177200376	299.857669338964	261.083443299603	309.988662407494	276.137038294782	282.187664732195	283.010911563464	296.723806271958
rna6322|gene=bdnf	2.49696841947437	1.15823872618292	2.92370461675609	2.59044013666337	1.45032561167183	2.40880003445379	2.09016102329161	1.71214702110337	2.56821925598548	1.45289464513363	0.89045307115614	1.85952557314749	1.62114449716642	0.897249022023515	2.18459692671626	1.7606352462221	1.09522007529149	2.27146842055821	2.54684988558263	1.15353004822556	2.02658751186877	2.14763239186342	1.12346738697356	2.48929598391119
MSTRG.24084.2|gene=MSTRG.24084	10.2015536057087	11.347196166339	12.8506799438521	15.2511995611854	11.2128775701206	13.4243578746322	15.2318990666249	14.9124591183918	19.9353569454159	17.4031428720433	16.4855668031781	14.8995688153858	14.5110902333489	13.6265462812789	11.8774584107797	13.1632243985053	10.4029785606693	11.7912594627415	16.1274510388101	9.86294431213904	13.1322284003406	15.720558235105	18.3524171558038	19.9887504615781
rna7054|gene=gse1	3.62011843679662	2.54340148333673	1.13190582750972	2.51633142937186	2.95724496471024	2.43261798534322	2.93734710733856	1.82361817878385	2.35618338916154	2.23024830765861	2.09711074318894	2.88488870629256	2.31967320510143	2.1092105646076	2.53705832780831	2.66077114331433	3.39807875634948	3.27605945988693	3.079434569923	2.53907832214063	2.74123336780526	2.67894566974757	2.68701672738971	2.92102709846501
rna7050|gene=emc8	7.94462220929612	8.12577258108882	7.06976908360738	6.92489981450019	7.56691578329462	8.42724096352669	7.71721396635165	7.93133974410166	7.12092293053179	7.86567078329291	7.46186853527575	8.00857007186026	7.85135011042587	7.86011830805167	6.9265161722302	6.56395622994619	7.55301305919598	6.69824964020796	6.1018083092813	7.26810899380845	6.85534570476868	6.5938103711107	7.61339013629779	8.05623231510206
rna7051|gene=gins2	9.11372197373246	8.9927063855344	11.4517120398136	7.50894778843842	6.86892311599756	7.70752286156575	8.92316547862896	10.3798428168674	7.88579085807011	8.18870786562965	6.96017600024273	7.9671438550553	8.70949888457266	7.50263704500214	7.5630725993789	7.47556396754959	7.91773328219031	7.2074541373129	8.23115407940254	7.56390721619901	9.41891467964507	8.28858939583175	7.91728384194898	6.81810512109275
MSTRG.6057.2|gene=MSTRG.6057	3.02155936174123	2.57798785647872	2.70527017208811	3.02940313853199	3.74341837700008	3.31498601083876	2.44594777211547	3.30318161363151	4.4193239901292	1.70450048422419	2.61168657084462	3.04367453553719	3.54291464857875	3.50579725512515	3.87534427148295	3.29743817458989	3.18278802662891	3.92210217050853	2.89371872311204	4.10105620508881	4.46004257218128	2.27844946661999	3.25209825990079	3.14397580498173
rna16556|gene=pih1d1	3.10477098348962	3.33016235012687	2.86205391686763	3.01631331343962	2.94028478415555	2.94581763754187	3.45802744889511	2.82431815236625	2.536974393075	3.03993227383576	3.32363648452142	3.28038234149453	3.04948940580384	2.82184690785328	2.75674544826128	3.12759088236166	2.70649569117491	3.12300616126373	3.03696301482601	3.19101362291081	3.17714945249566	2.90104994026534	2.68431404863182	2.71525276471352
rna42762|gene=ccnk	2.99787662122559	3.5504470805886	3.47397997624608	3.53725632864686	3.1300940611011	3.37829616889934	2.98558953263769	3.16389028986044	3.62539701713296	3.07319872609608	3.15541333573909	3.22546474223949	3.064532525596	3.21795083361679	3.64224709531879	3.2701480580304	2.97154777270751	2.6681992224239	2.68610246388871	3.50861251422901	2.94575391927539	3.28710468360564	2.68480615476151	2.96964368956842
rna42764|gene=ccdc85c	2.40096053927411	1.24528380203997	1.11189657624601	0.834953528096169	1.28751871279452	2.52475084676986	1.19997210956498	0.969721413508032	2.44573117428861	1.18483942853197	2.24183676079847	1.09401051704269	1.86129354879576	2.98242100631805	0.979630130697611	1.10766340738367	1.49428941049695	1.59006021923688	1.75128598788442	0.624582542546308	2.09582865543888	1.13501253456358	2.17910088114085	1.97925581015251
rna42765|gene=ccdc85c	11.7722014658175	12.8434802640257	7.84836100138496	10.7948802818618	11.7255212068549	9.27493416060859	9.47767168400459	9.84282990196373	9.8076734031345	9.80965294741061	9.91989002014713	10.9020558508585	10.4050484065791	9.78159078406995	11.1133841612604	11.6715216318624	12.0637071871795	12.0499248834461	11.189516995814	12.3830181800571	11.3045360444391	11.7165641972337	10.5618818599159	9.27679316799039
rna42767|gene=LOC103457823	2.53073243139228	2.57051523595962	2.28908103369886	3.20693485040135	3.70040296987507	3.20317950126637	3.70212035949853	3.66730100276351	2.64060714377594	2.58266226256645	3.36022505481661	3.74118690146516	2.87111390871483	2.17951643576374	3.10829659607039	2.18175303468726	2.97779387814284	2.46172014295731	2.55741679819382	1.99486158097192	2.94366865170837	2.84351556534312	3.23360620448165	3.48084955775483
rna42768|gene=LOC103457824	3.1836608486746	2.76047600345942	3.62259663374683	2.75262733550066	2.51323185976368	3.17793590520879	2.46126190523313	3.33780060628918	2.83723754632392	3.02058197998095	2.26879716470514	3.27135646577521	3.31528813042714	3.75335135681545	2.22879961684284	2.35301176918978	3.85422222385074	2.53245466681456	2.63620169638301	2.60741699745203	2.99224107140562	3.04016365438975	2.85837653243943	3.0083017035594
MSTRG.880.1|gene=MSTRG.880	1.2147720280054	1.02900297939334	1.77849472763008	2.060226865151	1.68758244367596	1.45107927326223	2.59887610430928	2.66224293272015	3.16021781127438	2.13338030835295	1.91795902025421	1.81607765553932	1.45435899193038	1.61187872880761	1.1859152374062	1.82253480058278	1.19501150288293	0.968883204526705	1.53081066624273	1.83738133347398	1.91665667432745	2.10830015192922	2.42371434812054	2.51694041896123
rna33660|gene=LOC103478449	3.11560318705042	3.74040319743979	2.71441614544757	2.73819989199281	3.95778525878089	2.63787236065638	3.07270046382324	3.19542677481723	2.07498379393053	3.1048349478332	3.89640696815678	2.82722747562822	2.25977158357867	3.28007909842362	3.06022522874249	4.41786721404052	4.38568072646455	3.55601733000148	4.34421837536582	1.86804236649857	2.88039471118667	4.02272287925307	2.62037967826707	3.43775270577279
rna33664|gene=LOC103478449	0.91129295942882	0.96415172697727	0.683282401346779	1.39675319757935	1.40125516038488	1.18106107694209	2.09847097229071	2.86517429144342	0.273717437872027	1.6815911130812	1.29975529306003	1.24253052499884	0.930930615413126	1.13009901695386	0.715821550295545	1.02866413975859	1.15259020030484	1.929675375008	1.56077943646682	0	2.5308879794312	1.66283941400161	0.613554274384454	0.437181132190093
rna33667|gene=rcc1	6.99778070899044	6.51399011739432	7.07061398616425	5.72626888778823	6.7645819717821	6.98962597552307	6.90189737977155	6.77701249531441	7.49640740345135	6.57369534480792	7.78150669001131	5.48553273467488	6.50344256244133	6.66544885824446	6.86711634453267	7.22757936768094	7.43203158365534	6.22217548902856	5.78888698246643	6.15844427124028	7.2490479184568	6.41179575683071	6.88593279910205	7.0385979881071
rna33666|gene=LOC103478449	7.2534185229643	8.39804857205836	6.60506984348419	5.18041605530833	6.25447818431463	7.4810447385122	5.62993357731752	5.29637197296121	8.3254615281618	5.7412711750418	6.28538864830586	6.67077131789959	5.3996859799166	5.03811913755679	5.91992690536207	7.04835227077459	6.96926098744448	6.68354567986621	6.62555883254385	6.81602801807821	6.32525227516633	7.28428311961502	7.52892114844338	6.30493853718294
MSTRG.4184.2|gene=MSTRG.4184	4.8938249779939	6.32512361422532	5.1354425315069	6.08210274134299	6.45183100850733	5.8969542326827	5.00205581900168	4.74225760027162	7.0555987944774	6.8794893988214	5.86133879482734	5.46942444216017	6.94942995161506	6.18983042833898	6.0286778205647	5.93395214023638	6.38415750166111	6.16803096247431	6.13803216056918	5.67491758388353	5.49423540135718	5.14003403771432	6.15667685790097	6.25468841406432
MSTRG.26036.1|gene=MSTRG.26036	4.45526234837496	4.9716919429287	5.49588402924568	5.71100508739194	4.68634983797829	5.59593390100577	5.87812483378017	6.29991499163059	5.28196194773952	6.0160155119502	6.02890463878879	4.01626280423111	5.80395994645353	5.79534251775013	5.10294998793645	4.95018120698826	5.37555161977626	4.81923787957711	5.03013875789384	5.25676755368658	5.48326196676156	4.93053417166802	5.58293983173025	6.46049647114877
MSTRG.3203.1|gene=MSTRG.3203	3.02477628575126	6.29845539841164	4.37996248655416	5.77060300350637	3.66540069856681	4.58179721745147	7.5747753643507	4.62053546984357	2.6502920244126	4.07164256308505	7.71617077612417	2.76999451879706	4.63522282406606	3.00809069686208	7.1900183819425	1.95844376221071	3.55336356914333	3.00412929596471	11.151420029506	5.58837282869787	4.173381271094	7.18607556518689	6.10756745790747	5.90710097946699
MSTRG.11635.2|gene=MSTRG.11635	3.66950698583167	4.32900749887642	3.54960277207112	4.80386124938781	4.54707045522643	4.69475763823273	4.00677767047247	3.88242134588187	4.31991125692254	3.75681160187122	5.28996477641132	4.29841740854853	4.29998427564855	4.36546450158001	4.18697151630362	4.57885220794757	4.57137179088349	4.89109473149682	4.64204046425809	3.62284733850879	4.04683682784945	4.04098510411552	3.82293657419307	3.96712253993118
rna35503|gene=lig1	6.60261706390356	6.60029675562378	7.1843871879	6.75124094665741	6.11160186857894	5.97961758858823	6.46082283349279	6.84487068847244	5.40803210620763	6.45440085217717	5.70534982812034	5.67448413261547	6.11294431241032	6.53649990814775	5.53849688935822	5.94899650487929	6.5300417289149	6.09799240251398	6.38513525611949	5.99390444304948	6.31027820048484	5.60494550562201	6.44842449430856	5.8760687090129
rna35500|gene=tmem55b	23.2684069531978	21.2847383457097	24.6104834044778	20.7829468142243	19.7089735465578	23.7542511549178	22.7551399272409	21.9648406451104	20.5836622212803	23.8193155856292	21.6245972359903	23.1979034628385	22.3870283221919	22.2924343391234	22.9353013151759	23.6843912152351	24.1084113150717	20.9417565258766	19.2325183173273	21.9095640016717	22.1375250770765	20.4797625495486	20.7542025015056	21.7450828301684
rna35506|gene=LOC103479500	0	0.353979083154021	0	0	0	0.210148383054037	0	0.583120306893461	1.1655468989776	0	0	0	0	0.948804947534902	0.963198418106313	0	0	0	0	0	0	0.670805439573675	0	0
rna35507|gene=LOC103479501	32.9888584956532	30.9757923713082	38.8974816381713	28.9816029229508	28.372270083398	30.0298273224567	30.6780162111905	28.8689193507331	26.4009766460398	30.1317039344701	25.3472978744682	29.8831884261418	28.7946697816484	29.3759497635981	27.5383815116289	30.1544664557777	25.7601496906517	28.815740391783	27.0715861502252	31.9507260840544	26.9273573860045	25.8408026528142	25.9545556104595	28.8934953501186
rna35504|gene=LOC103479497	10.1170779433712	13.7507793108143	14.9195997873056	15.5793382184107	19.0248568336528	29.2387971740013	20.4641648207316	16.9266721116987	28.5648957980953	15.2221157358582	13.4560882798206	17.0445598807461	16.2538640756689	11.3041220532593	14.6405146751684	15.0941178399725	20.4412890512659	22.7193078649724	21.8462051801999	12.0185983546898	16.0298691978358	15.5281522053191	13.7178441960423	21.842458070895
rna7587|gene=smim7	29.352208736822	25.9236218310786	27.7060844868989	23.9363088341078	24.3058514981503	25.692573943338	28.3026394117981	27.7348147200749	27.5615096303277	24.4117246546289	25.4124073031175	26.671313006039	28.3363991750439	29.1754616083613	23.4921217556666	22.9450807643621	22.4520793463651	20.1772845116741	21.3989201558759	23.7654379206664	25.8907245867871	26.0072804597788	20.2579071157719	24.462837768689
MSTRG.17001.5|gene=MSTRG.17001	1.30338461163164	1.00722145728684	1.93592018854727	1.41625304942581	1.17473775490654	1.33494182096333	2.21390127774953	1.80544807306046	1.59774460017906	1.75962152373664	1.55783088927972	1.31452353425596	1.61166671763045	2.11349436433259	1.08298458437127	1.12414198155083	0.87638110572764	1.20601706179986	1.5168603365443	1.95910980637576	1.17375116991175	1.79828985464788	1.60106239653188	1.86365588778781
rna32043|gene=cmtm7	8.29528469289071	7.61621651293534	6.64794530281372	7.88103889946467	8.62456791877309	8.35895720583482	8.5121759315727	6.83389826919078	6.12111198562629	7.24275957024332	6.52156431321717	9.30367772425104	5.9946376670015	6.71941368680499	9.09426263442286	9.61745029328277	10.3277857518072	6.83788757345502	6.64617806279667	7.66324558489206	7.0855957234305	8.47596913121204	8.22511324844207	7.63001720868342
rna32046|gene=LOC103477502	2.4183659536609	1.16013937976305	1.33847290510072	0.841552202457999	1.69935709936754	0.951875970232314	2.56242758854554	2.0021661941098	3.5288092310411	4.38567828331916	4.17542344049264	2.9027532389164	1.05831525300985	2.9223826760143	1.68159618880611	0.650270449667076	1.26740813189692	1.18584362572784	1.25196365342955	2.3491468703545	4.26067678255418	3.56155805216825	2.22753033234665	1.03992283056455
rna32047|gene=pik3r4	1.49788924506931	1.23543555552524	1.76041939659716	2.10177924319956	2.43289257239357	1.46759230998082	1.28535073362487	1.54319543153501	0.996508422544229	0.499236051020386	0.00656758062509798	0.443892863935392	1.36948606071783	1.17447524681651	3.91411065198679	3.32449279769694	0.00363673856933923	1.51183546018412	1.72139819361486	4.11594145918498	1.46620287315116	1.76910909777726	3.24713262668764	0.615120524554521
rna32045|gene=cmtm6	10.3235721880515	10.3646833607713	8.99257869733548	9.35370658767415	10.8002224955677	9.13891388852743	8.74346244560068	10.6161890240595	9.49779175745735	8.50119405393534	7.83645048736405	7.31885776979843	8.8671368734337	8.64728080829241	10.7624451968229	8.69813519171898	10.918658264602	9.26694288658333	12.5482638414052	9.68811645338583	7.83748447825496	8.52215969868458	7.67470411895868	7.96231999435572
rna32048|gene=pik3r4	9.03977523777248	9.71928551250279	9.18368904388878	8.32824393229786	8.34409298809249	8.70713569142229	9.76794051702515	9.52262170369448	10.0718697360261	11.5352679752069	10.293696896837	9.84631395070836	8.28171900651486	10.1605333743898	7.61564904845642	7.47313938322357	9.5218526728848	10.4736336762296	10.6931700753056	8.42802018410885	8.12814741782669	11.0810551453354	8.15204842712646	8.91609174460791
MSTRG.16228.1|gene=MSTRG.16228	0.684213361391326	0.353486886223836	0.570588542093351	0	0.564507159434382	0.522189895770037	0.698213261238573	0.661304970493589	0.429509305995104	0.448205137691825	0.796098562119266	0.12718939743064	1.23453690538466	0.65536661818677	0.358100028379683	0.809043719431773	0.863456510197709	0.515997575695368	0	0.271107785526846	0.628933939613052	0.683877012857405	0.584905721184174	0.222813892846168
MSTRG.8063.1|gene=MSTRG.8063	1.00211438071701	0.936406770298616	1.13037089080696	0.937576721641867	0.712189688097352	1.19609812470024	1.28938911214576	1.06676602084594	1.91838710732879	1.96207613006336	1.26273892279653	0.777535184292971	0.910623886071626	0.951518137159848	0.731081477750049	1.25088844507239	1.13866323762856	0.749170065089785	1.19192363786864	0.880460897807706	1.34568129720981	1.82948391361738	0.940842924438752	1.01647277512851
MSTRG.8985.2|gene=MSTRG.8985	3.30655685879418	3.68276777543442	5.95345237757697	4.01878885637224	2.82398093550006	4.41133491389029	3.22189112972017	4.863480113239	3.50500210138693	5.08216219987659	4.16873600202773	3.38686032569386	3.93748979286772	3.44668314663608	3.01405631886611	2.62537923130488	3.6783526619547	4.806405962126	4.26434114379602	4.04000484267538	3.07944170132011	4.04844249579378	4.30161191889381	3.16729057425257
rna17389|gene=LOC103468717	48.366577517381	59.3034310092028	28.7925625973805	28.1103099675693	92.4564075416917	33.6052012049679	97.2482276284327	88.9641377975472	47.8882026218231	49.1698442072697	99.4537998435597	94.4214571372473	81.828218369064	104.451440817029	52.4425323114479	212.008728458087	63.3882330112169	72.1755366267797	50.4588614840617	52.3053778057232	52.0977123570734	94.6538902455841	153.938099901559	96.6060468613998
rna21252|gene=hars	27.761717602357	28.6408338909615	33.6702377946887	25.6508400244307	28.8153378832993	27.1587917901017	28.0913194354868	28.1897924704913	27.0579064765458	26.4147042464289	27.9369953787333	29.7519406179561	28.7947559416417	28.0411091325175	29.9618629166893	28.68431099695	30.4117244993525	29.7302480674195	25.659735216087	29.9048557887914	28.9934300575238	28.7425773449782	27.8393470220883	25.874147299528
rna17381|gene=LOC103468721	9.10654678110399	8.39938494717642	8.55142075925741	8.7606986793224	8.57231622122367	9.05635197175464	12.131312238821	10.46912126912	9.99131165572121	10.5169282645859	11.6876911201424	9.67675070744624	8.43225230561328	8.87362884300987	8.71218251183418	7.6278527259294	7.25388784872821	8.04841824448216	11.1025660297819	8.89926009614584	8.70667121988685	9.85216973000402	10.4366030361456	11.2770594775952
rna17386|gene=kank2	5.64488265534032	6.04458358899386	1.289030981953	5.70762576780648	5.98452108434613	5.61274200334551	4.81883750481144	5.09724931149501	6.34252891192484	6.5124562932179	6.80470954999757	4.59110738248343	5.04611693397564	4.28908396582196	5.72928720554115	4.47518592733481	5.51477073306438	4.08212144925303	6.68341643777163	5.1942742558237	5.56884867959058	5.92656248840199	5.99389056648375	5.5895544988755
rna44339|gene=aldh6a1	37.2534037500503	35.2249621280937	34.4328284766954	30.6068117757944	38.1339296418913	30.3577747300391	31.1351439520608	31.9301987872341	29.9599374252385	34.0471897051513	27.6249998525782	32.1012203710603	28.4097129290566	34.7275635143781	33.0446570353359	36.4518337920547	32.8109067483318	33.095562290687	30.616991491626	36.5017842591645	32.6586494347795	32.9075968656412	28.3935827913716	31.134172583078
rna44338|gene=gstz1	3.7012857539031	2.13093521640103	1.70241221198261	2.51981494907076	3.62016494768857	1.43496952286154	2.01452120100702	1.88005670274606	1.92561440051174	2.89859136924785	1.37520219521101	0.876291089884204	3.0574004420872	2.18834736491029	2.10608410324819	1.28283860637116	2.54856936307292	2.12208861867833	2.52774744341284	2.63167275797967	2.6142965466547	1.80663255221539	1.40448120301406	2.88383825280983
MSTRG.24494.2|gene=MSTRG.24494	3.12613984154917	6.24342848793783	6.96518467632826	8.61708806442867	7.22859637971461	5.29228416072086	14.8285308966587	8.23727225199428	4.37341168131854	4.41216251960198	7.89014556200254	2.96408627306735	5.78692635770183	6.46946879707897	6.84485593097935	8.0783870869558	4.49537252167516	3.59752013225951	7.15786606167168	7.54764566340792	5.09473429079884	4.42382477821053	4.63364927610524	8.29561164385964
rna44331|gene=tmed8	5.16564493123402	7.2942678462748	8.06064365589363	9.84708843375627	8.61826761198477	10.1013933244169	8.89596642472101	8.45738485163703	5.62341469460747	4.87786835812427	7.33224598813981	7.77737062986654	8.94441393977488	8.28807926451201	7.67362930217044	8.65969605317314	9.64334800886289	7.63677952320416	8.99810120337125	7.64083910832333	6.98118081031547	7.50460605754749	8.85685631360613	8.0437852235517
rna44332|gene=tmed8	2.76470626090662	1.63465190258492	2.01301970346353	0	1.28968478646269	0.318878311611104	0.981393144898963	0.961539144772926	2.52598327485775	3.73277462446235	2.25394851528105	1.39362579032002	1.55302160908193	2.16916477564274	2.66542222292492	1.29816843666538	0.473129856766629	1.03512464318099	0.233216965042975	1.59407680965438	2.99958852375104	2.0727202069752	0.510814118284354	1.73916371270655
rna44337|gene=gstz1	2.16578048471804	3.64403960740695	4.27237421047943	3.67378398649462	1.96851931070829	3.55954841553217	3.20319035730575	4.32840127984267	3.36622421440907	3.73887983760381	4.20639305543679	4.53408497164903	3.01159269085272	3.9395004485123	3.4454233686154	3.12341958665885	2.65565123697712	4.71365370373207	2.25995282987938	3.90590908416812	2.58891104173347	3.14057097360142	4.56277966167364	1.74442745760301
MSTRG.84.2|gene=MSTRG.84	1.59914122492131	1.45644709938003	2.38942838216591	2.04164452621905	1.61811812854788	1.6222085926799	2.5776431148263	1.2553693188726	3.67458589437523	1.88357474352469	3.40914387252005	1.26859539026156	1.18808171201074	1.85813841074334	0.863631599590961	0.816948474460976	1.7492977994389	1.57289257075523	1.71101468242254	0.819709944905163	1.92839806615022	2.32311900157803	2.38419461841461	2.99763218643608
rna24768|gene=LOC103473264	62.3499448453465	67.1925315519859	58.3839263431846	57.3918008667797	51.9654173767394	55.6062007287235	64.6954439084946	57.3235614955376	54.5554625782178	61.9542110376313	53.6715920040218	58.7194615583259	64.1866974155594	62.3463535897226	62.2717338785402	55.9495454801386	56.6842176933811	57.3070832802975	52.9565529770129	61.7581367806514	59.6690655234389	60.0946750864444	60.7681382097454	54.1089375906403
MSTRG.26028.1|gene=MSTRG.26028	2.1001749071759	2.14512214584828	1.75140651446759	2.42704070932808	1.92680673592069	2.04808373856754	1.58751646765823	1.26302288259323	1.85548020189885	1.68147695866702	1.39634490655024	0.867565574053209	2.35745834469636	1.78811607825275	1.791254036695	2.48333840617163	2.14314585081843	1.68943037836092	1.878036808417	1.01708226065019	1.80179643163251	1.55492036607578	2.21905596058389	2.27973793522606
gene960|gene=LOC103467814	7.23353951060436	8.41885361338342	7.0974736338555	8.27469458320082	8.6524896489724	7.91151896669932	8.04012388596557	7.89061004967984	7.96749140553363	8.69302672077835	7.42859781171552	8.93769337752778	7.98687670637667	8.96335479546273	7.62799973116197	9.12558920214965	8.39684752322116	8.27398732730739	7.7909823929963	8.50260312512581	9.49168425896379	9.1382692547758	8.49620258055475	8.27524960112079
MSTRG.20618.4|gene=MSTRG.20618	2.7369477417838	2.82388864525885	1.80539373291705	2.45422646262565	1.75731514404483	2.14518142407846	3.21467161999507	2.75635994731314	2.26897406717868	2.17947778338799	2.87907935292484	3.45077315776594	2.19081826958683	3.20310832049633	1.67619240185819	1.5268046505195	2.29546506978815	3.36725795253381	2.60380562296356	2.15311890266714	1.72938804416269	3.18754924893054	2.53706564620854	1.66003105828668
MSTRG.17036.1|gene=MSTRG.17036	3.44109824494119	3.05683425610247	3.41551873260731	5.01680414070613	4.16805182355345	3.25959821278309	5.04638834020635	4.31321674576367	6.33231966775693	5.88340765316961	5.88888382939185	4.10632322683518	4.86990703588446	3.85583137094008	2.43733546124568	3.23417808897275	4.98327853586284	4.43782507322901	5.51524916872076	4.03809855116557	4.82237640697213	4.45142822956256	6.39708649402564	5.85111178902487
rna41762|gene=ift172	6.27347240883633	6.23177609876265	6.23083935381225	6.22842003606286	6.78420569905487	6.07220562346692	6.43618046860071	6.3861169225672	7.01424926022976	6.83233166079215	6.82046974657545	6.74935669994665	6.2344444036459	6.29008677827705	6.61607580215711	7.36231258619368	6.39496281369594	7.10886541632444	6.71981256807822	6.86516628841128	6.41505743558096	6.56641539180847	7.54032878122537	7.18102913099991
rna34679|gene=LOC103478981	0.563571398876195	1.75432347197678	1.34141882786686	1.33282942134146	1.54744055936712	2.78217718327	0.920654237243408	0.874863403399529	1.01338691858207	1.7095977808789	1.54010788650651	1.62535729844831	1.90188137877807	0.763379403763807	2.00134390995326	2.37703920664833	1.65751238579797	2.27696775158635	2.74780708460572	1.40543905984133	2.84770177351863	1.89758929598044	1.71518539487696	2.31317536071566
MSTRG.12295.1|gene=MSTRG.12295	2.70165585628461	2.12909544967212	2.04356416473548	3.257432318747	2.87510126201575	2.32611483752805	2.87107761049933	2.81058081106143	2.11214262150302	2.72760679398365	2.99584247321468	2.48571880980867	2.02622469489095	2.7531406113913	2.28190157878988	2.5854343535684	1.93955876106866	2.03050400172888	2.17875685881539	1.61179915678838	1.52830947325972	2.31576976213571	2.30944388372919	2.13035487934123
MSTRG.26052.1|gene=MSTRG.26052	10.2081295893433	5.44740534933675	7.15277967093572	9.48045057937706	10.1447719306626	6.97677541596073	10.2874912206809	10.2143552803487	8.21640826531903	9.16937524098305	6.16604688055937	9.60574657741722	9.03602922602911	7.06616287728976	7.76456937144522	4.9241163352928	9.81670183360994	9.58743632132753	8.03512416804913	4.6778987154156	7.357146506776	9.05119566480347	8.24520196163531	6.630289312879
rna34670|gene=tmem8a	2.66763740414651	2.46961461166096	1.66965165739508	2.80794054731754	2.53507483302118	3.02082598442991	2.03335849855077	2.69154693970354	0.986580469043263	2.4371993462289	2.7176096982159	2.67944843204451	2.54774234236595	2.31733763418162	0.245091467207678	2.98529713832041	2.44611726985747	2.54053759006097	3.23631073869775	2.7104549840954	2.56322075148439	2.68410405079431	3.2037041364386	2.94779715551269
rna39740|gene=galk1	2.35775285600797	3.38412767482494	4.22075205854658	3.56975919193057	2.53294288838838	2.13334316238198	3.10107733194617	3.36842368746361	3.01273618831784	2.66225962911032	1.61588287285335	2.81104819379014	2.67465482601665	2.44480287364692	3.07709238206255	2.73351295587831	2.46891509342527	2.14744332399381	2.13927299532558	2.79034595433267	2.38153257162974	2.76777599027618	1.95414637421902	2.1551622947956
rna39741|gene=llgl2	3.30822547739489	3.10982175676402	3.02699467992106	4.01497421351242	3.86642954829919	3.75245864686922	3.35752614780322	4.00172821160652	3.99433508686329	3.97778530527183	3.84244269323266	3.43195050937965	3.32459892742377	3.42909488177022	3.60871778993047	3.49478219891082	3.19984883989031	3.72820031061711	3.40204860500351	3.12104832936634	3.48645320024112	4.12095133688645	4.06748965179707	4.23249902202156
rna20699|gene=LOC103470759	3.57876305070682	6.23909918427712	6.10246225150987	4.46447803860654	5.80902714091251	5.87666025914437	6.64139541664128	6.4201207067606	5.06303069644956	5.43889945943432	5.15160517083603	5.35501436493504	6.03763496438028	3.98795823092408	3.73814312725734	5.41725294166597	6.59379985840856	5.72802364943229	5.98417036533827	5.91967030202035	6.22072339445494	5.14060621515634	6.81153373399989	6.16770561058085
rna20471|gene=pbx3	3.85351824441942	6.91574493178909	5.31550462827227	5.2257064052895	4.84696232073307	7.43667317397438	7.36670016725625	4.4529486105191	6.30191115358753	4.94123718419964	3.46637240567325	4.55998514839588	3.68384590048773	4.53198385534969	5.91198340925114	4.3777662518097	4.86634507525814	2.65313648233949	5.27546805850525	4.8610654221143	4.61197957844734	6.23202847845234	5.55624673912124	3.72542298587909
rna20696|gene=LOC103470760	37.8872025775713	39.7064638277822	37.858138596121	33.1373574643082	37.8891552010603	34.7620811872553	37.3454903427691	34.6325848929765	36.1703413410861	35.0707413605666	30.9541245885856	32.4660064798613	32.9097880071465	34.1138498323994	37.4572030796758	36.5294222897797	38.7516971114756	35.6360108698799	37.6805459119083	40.8227395762305	38.7940523759319	37.6149041921468	34.940677346343	35.3039790529867
rna20691|gene=LOC103470796	10.3472846872793	10.6368394334832	6.97225255480947	9.63991931389122	10.2955222633815	10.2080007211723	10.0582546883889	11.8653652229782	10.5689726061048	10.0464841032211	10.688690603586	10.4251521371074	9.5639276840224	10.9876484947149	10.34104562023	10.2759653445358	12.1100297774754	11.1269152605541	11.066201920029	12.2390932889526	10.5236645904551	10.9872993406902	10.701290816666	11.2760741577152
rna20692|gene=LOC103470760	1.31624976203647	1.48396530722452	1.58987880002425	1.16692504300862	0.660280522970818	1.94722256679087	1.54261933413397	0.816385142662146	0.868284240400534	1.47169267254834	1.32514711042914	1.274879805761	2.87022441990228	1.04656798883734	2.37320488613093	2.04044136399516	0.261517441413237	1.38691601381895	1.16624312645803	0.713298817381058	1.36228114481144	0.6019567390816	1.42648254769071	1.14453296190989
MSTRG.21251.1|gene=MSTRG.21251	1.18365959780573	2.41148204794502	2.50907326708335	1.20254447808144	0.190632947493824	1.40066738927694	2.82727574188887	3.73508699061967	6.35449938859966	4.9354230552827	5.31959084162083	0.125512560508518	4.45482333431392	1.67635882336195	1.15457134257912	1.21679058517335	1.27066297712459	2.9922766195969	1.64110700436154	1.80755677470246	2.77126418378138	8.53326277128598	3.90333880747126	3.64789213597033
rna31532|gene=dnajc12	61.7800042725841	52.1470002155425	56.0556727236438	47.1349711719912	52.8820489442313	53.7146095502147	52.7644315082737	54.3032014140312	45.7147296120007	46.7619240666846	42.1549022776849	45.9126074855605	52.0947045083445	52.1614839675088	50.5154583512122	51.1280454866992	42.5188834382632	50.215537986041	46.1983593831707	53.8649914309263	46.8090920795488	47.6335206346766	40.1677646352349	46.3295474260954
rna31531|gene=sirt1	5.73731952472632	6.15387864564556	4.68160537188025	5.54260044849954	5.86191798599269	5.03470960013384	6.09349582857323	5.4610342930686	5.67458595472076	4.32105463058249	5.30117311423701	5.36262743145017	5.60372864403143	5.45582830188976	5.17671605715749	5.94786674595891	6.41198314712633	5.83544344624657	6.53841026563355	6.15826796253138	5.84848773832299	5.67916362247198	6.36490963613182	4.93266384473635
rna31530|gene=cacul1	2.34082580587132	2.09741230997006	1.48119285878835	2.32915746177593	1.88255112147895	1.91663195225638	2.50115132149997	2.118362195747	1.77388378338161	1.3242436795581	1.54339806366828	2.36879372657679	2.1456847372499	2.38203183198505	1.84963410562097	1.74937671424941	2.2147394502191	2.64270334285774	1.67338588800268	2.58013606121786	2.37925254704577	2.2093100071873	1.70375848582931	1.8913355956392
rna31536|gene=LOC103477100	3.27760271505199	3.25835089478907	2.48482107040653	2.32428293736056	3.44167268171284	2.7572889859309	3.11662129109315	2.85107771956349	2.58744719014793	3.00098641587611	2.22870910823712	3.07408567822281	2.64897201097602	2.59715448529822	3.35285591087751	2.96540621356243	3.34466459693139	3.23580415210257	2.78901416514125	3.27625013396757	2.98540739400196	3.00299220565207	2.49622667460214	2.76540791201817
rna26229|gene=dpm2	23.2680061866941	20.5750810063723	33.1853042040741	17.3935771577258	20.0619541833595	18.7698116708773	21.9857074581938	18.1591263652402	16.1487947242186	20.8627867813952	15.3660169988035	19.7026048605009	22.6380248307277	18.9070186963228	18.612355224493	17.9756000760448	17.1273290643215	22.3841789645741	23.6344606415009	25.2088054976856	20.8862243501656	19.9613329170903	18.7976717862612	18.2462541702159
rna31534|gene=nanp	2.13354157236782	1.74961428561752	3.47373886029701	2.8056833004733	2.3470251834962	2.0160071869692	2.45366603445343	2.27813803950789	2.25344754126121	2.62884021639779	2.56686277250554	2.4551867185053	2.29911611251781	2.29660646622517	3.04860959082538	2.36261529799233	2.76469234243475	2.11469143945841	2.20412800413983	2.97895520888711	2.31604490906453	2.30173821376021	2.29287331655406	2.15053188970683
MSTRG.12506.1|gene=MSTRG.12506	3.37293885782099	3.29524196252452	3.47276438775559	4.54858170349733	3.73463955080315	3.70418555104094	4.11548080353458	4.13150587423441	5.09315592399445	4.7506969331323	5.27774263562386	3.48415468612415	4.13202355749819	4.02574467062181	3.2930124714999	3.97433334248419	3.26439348337261	2.80927611390843	3.02932834151094	3.89730451511175	3.34451102342243	3.68124855948889	4.1716852283611	4.42177274571542
rna26225|gene=LOC108166782	25.6349322679171	24.1224244201671	32.1104355873881	27.0741939613614	24.0717805320329	27.957355985963	20.3623565540471	18.9456372933971	28.6471507377587	27.9779844052391	27.5029174089812	32.0310130292788	30.8896353045279	31.2544972509617	19.1450359866189	22.6174131476428	21.8650758298768	30.8632856290681	25.0045388101553	29.1904085546879	28.7611769382362	33.5866980328243	27.9658631321727	26.967647682022
rna26223|gene=zer1	9.74092946472692	8.97523508852078	7.14518570719326	7.50991365294046	9.03840372079164	8.51469482525708	9.26221820288864	8.51890473022594	8.42157287785797	8.59663451615978	9.18493890755422	9.08112372422798	7.87407244643348	8.63478715576978	9.35617200519087	8.49000022862535	10.4859760294953	9.07416361240711	10.0303160541832	8.40375383315472	8.38987365842732	8.99309431780413	8.52037967291129	8.88554025653852
rna26222|gene=tbc1d13	0	2.60815667412386	3.08145732068279	1.92311224269362	2.74582502362528	0	2.94945628175011	1.4708726457891	3.67060925768899	3.40110697248122	1.38777626029614	3.73871551104016	2.90521067230332	2.80496532523557	3.02333509425895	2.36715225203487	3.31706001067684	2.847628845017	1.64504683450927	3.58837439513621	2.51516495360089	2.1972901497848	2.07327051445607	2.10452284672853
rna26221|gene=tbc1d13	3.37615776336392	1.00705960036242	0	1.16306234004655	1.34186380860359	2.95986442275216	0.756899854303278	1.7464228023925	0	0.302833627422901	2.07772891027663	0	0	0	0.822401909828846	1.14491374173216	0.633107414237499	0.60085584567479	1.49946509301447	0.431448966478439	1.09571856169164	0.883810318019679	1.39788999629286	1.47864315740586
rna26220|gene=thnsl2	2.54848453802695	1.98584588148989	2.20903832218264	1.49019177437988	1.60148473561637	2.04791791525456	3.48927201513046	2.5767397203371	1.42155582817732	2.0845294811645	1.41811012821245	1.97631006948428	2.05747140449601	3.03811854620884	2.06457669993202	1.55010968724202	2.01249116176153	2.26231786260182	3.20203425827178	2.15371659787249	1.99853421704974	2.12957009478613	2.42327420575522	2.19577489933319
MSTRG.4248.1|gene=MSTRG.4248	0.691189000051364	0.611756475582891	0	0.711680187810964	0.673608494345553	0.527169804288235	0.758668311906791	1.06504294555259	1.22755854820747	1.54073249039722	1.04971836606243	0.889519215103946	0.867429672880226	1.29267708681491	0.745197424911086	1.3724538725346	0.422095188911191	0.425705551132713	1.63183076341112	0.789479096224202	0.762415197392002	1.2555981956062	1.15369657645006	0.928807864057039
MSTRG.18881.1|gene=MSTRG.18881	7.95462017657446	6.47383464445849	9.10522713430263	6.60901961722613	6.47676942425362	7.1726233064872	6.61300240943666	7.08866155902654	7.59620947161416	7.24281619013224	8.42327299427937	6.06322324509755	7.33496806666539	6.10716702952699	6.59046935022957	6.82744126323472	6.3622683619706	6.25373620418825	6.8350249957567	8.43341275975531	8.23229042952865	5.58698527212184	6.26972257341161	7.56122557069989
rna39297|gene=LOC103481853	1.02997792600972	1.74881370079793	1.91803664222452	1.1558315755954	2.32961320725624	2.0812959412314	0.750402561512571	0.732595753389117	0	0.851338898172112	0.621475414383803	1.79582893692975	2.22632410108999	0.732423614338169	1.68892150703306	0	2.30244853825081	1.35203208115046	0	0	0.724085003318538	3.84595347157654	2.13518081192529	0.598459331085707
rna39295|gene=LOC103481853	16.2115945098123	17.0412482054233	5.82350457744415	14.4435888409528	17.994122991079	18.3101668643389	14.1321973831362	14.0875841263704	16.6965195675574	14.7331048485513	17.7464126186907	17.4097697753119	14.5182273759866	15.9233802974468	17.3308540792988	21.4354689960324	18.7671540633396	20.0526847381255	19.5307385088874	19.4542604903681	18.0015589259435	16.5387806058025	17.4343905055088	17.2547091141224
MSTRG.21725.1|gene=MSTRG.21725	2.23771507234227	1.58896507946325	2.10209548399795	1.92853584926416	2.13419977715424	2.05148911518411	2.63304901835059	2.23393340206174	2.46566320164097	2.61161138624742	2.27226178936324	2.05061987753146	2.00968747796514	2.11268204559265	1.78418094204297	1.63603373687712	2.42428471906762	2.24056189469592	2.06439053164546	1.70199537713454	1.85963583004203	1.85466039101503	2.58097467285701	2.30930456768571
rna1720|gene=LOC103468417	6.07648489897837	6.84806537672395	4.20758977738112	5.14791104804491	5.17661820822577	5.2099631886542	5.43682992351224	6.43662973403197	5.62955217718971	5.21864450606208	5.64317366992069	7.50253396475112	5.07070579957324	6.31392504803762	4.15951453372612	4.82711807424889	5.46863072737308	6.80075537871258	6.76328399087568	5.49899540289196	5.33066951090352	4.62646986200154	5.73203786968026	4.77692978484051
rna1721|gene=LOC103468424	6.96631683192789	6.50851889718567	6.29130423790946	6.16438108156852	5.49506687250645	5.23593137340168	5.97941224602549	6.47507876483643	5.59913629207362	6.52523497376187	5.38922153115451	5.7547879433067	6.55103402570248	6.26726808264247	6.09937422787315	5.02319919897419	6.57734923378931	5.22907851598954	5.67259920872173	5.59150850343431	5.65541831514609	5.15709546523923	5.50996649418607	6.20148975771846
MSTRG.18251.3|gene=MSTRG.18251	5.33333890901248	5.95032994516623	5.07004385834963	7.14263335187727	5.57704836993685	5.98959042995266	7.08130818341421	7.46152360925478	6.89918741606322	6.28638301333502	7.48712673054812	6.11519576342506	6.41057325667193	5.61895310868238	6.31310935825273	5.95910164044782	6.01753896486413	6.01330302122418	6.05424876759383	6.19118990367417	6.68846231774551	6.16483057670284	7.01772430364201	5.85518406659469
rna39299|gene=LOC103481859	16.430506852685	16.2242297742221	15.6788729798941	16.9965322904922	16.1416458159478	18.1688952502806	15.6783698015189	16.1049211619605	16.1340340505209	16.0512264043297	17.1023540204004	17.07733035522	16.5520660629195	17.1618771643106	17.154413934521	16.3690886177345	17.3593384744057	17.1531220390347	15.3856340046141	16.1544288755742	16.143560483475	15.7258486580471	16.7140947129492	15.2986986283854
MSTRG.9209.1|gene=MSTRG.9209	0.384928551146238	0.554503991560859	0.247782955864949	0.194987438657504	0.336592223246624	1.31073634864103	1.68447267777899	1.40452123649592	1.72319786811329	1.39420769256913	3.63295968055613	0.188027519851836	0	0	0.59703308153583	0.503329784689836	1.05512433382076	1.04251129970149	0.625287838014853	0.726424549280489	0	1.2398716246033	1.41663720875582	0.845438935167483
rna44505|gene=LOC103458938	1.85737733834768	1.80106079384581	2.6450949120708	2.12140329221612	1.98035922288813	2.3880192217233	1.92454142540934	2.08794386043544	1.54264595285481	1.9935249395713	1.88087190944187	1.62542738062173	2.07850155680885	2.10203900923757	1.58527808387108	1.72320680844169	1.57462378830434	2.2497973184379	1.73980006294389	1.80025633915971	2.04877784505041	1.91358625871469	2.43299066575171	2.00997776191625
rna40052|gene=olfm3	4.11250156049929	5.12209695835117	4.63431497518498	4.4032124064044	4.87023826289592	4.39553049408153	4.86605673374918	5.02305710809611	3.57347855625881	3.58323275944859	4.17686979301231	4.8208896577306	3.43031523617978	3.74018915183114	3.950604883224	4.85143432440394	3.72748491810505	3.3920793390563	4.22341215864917	4.72208732467721	4.3585634269072	3.9471385251481	3.93317867236131	3.83232586189875
rna26599|gene=ppm1d	1.42273855628711	0.168672709812434	2.19404359312726	3.5188130603146	2.17907782708796	2.70248643941103	1.91010593398491	0.923032172638153	2.00808044280268	1.61979661228601	3.34576310815406	1.71558051735468	3.82016761021629	2.02317187463755	3.19157486975701	2.41133212229763	2.65237017571727	0.887789742927804	0	1.29849734281586	1.89434197264977	2.10273007331796	1.42061245592179	0.652508402827173
rna43731|gene=dcaf5	0.946590485119716	2.56188200023498	0	0	0.660571393858514	0	1.64270946382078	0	0	0.00214014350312656	0.314372995811985	1.12166325645376	0.851426528532271	3.15595061284489	0.834845159409663	1.23455909302488	2.38350995358404	2.17433746279545	0.750352676553674	3.14002964955848	2.13566551854585	0	0.990472953785589	1.35601239546605
MSTRG.12080.1|gene=MSTRG.12080	10.0804826984834	9.29081992708115	9.46048701733882	9.556639729932	8.5209172857104	9.57034504253593	7.7076616105201	9.08793431089332	10.2896493510222	9.88721461189116	9.26883763286391	7.99691835176234	7.18811620707603	9.52926767593583	10.8217447618863	8.72953869842844	10.2365983043617	9.40138799979502	8.37551102719979	8.15138192474611	8.37264292637921	8.00168843836332	9.06117276054655	9.13868218557856
MSTRG.5699.7|gene=MSTRG.5699	4.72445087942221	5.6103909330844	5.26925272708008	6.04854972868917	5.4427572878656	5.5315570596215	5.94093365074435	6.37045827933207	6.82633025156738	7.16760984685108	6.99369542385822	5.55729348032715	5.85674629290707	5.45470270523183	5.47604881489212	5.63105932954932	5.1917338633819	5.58161053307539	6.14543826964395	5.57346148256371	6.2914830425648	6.81074759941853	6.38489461681032	6.59158526411263
rna41905|gene=abcd4	1.79317120206669	2.63869725696392	1.66807177053646	2.34585522598557	2.99302956672011	1.43228022108409	2.0801539421618	2.38799491157995	1.00811804577562	2.18624525228094	2.69797666946372	2.74771413290144	1.84979235344821	1.8305123999772	3.28296508882576	2.4394490592065	1.343649660353	1.24862750440227	2.23677733636457	1.6558161153297	2.19185197412589	1.91699917041916	2.75762890025036	1.40741849669453
rna41904|gene=abcd4	2.11408429682906	1.11738503816755	3.5524136292885	1.77482511739062	1.48230626569002	2.06381769277813	1.8710278708669	1.93060324207609	2.00137047309264	2.15777223433375	1.46151817220252	1.38294483310755	2.20735619036229	1.70741739663605	0.954676666761321	1.30912976069168	2.60730220415279	2.68062277587799	2.27626874102007	2.04408138631762	0.913477765371172	1.63389197441666	1.53396356226642	2.07638413552359
rna47310|gene=kiaa1109	13.5695642848378	14.1513085172498	11.1799120462135	12.3250675051346	12.0761348721911	11.940360553294	14.4730321153042	13.8874678961301	14.2407437202083	13.4892832028526	14.8612953882338	12.3852380904487	11.6729472575873	12.1754045995803	12.5478903432367	13.6709881725076	12.0618582363019	13.4078422406235	16.5632024469017	14.8202696216225	13.746711910111	15.7136283377748	14.4824416806527	13.6930796808456
rna41906|gene=LOC103457586	6.43749564134515	6.84297255218219	5.47744814494213	6.6802341416983	6.7724882514406	7.13269523903814	6.96937045961545	6.63254572411318	7.89071400719072	6.72149143399404	7.09367271667358	6.60904906649025	6.9722942553048	6.53542720522949	6.92087425131441	7.28998002379502	7.4028672028565	6.63409807638717	6.74630608540383	5.99490287772012	7.11288685668045	6.48876703472958	6.64847434728096	6.55514268717713
MSTRG.9215.4|gene=MSTRG.9215	1.17412005927583	1.25208112168806	1.01072332400952	0.937513214781979	2.68227992219914	3.15471701273845	2.28318903403821	2.49651485088331	2.58067166272566	1.66142745951036	1.51614940414757	1.85460833333871	1.92846793566359	1.46113739805275	1.66522685467982	1.32597543950584	1.82281048447966	2.49192470830996	3.00010336975201	1.36937878743243	1.70832987951426	1.63708617616703	1.34209597968044	1.83033359359014
rna41900|gene=batf	1.75890309906728	2.15580830880789	3.67006043673681	3.18539841536673	1.45125804658246	3.52161668626319	3.3107277952901	1.84615833811705	2.65510381271716	1.01875198388627	1.13627170981153	2.91969751057006	2.80176707557944	2.93691983825536	1.47964008460947	2.41771983339581	1.5183991263546	4.21938589040041	4.48645829574188	1.2294461433045	3.43006708447514	3.3271593642674	3.19020472133418	1.78342968167455
rna41903|gene=LOC103457587	2.61776112248294	3.32310921068777	3.24729038119595	2.84629212463044	3.48941593174962	2.64308905020335	2.86878784161691	3.36353222476831	3.15824307559205	2.89443557940081	2.64221675146402	2.52629791107985	3.17218748233437	3.02503333484187	2.36893502998006	3.45603138433044	3.35672301692484	2.57729471968929	2.80370225466838	2.69168652028828	3.15340970181609	3.16054682489309	3.34651495259698	2.93766828902772
MSTRG.18017.1|gene=MSTRG.18017	1.82341175556204	2.11507049991587	1.83504648074416	1.81957623531777	2.03382752826838	2.01173014254402	2.26809246728351	2.52049059768737	2.89823570124184	2.47962316729985	2.5560646345719	1.77186735047242	2.96515226627626	1.78936394251097	1.61113260058981	1.65750341120434	1.94584687668497	1.97655031951093	2.21886422092475	2.44153261215081	2.88530105920494	2.16179250813102	2.05099640245856	2.03446645854687
rna47311|gene=LOC103460531	18.04802210034	16.1441403808641	20.2694301945949	18.4384147269249	19.6531804198373	18.6157709558425	21.4138417958743	19.1577137901007	19.5612785494559	18.1389271316711	17.3889634737393	18.9547089816264	18.5383801697791	17.7001161975434	22.0855257541734	18.9296455466599	20.2655354286573	18.7021424481677	18.4970548309794	19.0719515020682	17.7934159249504	19.4006290490724	18.3451033108139	17.4089832505108
rna27170|gene=ppp1r37	18.795307332328	20.0223330667791	16.9237123741087	18.629849598554	19.4853411154832	19.86379495141	18.7836564644143	16.5992108317825	17.9682996563193	17.7886657800764	17.800786258517	19.22427016495	18.9978625915703	18.6886023613772	19.3183499053772	20.5170298898265	19.8732690873648	19.2713656152315	18.9023794710237	18.3322283269454	20.2436175439984	18.3312727968585	18.0298485144059	18.2731539452294
rna27171|gene=LOC103474642	2.00022333023695	2.80767520661548	2.50208029745327	2.67999458410889	2.80235423376006	2.72189482953473	2.61883462233712	2.62630615452408	2.51124746426555	2.29916874513621	2.25830381549665	2.77815942252994	1.92160547402216	2.12555677841331	1.73819339618003	2.81140626507344	2.65734518445027	2.22000182720009	2.13934556716686	2.0187699249139	2.24797307609192	2.56506270808212	2.94233268201003	2.72838911893755
rna27172|gene=mrpl28	14.9703825687876	15.2451186419543	18.5720135242264	13.9152990860491	16.2272464056356	14.6645057195571	13.827772406785	15.0717866658659	16.2373894025818	14.0426376598634	15.3610253167675	15.0102615193333	14.2944299630795	15.5750586974793	16.1548884983315	14.5627869497719	15.3711812933479	14.8886638833725	14.9698586178167	16.0340890297306	14.7085422990409	15.9194227955378	15.3254094525008	15.3791844836678
rna27175|gene=clptm1	30.4814030949172	30.8709567996385	28.1660198781527	28.3747458425896	29.9987635838696	29.7064043845862	28.6753925248619	28.8206959937508	28.1326487922838	27.2789346756716	26.795251253027	29.4545181606305	29.333660620072	28.2284860767018	30.9069492599964	31.5407956802224	31.0434049430238	29.4881221040371	28.2803319797999	29.135972334265	31.1427842506571	29.5845598437489	26.160611529627	27.5471441104475
rna27176|gene=tbcb	40.6481167116919	40.1286810343045	39.5420566732832	36.7984777352726	34.9217162781608	36.344086419883	41.8972124160829	40.2321629302586	38.0974980832684	37.7399594379497	35.430013091874	37.5163800492988	40.116559211989	38.8634822911759	40.020368169007	41.3392766075497	37.5842398690209	37.5963939464906	37.293004762955	39.1501365222959	37.6397567689478	35.8586603663154	34.445366169338	34.9351511739702
MSTRG.4282.2|gene=MSTRG.4282	3.16270784169526	3.48025008850412	4.58761013057346	3.89627311665769	3.26433522892124	3.44163722927212	3.92317652930819	4.17816561554239	3.50491374518684	4.31935035076391	3.99474329979645	3.20569610877299	4.01538470697333	3.45452957028422	3.9944809931369	3.32530838007363	3.15689541604101	3.2384503208314	3.59412696451399	3.90121934510848	3.65660898684067	3.71066196160325	3.73171187042866	4.47423538346452
rna23221|gene=rbm48	4.99576712322882	4.46362943483161	6.03757718850646	4.00752320315172	5.12531577392551	4.06828223255118	4.95225252858569	4.61893574197755	4.98167419082386	4.56704501678192	4.92823405815573	4.45768341097977	5.71049384535422	5.44895035874934	5.36050758761475	4.43400076109816	5.68061912039529	5.1192653275333	4.56717650536165	5.42354277362567	5.32461222953164	4.55442347521762	4.7989811770581	4.21948047149168
MSTRG.21025.1|gene=MSTRG.21025	3.26992753642672	2.74069248828645	0.458580013110434	2.33956401396471	2.38268587630648	3.2496568048651	3.22533774945456	2.66869749501242	6.07453173102196	5.16245991172283	4.30418940660467	3.38012999727423	2.35374328388079	2.53484587630129	2.50558549039823	2.94088966028468	3.21579976923497	2.65736743710447	3.43938723740757	2.20195431235476	4.50841383395837	3.25610610121726	4.13971234578933	4.02672388280055
MSTRG.2116.1|gene=MSTRG.2116	1.61935838749119	1.18876201481066	1.34939265273148	1.77794912656617	1.68910286985914	1.4201697901446	1.76771067912542	2.2490990200679	2.43603273116128	2.53654817092269	2.52400405741739	2.02845603146695	1.60250483792347	1.52171765019493	1.42729575306488	1.69501143541766	1.43011374541901	1.32619648184886	1.8107890689137	1.34700789102924	1.96521460367535	2.4997517810786	2.16919390673227	3.06443831860589
rna38166|gene=slc25a18	3.28693990678792	3.13421622238734	2.05518908980714	2.4671513652394	2.71541090796227	3.31038818142503	3.69125451980707	4.00119051629859	2.81600858009071	2.84580815336454	2.54446477836108	3.02450969870598	2.88030778310233	3.85211610580139	3.49019507315686	1.46465873096551	2.99492485317449	3.57425137932112	3.73093372574992	3.31137215808341	3.01054575955936	3.33451862283646	2.41545126033489	2.76206037891503
rna30378|gene=cep170	1.71258961719595	2.35302117608866	1.15117098032674	1.66831098508071	2.1953917035214	1.29526172049135	1.56593048515429	1.12064012306425	0.867077304071354	1.3903399002441	2.29696664520572	1.49572278549555	2.07789257839973	1.86190999083331	1.99667022653806	2.11218919357268	1.90615463767131	2.27164978515292	1.75080339868646	2.05498612205623	1.54709865360594	1.91597940337019	2.11117642876107	2.17517743577962
rna38163|gene=LOC103481179	2.54977264154652	2.50249346302026	3.23031277638822	2.31601524186512	3.79979821882505	2.17066471056737	2.20310195333826	1.39558902101863	1.67896952820223	1.68279539915857	1.8294999285086	1.54822600762831	1.73280962804609	2.07210764945825	2.14016274495189	2.25667783768079	2.35020345256191	2.15039515710065	1.7881493011913	2.41479046993515	1.88349345400612	1.72580579874782	1.92759285999457	2.01722879153469
rna38162|gene=LOC103481178	1.33890932151469	1.38344824496231	1.59508790024371	1.44058380146664	1.95682826897633	1.97071493019684	1.56149160753268	2.03355557794577	2.12123491588954	2.16136196251908	1.87578209213261	2.09780200283358	1.3139931757324	1.28246030202553	1.30139544394756	1.31932064687321	1.49642849328548	1.99061981056871	1.63976841789795	1.36419379222827	1.58237391536813	2.03923982436168	2.06024082498902	2.30465310391705
rna30370|gene=lyrm7	6.15792025252193	4.72829247811333	6.57223774860736	4.01179617407125	3.9152973626825	4.13919330225057	3.92024326493584	4.65218946215123	4.25568853646525	4.10786176655168	6.70475669748153	4.34777701675748	6.09550773835098	6.29873457993083	4.55345540673615	3.07288164995187	3.57433714501092	5.01038379922915	4.92232423692596	3.9621532325162	4.23751454359473	2.99274619388057	4.52040898647292	5.29847348859879
rna30371|gene=hint1	99.35978820614	90.5210769189947	125.387614467622	91.7159145941322	94.4929256581255	85.4453503124263	88.6411731507339	93.7742537830302	80.7320453477013	91.2593184834133	79.6913580756902	89.4250749160056	97.0350541697231	92.8545469886092	93.8942202382588	82.0254965123351	88.7100438250102	85.1503538697411	85.72526732006	91.4520408955075	90.5250949426231	82.1627596544112	80.584824354973	88.0290032087746
rna3764|gene=gpr45	18.7974832007474	19.489681170818	14.6589929012219	17.9028960637624	19.9780138877397	17.3191965372187	16.6934960333045	17.3462765928582	18.2892689293476	16.6890963273603	16.8958368065265	17.6680337262647	18.0004062394105	17.4137647866057	18.162699570248	16.8169566587027	17.442269580259	18.5932733911314	19.6646326724485	17.6498769530842	17.4493900918905	19.4353692661006	17.5561912097304	17.1413122495312
rna3765|gene=clg2h2orf49	2.14000951303287	2.35031912608386	2.03045858002681	2.26349657098691	1.92752250985489	1.77934444993194	2.99893304494317	1.95649550342811	1.96447543461776	1.84106722160129	2.13379253481277	2.63032043583654	2.3920970731353	2.48423350702959	2.1921258007214	1.87859951652058	2.39035511943192	2.30507703266354	2.24194714169909	1.72148121448114	2.59406311412181	1.95340448259051	1.62885119375954	1.77844034661661
rna3760|gene=inpp4a	14.9120196835071	15.4236842700978	14.3666069375055	15.9483475300372	14.784726711597	15.851277665322	15.7495807845872	15.36216020897	16.3712645468066	15.2066661680177	16.1976009159828	13.8034640349432	16.1817961458539	15.897118271129	15.7388419619009	16.5850215333655	14.6123993079294	15.1912473447561	16.3298216698083	15.3835012809394	15.9026307913514	15.5421509862403	14.9803660913357	15.7204214476231
rna3769|gene=clg2h2orf40	1.7570152894424	0.829925732873355	1.50709799705092	0.702163436099181	0.844919954936026	0.804569757884813	1.33191768855836	0.756906667314945	0.630258220753686	0.887884634177556	0.300391227631959	0.895855755815814	0.547724696933529	1.0963143754233	0.578020154504162	0.415514301555992	0.76841355611319	1.2720461974751	0.421581986766577	1.07411725896234	0.442988253118759	0.501757590955161	0.720959878068319	1.12799533253373
rna1897|gene=ttbk1	6.65282481369966	6.41045209161364	4.75390376458471	5.13497411415646	6.82886907774074	6.59134852441931	6.25875558395594	5.42086107634892	4.98610625497227	5.28699073900861	5.61614438057559	6.00932165346252	6.10181702978346	5.14817735684952	5.60284011398624	6.44966820197144	6.50004266408409	6.42632472477225	5.35340181307842	6.80444892185221	5.50377384581457	5.66348754987885	5.27654465043442	5.09812711857642
rna1894|gene=pex6	5.28632924507966	4.52558206086233	6.08509781969794	4.95403053557082	5.62641399505293	4.76901719705589	4.86469504489639	5.11899586059946	4.8174090616482	5.1572196554852	5.0573976620355	5.12716038341288	5.17341570740729	4.35079896662139	4.65856627525891	4.50961546412497	4.96780490911901	4.39079577981873	5.1544187741842	5.54816119354137	5.12065449910967	5.20315343054022	5.83028876262429	5.72372461577613
rna1895|gene=ttbk1	9.08496991961223	10.2180062965906	6.15319956715879	8.72371171429079	8.70278273445126	7.48247245519942	8.66880536077554	7.69945707057971	9.40625380129278	9.46166813012965	9.00051306086752	9.64161097655284	9.94291762366728	10.0847044187029	10.4366673418192	7.38329729042909	8.22846365288785	7.78358060697607	11.3037359061244	10.4942933290023	8.86103177715125	9.6247141097019	7.73853493324416	9.4870305480897
rna1892|gene=LOC103469659	0	0	0	0	0	0	0	0.130938384157731	0	0	0.550160970607421	0	0	0.1238642908373	0	0	0	0	0	0	0	0	0	0
rna1893|gene=LOC103469655	0.63768345088577	1.09452194322101	0.73936785267378	0.25966854506211	1.32770399850262	1.01182487019471	1.72559784096387	1.33538064828561	1.08918648271813	0.126129772713164	0.714745672031653	0.827772945485697	1.2535553983666	0.541866406653238	0.411265307919359	0.284829649042463	0.495370924222389	0.315663521272753	1.9265012922184	0.378597220392599	0.639059424244337	1.18339200390187	0.154057405464315	1.9055199213507
MSTRG.22785.3|gene=MSTRG.22785	0.947429981361397	1.39729199548818	1.27195250677341	1.60403620080111	1.38197534304895	1.02510840321938	0.870478136125449	1.24647186301552	1.96871387961929	1.9386388944991	1.00035989661283	1.59886067714011	1.26268337332318	1.55564399077876	1.32141361346822	1.00699180026065	0.507491867082269	0.98402895849872	1.75434531156243	1.17129696290882	1.73309132055125	1.43673459376455	1.76078061206293	1.57202233172214
rna1898|gene=ttbk1	0.962020688796342	0	1.99850129253223	1.33894293498724	0	0.0968008950201431	0.63293914789715	0.277121952299586	0.00313425709780211	0.00530167672679498	0.760813022786674	0	0.000585767766554893	0	0.0354041353254194	2.90935154539918	0	2.1644177367859	0	0.000574360870819735	0.176326318187767	0.200342575828492	0.654113275548805	0
rna1899|gene=ttbk1	0	0	3.05328692769693	0.00385063797486125	1.26435751415847	2.51433350932032	0	1.68890090756819	1.53004369508518	0.899410024713867	0.743843315567508	0	0.00154952866291158	1.38333624969901	0	0	2.02560618529941	0.316321746302019	0.606113556029497	0	2.83113220443148	1.08607744942277	2.56939155027213	1.12732935742965
rna6044|gene=pcnp	32.9943090199083	34.8569250138979	38.1555979348243	36.7755992770809	37.2322175028355	38.4892082438065	33.2941388800993	31.39856614548	35.6218822371874	34.7880942124679	37.4185084451502	32.1092608062718	37.3874988721921	38.940754480101	35.3131098232394	37.4340270856242	41.1342332675017	34.9612290745617	32.7524658145944	35.2233494065218	34.5537094162123	39.7105010705848	34.2175037395211	34.571937213281
rna6045|gene=pcnp	15.9401104367992	13.3260297228239	16.1848471148891	9.30981804471592	10.4422126274707	10.331715831146	13.1232967943375	13.854227586424	10.5097304809361	12.2602195366079	10.7934522368045	13.9744983080137	13.9232057900019	10.0410377728899	12.2998299386257	10.9875935110588	7.94423172021638	10.1518482073194	10.6634281779934	9.33656017048117	12.1086302363324	8.71597133145721	11.4553010317664	11.2817653660321
rna6046|gene=pcnp	2.21080354281063	2.1984596817578	1.60978948600109	3.12411841696142	1.94791973481396	1.95788412538126	1.72041129643398	1.85422563096353	3.54956823549397	2.17882976120592	2.72748068904919	2.35051816397652	2.49551368986122	2.08103324720025	2.81706264426679	1.80723798001338	0.73971753650568	3.24425805484229	2.60824285799805	0.832413390142304	1.78983442639232	2.19889238179002	1.87446274990364	2.21068192220907
rna6047|gene=stk16	23.8302174156442	22.8206415822046	18.7155868787262	23.6252497288961	21.7949125097938	23.6828271270649	21.7093211363383	24.119478635009	22.0800267908469	23.1712040682586	24.0453319919407	22.1768050659465	25.3689850739701	25.3076055204204	22.7953225830875	21.711657590939	22.0308097955846	21.5563230700366	21.0726939065919	22.9464752475874	21.1171470056472	19.7067355332316	22.0077513769625	22.3075276747564
rna21969|gene=LOC103471346	2.78016837291392	2.56525309879709	2.9821786903849	2.38689205910787	2.72185768678152	3.15006343364029	2.22856017594118	3.03210561549209	2.69483838791499	2.68854208251678	2.13123515613815	2.03983956916795	2.49543872581027	2.60953407005972	3.12940238071983	2.80693903989958	2.61247012005082	2.13867359334149	2.90266968608373	2.43389144814762	2.9015541488445	2.9139370573919	2.44516466213314	2.31842654175842
MSTRG.18866.3|gene=MSTRG.18866	12.6927218243869	12.6558640499021	11.7774799397947	12.1031378821441	11.3864377505467	13.4916002538662	11.9996798769788	12.2931760214818	14.205228742868	13.1425909947686	13.9093682811547	12.1814725590287	12.0939935099955	12.289047515817	11.6567072752798	12.329486561272	12.5794276717004	13.1300502366074	13.9397398863864	11.8619733113678	12.5595858054784	13.2324777768988	12.5763608250303	12.5140078976046
rna3490|gene=cacnb4	8.55287944217077	9.07979479215539	5.84629248927106	5.95532395244444	8.63240051507596	7.59298363270038	7.18736255841198	8.0250381420453	7.64584205379351	8.3920565390913	5.49269396028463	6.41407150919715	8.72473848273538	6.83822328263402	6.4236582016183	11.0436169246564	7.95605981618856	7.27485577156708	7.83227132594336	8.81248278668923	11.3959693061671	7.01519122056892	8.52678664999598	8.63697609931562
rna3491|gene=cacnb4	20.9318816306866	23.9052867143175	20.3650373809498	25.3455034633384	21.6703889410427	24.3711803684539	22.0518844622482	21.3742270115173	28.0484859968022	25.8716049270219	28.3390435601366	25.3139773493937	22.5518283468396	24.6414078672942	22.9331616888805	21.1661799485571	23.1345850090048	20.1488799880334	23.1770030366378	18.0131224503779	24.9158074407687	27.3969623173216	25.3075807488145	23.2210143347474
rna3492|gene=stam2	8.27833618853184	7.7658734556015	6.40398166199702	7.85220504375063	9.20972128460234	8.10533549890698	8.91456955121466	7.60531909698311	7.79498610762341	7.19242395484712	7.36525283599492	8.13982146056704	7.52690857106768	8.16302401879238	7.95843530052299	7.85669225179322	8.60333215467107	8.95061077765164	7.31802694009907	8.13131535034175	7.13691687984491	8.29604107460392	8.13460390726141	8.06623077415627
rna3493|gene=hacd2	13.8863168110562	14.6471680237984	11.5802667871832	14.2293523033969	14.7711443839112	14.2410647077956	12.8630563899321	12.8461819234674	13.023644593865	11.9797111466959	13.5603902728772	13.5981684635577	12.5757481497281	13.4908757805534	13.8433299561542	12.5591820338637	14.5078313043223	13.8384316273738	12.8851299847986	14.0994243627351	14.4511290983842	13.7142584860263	12.5915677266467	10.9821827453843
rna3494|gene=LOC108166079	5.32610013496595	5.48805134978169	6.05060826319688	5.03807494369457	6.38581734875538	4.80827458992555	5.66394606396699	6.99036690647378	5.32377812315157	3.7998831573513	3.49003950422529	4.83470633540561	4.24799706087952	5.29797119852007	3.65529318920612	4.18739351451432	4.81281765757867	5.03266804503399	6.38594373781689	5.97991133551699	4.82793043852584	5.41182965592831	5.09747183082706	2.5644749005702
MSTRG.18485.1|gene=MSTRG.18485	19.8321255191515	25.1586493764972	33.3039106407134	25.9053826978944	20.0383438447457	22.3149788730994	22.5250785565018	22.8048101552785	23.9182994776024	21.9229161880017	22.0478326045751	21.8167225239851	22.8075427723105	21.2338784292514	22.0744969700079	25.2974883594384	21.7280233190359	22.2193867834175	25.4173639742099	24.8257984118012	22.2878464850375	24.0991219420523	23.4448276315536	25.4462476486285
rna3496|gene=adcy5	1.11985337029579	0.860560124274429	0.955690827519069	2.60141150291536	1.54344107088294	0.766104809580988	0.92746686644587	1.91387435692171	0.616415237229428	1.46525893711141	0	1.32596376839222	1.3383486208287	0.777386430578622	1.27366619036775	2.22013808592749	2.09950011785912	1.39251648262918	1.93814100708989	0	1.57896783442213	1.34567694147964	1.11504769781226	1.50724355390815
MSTRG.19529.1|gene=MSTRG.19529	3.82839462930342	4.1630307808565	4.2969246667265	4.58737203569483	4.82054450015751	4.5614148971381	4.5270064238073	5.02105239284067	3.25478084993535	4.17673815263604	3.30821294757085	3.08883010043739	3.86795289671901	4.20825479687771	4.70417049045592	4.35051942798375	4.78947943434536	3.93196371302017	4.36230700697955	4.81139693436768	4.83536684656263	3.91316977804688	4.02486298305496	3.73583135185944
MSTRG.7408.2|gene=MSTRG.7408	10.9608280563582	10.8513559318812	9.74974648824045	10.4095870581276	10.8143746508136	11.9675911801698	10.4242274414092	10.4287816150548	11.3328225012773	9.5659296356023	10.9130326261122	10.4635650135693	10.8539449438285	9.78606077436877	10.7181379603813	12.0152569885214	11.1726318601648	11.4662311657935	11.6440347563025	11.7736003328484	11.6585872564523	10.564287605706	10.4193767680757	10.3278567860414
rna3499|gene=sec22a	2.77276972799269	2.85992131199344	3.60773454073516	2.90029673716368	2.49023477448792	3.60465622214234	3.16231322092163	3.31755494293993	2.85090166029608	3.40808416476444	2.8872717917655	3.11643092267218	3.46490000339434	3.42544528303818	3.17394456151164	3.51880751111902	3.87352447064451	2.94188813185112	3.23246121958069	2.98920892043369	3.23670671231054	2.75709773923676	2.95092062856344	3.13067447424914
MSTRG.9061.4|gene=MSTRG.9061	5.58647340227779	6.10537646722531	6.4827916064151	6.74738524534206	5.63550824403935	6.02187007522124	6.20786706413419	6.58370465138675	7.1659709439405	6.18615356235932	7.44689717425654	5.77650667397188	6.23903329675228	5.88990997155555	5.95210953334353	5.74659064809591	5.59784357505506	6.13214756191503	7.03619457725232	6.31278348720204	6.23438901935927	6.28959786506086	6.7178210265448	6.19983055978106
MSTRG.1887.2|gene=MSTRG.1887	19.6756526579417	12.2873791586486	18.3369757302965	22.0431787871776	16.8869510976537	14.5569998310325	15.81363858972	12.6143517172066	20.8206464685103	16.0845624881986	22.5560778830464	15.5045134768915	20.3802273899	18.3248370844439	14.9359409005156	19.909564643484	12.1660955461209	19.8400127819682	14.2406304532254	14.6371388671849	15.095057184204	19.6791433560917	21.8115999510765	20.9974209179735
rna20337|gene=tgoln2	6.59079346520976	5.98583059385822	7.18584042368842	5.89952811539151	6.27134584094467	4.95373131122708	6.09672749199484	6.57012347849676	5.19880238707137	6.14957306102829	4.63813068608878	6.68420533307328	7.88674260657975	7.74932035839964	5.99513842448608	4.92492562879418	6.46129670998914	6.403281713014	5.91302237680985	5.01892577636725	5.83265374408036	4.98987832596538	4.69295773650673	4.63077780059922
rna20336|gene=LOC108166571	3.26317141586632	4.78566861349194	3.42353125256011	3.3977139314201	4.68975178607025	3.61516081686949	4.0818621426255	4.6393087160781	4.75764154333039	4.55100601348623	3.04442087491763	4.69622390513133	4.21118627385931	4.35566737010284	3.63609259585524	3.98298446489488	3.00768595714732	3.04835490872341	5.30400585060172	4.00405344778111	2.78666114782399	2.73550805142962	3.67140821912528	4.62767315911272
MSTRG.15504.1|gene=MSTRG.15504	2.96514573035659	3.2776023819128	4.18363735979028	3.65226608363238	3.51258178330463	3.87530681092181	4.02118202551018	4.18696038339045	4.15099434826381	3.8664884045977	3.50898760900654	3.83397113543506	3.74740940500958	3.23413038176455	3.59124951270187	3.23644334262111	3.44165830292066	3.42122351373937	4.02549950477393	3.60821579082686	3.99389018147343	3.60311091513167	3.31965126419293	3.4992275826054
rna20331|gene=LOC103470542	33.694300394201	33.4977270442361	32.355282603354	33.3840905064755	33.5951122746942	34.2782031307931	31.0038364962081	32.119169882582	31.6261748338777	30.4826093408462	33.3419751017966	34.6916895585486	34.1088719481698	32.954658204944	34.458835245065	32.7180950657919	34.7120392852913	34.4795627688283	32.6634391486104	33.5276794649373	33.6285865193632	32.3102801178547	31.9374180222158	32.7523786535313
rna20330|gene=dbnl	9.81973526183148	9.69280484508939	9.67807996993403	5.78743352827377	8.1218239195839	8.02436454662973	8.21137198337347	8.5826388899295	9.49075534917054	6.3545377559857	4.73707427845746	7.36479839049793	7.86309606636457	7.68651165587216	7.47815622118648	8.30009205501927	6.77821324045771	6.56445658117751	9.31177656672364	7.57098692210085	7.02855861915217	7.47668646311021	7.5302249870281	6.94568183778663
rna31296|gene=nrxn1	7.48959946985168	6.38548942443659	4.45816599632403	6.14800453667604	7.6322106471407	8.11699606572424	6.18932408473524	6.50813209227417	7.05733640178814	6.06801974326354	4.90195591163771	6.08962293165991	6.22021354656388	6.76466502121351	6.07088066404492	6.77675391842823	6.1845730590803	8.16168613915129	7.11021509692672	5.85755952218772	7.7700344743544	7.51434956563435	5.37888713866118	5.54523158437593
rna31292|gene=nrxn1	2.1119972948	3.87283459226429	1.61227738740098	2.6979409297416	4.25454611330253	2.18150787239365	3.54923780718845	1.68708455745162	2.78844528732554	2.12394750410831	3.9232652824278	3.10378373871516	3.26070009397882	3.75314081750963	2.81648291542595	4.49109447332353	3.84000908569433	4.32020404416239	3.23294179826077	5.28324905999286	2.29225554661061	2.80605862881512	4.15512506625598	3.50281822678162
MSTRG.3491.2|gene=MSTRG.3491	3.31118708919247	3.30184829529598	4.11986573903962	4.89182590433803	4.69657374865651	4.95065736797579	5.03585176502068	4.81208616594416	7.2551988906198	6.95110375389354	6.62623122614551	4.72893949338805	5.3026090219692	4.0675401026656	3.44023109895968	3.85710993769833	3.61777705939656	3.76239861718504	4.74668830046243	3.02159992382928	4.81988725350653	5.8282131337479	6.23542644595575	6.44811254813146
rna20338|gene=LOC103470545	7.42163258260469	6.57301180435697	9.88656286065401	6.15311220310913	6.99792527382308	5.55383010014202	7.96691688171526	7.89977666317629	5.76812323633773	7.51347708210697	6.24813753474475	6.30682452094333	7.32247061500469	6.64712716046129	7.19687639644454	5.88843124490778	5.24570320973271	6.60010255604225	5.36252287167086	8.05826636945971	5.70568870016961	5.39489761794989	6.16317701480118	6.6228039002328
rna517|gene=LOC103466839	47.1238122813737	69.4219852777753	153.855269991632	27.9458672546577	38.5442966195764	65.3485170641742	43.5786464491762	100.3602825216	41.3173330773895	67.1778621829322	39.1785933276492	73.675622109377	136.849788127114	157.114134939388	116.482301034497	85.9824123098236	49.3090143330799	62.0260100733733	88.1752180066554	103.549279797247	105.213268159653	106.452150315636	74.9148678844987	51.7695457858078
rna516|gene=LOC103466839	6.24172817634281	4.42288470051738	9.39786226934491	5.38950693193333	7.08050168064437	5.37016122810698	4.58745312736518	6.20978703081187	8.57643282322474	5.46930389308576	7.11756493914466	6.60159273824978	10.3842078401366	8.83815006222851	6.2365863135468	7.86218869252047	7.93764651881281	7.10867990387058	5.76348764071708	6.10290724165883	7.2949704501015	9.88081985701961	8.66449464576824	9.6092794875575
rna514|gene=nsmce1	7.94433497728364	6.63898026004691	7.88894954969114	7.38736872037065	6.69941237752713	7.76017846476798	7.90344719462341	5.97021703916993	6.26612419353633	6.82866760015669	6.30893466526035	6.48967097777138	7.78986235638797	6.68500252889697	6.81400878081773	6.19040207797997	7.43939912732846	6.6582532393554	5.1605959098042	8.42156893636571	7.31907463537445	8.009595021155	6.73867729549219	6.51737343347736
rna513|gene=vps37a	9.72418246629848	10.5682479355606	9.82375623705397	10.3008537385018	10.3173727215314	10.5244491275494	9.82086824307856	10.3483062993134	8.47533421587041	9.03633945200217	10.6421835447562	11.5554210462307	9.98586867472552	10.4275808182436	8.98184630922032	9.5632119755223	9.45157988122934	10.0658528635799	9.63412174708068	10.4188306374116	8.54721223934138	9.19716885577087	12.1681203534569	10.8318803741975
rna511|gene=LOC103467247	5.45513473179598	3.09779355861128	3.08220862166105	3.289282539	2.39691174763535	4.09563140752195	3.6182765591	1.99386235373927	4.33927936848753	3.62681901167639	3.89898570659279	3.42437417061534	1.89053967187723	1.96402723023202	4.53620516217308	4.26041881486404	3.6326494727399	4.41028201635368	2.71005872846994	2.64926890702835	2.59195834501733	4.91938580867546	3.09020833539332	1.72535751626189
rna510|gene=LOC103467247	3.44162436910956	4.18476956657588	4.05344318374033	3.99498208068421	6.26216423006914	3.20518934937361	4.50185379045879	3.41928315840626	0.702595626223247	2.84271994405862	2.41657609071155	4.83331957491358	4.94165908828436	7.24024138399613	4.10375642932452	4.59850554209649	4.40961593334737	4.14509950496428	3.92321947716277	6.62192319539011	5.36867176839549	2.17996142767328	3.39267542420925	6.17457452866139
rna23677|gene=LOC103472653	1.85577713633311	2.38466354222542	2.10113471785603	2.59032565472163	1.84411050835343	2.78691656952733	1.92419150878654	2.08595534247312	1.78315521955105	2.19242818847162	2.0480985210268	1.78644030467861	2.53119919588182	1.88533192512898	2.23326797838019	2.12238259736189	2.00956987027374	2.69386076156682	1.83362928013163	1.36547744970227	2.0473909800476	1.93986236853584	1.75527085620738	1.21620404410615
rna23676|gene=LOC103472602	14.5306783070408	12.8122140614427	12.9921611771201	11.1208010202229	11.8943350476136	12.2166824116663	10.9754558694423	11.2288502837271	12.0917987725924	13.6348399448512	12.7512120023681	10.8169903885699	12.7743837279369	12.3237496060778	11.0825616412437	11.2692956232567	11.8486904356985	13.0284466905274	12.1182803970832	11.2690715755096	10.4200815433875	12.0917654943643	11.7561268712342	11.8352425807717
rna23675|gene=LOC103472607	6.92647775317097	6.76987223447894	7.47744515517376	6.19313836173373	5.47105242573024	6.54295768576452	6.61769111298476	7.2130066456205	6.20165004418444	6.65532987059625	6.3962450805678	6.13626785756013	6.73808319313844	7.00869011482715	6.21859291957046	6.29721423166596	5.3675184371849	5.85291866347129	6.00026507522734	6.90466409379969	6.53663300047203	6.06488984227487	5.85080111282553	6.18935157294144
MSTRG.21386.1|gene=MSTRG.21386	2.28925565583668	2.53043638438043	2.39745848522221	2.92134856322532	2.47732421437083	2.92546731232551	2.44475248531662	3.51959083431574	2.67360259639604	2.04017295384507	2.65475436523922	2.73145645433179	2.51711330463977	2.50890206224584	1.78327622201755	3.2105279586673	2.4990787085272	2.89077604366512	3.18555610749846	2.0251048417452	2.34898670241647	2.28813029373904	3.00375214740691	2.18447511084341
MSTRG.15052.1|gene=MSTRG.15052	16.6074112387732	16.9460033580873	11.2054754603468	14.7172744790309	16.2300194276977	14.4971746730198	18.9948274520752	17.8005276135452	14.9342153568944	16.0429116805161	17.0835431086733	16.8737083003815	16.0159768534617	16.2484534404564	16.5196442225609	17.6267379539591	18.2337988331473	16.822262094724	18.4770311945587	18.8641919629502	15.8127808748779	17.6176637543614	15.7035066139353	18.7937553037977
MSTRG.3038.1|gene=MSTRG.3038	1.87972169745705	1.43424244658431	2.39787507503725	2.74634391281972	1.42826735891121	1.76241895060586	1.86087031545431	2.33617230642813	2.30532155208065	2.01835174004812	2.34548530628717	1.58999602381992	2.02409328406313	1.91772425320449	1.34553841304156	1.95563219734959	1.2389790507329	1.6772873874301	1.62488736336818	1.72077602674161	1.62160142439304	1.67115267437954	1.84396544408441	2.05759275938504
MSTRG.24840.1|gene=MSTRG.24840	5.09183030880407	7.43761657678254	2.09630154732654	4.45449397428634	3.48327126631987	3.61416019200053	2.0164648346449	7.53554652073979	3.41897077381139	6.18150919677171	5.30183364598321	3.39609318575248	4.08324414542542	3.17370647237203	4.60989840105202	5.27575964720532	4.00431281427099	4.16017516858937	4.23697424950173	4.74094898729617	3.9954376229504	3.7572325207281	2.46362289762774	1.7177757492585
MSTRG.24622.1|gene=MSTRG.24622	1.5791445770357	1.46312172642043	2.15458871079117	2.56082493620631	2.35747628273958	2.14900165282642	2.4045978298529	1.97855690151374	1.91916976180438	2.38229942744724	3.08293071919229	2.19157263252793	1.87592096066271	2.10649935906559	1.74884203816156	1.33068786761065	1.35240072110064	1.52061504903795	1.76713462848915	1.77947123425882	1.89791341108897	3.05800817263365	1.94284321755982	1.91826657049892
MSTRG.8205.1|gene=MSTRG.8205	2.68925801323235	4.09060734265127	7.44046490806014	0	0.00012412644700152	1.29561745272618	2.40038469357766	3.43562091772247	3.80540289795611	3.78740793691549	2.2525162893458	4.14582710087429	0.549598975615944	2.26115226625981	1.76261038332573	1.21443858865828	1.62673871221823	0.149767114471256	2.91582524718983	6.61936474759954	5.45800610619987	3.25108680680324	0	0.814391961019803
rna45819|gene=osgep	5.58509046158966	5.54511707606732	5.95570747239905	6.07557814293286	4.92190228976608	5.70909258877798	6.80730093962974	6.94040665046262	4.24302397498173	6.61322958030254	5.22880331579697	4.3417009308645	5.24070430509148	4.51272824956548	4.73091777027744	4.99476982633581	5.76199542763414	5.72810794484854	6.93372112002549	6.34351687068539	5.98833286632063	5.55289958306981	6.05737692258536	5.35771550503926
rna45818|gene=LOC103459610	6.85828284194085	8.13690537232135	7.65290981100735	7.43572445671004	8.07397087951957	7.7077280890357	7.61108860624861	8.72957214587109	7.66221157064153	7.31700514311472	7.46372944757598	7.76949486392138	7.12730947553836	6.20256424816024	7.89307975871997	7.22121864016447	7.12970560654291	7.362996987314	8.45617985709398	7.23256673915189	7.63643075525274	7.35563481853167	7.79947259133929	7.697755396814
rna45815|gene=nav3	10.5424904918974	10.9648360472687	9.75418229415419	11.1589284245566	9.74563598644735	9.62707903038727	10.9815835924678	11.5825764581181	10.1613859922074	11.082241560262	10.432489335683	10.48613934272	11.0153453324235	10.0119619229951	10.8456765105914	12.2645390380365	10.6197500124575	9.81884211507158	11.3528172009552	10.8605663517039	10.9043255055939	10.9398969088751	12.2943250035299	10.8563710780536
rna45814|gene=nav3	1.69373607166382	1.44989371048996	1.07026831992709	2.04206797284317	1.63509352686578	2.16163110197744	1.36270443562916	0.667769745541464	2.15449957300082	0.922424030456153	1.90204395715498	1.98605256933256	1.346107495026	1.79253779509855	1.55589706604483	1.45528657685971	1.37203513954675	1.63950851926423	1.51934570618851	1.48211138137661	1.28889716713473	1.785322394276	1.89659806110525	1.81434878088702
MSTRG.15933.1|gene=MSTRG.15933	0.595633810972637	2.19900546090977	1.57616769000993	1.3512540705019	1.8544288015421	1.63499295526706	1.57407952894655	1.16931766953088	2.78426037022602	1.74929641508696	1.77878304348066	1.68902956939552	1.78463825318348	2.58520089396491	0.898365380613137	1.6975768912974	1.67129603874549	1.68832555655145	1.85927108674974	1.61399096406989	1.48855972014355	1.49373459830755	2.02936580873924	2.31142935943772
rna11729|gene=LOC103465524	6.06251585424342	5.05436460414702	7.55105625564666	5.79501645810305	5.15212168047154	5.27227925046129	6.47863234512636	5.37165919131074	5.25937169904428	5.90589178264207	5.3974521426903	5.74609452392284	6.49795208531095	7.20755591753461	6.31870021907136	5.38412897790863	4.5934535808817	5.58062279471774	6.09096904260781	4.70123810620638	5.45312300318021	5.77346311981308	5.63190066521618	5.84651101932974
MSTRG.20143.8|gene=MSTRG.20143	1.4218916361979	0.864621818439459	1.55484660900662	1.64817297673809	1.48791605661569	1.65948143974467	2.28642037094838	2.69730678703725	2.29759420310507	2.11817468727621	2.95869201937602	1.92155057238869	1.63173368190651	1.21303421076988	1.84212772890451	2.23838816998065	1.31262254254811	1.38955294886857	2.29140049236124	1.70043843779958	1.6187621835699	2.07302367377341	2.77740865130704	2.79385108605227
rna11726|gene=trnt1	4.1278071118098	4.02830784581202	4.89555411033918	6.45213457535912	6.03051135176846	4.5775643391025	4.21532965611217	5.51797432733962	6.39222348235382	6.19021348518041	4.10509060643758	5.49527925097942	5.30247428972899	4.64968044508145	5.0294912676263	5.09712327797296	6.00270211899001	5.54505138938226	4.69994150915958	5.76058355013688	4.57158480407353	5.07150695490146	5.26162897339504	3.11083935118905
rna11727|gene=trnt1	1.65763554400385	2.2944241685391	2.98977808405934	0.764961041884901	0.34708867080296	2.13247530991109	3.00644887712858	1.32984781444558	0.723488393669186	0.51125056247608	2.29181935451971	1.06040747553753	1.42551746466108	2.08590376465484	2.01869282999288	1.60292902694882	0.652909514815951	0.904164385878048	1.30186378055888	1.84554245666284	1.37348574527654	0.647282390353952	1.19065919533525	3.62750627380435
rna11721|gene=lrrn1	23.2063759149645	23.0449250226708	21.7214268958276	23.1542989478095	23.9991454480319	25.474951076527	23.4353830080272	22.0374626548641	23.4518381943341	22.8222987715647	22.6933970840648	22.9388721566595	21.903035965394	23.4201430108015	23.1775646730243	24.6985816157093	24.5927964845719	24.7254936124893	22.5590456662282	24.5906030011612	23.9591538540906	22.3321794223068	22.1171587323862	20.9554014724223
rna47523|gene=LOC103460653	4.67917953917887	4.33275402091409	5.0877709944281	5.11196239228953	4.59700754714455	4.61500899603096	4.8667470863731	5.13479311916425	4.85786950083113	4.89838220866609	5.16912873345438	4.97804308930677	5.19260917424108	4.63359841027989	4.63419461957692	4.95829911246497	5.63807695505399	4.21826133093546	4.8930616564413	5.09149136813107	4.60552424479629	4.33510737716818	4.11696134115918	5.36251068949302
rna47525|gene=LOC103460654	18.8449878703707	20.9096896053138	18.2996998236507	20.2251507510247	18.7491473247365	18.2642861245465	16.1617400028949	15.7042753495412	17.3118766253268	18.8062731631258	18.2316309626641	18.9912839727373	18.0201142497704	15.7332064799687	19.4694349995811	20.7181020482858	19.8775526243577	18.363994062082	18.141666376803	17.5134318260484	19.2775212812951	21.5575350257532	18.3789125631321	19.0116793981115
rna47524|gene=anapc2	6.59259697622936	7.44817662619872	7.65763387521165	7.10621875480245	6.24012855299465	5.87463632741292	7.14641808561833	6.77798694463547	7.48862107629111	7.40329427434497	6.69525580646186	5.60231887035667	6.07469249932379	5.84278615602276	6.26885696739962	7.21000726434786	7.13409207965793	6.57805850615884	7.83315864039232	7.85096251852155	6.93899115963671	7.4582822461037	7.23356346010358	7.73819543155163
rna27959|gene=ppp1r13l	3.13493219753288	4.18937504045362	2.72886613998383	2.7972494460879	4.17511860498192	4.05954885255991	3.02701610645912	1.58173491327715	2.80141128521983	2.11333236977877	4.54122039274499	2.68120989192538	3.80555072017384	5.24635922963501	3.48156332184708	2.7655213541118	3.64841793259645	3.21792886190786	2.60997637209401	2.04886705098819	4.07582033255468	2.95038099651694	2.0162421325861	1.67264468240639
MSTRG.16965.1|gene=MSTRG.16965	9.39489021999722	7.93639040928646	9.99663184822639	10.6269931179476	9.86357189218718	9.55339525462267	10.5819088406676	8.98301026083295	7.39717389855297	9.620881172478	9.52983693993973	9.98870076707827	7.53238357742936	8.98853653427283	10.4844711121428	10.336243100331	11.051965853863	7.69750491928603	6.9047037600668	8.87557683240891	8.66145428742146	9.20824832620988	8.85732790101015	8.81203428233944
rna15436|gene=LOC103467579	24.60499789501	26.5111924717569	18.467856658727	21.2989380976852	21.899895383952	21.8105503640724	19.9188428776886	20.7722885056636	23.2750613443023	19.083493751114	20.9949112069256	20.352813748632	22.7464638734093	21.8669648927604	21.7974666716481	23.3546631474417	19.4970471536404	22.789665345946	21.7967002444521	22.2242279707223	20.3013734178259	21.0655194783421	22.0867032916335	22.9615843305465
rna27953|gene=exosc5	6.19674698803594	6.49916620572955	7.36218955310946	6.03868456001604	6.36576144076421	6.82732010005517	7.32199430070614	6.77859443671726	5.36287594294094	4.55341377374671	6.52762385626206	6.23596944779734	6.66509660631682	5.63380582788712	5.6890488997893	6.1703611792224	6.84653571509881	5.80735034970226	5.05434803423221	5.99088035812246	5.44769412914771	5.22133631375145	5.41045905541683	6.70436045513816
rna27951|gene=LOC103475104	10.9317150797562	9.56481683631413	9.88948695377858	9.4271039045952	8.76312259120176	7.13329952592787	9.33082278475922	8.27322729989685	7.27514635846042	8.88633802487048	9.51189415285486	6.31249372657235	8.76583588968534	7.57736879988005	8.43189234336038	7.76928379909152	6.64308731507918	8.69296139147622	7.07918189501012	10.9077809188835	6.59250471037243	6.59104696290144	8.22810927412832	8.09621990013784
rna9172|gene=ctbs	4.76059690245074	3.77120154064428	5.35952959867498	3.98386214721984	4.52995780968017	4.2388213443323	5.28982759982037	4.63188036885159	4.25020518688355	4.0540587830164	3.32344081193956	3.71680741639832	4.48878968997302	4.04310068874793	4.51252176062701	3.84657722581664	3.53554576121257	3.20723704314819	3.80359295719823	4.65288494330112	4.49266826785009	3.59512726014659	3.74406651475831	4.49583250647658
MSTRG.23990.2|gene=MSTRG.23990	5.23504094713459	5.08567485711711	6.65449690108315	7.07967563807851	6.05176246332229	5.87155021452047	5.37666130148747	5.40431821687889	6.78350720050054	6.23240596248211	7.58905759072929	6.29531678034017	5.99333042514265	6.01409657425196	6.23690658808793	6.81318029346772	6.02179075627635	5.28699054481716	5.83400216692328	4.93038755068127	6.81083773098956	5.47219652847243	6.43668444557477	5.83545823028213
MSTRG.22209.1|gene=MSTRG.22209	2.90086956091308	3.6170563631168	1.76587275972174	1.35371566215911	3.55631232538268	1.98263591963939	2.84657707145041	1.8716358329467	3.16725935685636	1.8936073720556	2.70543800560531	2.78981524413974	2.89868948910755	2.85511334806349	1.80062321398377	2.12925147683121	2.59893010314936	2.77231310115069	4.76880492419763	3.11014188971179	1.82691603565221	2.4207157017842	2.36442955833739	1.73348301042087
MSTRG.23873.5|gene=MSTRG.23873	9.00931163875985	9.00021999665512	6.58411345004152	8.07586428311425	8.14833433913754	8.44864604541467	8.61176873154721	7.58434735320103	8.50732140623336	7.50197773210775	7.66621733362819	8.74604083954244	8.86203403765859	9.09176431994238	8.28612064405382	8.64526921794405	8.72602420468613	9.30514445713909	9.10582785200117	8.19465360041493	8.03962615088037	8.22329125467424	8.18593097814145	8.5975479813531
MSTRG.13363.1|gene=MSTRG.13363	0.757532224748838	1.82801092067417	0.49082627010388	1.00568755829054	1.3061863764024	1.26150085346551	2.96733286413117	3.1796099869728	3.20694253608892	1.74941542164346	2.79053495984964	3.75607695477592	0.523879632154746	1.1915806865912	3.03472811418858	1.18290708030603	1.20122002008835	1.39182470291354	2.47048030401908	2.5088029096038	1.64020675165277	2.83384236717312	4.37755755538893	2.32111095701349
MSTRG.18927.1|gene=MSTRG.18927	2.05035937296934	2.06986210044402	1.76977546139288	2.7287418107005	0.982995133628404	2.33505915058502	2.31806802731206	1.04486185337987	2.11509471574478	2.19247013187585	2.54296626414097	1.51948933463805	2.01378360452818	2.28766640855062	1.20401187319658	2.44870565748017	2.39409415136579	2.10664610237229	2.00631387973803	2.16253643588581	1.61929524985707	1.67701840819588	2.01051593228374	1.54261485147164
rna15382|gene=zmynd8	2.86923599953342	4.45317092921121	2.08756291188145	3.6381623556701	3.56864213130971	3.87379020289554	2.79162928581695	4.34012943756258	4.48398434345434	4.37129951075163	2.80894045910509	2.56919529042848	3.31358269687727	5.82032588445494	5.42677593787898	4.69260897125784	4.14285787068472	5.43837162544062	2.80787774009625	4.67252803787651	3.68922531672346	3.72463393841729	3.31721169732294	4.92392757274538
rna22208|gene=kdm3b	1.74794956428207	1.05220940313554	2.43026166127796	0.678467619272844	1.36710333298374	2.07302235334461	1.58968812736189	1.10255663551795	1.1870695827445	1.64724597796356	1.80246685169864	1.39641413671151	2.3286234356279	0.77411545835225	1.61451114712924	0.675008448982351	1.8771977487405	2.2036121783047	1.82114948142788	1.22292636865351	2.13060762975349	1.90987176516731	1.40185075312854	1.41471560731779
MSTRG.25995.1|gene=MSTRG.25995	1.0269237597588	0.130530231074714	0.997418140107079	1.63543713618865	0.482803049682129	1.41043106884328	0.627929882221249	0.419072849831026	0.999367094037432	0.377728175415798	0.377962844649859	0.145444816826567	0.780561391629978	0.982066877352875	0.895776688638	2.19405518088843	0.246736086174698	0	1.09654714705007	0.637800999847901	1.03235806576073	1.42693955837166	0.307952862203468	0.375556093067111
rna22201|gene=LOC103471241	7.41449981979726	8.28933744833413	4.98905090568796	7.56497945375001	7.21799766666624	7.88043328005107	6.55707027975212	5.7045178736977	7.39149860635304	7.17329879516582	6.52584989025452	7.69963806229554	7.6509795814373	6.74929960329947	7.28503040777221	7.23807079701766	9.23050537846794	7.9046792077829	6.41387984737786	7.9418322701327	7.60329071754402	7.52442501963327	7.90912246321251	5.76264657162352
rna22200|gene=LOC103471241	1.2675293174129	1.73716620229604	1.00964894855674	1.32145296171383	1.70094774517738	1.52398924281614	1.32799584455912	1.45604139927643	1.28706343935853	1.6886403667762	2.67775618234409	1.98111889601021	1.88520578575342	1.60733137682388	1.24516862502533	1.87829821748024	1.6854760963927	1.82697816833247	2.52539356219569	1.17837429012283	1.7285707145834	1.50376348603189	1.27590833823878	2.70634241261764
rna15389|gene=zmynd8	7.19339132742735	13.3548952728554	10.8040820811936	12.5912791821822	7.02698910744764	10.9608189264157	8.85154738211754	3.71552803837687	9.04224110970603	4.3128858390412	4.67500239909328	7.3603872697119	12.2133772150338	8.55128727597076	12.4783641793849	14.7424835770864	8.34353060649555	12.7371397087977	6.20577244560741	1.36585550330859	5.41830850347633	6.62625659202511	11.1785064360588	5.39804643442845
rna22207|gene=kdm3b	8.39315004973398	8.42079097844195	5.8030022905798	8.37067018343929	8.04389725524626	6.81132811351412	6.25836055269436	6.70154542777534	7.86032513798036	7.32275229330072	6.75736489846399	7.5581749696463	6.42211480341208	8.79618405213443	8.76910396702326	10.6382550017156	7.1233526151375	7.42532812732717	8.74815740446189	8.51600618317626	7.59009381715336	6.35606123283816	7.55433999595253	6.41985012357369
MSTRG.25832.2|gene=MSTRG.25832	31.371520383793	28.3901322457601	23.649889095612	24.6705660351914	30.6467672429065	29.1768411823194	27.1864154292267	28.3467582782296	27.4134768898314	26.0635396641696	25.1044476366176	28.3060093678221	25.4118714341927	26.8942494068656	27.756398859799	29.2693531783145	30.3207333300185	29.6166597240869	27.0240594281627	27.6989944997593	30.5897571900288	27.5772199727744	27.5309925632698	24.4988494880025
MSTRG.25657.1|gene=MSTRG.25657	24.0006842434713	17.418262700283	17.8365978258382	18.2979479332644	25.819804796316	22.4036871615205	18.8610675635913	14.5875059091279	21.0364113425158	17.1005200200688	20.1966414264124	20.1807177256616	14.657764048703	21.2391213621968	21.180423011897	22.2487022843738	26.0883338049672	22.7768209879611	19.7423201101668	13.9240958646588	24.0655282653538	17.7884009677687	23.6364301301999	18.8441136309766
MSTRG.16979.1|gene=MSTRG.16979	0.903634284424353	1.03960028124106	1.38855724816007	0.978357196854684	0.529849390935424	1.31043039024515	0.478115311158006	0.909677195201076	0.768284771098743	1.33554810519125	0.846049257614644	1.04288611714313	1.95497144605497	0.483582955017051	0.0290485088810624	1.99088626852803	0.237093778056398	0.113288625632275	0.82908350498391	1.06090540729752	1.17706641887898	1.84302605369634	0.941728995618162	2.08085454764774
MSTRG.25989.1|gene=MSTRG.25989	31.6489511325907	32.5475354711027	27.5557805160386	33.1617753154913	30.1184367734418	32.8297891742592	33.2103868462573	35.6370278546607	37.8523412469633	39.7310892897733	40.1092339725811	32.2047477874765	32.4628853550889	32.5565341322528	30.9838717907859	31.887850601548	29.4441701634711	32.3683403223422	39.3054371312442	31.1694303620867	36.5417317073189	36.7462715322091	35.6887432386086	33.7893218083404
MSTRG.25119.2|gene=MSTRG.25119	1.83155032455111	2.13312466225832	1.95782111023302	1.76952253983988	1.64789178391573	1.76350836698902	2.02988609650648	2.01024042523365	2.10939625313678	2.42536875804173	2.32334969332574	2.40195697103679	2.5022929524771	2.06853067302022	1.98552395364424	1.81472462806129	1.85236683083058	1.74535892830223	1.82978810267103	2.11894736343261	1.79679023581347	2.55877485671398	2.6696225499576	2.73074544934249
MSTRG.5320.1|gene=MSTRG.5320	102.828346230387	99.4785607038624	98.6543779952489	91.7238551693269	90.6141183103934	89.4271187946601	88.964766734302	87.2577179501039	84.9773912257421	87.6868213052775	93.707824780407	87.5484369201794	94.2305568604443	93.3007770731959	97.1816129801212	106.725576853757	95.7566935643791	90.2987255234113	86.8050565034541	90.2193489926583	96.5930180773709	86.4384796135178	87.4133890188878	98.2572806996408
MSTRG.426.1|gene=MSTRG.426	3.86171166296229	6.40695720793018	4.0358276684207	3.4879737044351	3.31669449954941	3.41210676328934	2.52408476029342	3.41386101320178	2.3348772833518	2.74942908941416	2.00274225003292	3.2967491814022	3.74826012964275	6.4590082083957	2.79623680737782	3.28668087058869	2.35844017869586	1.81872953040075	3.08823798808139	1.66305909774439	2.04456687133992	0.724680720821198	3.17170633746732	1.20822931016165
rna10094|gene=arhgap40	4.75154282885333	1.57522028223725	2.51282186945221	3.2218465190978	3.13951017921453	1.15319003709742	2.3616967828315	1.75684188629249	2.27327419007778	2.34582539067263	2.89641822434017	3.18893349620907	2.49507012704765	2.39951883968335	2.7114784232961	2.85212315526337	2.07817235534115	4.30356693965734	1.74751599524515	1.16056931032061	1.94229517836655	2.30517812853105	2.7736207912604	1.97541013197635
rna10097|gene=arhgap40	2.75667303836225	4.37551814548741	3.83213376593059	7.1895828177482	3.83711242165555	4.371206959422	4.18849030857983	6.72260906811695	4.81721781037012	0.636637257010511	4.54008740953224	8.5682155309723	6.78550768547238	2.97310257160119	1.69026245571572	2.83336221706284	5.00377374293012	5.9199278985889	4.02847468706049	2.72060794816952	8.72797136837364	2.26352578533754	4.51485011708814	6.08425973538784
rna10096|gene=arhgap40	16.3756998191473	18.6658256946721	16.7597014625919	17.4623150853805	18.720394690541	18.8790123966498	17.2803957735536	14.1205712144445	17.111109920659	22.6856232100042	20.267322790421	13.5893177432343	16.847510506704	19.2279564909212	21.8045536600306	21.5652717285328	18.2098766011764	17.5858497132545	16.6289453573053	19.7589646751164	13.923642340979	18.9553399345447	17.590374871124	15.9735312513784
rna10091|gene=ppp1r16b	0.640915510333447	1.93041084827978	0	1.48072977968504	2.05066588851607	1.46733350839277	0.653757382964667	0.781386626478044	1.60742075465197	1.88850377602427	1.27864388802942	1.42334390024575	1.55170891223833	2.19459310280095	2.01179682818784	0	1.30742322488486	1.15914231634548	2.10750021739638	0	1.95098122157764	1.40503905968017	0.656923557203156	2.0058074327855
rna10090|gene=fam210b	12.733648509841	11.0968173164917	11.5455094053184	11.2792575968561	11.6198815263804	10.4357456425284	11.7732644743929	11.4647949456674	11.0513373628902	10.6646559400982	8.86397306394012	10.071988150583	11.5001071294478	11.5910454340092	10.7347178900556	11.0484058277375	11.2790707988759	10.724474516966	12.0214249796261	11.851820693425	11.3435049056131	11.4176351861328	9.67272616232469	10.0188945495671
MSTRG.19234.1|gene=MSTRG.19234	0.500983342578055	2.2862812844579	0.835573729438399	0.808540738934545	1.03333513930361	1.50311033895975	2.51356774045886	0.871577533992906	1.7296849339735	1.88701959665508	2.41489655840924	1.62974888911125	1.11346620122382	0.863750986952597	2.0539160949777	1.53032676421332	0.809453496699574	1.28457159183281	3.18611181953624	1.1910362374332	1.70387798148729	1.32027673343237	1.28480985534693	1.0196567977706
MSTRG.21085.1|gene=MSTRG.21085	8.34096335380814	8.68579659490712	4.84681402476414	8.2442530563028	8.83061870133553	8.11252720131445	9.38645051314491	10.832175416685	10.8448573238434	10.1819024779533	9.78639279480496	6.584071383936	8.38014808641655	8.99039637024119	7.88789038982682	7.23570630014158	6.12250492984806	7.86744538942585	8.33889169824289	7.82943337084736	9.3536535343817	8.97407553107235	7.43174328092833	9.12776772093697
MSTRG.24246.33|gene=MSTRG.24246	1.65826011941174	1.93621047923397	1.35524910030244	1.66287773884111	1.87320398871383	2.38875522327046	1.78614877570605	2.59919153495977	2.76573821609093	2.68714530873352	2.35123909802553	2.41344891118114	1.80740060730784	2.02385970967061	2.00289138633178	1.7874239545243	1.98660398619598	1.84352329166424	2.94627267525938	2.12171030133173	2.32963973314542	2.06301074356353	2.59620146716182	2.73757954652263
MSTRG.18813.3|gene=MSTRG.18813	11.259203820239	11.1967785697313	11.2546420639677	11.0253448852314	10.7302223247467	12.5119601752592	11.0231745866751	11.5046540031892	12.9240983101012	12.7754187567565	13.3383994967785	9.94140317846582	11.9127625551398	12.1708285669598	10.7009571026668	10.9666342207986	10.3594470309566	10.2671295316654	10.4596967953807	10.35029400431	11.8961637386313	11.1052920850033	11.2933879665138	11.8196237189946
MSTRG.15387.1|gene=MSTRG.15387	1.57653421529934	0.933756268284784	1.42454469262371	3.07012135704526	2.93115577216126	2.59826772423863	0.654506924625977	1.44820635512352	1.02680614347505	0.146161441655088	2.88296976877892	2.17464137019982	1.55058165670425	0.754982344151159	1.02518922410412	2.98379526550955	1.4727756472816	2.16059577097919	1.04267627999775	0.0855573920558749	1.53022077899828	1.34235287952296	2.9293293905415	0.870884015467309
MSTRG.24390.1|gene=MSTRG.24390	0.586310090452474	1.76585124660945	2.09674766385076	0.658461217605286	0.145472841116944	0.181274492388742	0.714765498396893	0.426871081803089	1.07639343758804	1.04147991512383	0.182105899438556	0.774863345242698	1.01862225233579	1.1854898922277	0.713766635717094	1.19257417453538	0.858882632191999	0.624839195600346	1.22196922434519	0.19670492299693	0.637287347922971	0.835544563508097	0.769744962371365	0.74979025655987
rna208|gene=gatb	4.64077110898851	4.05438914933845	5.39859169212575	3.0633511441281	4.38195093415184	4.19410299911387	3.86091107637673	3.10529712084987	4.07458015032367	3.78985236858688	3.70408110530971	4.61691522591712	3.95062400626523	4.25522034707802	3.88508735970128	4.2981939943903	3.85873832032788	4.5208580815329	3.44137971439296	4.44204786574248	4.23799977011925	5.50288026257919	3.90661194015003	5.05927451293201
MSTRG.313.2|gene=MSTRG.313	3.0687637998942	2.60592862909204	3.13036596517386	3.73173694997672	3.42315929813668	3.30564817920596	4.52052007412574	4.56836672183917	5.56424778700899	4.92498765620724	4.67037805855802	3.80271825693042	3.33909110825415	3.47663726646917	2.57174840312297	3.20643655166596	2.46052977982806	3.16851386772491	4.13088081951815	3.07037828155129	4.31964654289521	4.16400105047495	4.57689421808501	4.96611942798597
MSTRG.9445.2|gene=MSTRG.9445	1.40065517684991	2.07932310712665	0.903357822648424	1.50923394518177	1.78820081165368	2.13711957918609	1.58321021362433	1.57088670986048	2.20164954295226	1.87856386259758	1.71853576984004	2.04581895815419	1.35524891703503	2.24624061249132	1.51622993017666	2.27195707843254	1.21699854918633	2.02124689877239	1.94916756715996	1.78318278730238	1.89132007431347	2.10821330065264	1.8651711491208	1.822713971028
rna28328|gene=LOC103475335	3.65786365159789	2.79082414078016	2.45522153251193	2.39503823770776	3.5620275512702	3.18615499574748	1.70719834512715	4.23049255117803	2.30934666502307	3.54274479113211	3.02082887708336	4.76771284870316	2.52829875652887	3.61976571338268	2.98509552251344	3.64808281548859	3.46393302443306	2.15669017396015	2.76021714211101	1.71222755900446	3.07631281726112	3.99601027884207	2.78179292286819	3.29691773167781
rna28329|gene=LOC103475336	3.24283483462043	2.82934380653751	3.53577817887355	3.49506400557812	4.1810546661058	3.35162448305942	4.41247888864705	5.82783136046293	3.48536240110781	3.86852467204502	4.94326868291106	4.65388090270802	4.01819971958036	4.52525278000439	4.6318183998618	3.58300263613924	5.68299444098576	2.83830810743725	4.4380834200332	3.39375836995455	2.36159539128475	3.89221314653721	5.17923468628368	4.03957935043335
rna28322|gene=LOC103475332	2.06915154108579	2.89357969456578	2.62728819534793	2.5880922840929	2.0570696098313	1.73222772881662	2.48898517087002	1.85973833022427	1.55946532861303	2.04157988146668	1.76762243365865	1.86500083581157	2.68312190576077	2.21138643445956	1.89189760959194	1.75634687839823	2.14329140541302	2.69782204368454	2.7318203513633	2.5371811022268	2.18571920430004	2.12185801788765	1.45746206967991	1.8147210973281
MSTRG.9992.3|gene=MSTRG.9992	4.95897833831423	5.21950174977262	6.34410587072373	8.88811687800703	6.12676602641977	8.69356692278477	7.07311836181293	6.96846410760031	6.60841120904772	6.80570998059525	6.89400739904872	5.45754689632606	5.15929070471478	5.11909510890725	8.31503356681697	8.62975448744024	6.36814752673656	6.88715050890867	8.39555856768017	8.27478775731017	5.11190225237152	5.77922431579773	7.04076453083435	7.71336896677218
MSTRG.5220.1|gene=MSTRG.5220	7.68218481300373	7.45842255594556	8.12995431710692	8.03235097792881	7.88775243449239	7.41071951880138	9.2180739460098	10.6428841265285	9.63164113762957	10.2105675861771	9.74652789610388	8.07617896580018	7.87751401045091	8.18986239549147	7.71313197482613	7.07217572580287	7.10819925158915	7.91425746481903	10.3180941094146	8.67733975055066	7.91044147406473	8.26606225911006	8.52008153674372	8.16337963100946
MSTRG.8849.6|gene=MSTRG.8849	6.72959070796045	7.32547930749155	5.55247076499673	6.67671864351049	6.24568140945097	6.22199028339678	6.37469467367447	6.3791497982942	6.66452721749572	6.59984930934994	6.66416787498974	7.06557571378704	6.29716217076426	6.86122043708349	7.01397095009428	7.36271607103453	6.24992693814264	7.37796287233149	8.17316541626777	7.08551575076349	6.94372124694787	7.22521320382478	6.6606218170191	6.19094660430862
MSTRG.1686.1|gene=MSTRG.1686	4.10250069633147	4.57266040928961	4.21685407348172	4.06414434843594	4.40892551188799	4.23832936390738	2.91034385331464	4.37751832622553	4.74265513352649	5.00964374959421	5.59530624875939	4.51991678560558	5.51996397436086	4.64126290595769	4.76561554355521	5.19645987407434	4.87541631868178	4.84254047652089	5.06811764186008	4.21680352107045	4.91156102442301	4.9985899730294	5.41994471337905	5.12917883043311
MSTRG.5308.1|gene=MSTRG.5308	1.49278413622697	1.39308908338872	2.01047924642548	1.98395331129882	1.30144774565035	2.09917842426407	2.16833830682961	3.02542599247487	3.57034253688092	2.23041218263827	3.11245600985445	1.07121839866795	1.21877484618708	1.04178414014065	1.7539208026317	1.78243342044989	2.01826088096753	1.44278277077819	2.05517476696753	1.96518099167369	1.80642423311827	2.45133956539974	2.09573130915457	2.03883231010684
MSTRG.24150.2|gene=MSTRG.24150	6.95518241746069	7.09087191186206	4.89228205429619	6.76811301647561	6.09856853608097	5.81355929209379	6.26401599842679	5.19093199039676	6.58544003902508	6.12110646550893	6.1119536390895	5.35351698702393	5.82840681040603	6.80246795981665	7.05270551566663	5.95944905952707	7.68843449520365	6.77494623303258	6.67617922540672	6.66500232438318	7.17719080634163	5.14388283592521	5.5998883295654	6.64517243802138
MSTRG.16074.1|gene=MSTRG.16074	0.421248812178889	2.6383180463509	1.50869788876753	1.65596353251212	1.11254653039609	1.03049353157294	1.18633993355415	1.28284740008616	0.605690193295007	1.93316300025093	0.681805176194627	0.301852034921379	0.443637622892063	0.37734089692746	0.842470232371462	1.99658591779516	1.6846496504266	0.383350046045272	1.21297461823056	2.26870592854064	2.70747648511233	2.54506790491926	0.709755151300888	1.13000704395481
MSTRG.7648.3|gene=MSTRG.7648	1.51452068791627	1.25728780017057	1.1337164175953	1.97849560262632	1.82356890769068	1.52598823796013	1.8695426401291	2.32059450970033	2.4676652441218	2.06557971283138	3.01941095393861	1.23993587559944	1.63365590671019	1.62676932924056	1.88760480059181	1.93643089440759	0.886909855250311	1.57597055040545	1.97230074983244	1.94238929977648	2.8323313419293	1.91508612226671	2.31243553304196	2.67157315831314
MSTRG.13105.1|gene=MSTRG.13105	2.79207242557487	2.63286784221892	3.15351686543596	2.71243765867807	2.8448178846096	2.3895072486557	3.23647203558716	2.76670980465344	2.68860850972137	2.79676059872999	3.29820605423439	2.50944774446425	2.66186969368136	2.74186544647706	2.80910161660717	2.88477804580955	2.46193013351129	2.74754512499391	2.87405709540354	2.73892458305552	2.63127872138626	2.98035910225457	3.22569282831783	3.31033112995958
MSTRG.4114.1|gene=MSTRG.4114	10.5833510011627	9.40169598881905	7.70294531826024	8.91085977018682	9.1905135747914	8.31217199759321	7.87834664919942	7.35529050763914	9.00046366592726	7.94727915787893	10.9994001759762	8.20086861045322	9.35946148789897	7.82378625109629	8.56521820118771	9.02023370769455	9.94171674854505	7.31946411852057	9.46772465982384	9.3957056416916	8.92147486877978	9.84231714056539	7.73123144299559	9.60760203630716
rna28812|gene=dlat	32.4386283773276	25.9511528689591	25.5395137222073	28.278788778991	29.9908740035286	28.8024957556496	21.899923374176	24.268191074248	23.1271670335337	22.7935331370735	27.939365020043	24.5730492975923	27.2130031297639	26.1311743095378	32.399620168243	30.1655441164382	30.4987420664729	24.0862219229914	22.9508016239695	30.7594755546873	27.5146841472551	21.2218768084132	24.107895642069	26.1508171684728
MSTRG.4079.1|gene=MSTRG.4079	2.3880372123915	1.4030224761488	2.43578325555201	3.15797640940916	2.9856420346458	3.62132910683073	3.64732595086549	3.95014620769519	4.23373713542266	3.37984670448956	2.40939957844348	2.22487791857346	1.87241740824657	1.7103191075298	1.66569298875476	2.81510261500332	3.10042727716679	3.1336729172441	4.2317845502373	3.02573174253979	3.47474467553582	4.05290127926335	2.80552680468739	4.43054709270244
rna28811|gene=dlat	0	5.28526316393999	7.50755740167974	1.82278552166766	0	0.596516417092146	7.10507563218969	3.90421387283943	4.08428429347649	5.67435545985783	1.87463362072928	3.94945462610777	4.00513167525112	2.56467372808604	0	0.365993060699928	3.19322060394861	4.67413297337319	5.55691049320541	0.34126099397381	2.97881410060803	6.05958200928664	3.89680845715284	4.58757830034547
MSTRG.10331.3|gene=MSTRG.10331	0.923086939372078	0	2.82343857950764	2.64777360800818	2.70640895995325	2.41971300460265	2.04527262265266	1.26094361111391	2.78850298780487	1.06137844729407	3.2212017803854	1.26890874810207	1.00781344235769	1.40323233480942	2.25127622613759	1.30757084342394	1.26380305281526	0.679793786611006	1.44751684072309	1.14919414618796	1.31127405710049	1.86509282819965	0.539135896919537	1.79911585272321
MSTRG.13111.1|gene=MSTRG.13111	1.6257420585752	1.44672286365606	1.23700004464152	2.08458827105772	1.78206837478448	2.13761589727786	1.9044089667682	2.35685386437911	2.68688484882439	1.59048495631543	2.31626863895944	1.93205863209748	1.76386231850533	2.15922437300805	1.49021379335556	2.02531776933997	2.14374635056528	1.86772242047752	1.90916351521245	1.14397171863967	1.62829398257724	2.10841541762009	2.11989738154988	2.12811348367214
MSTRG.10312.2|gene=MSTRG.10312	7.13389561645802	6.34244246118786	7.30167751895657	6.83817420198646	6.98434443801442	6.8256539670737	7.49557157986235	6.71486281483729	6.78813408174019	7.66210327314114	7.84613664722895	7.06777409647919	6.8536926477822	6.96896909002473	6.52904086720454	6.05009838527781	7.13561952625573	6.8429680865098	6.58082400653433	6.4065508985542	5.8832241256957	6.80530008271418	6.62570722241233	6.60743639714323
MSTRG.16902.1|gene=MSTRG.16902	0.237604639968692	0.982034307708665	0.78763235087034	0.639119823112784	0.352862353035511	1.36004442306666	0.363699512285044	0.413368766122038	0.447463071197472	0.583675500852699	1.06278609513825	1.06004796829653	0.288049572663864	0.546209091427688	0.621781399758934	0.561908178126248	0.484932370674648	0.322539963714404	0.872986493497349	1.93047921337821	0	1.0686952676807	0.853097219064764	0.861193606935074
MSTRG.4949.1|gene=MSTRG.4949	1.26823326446403	1.51979790868016	0.623698686668822	1.72218244820118	0.772738028722765	0.805699257693213	1.32223230360989	1.41383799138039	1.53205523591043	1.79513136618308	1.82072424089395	0.998150703711737	1.50803918402774	1.38130420231808	1.00768604525776	1.81329373144478	1.2433019966926	1.50059951030667	2.13186279273499	1.31834368993133	1.15143223521713	1.41583838869496	1.90034047307032	1.59995794710112
rna16149|gene=LOC103468061	9.30228893102852	10.0003657005871	6.4208197281079	10.3512042735256	9.24287902764935	9.14727046249354	10.0366779830752	9.54799081187695	10.626048864632	9.77986219735182	10.3337210761756	9.14915507805121	8.76549675136615	9.70948450006519	8.79378440900683	10.855615463749	10.0469479393209	10.4088915268435	11.0191379459122	10.1791109130716	9.93259610035953	10.9039819329682	9.65941570409877	10.3323536686887
MSTRG.25780.1|gene=MSTRG.25780	2.03211368333224	3.00640596733373	1.32875806739989	2.633653011092	2.28625399570925	2.74932980122925	2.5921167323482	1.76766818612936	1.56556142035215	2.45056159033006	2.94783924716163	2.47256188605165	2.01562688471539	2.76040419580268	4.15754132948811	3.22201661263704	3.39331426379585	3.21827687961201	2.90891570868938	2.30577171590583	2.95473164830212	3.32364228248699	3.07952862203468	3.29374637099848
MSTRG.8574.1|gene=MSTRG.8574	0	0.1792327873811	0	0.186634990599132	0	0.756586965885405	0	0	0	0.252257426791061	0.243923317986965	0.0406289511792524	0.210289711498736	0.309037667280184	0.290514952600982	0	0	0.244888088882129	0	0.317539766822712	0.191337649234393	0	0.747361225715892	0.76936695732629
MSTRG.16352.1|gene=MSTRG.16352	2.77851989151909	3.86559309516097	6.98031923728264	4.65095233501246	6.15463676548957	6.14165567187327	4.84735339365172	5.47090781455121	2.77906003333729	4.21003306599802	4.19703569943415	3.1526088023947	5.50958101123498	2.50807335348198	4.83001464287179	5.08391463694953	5.58620345170975	4.97651200905353	5.59694514233927	5.81194305670561	4.87048699101602	5.90207329087375	7.56168214663389	3.12560930887552
rna18341|gene=stard3	3.33235450344881	2.54438330891923	3.94317569030458	3.56411392785287	3.41937305659791	3.21994256197668	3.09586125337361	2.79962978352044	2.72381729177294	3.30115723962689	2.77176885580269	1.30966548049762	3.79720557257722	3.19359339355587	3.0193510672389	2.01688658422489	2.26127327492004	2.61337195149764	2.9276962216011	3.11253280226805	3.07317246996162	3.08587432920514	2.8576331523006	4.12189261435609
MSTRG.3419.2|gene=MSTRG.3419	3.15285516929123	2.51928024477103	2.16769943544453	1.80799353584252	2.4492504570504	2.52374376625659	2.64589968914773	1.19672081478063	3.14613040116084	2.41852810548914	3.19024122447112	2.84647626930995	1.6801282049937	1.92791125620879	2.21640746388717	2.85237881447077	1.93821822899929	3.18779052872799	2.72810663424731	2.02804571090877	1.22704271696225	1.75034298634895	2.03759821404853	1.84778906002348
rna18343|gene=stard3	1.63117930382628	2.04127855767136	0.95280459788129	1.2366200949208	1.32013767021562	1.87090559240558	1.82134850808726	1.84886798490013	2.1742453687356	2.56367190746795	1.51373862980502	2.05316112451662	2.15117088064305	1.53418146054905	1.67068938499617	1.87235832211353	1.58609470105085	1.57741753631398	2.01959915646444	1.04060764339372	2.16168782326839	1.54735124887056	1.71744131175696	1.8329301473078
rna17816|gene=LOC103469064	2.39201408345677	1.60766482476954	2.95553557409467	1.92070023438935	2.57677554004206	1.95464195413379	2.61740567607843	2.03451683876567	2.12171049763624	1.75795142088605	1.30259893562649	2.55108582806294	1.60219122120076	1.54884311408487	2.27686111946726	1.9739680115453	1.81246892460708	1.84997401560846	1.65843669977108	2.45406684804089	2.10049362971183	1.7113605248578	2.12302587648526	1.91621646124327
rna10845|gene=dnajc11	7.61131691062722	8.43649812401957	9.14945125450582	7.83246525277336	8.91247279321016	7.83437987327766	8.84103006353317	9.23128956100652	8.40474380988067	8.68033142626315	8.15423359319442	7.97646473878651	8.23791382708481	8.61834161755848	8.45219028456321	9.12820441218783	8.39320054821192	8.31330311077988	8.0109207916201	8.33383773722835	8.31960469940323	8.43641537003134	7.97988456237842	8.35715460860525
rna10843|gene=LOC103464929	1.45171757764178	1.86373873240536	2.04740647372593	2.2718827579267	2.20834133985547	2.02727686251756	1.8744881944792	1.81060510365453	1.8474446577174	1.60512141495518	1.9092771816877	2.43037907172268	2.12002330779076	2.14796563921726	1.42548624525427	1.47319216800941	2.20595114935565	2.73719730679098	1.61601338294277	2.37320710917191	2.17092148800042	2.06702634864906	1.70782338360688	1.47012431055892
rna10840|gene=LOC103464927	1.8937330835305	2.4866755007396	1.94938391930345	2.16488617499025	2.67563735109165	2.19052109506951	1.30845090600501	1.85320743680019	2.20418763973569	2.22906078889448	1.9673246443951	1.5841293450411	1.98489685509138	1.83656610012745	1.73448129068899	2.42583530610189	2.27469010979967	2.12437827319921	1.47024748401456	1.85244924675525	2.15415750635646	3.19410363506491	2.5092549123647	2.54386133722502
rna27318|gene=rps25	639.088185060693	607.735904874729	702.793577476414	558.000863367296	604.734004876619	502.597210143197	601.367449581458	583.622996993396	480.878618992119	574.508309180925	515.44587992277	566.132506343874	517.650612482247	547.744054741459	527.156940436523	506.840543305166	487.046297395355	558.179333582733	491.731929689817	554.326222239671	501.152013273912	522.418789081984	519.41583587219	534.20467971894
MSTRG.20361.2|gene=MSTRG.20361	1.76778347275316	1.62451855046127	1.96933752825373	2.20480922851061	1.74562847413987	2.09040953448304	2.33911081822774	2.28316307618556	2.73138382156314	2.9817258330432	2.60815433261015	1.89848612992574	1.97823240024019	2.29927670305803	1.80438759493961	1.90298715843256	1.73658020932645	1.77469402405184	2.2935904981737	1.64786642334475	2.00175764020389	2.44470623041661	1.96874603569018	2.75885503910015
MSTRG.20511.1|gene=MSTRG.20511	3.96511553316792	4.52102764239191	6.09398480485399	5.42726334667325	4.93025508247362	4.75808783498236	5.3346324846245	5.00004488928112	7.95942955669704	6.76515277711562	6.11941368631524	5.55395274172783	5.50631791423858	5.61602868073768	4.64657816430489	4.98264996129073	4.6585438386578	5.0879489528302	5.32436066447943	3.98557660279567	6.34865304094771	6.19861211316664	5.17999826474203	6.38871460738314
rna36239|gene=LOC103479949	157.901683813388	145.739108321226	153.00901040871	153.141412917682	144.063593463302	142.981968092602	142.456394250658	145.005392681453	153.088565003422	143.971530469601	155.363624307601	133.661105551057	145.066996553128	150.120803179469	150.47096745144	150.410160941572	153.876772872173	142.997885551622	143.369128059253	146.517570910395	157.057500678529	138.00491217179	143.432845720844	137.83137877976
rna36238|gene=lactb2	6.43005352163873	5.91805058079757	5.9742653332977	6.22643587330818	5.61343237597324	5.8430165508858	6.76648256402741	6.48564875259182	5.98045288946347	5.92084309992299	4.80183582830774	5.78130191587195	6.38015862809026	6.87100061381689	5.93626074598734	5.83229240055503	5.59977454815241	5.77913852965957	5.8445482995805	6.33076604817306	6.49610180225453	5.82207567681097	5.80727188055829	5.88958247069438
MSTRG.25419.1|gene=MSTRG.25419	7.62042631249589	9.78274957624467	11.0344691684078	10.1370795143919	8.66490264373804	8.96175771746841	9.59083190968835	7.98128968888713	9.77026293812363	9.96107905698976	9.85683748269668	9.14332780779515	9.77019142730097	11.2539555675032	9.4753267509264	9.33838713154124	7.98842732935272	8.54724184260593	8.94491580421984	9.22308686362331	9.32268778688428	8.72456099152834	9.45178400147567	9.88123911299544
rna16851|gene=tnrc6b	2.0911233588539	2.02578372702195	4.57355385303385	0	0	0	0.81152424738174	0.000169757937757763	0	1.15802760833591	4.86570587475509e-05	0	0	1.78383645275184	0.500019802996792	0.125763405059433	0	0.0257850250317641	0.413309560616634	1.01519895586278	2.26780971708841	1.2481274736308	0	0.00104860519490789
rna16850|gene=tnrc6b	13.4074035008361	14.0997587301581	7.84161008524036	14.3174378009463	15.0630248510997	15.895125843325	13.1765784106053	13.2870726361215	14.5954535332432	12.9297233505932	14.563950452951	14.0245956626838	13.8828102521008	12.5788999115974	14.5440564707046	15.9579708101009	16.3736496385663	15.9224052285859	15.4890701173082	14.0421115031961	13.049242272572	13.6433464065052	14.6577106037349	13.9949661032482
MSTRG.2121.2|gene=MSTRG.2121	6.92560869207044	7.06817469336379	7.17217561149526	7.54626756003108	6.36373575816656	7.25426549819444	6.48549567651648	6.17188483582754	6.93780011156767	7.17338248525004	7.33342744549745	6.65393946583974	7.23768600767543	7.05911262491366	7.37339020497446	7.42741171778928	6.96937062414564	6.99186068099615	6.88074540512197	6.69634430710227	7.96390868537114	6.60848846820935	7.4498454669491	7.02509848805728
rna36233|gene=LOC103479938	1.38963733698578	2.58752400715848	2.2015227323542	2.14699116387914	2.55960909930507	2.77460272649085	1.75701804878129	1.82055368934112	1.82281996365114	2.89934756529215	3.00444812159337	2.98926751526263	1.5469898252003	1.82428386831627	2.27567452320597	2.63328870688359	2.52322710676258	3.54534562866349	2.32040446259127	2.58552175369784	2.27243330568223	1.53767652839928	2.03823648451738	2.59992437117588
rna40298|gene=neto1	1.63542081490755	2.41589815942718	2.59714070049798	2.21393476106245	2.68920169579034	2.86281222953674	2.79577175043751	2.47432802570667	2.57952664693512	2.5134768287736	3.50261995558997	3.34969313997217	1.65810917266136	2.14333913809356	2.37586150372496	2.348895156817	2.60803572052119	2.56796409604185	2.12744094207887	2.80612933658338	2.26919847816178	2.08605437814557	2.54084391182435	2.51482756144304
rna40299|gene=neto1	2.08135284920211	1.68681997580904	2.11656961141823	2.07279240580885	1.71629252152025	2.15420259575435	1.69196689012715	1.56185942567569	1.21177317049354	1.71192788873575	1.11352359250387	1.50466806327013	2.20291899937605	2.09835773082779	1.33918154031577	1.64997234458418	1.40542420064949	1.18342067177732	1.57555155127703	1.20943899527664	1.17981087562446	1.22662545708899	1.66562303707934	1.438988151785
gene26509|gene=ND5	912.457116438943	944.636903338108	733.250024814228	899.625410550163	950.087098214738	1108.61000057933	1115.95436933863	1157.29880157681	831.005916959728	905.996600930596	943.981801334139	1556.00645499052	954.411690865475	906.994898517973	892.317506279604	888.520056620587	1116.97875902279	963.06258912192	967.909143511921	997.752720133754	1066.94118224565	963.115265001259	1008.32631985226	1023.75605097195
rna16276|gene=prmt1	94.9842171520751	88.9079728915937	96.2109397104466	86.9665129972486	88.7393795539518	87.751243052697	91.8236386446112	91.6041125211713	76.8901579436841	86.665519896519	73.3140758504193	86.4487748299196	92.6643406038778	85.3811903065484	95.9072209696161	91.3700709606487	88.664041599737	86.7984358447153	87.7489469641886	90.6735422612061	83.5783429678484	82.7751032125781	77.1386086257572	85.5260298673884
MSTRG.6277.1|gene=MSTRG.6277	65.862452608907	67.4074042310747	60.7876071464058	69.2097741071631	77.3965110944803	71.4861763119416	65.1045553551372	63.5335855893256	67.9267910927761	70.2653176723731	67.5171448762374	72.8317041615952	70.790074766175	66.5693137605787	67.1689307356738	72.2123759170768	74.1562050773092	71.5026949926561	67.6281162861657	64.9523956831177	68.8186526035679	67.2420034847965	68.0768338029618	68.3678291198739
MSTRG.12244.1|gene=MSTRG.12244	1.88349795433283	2.0128017250483	2.3399310149743	2.13757016816785	2.29902636440036	2.1266839889182	2.11950631746095	2.2742979879098	1.74923063726498	2.06621942491102	2.3415971673508	2.08636797880289	2.12698057356683	1.92765656131472	1.9175356268264	2.16611286333898	2.56710227126082	2.0430909596318	1.84177158464504	2.08556100933222	2.3906516900152	1.89546638549654	1.91891555734864	2.18037086623838
MSTRG.20505.1|gene=MSTRG.20505	6.77521788174785	7.84066755946857	8.98363060344776	7.92149173424361	6.35008444774011	8.11820159475253	7.88178637442174	7.22940534002674	7.25860225681702	7.94440866918555	8.37863844700584	6.59954374638887	7.55654740806094	8.46240142779455	6.57187973843007	6.94313803228735	5.71544374776807	6.33579419350156	8.10798021492883	7.35570439117705	8.02144499412598	8.48743207155058	8.2012648651516	6.7072974296382
MSTRG.10033.2|gene=MSTRG.10033	10.4299080817602	9.53363685845314	10.5587024181576	9.63707989085329	9.92842986452987	10.2617723970036	8.89250070702051	8.52493599395479	10.2702640079202	9.60909417427979	9.10254177943774	9.67192866229253	9.84857131269399	10.2220188330286	10.2592754617035	9.10480309011341	9.9192452240739	10.984556391403	10.1668399645674	8.98480510185755	8.90917222069599	10.6820665250201	9.49406320015964	9.3902506341176
rna46926|gene=hyou1	1.77118958390442	1.3365260757723	4.24464019404811	1.95176054950491	1.54550356120992	1.77949622228812	2.96695437069238	2.41363321638164	1.72927562954244	3.00988112370636	2.12155350073705	1.50230427556767	2.77783617596282	2.92718001777982	2.50607121354682	2.56997919898793	2.17985579800154	3.39611244245983	3.28878226283149	1.73948106167066	2.89952155506259	2.43844104081058	2.33313675954606	2.63668015366435
rna46927|gene=LOC103460280	8.03514339072696	7.83983415517866	9.72693350137454	7.91008605564791	7.25535706801608	7.58007922042208	8.96901244124192	8.25349091235417	7.30713663694222	9.00669367572177	8.38949785743543	6.75434103651438	9.1982972913599	7.61061203905565	8.43544811749487	8.16370518421525	8.94496106952987	6.65320955763946	6.90125410479878	8.79509619526761	8.36931378213655	9.39720288203166	8.91951382677234	7.96502826646264
rna46925|gene=hyou1	9.11837778291662	10.1683702912482	6.30476725321001	10.4275171288114	10.1043510856605	8.77380325161943	9.25559056360369	9.41537122724641	10.8803646061208	7.03317063464552	10.0085623464552	10.60235127084	9.90675667677993	9.30167239556588	10.4259604896154	7.80436152434166	9.58663416264895	9.68325444639908	10.5868480477354	10.1316237491622	9.74866426866709	9.59024438149366	10.8725487431013	11.1210554551753
rna46922|gene=vps11	20.3220084941072	20.8973733178121	17.5419984688647	18.8111080190219	20.8662781668195	19.3789613492085	17.8454043988163	17.598615891875	17.1577200887325	17.9642007023494	19.7906634682913	18.2041852376329	18.1084780549429	18.6264508332796	18.8785730667685	18.846934695379	21.1320788906181	20.4081846614661	15.4021267799906	18.7283928545701	18.7764679601213	18.9039982294053	15.579342494197	17.48642248323
rna46923|gene=LOC108165947	0.752451016091158	0.831856656278698	1.4530477611537	1.73479520165581	0.834985650215183	1.01217224025063	0.833076198543581	1.63485240598157	1.40683034696544	2.14551888898453	2.10921085581773	1.26824048020571	0.865438604407584	1.45897804509412	0.727640030820354	0.849658800111973	0.934293089617499	1.63667504868615	1.10745595312669	1.16954806967078	0.949124630373373	1.32901629424826	1.29279081440364	1.26402770030207
rna19505|gene=ostf1	9.02623239637422	9.22867336925628	8.92447249386632	9.40851124375858	8.55200583895903	8.77921061650757	10.488307795707	8.89678511254732	10.5847991723987	8.72919917593474	9.08514390928501	9.17540142920461	10.0151758289859	9.69229212236951	9.45618894613103	8.39389490416362	9.48058536874055	7.95333286246888	9.32548569634482	8.97935652004475	9.23778170503651	8.65160476757474	8.77703772037944	9.62599849336662
rna19506|gene=mapkapk5	3.23789012344887	4.01160209459488	1.81510474246862	3.60734693746581	3.68986730887675	4.05832894184591	3.66709289219586	3.58070324283657	3.73530343851649	3.60347130300342	4.21777892283616	3.22165923102405	3.22985109770173	3.61393801167236	3.53104898391978	3.81883082781073	4.12965906213088	3.52827257768225	3.75007010044888	3.14070564315994	4.57950730259995	4.02797828367729	3.47781616550348	5.11623165783096
rna14569|gene=nfya	3.11813325753127	3.60046280484715	4.28318278495526	5.1094451380812	5.46776630229554	4.52167868017372	4.12645057674405	3.4517916183585	4.13212639214883	4.36627996802074	4.74195767839808	5.79841656132277	4.01510868208229	3.33143314274811	4.91752098981446	4.73357963337642	3.4873434299518	4.07396096262624	3.37659038554345	4.25888277969552	4.32224480094611	3.29791944618263	3.83929722200656	4.81887517959425
rna14564|gene=kcnc4	8.12769119702981	8.43151034198697	7.5065751313496	8.31934784989149	8.20303586990347	9.15376873079722	7.5399240621266	8.44617888345446	8.91504746727594	7.76179038794934	7.91634036306372	8.93337954972852	7.62440223494853	8.33198257571686	7.85980054353956	8.35243093046652	7.28521221049288	8.75868680453951	7.56233924680975	8.43173786034704	8.89878904099461	7.6996835242515	7.53628067913105	8.44399729814046
rna14567|gene=ahcyl1	9.21587804792912	8.03583298342422	7.1890315393606	4.96781863189345	7.61168111652496	10.0599434266485	8.93284750844449	7.82200817928123	7.19998946208032	6.91163498893574	8.46759658094557	7.44819969788557	8.10159279937571	8.86857205181227	7.30385853246352	7.45664795657768	8.41903650302255	9.03256187656931	7.73680198960317	7.31147889903621	9.70131683788856	6.01623538898113	6.90266096795011	7.54701152409082
rna14566|gene=ahcyl1	11.4255145677504	11.8011827701393	8.15647382198548	11.5306057525219	11.9018920804306	9.6727190901318	10.5473043208484	12.0705112767326	10.0165046604138	11.1804157216815	9.63908477938699	9.65891560099462	10.6572300114784	9.62214402241802	11.4885875501654	12.3669620245779	11.0400844618232	10.2634342859689	11.8306032260274	11.1098271661159	9.72957191906021	12.378566760246	10.093646253533	11.2494807621329
rna14560|gene=rbm15	4.93349982279089	4.71813585936039	3.5555108229713	4.96606499128665	4.85752666842085	5.21055494907678	4.25374098682855	4.52250054556878	5.34540337004423	4.69130696903035	5.32051073453803	5.42345152517291	4.40964645960525	5.27509815223122	4.88479305400603	5.74630773452277	5.48380550418898	5.77827662387181	5.75524165618078	5.3888154267763	5.36885972531121	4.71310042830525	4.89862900802046	4.89194688686707
rna14562|gene=slc6a17	60.7372406350942	59.88144295558	34.0950038677093	51.6501107136786	56.088580761146	58.6439106001248	45.0811486621537	44.960065141492	52.6485226454382	48.5749939180514	52.0652981786351	55.5686795225884	52.9001482900926	54.3030333600526	56.1573788488381	59.4752955684965	63.3608034839685	66.1502052868851	59.7678855993009	56.2359059185164	56.462692503547	55.851307742757	54.4137363990008	50.1841857883997
rna18458|gene=LOC103469598	1.80840451894461	1.26518409212403	1.41951105242653	1.63473552391683	1.75965752034963	1.82360455229577	1.85410346986923	2.04574136503163	2.38700261196947	2.22162967035493	1.88525014803759	1.91749293149432	1.40111305526775	1.73268856130282	1.1059767085048	1.02628809232042	1.7465721342833	1.76960339565054	1.88886152488948	1.53412092198526	1.89899122953232	2.02339523225568	2.30070487138829	1.34323050151138
rna18457|gene=LOC103469617	2.51530609857017	3.27602262976324	1.05761262950942	2.25147142263381	3.26458236458254	2.95210557780292	2.43735544626875	2.01024604760568	2.99870227137543	2.80384621319228	3.41497395623701	2.71114241891628	2.25496015579652	3.06117698179139	3.23027531320986	3.29912107100096	3.34327301607142	3.61528919282398	2.95107390736604	2.41205279205579	2.47140814897834	3.6337812902858	3.23076757390014	2.99422101999799
rna18450|gene=LOC103469437	3.94445330593487	3.32819817815366	6.96698164620388	5.45894605998166	7.04413605520405	5.78851198960133	6.72236370261191	5.47129148238862	9.91255841222669	9.99132965626928	9.24443147336055	6.2960619429924	7.00300765737716	5.26680416101757	4.16173428258984	4.88525539544324	3.81810585905372	5.78501299209698	6.28162590707104	5.29824466908668	7.66328973951198	8.11050535514572	8.15224265506914	7.82949842286836
rna18453|gene=LOC103469435	4.6560633929293	4.75826846367699	5.43509064426073	4.53411790839798	5.20300477081708	4.10492044623716	4.66326364218047	5.45150133162523	4.1833135308397	4.15798006115175	5.052738593223	4.60428156143255	5.08756363771147	4.99693348571992	4.96857091745356	4.00494799207194	4.87700778229677	4.66612103981833	4.27156821550852	4.84172813938853	3.34339400201721	4.01311310233235	4.56902094269423	4.40891462443906
MSTRG.10771.1|gene=MSTRG.10771	0.535471326306255	0	0	0.960223502357854	0	1.02167588302833	0	0.207017208154515	0.448183623647065	0.526153857290404	0.356019232748989	0.398158113695917	0.216385065455221	0.4103164913865	0.934173987077433	0.844219533320111	0.546427417680491	0.969178055219126	0	0	0.196883668052782	0.17840269900628	0.701276529016295	0.523128270160569
rna6282|gene=dync1li2	3.16730427515098	4.82578567194909	1.60110157677682	3.54733148770735	3.55931323932131	3.64906837157556	4.3005800664348	2.88709824292713	3.56997736205651	3.34923525836815	3.1276897099231	3.04545962290349	3.96347494451726	3.56559614731498	3.56839184235974	4.76014651597728	4.72641068094566	4.31683638278461	3.7391960498388	4.09075986515534	2.5116891982947	3.97638593745063	5.02486817962827	6.48423722591648
rna6283|gene=dync1li2	11.0237940405881	10.8641443813224	12.8455303767703	10.9427074378568	9.76206349736008	12.3758641900903	10.4878905506339	11.1247673046	8.17240816045116	10.089804645316	8.65811220469324	10.7843916903329	9.62266074448712	11.4645032190729	11.4863838871071	10.0983499458723	11.6871283479861	9.80831695778076	10.4510761284747	8.67636273922364	10.7073194104647	9.31325406345978	9.47515297090414	9.47915706523323
rna6280|gene=LOC103462368	16.2294853857421	16.0388140907337	19.0954428736228	17.1853001506072	18.6453326736183	17.3162953780837	16.0368391211358	18.1648146629845	14.4177643986341	15.7891922961893	15.1921840006663	17.5519155823421	15.1946358372282	14.6279197297481	17.9301276024773	17.1890709401338	19.4147293337889	16.480803983358	13.9893346539464	15.0515521031669	15.7276884809795	15.3542187206802	14.7036038852997	15.7402607608533
rna6281|gene=dync1li2	0.95221713676972	1.66809119253764	1.8112647117975	1.7013385871511	2.60181492696511	0.628928154464905	1.38453038260845	0.751637555273215	1.56081507067958	1.48259167695011	1.38809645562547	1.44311022315651	2.62985917494745	0.983925961645731	1.84137754339884	1.55259586182853	1.82607396985376	3.23594751051437	0	2.15548191388858	2.14780144258946	0.767569708557473	2.45530687096908	1.79458821984741
rna6284|gene=cmtm4	2.00656549295208	2.49982855083679	2.43561669277472	1.99731211403859	1.59008198692317	2.47218806291896	2.08326677946048	2.58675638282628	2.01859771246182	2.40020937198302	1.81238918900866	2.30330208697455	1.10269718779135	1.84872413280547	1.90026563510715	2.32297614634113	2.57698730420636	2.00769366533097	2.20499093429877	1.7253573089773	2.00429334774859	2.06408105126237	1.91264731260685	2.14430795887599
rna6289|gene=trappc2l	30.3952516897881	30.904853481284	42.5748997393497	32.6381387500945	29.372169560639	25.9757318595361	31.4505520234754	31.3126274698738	28.1825810633241	27.7202734173442	29.0427512035628	30.044265938887	29.7875894292914	28.8697066328738	31.6257010285268	30.3451176342538	29.8408588788469	27.0128543666493	27.6402718680064	33.1739773028909	30.1144723795018	30.6228672259794	29.811175141182	29.3982625910925
MSTRG.2814.12|gene=MSTRG.2814	0.780913625722926	1.32498460278564	1.77274705498498	1.91120457986669	2.15318216728334	0.974461540708308	0.186837527485092	0.471600216968286	1.31835233205383	0.847684571150517	0	1.51556513533632	1.5671992201619	1.8593396137531	1.70690141195709	2.10736354488492	2.13780752167937	0.417109126726539	2.5153127859233	1.79437168855274	1.3919177511487	2.29735052967483	0.769113807594204	2.03273876397804
MSTRG.7028.1|gene=MSTRG.7028	6.82673737319658	6.0210238534572	6.88300122476003	6.902634633563	5.4297897220608	7.57799004857579	5.08664173185366	7.27692640460923	6.07022269452664	6.75434576965417	6.75784329855288	6.48338005688409	6.12550560138067	5.56993341090455	6.98034936882319	6.54001300102445	5.96958198823691	6.9125290720378	4.55898291986074	6.20219110292115	6.50253349350146	5.89738042984473	6.21708434315799	4.95629639346478
rna41654|gene=LOC103457275	3.23394848917339	1.67947790735396	0	2.1882678626141	2.73379327345339	3.6360265187926	2.33379608146707	2.21235401495671	0.728738729738129	1.64999077073652	3.45127528914596	2.03253670996395	1.70698570714164	1.455707924657	2.11529081767853	3.67098217932967	2.93058959146005	2.75408454724641	2.12992851998002	1.65219147892206	1.18977806405818	1.82359134083357	2.06630862872386	2.30891479040403
rna41657|gene=LOC103457275	1.82563684388199	2.51483980193355	0.35604130073329	1.5554891273471	2.35845149031059	1.11770935773753	1.38645600937227	1.75155060133212	2.04618745204436	1.72059365035127	2.31900834519449	1.16753046357255	2.0093996362577	1.71874223512242	0.92135901244239	1.43549020814472	2.11674966240426	1.86292239343434	2.48437385633547	0.776332085744999	2.10057815123105	2.21282770964653	2.51970414608035	2.12121370537484
rna41656|gene=LOC103457275	1.10097082270397	2.26748659869254	1.18457207519164	1.43055182337882	1.59872593015868	1.79536291548965	1.01938599466534	1.16436438878575	1.70385780453961	1.27707975268546	1.195010640237	1.90359707849076	1.90020474565982	2.13048756399871	1.50002349166809	1.71345012477812	1.88850733623927	1.93693512109134	1.50707621177064	2.0554544175135	2.53457380438522	1.64329969116814	2.02888733693656	2.11012292122005
rna41659|gene=LOC103457273	23.9692885072489	23.8815740332824	22.2463836627506	21.003565562764	24.7454795242013	21.7090993295307	23.5079724569834	21.2041683648215	20.1561984454922	19.1710177862306	20.3133123858276	22.403786723074	20.3136451204349	21.8284270252704	22.9414750721823	23.3865238785454	23.7137979992636	23.4976259041156	21.9092892211701	23.0523096578226	22.2825379426229	22.2509921535787	23.676958300315	21.5144277334577
rna41658|gene=dpysl5	58.0931779966521	54.2013811717548	35.9502024837637	51.6899188472856	57.8351098857296	55.1583447201187	51.0002472090743	45.9553756676057	42.6535917740035	48.2619533421317	49.8946564340485	54.8317263115037	47.2979363828795	52.0553347463833	55.2035688992919	55.404477841854	64.1846501923214	65.3019321816974	51.0451639626848	60.719134977954	48.4538317707081	50.3247232503311	54.495274794869	56.0731750100035
rna47598|gene=LOC103460718	0	1.63613930195033	0.227673260638234	0.193870544175562	0.524374315469076	0	0.354747368296288	0.409526948032956	0.466155124614982	0.33264328100813	0	0.19691174297784	0.441297621174688	0.414217529949928	0	0.43042720048587	0.371462973595604	0.164712526625911	0.191061787106035	1.51013714070117	0.407549192869258	0.725852912267273	0.18670882134352	0.88728223989648
rna5888|gene=map2k5	4.1898322592193	4.86919488240468	4.74091071538215	4.21599849285317	4.8444225524251	4.60248979817519	4.48952703078572	4.33826569869511	4.32938399704909	4.19691196936653	5.01964455100761	5.0068913075562	4.51415489816921	5.04532289720767	4.19556136726421	5.05226800521546	4.49616267689508	4.88990146105465	4.38653107108368	4.51131188479324	4.1654655428294	4.2149486101607	4.70787683850891	4.60103948984303
MSTRG.17721.3|gene=MSTRG.17721	10.67036308452	9.33213141465576	10.6885026202412	10.0079269056137	8.34641261089753	9.61075453776175	8.51050802634357	9.05180981210021	9.83947740002372	11.6110997798583	10.8466594659571	8.99170995853439	9.70779346277236	9.43359245992983	10.314601823112	7.91203010060106	9.06035950638441	8.73880275595553	7.25868062061906	9.30055870378828	10.1151248714365	9.88558049790762	10.2891323027197	9.67289538222517
MSTRG.24520.1|gene=MSTRG.24520	0.705441938236403	0.728908519564188	1.32365647473684	0.569258992805945	1.22224557288513	1.00948404671535	1.25978335440659	0.818187342968679	0.553544212976984	0.173291723880849	0.7914842847391	0.491758529445435	0.534507261923995	0.405420113207663	0.461513163066894	0.834145314545408	0.809860206156527	0.558607399368542	0.555401567291528	0.73373801619915	0.38906844187996	0.79323204832625	1.80915946218303	0.775328534056595
MSTRG.15921.1|gene=MSTRG.15921	0	0.349367843003719	34.5302204348632	8.30734480011702	0.458748494067078	1.51472905865014	1.59140647389101	9.03646757161564	4.59795360701312	7.28560676615579	5.30775646084778	0.107982851599278	1.02365170158416	4.83331547412428	2.10609734011071	0	0.390507133638926	0	0.258698607939026	0	2.33041280408913	0	0.50241166326121	0.902664969629768
MSTRG.19122.2|gene=MSTRG.19122	3.87329632984195	2.84002655873563	4.49991665726404	4.42454185653288	4.89413490460863	4.9048683474855	4.24995024557074	5.42642045439749	5.43680332727503	6.06455540837789	5.53834143659479	4.44596380527656	4.19577635185848	4.21405780156006	4.08733076941134	4.33927891978677	4.11092947017992	4.75731192476617	4.83734829146568	5.04508393643902	4.59453372628938	5.6681142818793	5.40448839017973	6.07573954776315
MSTRG.7103.1|gene=MSTRG.7103	3.32984211612071	4.46861000453046	5.90512610370023	1.82851865517861	2.7564614896538	4.9638450992413	4.98717513710318	3.85708357442675	6.14073771102068	2.46985028672108	4.03901326832576	3.99126615269018	3.03469359816658	3.77347358511259	4.19306225652064	3.7376220410296	3.54363131520324	6.72891781559734	2.62457359109097	5.27684729712127	4.37796459984184	3.45870517589942	3.34092366335249	3.33723086981444
MSTRG.15963.1|gene=MSTRG.15963	1.44550393778522	1.70668741015646	2.05081127219037	2.13823090304235	2.22051321414675	1.95810590102325	2.28462006186181	2.24450583392818	2.7860506963766	2.2674591562068	3.21597603744017	2.19475954683914	2.09797277150589	2.12146839628746	1.46684569455365	1.63162452292834	1.64711005733679	1.62022259247524	1.85933947806939	1.66854251562412	1.76319135554555	2.52805453913612	2.56182519757143	2.7164472818047
rna17035|gene=LOC103468551	3.1685468072882	2.82607753907136	3.64901188085963	2.07257980656753	1.87823761153738	2.28741680830497	1.7199645570724	3.01021022153026	2.09083506304708	2.65044286546375	3.02738632703541	3.21729067088636	3.17673973790178	2.51691703785969	3.16855569912542	2.14180330863167	1.87462616606508	1.98230622833362	3.41415422535172	2.24429277250396	2.09444846074549	3.73468210099746	3.67841790211454	3.1335838276766
rna17032|gene=LOC103468553	5.16166413085971	4.57476301116594	4.86608283034339	5.01801163259459	4.47294945602734	4.96388967738127	5.15059228029127	5.17525246181546	4.68308313303329	4.69158727878918	5.15241192769008	4.40711262097168	5.11208624284094	5.2123094507898	5.42347918739035	4.48908940141075	4.06444488137662	4.5948176849557	4.84721341491708	4.47315523038136	4.41854680484515	4.83739368867393	4.60437783716182	5.47372711489273
MSTRG.24249.1|gene=MSTRG.24249	1.06689961262714	1.46985348240533	1.27864452545184	1.20405385880385	1.2639624395875	1.983223048814	2.18506544354299	3.22937895850374	1.20846837357101	1.95228858044866	1.10225401244732	1.13889858248008	3.07345988633195	1.40131359086414	2.41745382847255	2.3946761479942	1.21368300757604	1.04549733579222	1.44970746365807	1.7656382838966	1.31543255335322	1.80176957548846	1.96500004115819	1.29196099412739
MSTRG.12658.1|gene=MSTRG.12658	17.5776656935579	18.3536965733198	19.5619240157977	18.3091582651659	16.1733393809586	18.6155625615324	18.126085443276	17.5754188005634	17.8627640408201	18.1355432060024	18.2276095869526	17.3486176070683	19.4669187466311	18.6148756340715	18.8951662445892	19.7935405954297	18.7681138015292	18.3869590140659	19.4574345493729	16.778912650292	17.8213863855741	17.775664544887	18.225075876172	18.0889642335296
MSTRG.10251.1|gene=MSTRG.10251	3.17599402114919	3.32534754422205	5.62704045875334	2.60069261193152	3.24417132643672	3.92496914384243	4.90145709389478	4.15972850167204	3.76718707658251	3.55711895640876	5.66367262764849	4.16533713912853	5.11108081728428	3.25872114075851	3.47422136624361	4.08199331167849	4.44571139237301	3.32565128422717	4.56154548617374	5.87367340425073	5.01409006984602	2.72556074942442	4.39381177753552	4.19416769570251
MSTRG.19009.1|gene=MSTRG.19009	23.26128904178	22.5310061490196	29.6475200872142	23.0710937251282	22.4968603636557	22.4338481494999	23.6254573693963	19.5967517387005	20.7811326649466	19.9797925931305	23.4537094304905	20.6758646749902	23.2979136334196	24.3167958679073	23.2785968838924	21.2734271201142	21.6584227861572	22.2228647501035	18.8516732828207	23.9231717976274	23.6677922733849	20.3001491273895	22.4995757316617	18.6475321048487
MSTRG.22980.1|gene=MSTRG.22980	5.17906579956431	4.955820072543	5.74049401568291	5.40304560101098	4.78568820378209	5.25131309882526	5.03636420092609	4.86882915045058	4.01194951532068	5.288162379568	4.16643033781906	5.21031621293037	5.48982489294978	5.21576629294214	5.72634934567308	3.91853682490926	4.8380275017567	4.918177501803	4.1602543486623	5.50723070908196	5.05382764134802	5.21004717386738	5.68275344363963	5.39076348826585
rna42357|gene=LOC103457355	12.4356610520005	12.8958501190909	12.5248070860034	13.0752012812865	12.7530287745831	11.968581524533	13.0370147238977	12.2889673071404	11.8957900273232	12.6356379004172	12.4995519803566	13.118934930197	13.1937883966383	12.8494230555959	12.8027304989897	12.8524943893053	12.4963013970137	12.4593126036454	12.1617877792432	12.8720544727167	12.2448848879099	12.2418642698783	12.7687317088609	12.8931669419838
rna42356|gene=lama2	1.78119781859205	2.10302748269431	2.07302212943027	2.19773520262977	2.1610113538948	2.37654165439434	2.07479846071018	1.91636359941013	1.9269842696012	1.96727510760676	1.98751949241434	1.97073095469893	1.92893168677435	2.16925781478164	2.1919780100163	2.52692492702263	2.47859939331805	2.15189406347088	1.99337985566506	1.88459876678538	1.99651324096872	1.76841597924625	2.0148648405045	1.9470678617085
rna42350|gene=ptprk	0.205599426697858	0	0.556648499581893	0.827661103408182	0	0.03381815741675	3.20699924936558	0	2.16186183576214	2.60944063344508	2.28173682025156	4.11209816828933	0.000457458359854998	0.950041021172194	0.0273669090845167	0.0207796989157819	0	0	0	0	0.287793710750979	0	4.08443471171652	0.0162731512227801
rna42352|gene=ptprk	14.2380998771603	12.6510002777994	7.35120453334213	9.08633488742575	12.5619708939245	11.6770440478111	11.2040223364923	8.4084160613657	7.8998495549383	8.54649122300321	7.52658363994226	11.7088954951753	7.88874492870087	11.765205089563	9.52916113908659	11.0535525191132	14.067935138796	13.4775873962807	11.2841356177359	10.6264939810352	11.1061713443718	10.4608311123159	9.4126219508241	10.5318721604238
rna22545|gene=ppp1r10	26.016268908169	25.7275986234641	23.333214285978	24.2400988929664	25.0827066324156	26.5451938829467	24.5659126464868	24.9785665639425	22.1567498139094	23.9164171057341	24.3090743670956	23.7201550921994	23.7867674928755	24.5641111834987	25.5721786040896	25.1040316320196	26.56075429851	27.3793024154721	24.7094957009409	25.6581425739832	24.9059560481372	24.8287553160043	24.6068125834699	23.2819705936887
rna42359|gene=LOC103457354	21.7727629357535	21.3331153649929	13.9265991806317	19.966420799339	18.9992387492896	20.3120237954662	18.6198273245246	16.1157366761566	18.5652071753759	16.8448226988142	22.1199472865089	19.7466282483309	22.5863144634803	22.8339590126212	23.0362643951379	20.0458923458941	25.3394868292829	23.8035555822279	20.1498664021061	18.5997563275812	20.1127063623277	20.9244661932782	21.5969495336831	16.9735000984012
rna42358|gene=LOC103457354	7.10178545942946	5.78886466779031	8.10271213718268	6.82355044902059	7.07354065036404	4.37891841903782	5.99901393169473	4.65604170006332	4.65965561996364	4.22183601688143	9.05825718014092	8.41090911777632	6.73211452146501	4.19395571252083	5.59432709163837	7.14469380272618	7.28329562625055	9.91169072038804	4.65225512728575	6.83141517472832	7.97416800046124	5.04080149178467	3.28338516619401	6.11543546384914
MSTRG.17238.1|gene=MSTRG.17238	1.05064042223123	1.89978260179067	1.64280824323086	2.07244446906998	1.1268740073638	0.300692285952889	0.357379299591307	0.710824489611118	0.659530877452198	1.29044844145869	0.785857619207779	0.878872708312197	1.16755638398469	0.603806969552171	0.733171622085416	1.34584997877039	0.357379069383449	0.31693500383943	0.827179822376127	1.14482008011573	0.676029466844741	1.05012394391374	1.52685341814333	0.855351910926048
MSTRG.12934.1|gene=MSTRG.12934	3.94648535220264	6.13223868214402	7.63551429955798	5.88847661679857	10.2517384755313	15.1917726339799	11.5276690991222	10.0521790146076	12.6177511007137	5.15082037482961	3.91540445904631	6.60773824801202	11.375374220042	4.89527982635969	4.78703618251739	5.1358603609248	9.63669666841103	9.39587171727944	10.225304074868	5.10462178129797	7.13033273737227	7.48035418187192	5.75751548544272	11.55243605125
rna7629|gene=LOC103463156	2.67154572451489	2.63765487465932	2.6722217576801	2.71870948422651	3.10693010533786	2.90039187821986	3.44717861548644	3.38368282460969	3.02864972955399	2.71153048696261	3.4072427661998	2.99618841187696	2.93182092322238	2.94516651460266	2.5843809310478	2.59860639856969	3.0456586898716	3.13522807499392	3.29425259477551	2.71502124123976	2.82638011678161	3.31903810270172	2.83525831974741	2.73550294585654
rna7623|gene=LOC103463152	3.1272048849311	2.2834189731605	2.94298844663215	2.28028245953989	2.09083944365494	2.95700040391319	2.88361026946777	2.45580622732796	1.83594883135255	1.99784575657206	1.72049640271369	2.74429581763903	3.36779763528051	1.77566312699349	2.67699426328152	2.75926489574626	1.87978837788056	2.46526105509035	2.56771958045213	1.76107132988554	1.93570545214669	2.77469986039202	1.75374613209961	3.44674664016321
MSTRG.15972.2|gene=MSTRG.15972	2.11063975085758	1.47037060155745	1.94976867939996	0.801564229379706	1.2446690690537	1.48905223357291	1.44341798719811	2.38579012224181	3.4208836283646	2.38007919521006	2.25756694388383	2.75075317000682	1.76634332964235	1.6524238908431	1.05091137211381	1.78175896733551	1.47731937975732	1.54564753919439	1.61166083769348	1.51384519040917	1.69793655557792	2.56794886615404	2.31258334668326	1.74946851029481
rna7626|gene=clg4h19orf24	1.84737607575658	1.8303841505837	2.40585141447032	2.17826043822549	2.25493544782282	2.05692745929691	2.47913530565806	2.37743666378545	1.8109995121273	2.3374204920449	1.76668448031947	2.17337060760247	1.8407551458588	1.51255024427544	1.9602297443907	2.004876833496	2.11759337618919	1.96955567796928	1.88614625860225	2.19597306276745	1.84234566639528	1.99823242249979	1.99893533316476	2.07674757113059
rna7625|gene=LOC103463153	12.9159048691106	11.1838044034925	6.05076764134907	10.3992361017275	11.3733103502226	10.2941252365257	9.54854283081171	8.1655846602993	10.7809041393099	9.23756239926419	10.3651156772136	10.6586072879633	10.3763927261125	10.5860927020426	12.968210231794	12.3546551799082	14.1965110601666	14.5282213422485	12.2217700403867	11.89431004261	11.3114176996557	11.7533922111956	13.5357127279278	11.6094499078785
rna7624|gene=LOC108166229	19.7179922585575	20.4339148348964	18.0341529432957	20.8768054001502	21.140390860863	22.4806477721244	16.9906633917598	17.339858576629	20.9505441456732	19.3332879194434	24.1304730859938	21.8363185643236	21.9706555885751	21.5702698658575	22.5076698288334	23.0544328253928	22.4695812803525	24.9928960564803	23.1382356416827	21.3247272711398	22.9927158291386	22.7343329409605	23.3660291065116	22.0883099546031
rna35379|gene=LOC103479442	3.90205313100645	4.93442697711676	5.45457658635342	2.75964878231938	3.91288375702768	4.94253995140786	5.1051227323267	3.85543932951901	4.04931157962608	3.96105387127349	4.49244957185331	4.27843108597376	3.70638341242596	4.54011715221821	4.3827299929753	4.62299738067207	5.9409508700672	4.69856031774467	5.43589744646687	4.75116285213425	4.90303456459504	4.6841976028033	4.79769564041067	5.23857528623964
MSTRG.1093.2|gene=MSTRG.1093	4.36132074785782	4.13544911413209	5.6396601494285	5.10456190283029	3.42360683671464	4.65300069063907	5.9906769303682	4.46748928853098	5.10494531657239	5.49389206692678	5.74124391260335	5.30693636891034	5.23696095484983	5.48935616212312	4.67773723009968	4.12459876386953	4.6563812397643	4.44861410254777	5.0990413241736	4.98883109044549	4.83022295958288	5.51551945782222	5.17309065306286	4.69708035944624
MSTRG.9004.1|gene=MSTRG.9004	5.21928114885266	5.80926462096447	5.14863184866317	5.48142751018791	5.49033418652794	5.75534353052803	5.67853527447211	5.8197584970179	5.67340414888573	5.68467502993556	6.15249492315283	5.53239199813339	5.73417613990413	5.71235992020369	5.90516338671082	6.00133546852455	5.40439560753428	5.73919007017517	5.07606168849458	5.38301368800955	5.38671875280323	5.6002974493563	5.40330771546903	5.67073218329082
MSTRG.3917.1|gene=MSTRG.3917	3.67952652451516	2.64858789563583	3.36728752483948	2.66587061997743	3.01852523887707	2.8236988237477	2.76526978479877	2.55192501152164	2.16557648106235	2.52403521825882	2.4973624391304	2.64728657366488	2.53409501297755	3.20374891025957	3.23246270672442	2.64290578544487	3.29076905252729	2.71167499603672	2.1374670005974	2.86602638191958	2.56584313276204	2.93879237228449	2.81175106983409	2.35482454182279
rna47721|gene=fga	1.63601759395038	1.75974605287114	1.5402537155755	1.51346189579514	2.24162376968939	2.21080697857127	2.57227601615569	2.46705390096434	1.50974858395688	1.79294543160671	2.1802396173364	1.94331667027365	1.49117194286447	2.04019023480008	1.44512770878078	1.4441694555022	1.83133590872976	2.32528051269232	2.32375550619552	2.42943262825627	2.41655202737453	2.31688719261452	2.01340387775719	2.48742368218391
MSTRG.9371.2|gene=MSTRG.9371	22.0354027070059	23.0070919589854	19.5938720342746	24.7544306305942	22.8660449137132	22.7575043109981	19.9492663440775	22.5767717399731	21.9043408360302	22.2507525432876	20.9468645833822	23.2838175627015	21.8259795668356	20.2711312616319	21.9724390169622	23.8179706143545	22.4642847245815	23.3118864676823	23.1733398364234	18.7274209959051	21.9719909793455	23.0871004008355	22.4776612196477	20.5839729807199
rna38711|gene=srsf2	1.13771172054025	1.38319193428504	11.6527082138293	8.02604955071454	11.2120614213356	3.16107819706907	15.8200004454697	0.011979307873145	0.340762287609874	8.48328141424577	6.19257472423244	0.169299619586339	0.0128383878007349	9.81897817811241	3.05484414018775	0.16000514323794	4.48305991554879	0.00070990749267643	0.471163370036831	0.204056095641449	0.00648963682912831	0.22777024842238	0.0451979376395312	5.90357472268465
MSTRG.424.12|gene=MSTRG.424	2.81013195091084	1.84399903724386	1.78584217159169	2.22226661777122	2.56388451955294	1.75497081680385	1.70615041916689	2.51564461257302	3.95105426907307	3.58443603626579	4.16033079017698	2.64464182418284	2.67668922974773	2.83987379461432	2.4552017688626	1.58607613804862	1.7631024495969	2.51395214734663	3.05624084602099	1.33079178710683	2.85942225815015	3.12052826246468	3.30555308872149	2.8120305880172
rna43405|gene=LOC103458469	3.17877539161269	4.07380906557129	2.05439128434995	2.51479259296513	4.10395592157761	2.57792759923974	2.77473867209638	4.43210501898624	3.76652633857784	2.30406324349568	1.26104495467092	4.28246219005685	2.60871800663526	3.18266699428582	4.89372602846812	4.99716679403811	4.52985015065056	3.82860968760515	4.44431155128949	4.38661851840765	4.40394135402997	4.23805688063394	3.78903966036268	3.69578819490353
rna35377|gene=LOC108167060	2.47286561321747	2.17937190482885	3.00232908073923	3.99097618676845	3.38437599364833	2.66440198786602	1.92970751728141	2.95244030133752	3.19595507216829	2.21543917469326	2.97395199639829	2.2713823100212	2.38066167486069	2.50793839715567	2.1316820587011	2.75202273066556	2.74612046720136	2.96190734395215	2.5195332909908	2.59366897177258	3.12882254368131	2.25356322740806	1.26837035916631	3.48168638073402
rna43400|gene=LOC103458468	4.66528160788134	4.25517160463854	7.29407684835459	5.85819904006697	3.7337684502311	3.81260456439534	5.68155704012297	5.30403553007012	4.92032202911483	5.29758781731044	4.30643545249574	3.97834172920988	4.91659281205239	4.95326857819088	6.50481060086653	5.76302490584259	4.06298507038875	4.5703274076255	5.59761392132902	6.01457726731203	4.88325783941295	4.4536188520745	4.8747540553704	4.98439899040811
MSTRG.8631.2|gene=MSTRG.8631	0.948748182595268	1.4743491875899	1.08009502678615	2.66286757808728	1.33752024482528	1.18587804387931	2.27365013998909	2.4666803808143	1.90871016588941	5.00505346665377	3.25907955602456	2.27207188054836	1.48888943830514	1.64556831322267	1.43382556023364	1.91330984852222	2.02417317060362	1.32177538215309	1.7454017250286	1.15821588965866	1.61717234338776	2.45782410608759	1.91543562686276	3.84978601194197
rna14820|gene=LOC103467923	556.764126618572	548.183698085763	667.439700366489	608.489409016607	580.351449018373	559.171078129271	562.62567196279	571.271474173176	521.297296983989	501.379883883928	543.60971309416	552.111260972664	546.283501939363	513.014804938962	573.130078141662	598.410416449499	596.607559479895	525.450552712382	512.709794594766	559.097601948114	536.592773665264	494.460063406672	542.715582729332	553.343905430035
rna14822|gene=LOC103467913	2.84888076413675	0.545120186275692	1.16589081923215	3.44364209689003	1.75848950836085	0.422772495337855	3.53526543220178	0.0815850777496136	0.198706827904446	2.19451987217316	0.0175383106090054	3.11865254547209	0.255830796092703	1.96067225857913	2.35619932999559	0.956527653054986	1.81249532309155	0.175060957618114	0.516894430228797	3.99267829594083	2.9096801013988	2.21470689932498	0.306678792221079	0.240524468812522
rna14823|gene=sarnp	14.4912068595137	15.7390860007966	16.762072347591	16.050749518586	14.6375263340326	15.1453248263667	15.2594350751977	15.869302560297	14.8926700415566	16.159648693683	15.4332129006709	15.5972797972373	14.670800058809	16.6358656566014	14.649608297834	14.8382754607917	11.9976479759706	14.1369120589273	12.4186642059686	14.3365669954961	15.0229373906829	13.4111881574036	15.2619229939218	17.3422921501125
rna14824|gene=ccnt1	2.82356972137708	3.10310522926902	2.99321435669608	1.89676921654229	2.70162764957561	2.5135309656498	2.30663143156272	2.33817949125357	1.93841409787131	2.30451880686908	2.13868124485444	2.88740369714425	2.17870625547338	2.12621992578963	3.06684187785411	2.80845820474023	2.65923961041974	3.22144906032585	2.67458895370763	2.56515316420572	2.54637356929268	2.32048656870153	2.616181317773	2.32703037111638
rna14826|gene=kansl2	12.5462388818389	10.8643112378183	13.9386629568519	11.8989328700345	12.1104066530086	9.87898027303724	13.2518027133035	12.0249536471385	11.3074898925242	12.1221195658386	10.9666638659287	10.8396515034766	10.5377318865821	11.6762256668786	11.7076784788623	11.9622892801698	11.0716602963357	10.3115270636919	11.0156218446967	11.7267949270235	11.1590850428487	11.1164906273658	10.8291116379241	11.1929876987927
rna14827|gene=nckap5l	15.0059921069178	15.4035307565534	13.2401766766118	13.2413582502748	15.9511271991174	15.9944040027388	14.4815414219606	13.6478228764433	12.7591816620074	15.0855152894376	14.4607648771321	16.3433508289103	12.6293804451019	14.6913754459356	14.901695332858	14.5118758914494	17.1380526224624	17.2926458004346	15.3349347673946	16.6021898978748	15.2110776605437	15.4355161892533	16.3797434916491	14.693093958347
rna47891|gene=LOC108166028	2.21408368630002	2.00176843434622	2.59649842188547	1.93555164407864	1.71254980952003	0.871294376650006	1.90635755596599	2.24695082109282	1.56360691171251	1.90361283199449	1.58708573700181	1.46625080633525	1.42595326842121	1.27244215306375	1.15879559745335	2.04533524575448	1.69453895820017	1.69061677609853	1.74317046213596	2.22064691740529	2.51856242784373	1.65974645817078	1.56150111632989	1.55469019615135
rna47890|gene=LOC103460941	3.10516404222914	2.05584964628752	3.67282988472791	3.73511415398869	2.2967610353491	3.16150428534152	2.56223469032732	2.98965002311705	3.80472137144684	4.05144067495071	1.73107155790768	2.32701391687272	3.03916507581909	2.36012299817892	1.84733899746676	2.15653185468963	1.87715257146153	1.80913580654398	3.08221281473896	2.5034092915549	3.21356874207121	2.80348833662259	2.27411344396407	3.09656318691131
rna47893|gene=LOC103460942	8.02587549621753	5.44678765045161	8.97026794131591	5.51844643154555	6.67656693862649	5.59978187713293	6.34853548843402	6.94013216334968	6.85669097745398	7.09293271884544	6.06239433863573	6.09135854532861	8.23292329375322	6.93239732780185	6.90976558616426	6.34548171718854	7.56008319268998	6.40367582629038	7.37822664757546	7.45163095849111	6.28610580261066	6.59791884126951	6.62552331574793	6.77377145706628
rna47892|gene=LOC108166028	2.21408368630002	2.00176843434622	2.59649842188547	1.93555164407864	1.71254980952003	0.871294376650006	1.90635755596599	2.24695082109282	1.56360691171251	1.90361283199449	1.58708573700181	1.46625080633525	1.42595326842121	1.27244215306375	1.15879559745335	2.04533524575448	1.69453895820017	1.69061677609853	1.74317046213596	2.22064691740529	2.51856242784373	1.65974645817078	1.56150111632989	1.55469019615135
MSTRG.9199.1|gene=MSTRG.9199	7.71101422675053	10.3798107360363	13.871242147664	14.58504953167	16.0077745065125	7.84784965013727	13.2034999528538	8.78752924873658	4.76271717633934	12.6398860891688	9.17268680909049	13.6875474930293	5.74174433626579	5.34122109075127	15.6130875921041	15.2319638565256	10.9185047648273	16.4161882910613	3.60984724020905	9.8711529500133	13.8540533468037	9.14689899793263	4.96427077849055	10.057194785947
MSTRG.6089.6|gene=MSTRG.6089	4.53175502484883	4.41227983623627	4.92830507768992	5.61246376613672	5.0953318854896	5.15500444296556	5.4326047852205	6.53990367286259	7.3153219554771	7.37763292171487	7.334971186605	5.76991480448476	5.3424752585017	4.79757662610172	4.7626344444158	4.41894328824975	5.17353773691883	4.96958928267041	4.97206630592809	5.03695001760018	5.61723568363436	5.77552601178643	7.13575676195716	7.42389962850326
MSTRG.23858.1|gene=MSTRG.23858	6.8603014635775	7.77038975192845	7.00626255056776	6.86538830020626	6.92635256790343	6.28060778255782	7.27719324722041	6.4621728630671	7.62755754972848	6.27380113042827	7.24397679238272	6.09842340040952	5.83956825261284	6.53507434797566	7.01778280872402	6.70567465064868	7.75916986759672	6.78001794757852	6.34467940466357	7.7214643278697	6.82648761813998	6.69615959790651	7.63499596406089	6.94677444078412
rna35718|gene=LOC103479566	5.19470126184716	5.43049822108303	5.91469193678058	5.43480164512152	5.31618135262677	5.58776710610106	5.47331648150144	6.52261714710828	5.09795701945762	5.96597105408194	4.93932987780229	5.002690199378	4.72783368538626	5.79074359116708	5.87570267541854	5.57500615593868	5.35877070220402	5.48484895031689	5.94039513530365	5.59635594458983	5.1277131947307	5.36410621540621	4.88372373266003	4.89203212644175
rna35713|gene=ss18	1.93697807205768	1.62492383092889	1.65196229377205	1.98033486130977	1.76705308829657	1.57738046199558	3.63569619602085	2.31764231246594	1.94739915199292	1.66946861030934	1.06638424378888	2.45190972744119	0.884739450549035	1.19697427597151	1.68066079678804	0.642994020564526	1.66190736985188	1.96632884457233	1.91604156050078	1.26420246482131	1.64029159595478	1.25572583163855	1.81605948798897	0.816315147562656
MSTRG.9185.2|gene=MSTRG.9185	2.21384806990773	2.94478242833095	4.23106721365863	3.57184041104775	2.79909866741414	2.98144516462056	2.70078149173753	3.35844924565062	3.41249599485055	3.57781021476526	3.13432554819864	2.8861540560821	3.15573156039789	3.86978918111704	2.93357688018859	2.78110292807623	2.47544594207842	2.00190724045481	2.31219909593363	3.05219118016051	3.25158873686213	2.66333744970484	2.53946721587474	2.64661725834206
rna35710|gene=LOC103479571	29.1998435917703	30.6472631315756	36.4075632437696	32.6079565352909	31.271866301216	29.0239656084158	29.4586442758631	26.6691659785099	27.1776005278423	27.7275438085999	30.5175058062407	30.318214475526	28.9032990849031	27.7699160201094	32.6731561258415	31.9508402312522	32.1919066716146	33.0562519204811	28.8945449222262	31.2362958941205	32.2098113865541	28.4968654837391	29.048677914463	27.6464489916021
rna35717|gene=LOC103479568	83.0360898536397	75.3477186913066	85.5746199762031	76.1752278110726	70.2699232903068	74.265155168572	77.6638268729967	81.6353277765516	67.599897220018	72.464361531323	73.5489421104472	72.0588333644474	77.9297084096753	81.5123345927367	79.6028069470469	67.7117292652604	70.682763196386	70.5291677558445	66.3037770472216	75.5709165734498	68.2067563804337	67.9052214139401	72.9301345224444	73.142350181724
rna35716|gene=ss18	3.06646579531382	2.96301929429852	3.31725293454585	4.3251027142204	3.51569168386243	4.35383771966248	3.91800853689109	4.38503850312893	5.32845510153996	4.67505240664433	5.30219443333069	3.77958225394411	3.52347014916252	3.49439201281123	2.54082868831901	2.47609589122789	3.03425073622224	3.15370539168304	4.03969228208329	3.10505640411409	3.36054170210358	4.21648832344708	5.32945748596196	5.33823337017185
rna35715|gene=ss18	13.7540890859847	13.8839850764755	13.4324420337154	11.8842307455504	15.5759706124734	9.84879648821518	11.4571660058906	12.8418346909616	9.43985443335453	12.5965019723741	9.21651525816664	13.7921768958355	11.3941893144264	11.7365848725263	11.8799264468231	12.1176981259771	14.1767942936446	11.9528869037422	13.375636864916	10.8204348601332	12.0190080466374	11.8457414114509	10.3151329064525	10.0096718438212
rna35714|gene=ss18	24.1267519285985	19.7844407019363	18.491912314659	20.6973458919133	23.3936873277448	21.2954367963345	19.377486066228	20.0924861854016	19.2742739340105	19.4967603261135	21.8063684850017	21.8996065485768	21.8357726238647	22.3952415759941	21.8362247156439	25.8464969461487	23.4838891907141	21.6941660503155	19.0943387813253	25.4863688899767	21.04958986226	21.7054189876701	22.4553546016283	19.3997776418464
rna25946|gene=mapk10	11.239252693094	11.2848924052138	9.97693656166586	11.133434127174	12.882388238858	13.1395241554598	11.4918489571937	10.8820285768495	15.1674532083956	12.1692738160991	10.4541555298035	11.066367094929	11.6313702719705	13.8638969663577	12.0347149733789	15.0713500577928	14.5570723466423	15.775419699056	12.4935104140156	8.82925626471499	12.1023061531666	10.7363639878529	16.6284977166794	14.2296383387031
rna25945|gene=mapk10	12.2674746536678	10.2122913433879	8.42957943127831	9.67551412750515	12.4010436514515	11.524752140936	8.82968808955348	8.94996454343095	8.24824802301594	8.21063855079375	7.97975310377912	11.7404979704085	10.6305827664412	10.5346564005852	10.3813550320994	10.3677104338246	11.9536860097999	8.55351483916019	10.6019798900387	10.0422902329032	11.2982347672697	9.82355115342356	7.51373745954429	10.0408677410836
rna25944|gene=mapk10	1.8993164781228	3.17318893087842	4.08479045943749	4.2016816842252	3.48558530029832	2.85113832446982	4.7063697925975	5.13066410823064	3.49039608564522	4.23475227283043	3.7986295319486	3.26169809737075	3.27987484279276	5.37958365970141	2.18845016752956	2.86051671597558	2.92051737582324	4.69554746053041	2.46069412301891	3.1285806422889	2.91759965598075	5.51693644475034	2.99185391466192	4.74981311625495
rna25942|gene=mapk10	28.5019322793047	25.4687504783853	16.8751277968586	14.8178016636066	22.3377412876749	20.9872841475476	20.8879055960458	21.4289691294343	19.4139194203643	22.9313088290845	26.1994413801087	23.5615027747678	21.0139375790714	19.0800771901442	20.4640856803402	20.9539701236091	18.4459357183549	25.4237340846753	24.2443095681734	29.1796951731958	22.23177651473	24.1401793242143	24.4309683448132	23.1930463622592
rna25941|gene=mapk10	2.48328483628749	3.2119259164145	2.30093126066561	4.22378313099661	2.65916315584972	2.14885804519154	2.46142177105333	3.03163871494303	2.7262110634517	2.31632603480622	1.89929716200395	0.987163407062461	3.33303007733982	2.56992381577557	2.46429995160005	3.23394830782698	2.65766052371639	2.2255387370579	2.29209520687485	1.01794423592361	3.5962363389687	1.73086973207947	2.94874321126048	3.34189944905958
MSTRG.8624.2|gene=MSTRG.8624	2.51179218227918	2.98732142858261	3.2070666084	3.98220356610794	2.47645450508095	3.52516989668488	3.35565741269006	3.49527268119928	5.03672034357364	4.13498585236566	3.77202867096497	2.74172726111599	2.76341767765978	2.13691473362721	2.63271535925409	1.80646132257395	2.4912771256417	2.44141402068876	3.51418675285946	2.68577090830489	2.21579832505323	3.71486403758901	4.08663760126169	4.39211131099849
rna8489|gene=LOC103463874	1.57928343171925	1.39344530549436	1.97039108503324	1.69671492866633	3.79999712438522	1.03168830668201	2.07077910444035	1.30752068670392	1.98007524927273	2.21423081609712	2.9207817854727	2.2581537418264	1.63749398283239	2.07230343974752	0.942861805157253	1.59641913750833	2.0666795649039	2.65094427553812	2.36638653416377	2.41196345676719	1.49149222733385	2.25358289384732	3.00834813883492	0.881035194995425
MSTRG.22580.1|gene=MSTRG.22580	4.320564939381	4.76478055739261	4.51521988957233	5.51873462363801	5.26309137975206	5.25164733483341	5.08601630003477	5.56777128149587	5.05082652072007	5.55490272205705	5.97493015095717	5.11679941389511	4.84792849048586	5.38092116100845	5.7235099339072	5.75892608506707	5.42967666830312	5.24367300151529	5.29480910817376	4.98791361815999	5.35643722649031	5.15083242424112	5.1614659949133	4.94031033642989
rna37902|gene=LOC103481138	35.5119303411918	32.5399591277442	36.3381162056651	29.2827361583785	31.2931901983835	29.0916849479635	30.9324743236484	29.8514525651238	32.9532177209004	27.8523529736787	31.7302955148009	30.7384174669148	31.359182735314	29.4332793737252	30.8441934360744	32.9625642662501	31.5727391441009	30.8590300516074	29.8229209539286	33.5275753691331	30.9931843451985	32.4455618867884	27.1880886811577	29.6034772828293
rna45760|gene=LOC103459598	6.04655620205092	6.13318072403301	4.29859098888177	6.54410594162166	6.43096921335205	5.99226853879681	5.9618405088992	5.96408630247098	6.30180404938539	5.99967184474481	6.41741221149501	6.12057727920396	6.84531457246832	5.5305556409041	6.41233438392406	5.19765287128543	6.84466833098687	6.24710811822949	6.36254804316104	5.53920518270372	5.79906859042339	5.92126535645288	6.34012988984337	6.03059247414216
rna45766|gene=krr1	9.79422434740098	10.0941475577952	11.4369154216881	8.92089948624449	9.7216169905684	8.11536202083835	9.84125674654233	9.73261579625412	8.71132230383019	8.51620148403464	9.14329800390809	8.80064400120077	8.98870896987954	10.4801786416915	10.0161184886998	9.92244127764121	8.6142893175081	8.72753052098173	9.46630196726035	11.0766370081287	9.36672382255447	9.21356203356092	8.27417546843424	8.95666531161695
rna5416|gene=LOC103461863	2.99375996519872	2.94876396745828	1.62253529044205	2.49466766379563	3.2039243837256	2.7682286312868	1.67751996587402	3.5209436424389	3.31053762466451	3.3387005055511	3.18886318560736	3.91250978078568	2.3912509694793	1.69070723201419	2.11077435816183	2.74320412895187	3.48912009711342	3.57396043890375	2.9255380841676	2.65038596888663	2.89520964612167	2.7868757375747	2.6342390075827	3.74431364947949
rna5417|gene=LOC103461863	3.60555953817137	3.01447663108341	3.58470750021353	3.29324316938138	2.77122863277801	3.49406054036924	2.92936476194635	3.06914560470155	3.09214148032231	3.21646160654107	3.14643052275988	3.21129397235795	2.96756856430378	3.75847098681408	3.57015927662188	3.13130577918938	3.28972888100629	3.09482527435991	3.40346540157252	3.09393341622331	2.72328660666742	3.78104802350761	2.91073221918372	3.06143474279357
MSTRG.24423.1|gene=MSTRG.24423	0.46650911003954	0.771244115397461	0.700267756205476	0.903483022673072	1.5703562798811	1.17492726548258	2.76111607853436	1.08213540626224	2.4599169343356	2.01692311961321	1.30270673801334	0.728448367102758	1.1311037512432	0.428967240994977	0.781309152828398	0.551620717794391	1.71379508272518	1.0976675701156	1.56709263767778	0.665446382656804	2.26416218260699	1.39883934448106	2.10566059626303	1.00266251780776
rna5410|gene=tns1	1.88013113832532	2.18129581031157	1.10763958750636	1.73811779576882	1.93256169916439	0.891507814429164	2.44863042368956	1.67529013356634	2.15153337854185	2.0429416084685	2.14436732750143	2.58653738384798	2.37000109671835	1.8559882020686	1.22228605567477	1.22268168133617	2.64276541358438	1.86906428089996	1.61041622373342	2.63533622896527	1.46377780977322	1.8759471720506	2.51116390295389	1.27917008373951
rna5411|gene=tns1	3.32217407795747	3.32159109437722	3.23800103746081	2.09975478455784	2.79575205501516	1.58775296262128	3.29837401626214	2.14513633427077	1.97689268361745	3.03422331439113	3.35795424103684	2.31803332265948	2.8906296910547	3.65868992698644	2.16493270293777	2.15734560101825	3.18236852829217	3.81953762158258	2.54699462713238	3.23950035634314	2.93970589710809	2.41716021279397	3.73911628756793	2.58490199017679
rna9563|gene=LOC103464301	42.4203108964312	47.7112112197506	25.6139801490026	46.4210977326346	47.4341009940503	49.273100496595	36.1483731008841	36.0916608123343	40.8276756571711	41.1118586298656	41.6415193653177	43.2726099172763	43.3331860853695	48.7143661148815	45.8504905824711	45.3792240604886	54.9306720118058	45.0754223305521	38.6986412126114	36.184871227196	42.6038579264085	38.9524480059237	42.0460691628514	42.6824312574704
rna9561|gene=lsm3	32.6007542780573	27.6468331719537	30.6305355008466	30.4515114465392	31.3201854575593	27.8665102025046	29.3742426139898	32.3214749343361	31.4703995027942	27.3826974121606	29.5265597795764	27.4190413943418	31.5005741169754	31.365075326868	32.2037249051093	28.7258111205305	26.8113719608561	28.1042632522268	29.6595327160486	30.140806743867	30.5795080662685	27.3711717381281	27.4974501394348	28.9710487498335
rna5418|gene=LOC103461861	3.15659837208432	3.83219260359516	3.15429745595966	2.90456033164682	2.68083590359815	2.96350055302356	3.56652295762317	2.99424120376197	2.95422823389257	3.29333086822275	2.6642312992867	2.90923472337253	2.82108184682529	3.0828196214448	2.84711335761546	2.97127979545299	2.86340795427048	2.73667041137289	2.76457737847395	2.97041584721298	2.58532554296346	3.26295253691704	2.52410719660796	3.55931197263764
rna7937|gene=ccdc124	30.1185114356129	29.8556195203316	37.3126104518343	32.0590749980767	31.4454603629547	32.0088292866607	33.8246888177703	34.7453206118794	30.6146144907897	33.5825612365939	31.1938961311458	32.3351598001523	32.4515342671411	31.9526365901376	33.414760102372	30.509483034265	31.6222834618968	32.416344298541	30.1965908498648	32.7385696367249	28.1056156547152	30.5544563216134	30.0373310166135	34.4908912838909
MSTRG.14608.1|gene=MSTRG.14608	3.52301115954584	3.73324783436639	1.91489801454439	1.09371387016052	2.84092908572353	2.90555379843864	1.67013313810137	1.65380742128503	2.22611004122287	2.34885393452443	3.74682959587409	3.93352705406625	3.30085631092698	2.91192232328779	0.988248108470121	1.68606337348113	2.87986470182562	2.16246027230211	2.79684692929264	2.70689543867767	2.34084787663096	0.993752340743597	2.35886892826591	2.55391747249445
MSTRG.10639.3|gene=MSTRG.10639	3.97580701056465	3.79966873230897	3.05058413378155	4.30702612164333	3.74480863167939	3.33979896989032	3.47961194256016	2.79789296325387	4.50083539045255	2.70396683350529	5.10985261625122	3.55349281716353	3.6250980547501	0.0278734856526692	2.4359528433371	1.40917388764387	3.58481399168649	2.30241279216329	2.63731247153339	4.94851553525012	3.65641997170315	3.57646730969737	2.51433310148591	2.64419418832867
rna44895|gene=rps16	337.953216841425	319.119113981727	416.762980268076	294.537322090477	350.200752232885	310.517883641954	342.089190195011	342.26537911059	285.474140439211	304.372572709102	268.563029834644	309.91105802474	300.322241826003	319.686364482258	296.613031367345	294.266361391091	302.150248987595	313.378033568358	284.746375237248	322.909578797791	295.542709921839	290.813617695773	271.941545598384	293.589740621631
MSTRG.7242.2|gene=MSTRG.7242	5.03617550989258	3.83867693977807	5.68022977263776	4.20736816416894	3.66519910233478	4.45560142073889	3.99731406860136	3.79257211715205	3.71213310898148	4.6395463816923	4.52153826099047	4.12394614946048	4.30063311775634	3.90977733437479	4.41338166998836	4.05675883313436	3.35751712830387	4.11411592463578	3.39722133439521	3.40104412327939	4.10113547341244	4.29936573158414	3.48782567529321	3.65237284211505
MSTRG.7664.16|gene=MSTRG.7664	1.93192437875334	1.69846292117404	2.41197116574122	2.50692315587501	2.21312827994808	2.09716227185451	2.56724411647807	2.82512469532075	3.37680377994915	3.05105633493099	3.32784498266268	2.1250153619304	2.60881152921378	2.58751687895868	1.67487728983776	2.00224620853861	1.91124426784404	1.95752199396909	2.56858442900546	1.7628726369827	2.40082130361928	2.4342804926713	3.175575863955	2.72654405195245
rna45492|gene=LOC103459482	23.928055474196	22.4671694431495	24.9917711397378	21.9584672726066	23.1885275972008	20.0305100002815	22.7720598182046	21.932481317102	20.4176844025439	23.2566420382648	18.8309213446829	21.4470800367038	21.0257118314319	20.900774133434	21.2129079397305	23.3952602408998	23.1125181709234	20.0258676017637	22.6909708006292	24.7158385543247	21.4895486644306	23.2816639044968	18.3399247056186	22.8750807311494
rna45491|gene=LOC103459482	22.93153201054	23.1341371219499	26.2063883429899	19.6420444458807	19.1710192577653	21.2310296814515	20.5089891728366	21.2080186610908	21.3336045118323	19.630493742971	23.0494358201517	21.7120761326023	21.2911627654812	24.1891489608105	22.5784236956419	21.040813880583	19.8472617263735	22.4470055592429	18.9741830381087	21.3093879766287	19.6603283208484	20.7115318717467	24.6095171675705	20.8209116977892
rna45490|gene=clg23h7orf73	43.5059569060289	36.8316092182495	51.7287222185606	44.3318796978825	43.1724060761573	37.3684183948607	39.389445688898	42.7944962856973	38.9072576211175	36.7965486212362	37.5969334876813	41.3768825104849	39.6934652997249	38.6698273833521	44.6489596360229	38.0645203605827	40.2579289351269	40.504551161414	35.6322466213442	42.5506975576892	37.0549469397388	37.3296769457286	36.1557331651017	39.5195763116423
MSTRG.2930.1|gene=MSTRG.2930	0.110953518063458	0.22928879106411	0.138791807536221	0.238758276261953	0.10985004183588	0.25403832767191	0.226447544185483	0.12868637263659	0.417900946373615	0.327068613991332	1.10654626394956	0.371255538446193	1.6141156233957	1.14777721239196	0.58070274872381	0.524785115307096	0.679342194954123	0.502051695271169	0.349419304347073	0.131890274040087	0.244774290011566	0.110898975057958	0.34145847506968	0.108395947871109
MSTRG.23708.1|gene=MSTRG.23708	11.7452762769377	10.1352862362383	11.6667067634462	10.8575784571815	9.88875884964648	10.9724239880606	10.0213355605276	10.2632795846001	10.0256622506981	9.46189934227071	10.9614594622662	11.427129411241	11.1255792792303	11.4966167563454	11.2918931473028	12.0212967903941	9.09169283548046	11.5162199004424	9.49542239503096	9.59320706297126	9.74744102952971	9.61652757925033	11.0922640661383	11.056600671766
MSTRG.6663.3|gene=MSTRG.6663	2.57516448140008	2.52677619889451	2.32015383425151	3.12723402697872	2.83416236146593	3.15416619235473	3.41021534293027	3.81676080239701	3.98200754265948	3.82419611256288	4.10544099857487	2.81240733664378	2.79535015128493	2.96653844607624	2.42915432474498	2.71589064848908	2.57809101309532	2.82584481532255	3.32736097236168	2.84818521913971	2.96843155823163	2.99647529374087	3.41120145103957	3.81090546260712
MSTRG.22736.1|gene=MSTRG.22736	1.05784158424375	1.66935608111538	1.03454445190585	1.46906997933404	0.914025543313223	0.836699895460789	1.57016204505499	1.73997909571202	1.59372323432228	1.41741083366884	2.74048538028359	2.20955990164254	1.37569536928923	0.950605697509431	0.905968838066245	0.900603378257628	1.09754256250485	1.21840968420312	1.55465215734223	0.914512467576243	1.51266306359074	1.67249047704533	1.53896276790905	1.50321085439164
rna39150|gene=cdk5rap3	10.4084026512369	10.9454125107168	14.2869550610061	11.0568718294513	10.3203994697314	10.0890768628226	10.4059543795048	9.94253112467754	9.73861277887742	10.6879125559534	10.1841933417878	11.0268703099723	12.7929739964763	11.7133131094541	11.6095331469979	10.7110341195153	10.8279242926371	10.9319618969597	10.6376852582903	11.7892921757124	8.76522705351476	10.7059163187808	9.91661159480645	10.7102284162932
rna39153|gene=nfe2l1	6.24385414787254	5.61787032468839	3.40036654712932	5.86863848467445	4.49528787108801	5.18651436207532	3.92808729335889	5.88221738618959	5.07398686405161	3.9319047711841	4.35316999815123	5.29166220429539	2.2145236925629	3.81208103802819	4.96266530388171	2.91024076449337	3.08142800123693	3.66433569668086	5.82456871224864	3.84289263019239	4.91413859472853	2.93510410379435	4.9682732578881	4.65629213179283
rna39152|gene=nfe2l1	4.22957892900071	3.07568246591818	3.7743592958678	3.05828675112735	5.08527973000589	4.64234496602736	2.3827554323974	3.70299663242504	4.40508112929018	3.74554487565819	3.73798379482471	4.58136209545166	5.36825536757511	1.94589914232914	5.55174410664635	3.83082201150945	4.247871983259	4.19354265047483	4.08895951034071	4.30949746370116	3.97168083254233	4.26350384780415	4.12503039554194	3.96680816113865
rna39154|gene=nfe2l1	4.41257817949286	3.97892871756165	5.60763759594615	2.48964518727781	3.59266582008918	3.64911186374707	5.00752397733457	3.6856948703351	5.05721399711825	5.60255850840935	4.71106793014158	2.78628430792534	5.06402399040475	4.38851530406155	3.51650576448311	6.79524246261881	5.32551524207808	4.95698839892037	3.88159101958471	4.45584206425127	4.30175148605936	6.4959226086359	5.15340110467131	3.36456443193396
rna39156|gene=nfe2l1	1.83021482203455	1.36685638689826	1.34105298538036	1.96038415939526	2.21688566764393	2.6611275417428	0.788484924960578	1.58607880717302	1.54212956414493	1.24807032905459	1.39609695370005	1.86525896393948	1.21500862112584	1.24083651452243	1.38713543538867	2.30044426054918	1.368345693579	1.60229648230915	1.17781505870092	1.56308929028384	1.35785972383871	1.68838709032849	0.783371170978722	1.6397061525238
rna39159|gene=cbx1	1.4253006317678	0.965271428916921	2.32633728101833	1.73620722330157	1.9133605311764	2.64661175466886	2.01813236162592	2.46745672911994	2.4303208883713	1.82511727671804	1.38805529528534	1.8865962546623	1.44395745726441	2.75301149769391	2.05652365419089	2.11032402820221	1.74688946415719	1.50436078316733	0.821435280440655	2.77974914894679	2.00374841016692	2.46743109124996	2.69075987466621	2.39606272249315
MSTRG.5728.2|gene=MSTRG.5728	30.0446828038685	28.6706014310135	44.5301239094749	44.008912148573	38.3896056909881	38.225882335012	48.6490346475829	49.6815266332629	55.7999045264705	58.6550222356776	52.8050060466758	43.2741620140631	40.605786020018	37.6005863918425	32.719853211845	31.5163186524027	31.4866958017386	33.4497864176894	44.4247582980351	38.195792529635	42.2871992919696	48.8567531589302	52.1421358401912	52.7470341165817
rna31704|gene=LOC103477249	1.60739830120977	1.14638916204327	1.67085946241674	1.7294613742835	1.9425687545242	1.81422592464223	1.44730367996887	2.05685295969697	2.29282173641504	2.00950796108522	1.90411389279997	1.90222966451413	1.6093360806567	1.50059680076	1.78523396501048	1.70434577659708	1.75579986416452	1.68002740086698	1.94878339961217	1.73130229213284	1.68147338561254	1.68203574118237	1.55493745354923	1.93159985048259
rna31706|gene=klhdc3	6.55009233386079	6.93249432929918	5.24908862621309	6.52200101019649	7.05218623344421	7.23957847095284	5.87930467037733	6.74565942343542	6.73127550585868	6.58029892448113	6.73161478179767	7.49827084825238	6.95101869859156	6.57287970955013	7.48300611459358	7.17876202387493	7.12721294010427	7.4354975723537	6.51801645640523	7.28862819800388	6.85871375805103	6.45406723920457	6.78434475343176	7.16484294845394
rna26413|gene=LOC103474211	9.95732756108015	9.3465600179291	8.90713759993687	7.52400904350912	7.24134916814954	5.56524506544486	7.3289406558521	5.40094472173962	7.14639384425477	6.65847811379828	5.53300663163749	6.3980580993319	9.65738549331001	9.94958874970635	9.297694275556	7.37341331979803	9.94087316448448	8.8310230073254	7.92031428221999	10.7498402025139	8.40468566938677	9.5151307323713	6.75087726975647	9.34941587065895
rna26416|gene=LOC103474211	11.3006443950424	12.2236725204616	13.8793293007643	11.5220930094046	10.5746916843711	9.50922502428728	8.47561189353168	10.2974501333711	10.1322445989174	9.26876858522157	12.9924484390924	10.1480529352143	7.97566099532859	9.05679186901319	11.2946951323331	10.516175789342	8.8334432881929	8.40676521187061	10.4945562306087	6.9444140165831	9.76042882291537	8.64823933368369	10.8896794128799	8.98684332504586
MSTRG.22208.1|gene=MSTRG.22208	4.33499801170316	3.44554004622512	4.54668433045325	4.52067678492735	4.48997174608603	4.61911838307052	4.55981151473133	4.40901812096592	4.35401491420308	3.83361018944533	4.19029495873606	3.9424121528501	4.68938464955846	3.7945017409673	3.63012591945902	4.652731570595	3.64104117755872	4.43608890527419	3.67552526368694	4.04312729968015	4.63458468425329	3.43296384974087	4.036482948071	5.37528461712823
rna31708|gene=LOC103477246	7.55542130484404	7.06484178422432	8.68860936461712	12.6580279543314	5.84830668159414	9.75209158227533	8.26204842334761	5.22065285492953	10.625893661613	7.49993700084872	6.88747805635882	10.6516504888033	9.30741098053453	6.8502622389671	8.53523977891691	7.59766009451536	9.36239554647657	7.48223356654193	8.93667133962022	10.7512786441457	7.98465260784849	8.09888456461972	8.27075484508898	8.16128405076541
rna38824|gene=LOC103481553	33.0259906916393	34.8422975163078	17.0400023018237	29.9102215432998	34.0786942187697	32.8436511557916	26.8679269668717	26.2131710874002	27.9187625115857	26.2989162909079	30.3801985570966	34.4397653812398	30.6837267944401	29.7577820554052	33.1302195310959	33.4345954274314	37.2287593070713	37.9228924780901	32.8636144014881	30.3287914840822	32.0409959194141	32.2436150059053	34.8675859575968	27.3143260207014
rna38822|gene=LOC103481553	6.06667863905831	7.52553659209741	2.90884183891379	6.46770872824484	7.77433325916304	8.5309892777109	5.68124347061544	4.75309969007803	4.661742507862	5.82004413865797	6.68587002273318	5.84831185484047	5.05269251884753	5.60512459730801	7.00235421132923	5.74260043185674	6.60730354978784	8.13039171571599	6.64810009258967	7.23133295762727	7.51443201155777	6.169553411031	8.05387829752063	6.29404603279387
rna38823|gene=LOC103481553	9.20682605158029	11.0608959009307	5.55322573393347	7.62847125060206	9.90631808949178	10.4550920255196	10.7613713315693	9.0482225463061	10.27783716313	8.37666703837952	10.1942990800956	10.7845522661765	8.66565797846029	10.0009665860422	7.53997033724952	10.8383650551192	11.7657966764295	10.8788363436285	13.4039941412915	11.8336727509282	10.6036392313675	11.1095637010533	4.88917419456425	12.0092511314989
rna38820|gene=LOC103481553	5.08595185417809	4.51097301256319	1.39676693586005	2.8143185169892	3.86154527026253	1.58200562688097	2.32004709932162	2.37292375010104	3.18516696436408	3.46208686903281	2.44723155699152	2.94275074715256	3.0762291185764	3.2890584932421	3.28214914308183	3.22216372250221	3.65394345971977	3.54672609372169	4.37292193446137	3.25202511902261	3.21958982998945	4.14380343636818	4.71448016799046	3.22123865545974
rna24306|gene=LOC103472997	26.0844298020559	24.6669123633239	27.746876973874	22.5361751148452	19.5780623857919	22.8614368628759	22.1707295417234	21.8789489533724	20.1718138146574	22.1151358960407	22.121768998286	23.9420605163452	21.134116005623	24.149798354395	23.967483589581	19.8443610900061	18.4534695879352	20.191493866964	20.2121842669497	22.9649295648568	18.7989240372792	18.8547782065968	23.3550383036216	21.9244163224865
rna24300|gene=LOC103472995	12.1435180592676	10.3494607296218	16.228366410825	8.31429210735836	14.1132460944345	8.79887868768095	15.901066983003	13.4827588781435	11.2555288802686	7.72769686686092	7.57846000004743	10.0295902695438	9.15030617505715	9.64257818025116	13.4606582718359	10.4879748755486	11.04412593627	11.3339818649093	9.37644965148048	10.2211414411138	8.9170167008946	11.5855226567336	7.10311125056903	8.27875800187334
rna24301|gene=LOC103472994	1431.53604539181	1504.87458601356	1773.04323884986	1537.19640212569	1618.48562559526	1435.72832023236	1573.79525258416	1503.24921607063	1390.00011579984	1485.94932255327	1412.23865485861	1589.23634813852	1442.94355572295	1406.57325718475	1488.16747344623	1581.04206244506	1559.63131310462	1504.61762369133	1479.4839249574	1489.09806037505	1494.69809042418	1403.17269748175	1411.48559910608	1402.91819015601
rna24308|gene=srsf10	6.16187864880311	6.13696107363443	6.33762278483325	6.13728511105692	4.87586297884189	5.40426641620553	5.58236110218039	6.73557038664931	7.25173197767593	6.28120496571359	6.15153628222501	4.33235626203672	4.48596159302939	4.95577347015262	4.94422997824976	4.93500968793332	4.78736028942507	4.47937464169604	5.35329868847951	7.23246191867195	5.28652349028104	5.24177422437103	5.46417009332503	6.27332312627465
MSTRG.2654.1|gene=MSTRG.2654	2.26729624648206	1.36505939546483	2.03630628265743	2.46880903302532	2.93180438593682	1.8776291517904	2.47924965691754	1.10689274766012	2.76267993160954	3.42549459421837	3.24561452166734	2.53186687593849	1.77183437508396	2.58410815718343	2.14209887086987	1.19941477756055	1.05597602551088	1.78657782016704	2.08955322739803	1.0047994825947	2.0422575790275	2.66818023333724	2.19019781872554	2.60795850757318
MSTRG.20366.1|gene=MSTRG.20366	1.15368561976792	1.74224601408642	1.48014962080261	1.71871550189849	1.8158238300589	2.0657648318653	1.90177863469466	2.19580782516494	2.52547345334511	2.47069045076719	1.97663360248027	1.48472491156024	2.00827516313605	1.93808017688923	1.48630147887932	1.81889092407079	2.92813347200602	1.71332677816159	1.67687694976489	1.51203909846278	2.381992880661	1.80359558074643	1.85109314227126	1.99408622436707
gene15418|gene=LOC103475495	3.09624551644348	3.10871251403609	2.65886752871527	2.83666194781813	2.81367006367848	2.90899623278062	2.23806748680067	2.49735209057199	2.27309888184377	2.44631543639403	2.74970049074605	2.82585386704109	2.64388953357697	2.92704668031762	3.10789360419752	2.46456007563114	3.04725794560042	2.74092480655951	2.8312312151045	2.43560380751155	2.39631775421284	2.2790381421108	2.68294407236482	2.73019726427906
rna1914|gene=LOC103469870	3.42955947145312	3.70846468871634	3.66648557512441	3.65459614039058	3.90871703098051	3.37968176653246	3.12432536330916	4.48645280359903	3.60481852500586	3.4874374933841	2.9430667065564	3.18177216259587	3.11825709813857	3.98161003725185	3.12028227642653	3.53656455876814	3.2148687034823	3.21374317398336	2.96302290140003	3.46046483717268	3.14514487751235	3.48845922603899	2.72042712760588	2.66871642624277
MSTRG.8137.6|gene=MSTRG.8137	1.66131556085016	1.44822327955954	2.25659464614563	2.82363802216948	1.77627517648617	1.83796730070627	2.86386467227194	2.93716746591276	3.6532579269715	3.88846843349464	3.17634105066721	1.74875637667328	2.93489677292431	2.04127762696171	1.44795996922171	2.09020902224672	1.50622357942777	1.46355793043781	2.51971636046279	2.7312446672563	2.25837232920864	2.80971083999725	3.2347061770992	3.47629973897564
rna38668|gene=kat6b	10.8674107992995	12.3842145007271	8.58379748843248	10.1450401784052	10.5767062432029	11.1432824611729	10.4914544693384	10.0829811832816	10.6112903032523	10.678586755765	11.822496789258	12.8464226052001	10.4642795684377	11.4777938073682	10.771224906524	12.2206359504194	10.5536062386561	12.4873227758117	11.6844134288343	11.6329598718246	10.1694815915896	10.3476621187756	11.2940474076735	11.0573773999736
rna29304|gene=nit1	2.03635533822039	2.57892427734219	1.76539314441065	2.66989605379195	2.10152199234319	2.16425390538312	2.39353782026841	2.16712126397077	2.19267543155511	2.89993541142317	2.7649493671472	1.98014319420322	2.53805094021753	2.36259313680815	2.05957024040854	2.08432111409095	2.65766332911634	2.73994258959196	1.70357017663743	2.40387710749844	2.00967345032843	1.75734676620017	2.35928623212752	2.43360446847843
rna29306|gene=clcn3	11.6255301929075	14.6951148356554	11.7758458774631	11.5023493748582	13.1597014738576	11.6403883062623	12.7419772374488	11.5022279459962	12.1034021402466	10.9870389225742	9.55608788587005	13.2730573535336	10.5339356381868	10.4570038046745	11.54344305344	13.5014978172223	12.6480905149809	13.2646117384549	8.61474267083808	11.7182179728954	12.3231697089917	12.1961678524655	12.6577304397538	11.5986544048424
rna29300|gene=b4gat1	10.1605684166612	10.8564659931496	9.88143454108071	10.5491054178567	10.8978107128807	11.7088845300749	11.0950451043692	10.6685024364878	9.86931852181876	10.3430338727665	11.8028719857057	10.871116278517	10.5680437358341	10.4289309160333	10.998147121611	11.2520283541597	11.7136108701055	10.8059567305154	10.0903013645163	9.27569871825211	10.6132602309703	9.69395665725371	9.64326751194834	9.15556211573208
rna29302|gene=pfdn2	43.9924694143532	45.7419683279091	44.178091050938	40.7131566919789	40.0522764943568	36.7328634174355	39.1162207070576	43.4948153082874	44.3785751869646	41.7760029338038	41.8796895542841	38.3957361988869	42.6658739219984	42.3616758671825	38.4815900605178	39.2867857762373	37.389557666582	39.9792000097135	36.2019928886017	39.3483266534185	44.385873794587	37.2675959512835	36.6395463286468	38.8608949866074
MSTRG.7361.1|gene=MSTRG.7361	2.06982828141862	3.05280570791816	2.88340700529202	2.59290248790673	2.09480988949415	2.70469069612544	2.86233613628032	1.97507310384759	1.91968366909258	3.68824750952661	1.59377121926991	2.13176471721293	1.83816492523833	1.49445358910371	2.65772176079936	3.13679407482111	3.06324563298449	2.85657686271947	1.69099598290594	2.70811349332291	1.52020079554692	2.63489057535108	0.826234988291444	2.62537986323697
MSTRG.23581.2|gene=MSTRG.23581	3.49152558677679	3.12818738514604	2.5872138219623	3.41723192068888	3.18683872020497	3.38657401007758	2.92054930084849	3.16077301937698	3.27278318309976	3.11082877648049	3.43018722378452	3.42675020735514	3.27309852710996	3.50501640098967	3.3404340459218	3.0626175856145	3.30300990376094	3.31909335467227	3.12709103366429	2.98055022229199	3.49126731111087	3.07034151261095	3.54783313911185	3.0830429050442
rna15963|gene=LOC103467299	3.65913574810519	3.39593165046318	6.11112829304664	4.32795639499839	3.8553321518297	3.76043079171952	5.19478824646927	5.19258723372857	4.250711825723	3.43391471578004	3.96214566777091	3.95521624648021	2.63952697312507	3.29859100740288	3.20639348293078	3.9102571852669	2.75654010058543	3.8668647301207	3.99222953022466	4.87369172538058	3.85882020590133	4.22044676723464	4.51796442405196	4.27175237284983
rna15960|gene=larp4	1.47055250708197	1.10991507697805	1.19928791846469	1.69979153976875	1.77312911323551	3.00935606692901	1.59370093042877	1.09986538135529	1.87217878565699	1.63955632256768	2.26664976321256	1.6213278715816	2.7609972614684	1.95944608464679	2.3360257937236	1.92357385139648	2.07301716659233	2.40221131992736	1.57032079241023	2.0675689099326	1.61082440530843	2.52306549297253	1.68462898586943	1.90931830479344
rna15966|gene=LOC103467296	2.45912016657819	2.63503125047054	2.73432405709813	2.25388205163143	2.25431782650049	1.87679425151861	3.12905104913326	2.95777749826681	2.70622625995929	2.05835539405063	2.11944070769632	2.37030035639024	2.83398648996777	2.65205383832885	2.41518901638491	2.1898028034579	2.44747399652946	2.25292088596131	2.42210456160387	2.70662250957369	1.84184105240831	2.42756671778471	1.83747867972994	2.52107420254046
rna15965|gene=ppard	4.08600202714886	4.22192320461003	3.60278635218934	4.00426051560857	4.11407622050145	4.51873881394805	4.13419629535439	4.52774194402279	4.45463373195955	4.4752109604003	4.64601337087871	4.39282733140584	4.7115955459158	4.17797373179447	3.91379199836052	4.24676717342492	4.83355401119859	4.19233794583282	4.35301466307748	4.09392489278553	4.57404353584187	4.38747487657096	4.5653134411582	4.16979537811951
rna22461|gene=ctbp1	9.0987160462226	8.70516870203607	6.69000228606703	6.53418253580414	9.05841236441606	7.8410420848408	8.84323925330085	7.95457316460369	8.67935557047212	10.0093930567551	9.64946487592431	10.0235299374369	5.94205607618919	8.85028894293393	10.0182872724111	9.51233453658208	11.4966704824351	10.976791126252	7.76940313173078	11.129526479482	10.2777487390446	10.0303723233186	8.9892621978058	10.9442476119084
rna22460|gene=maea	21.5973379200099	21.1666622722977	23.9099230225448	20.9703996371867	20.9381452758821	19.7080435480035	19.7348822595677	21.9926521956361	18.6753329003111	19.1230767320539	19.205605388714	20.8842162384641	19.5186654506286	19.2752156144907	21.3602797390385	22.8000850346214	20.6116346943024	20.7160992069875	19.2990174558669	21.6793702941145	20.4100432141608	18.4644486828233	20.4485553649636	20.340158384049
rna15968|gene=rpl10a	344.795982633487	336.219256553937	439.692446274747	353.890927907985	362.222666522254	324.171051704191	361.216182625015	361.627090876338	301.485682740965	345.524628637986	300.332463839681	353.488309106268	331.297231701968	339.52343063709	317.810318622988	318.806957549061	324.579995860581	332.73117495743	300.600435825439	339.089894557065	304.691539430826	301.756111132702	300.971255882847	315.803851554771
rna22462|gene=spon2	1.35409764715142	1.47409583705385	2.38952623092628	3.2520658538625	1.41245011253241	1.41175815407462	1.52985471114316	2.18749989716152	1.36610944184307	1.68692915370791	2.00155969825274	2.34634472171131	1.90540645006545	2.44578704420696	3.99909612844954	2.91636963784699	1.33245324494601	1.8381400549902	1.75144139528418	1.92578789535889	1.36027544740394	1.57094785021564	1.48829413871994	2.03157274550577
MSTRG.5962.2|gene=MSTRG.5962	0.944630571794603	1.28713686665498	0.92406660944541	0	0.918814928122521	0.00218749387450212	1.78058247663225	1.82012578566508	2.07897075786815	1.08282986283513	0.901609500812674	1.63115429346684	0.510647715793982	1.01144245906484	1.48322750108014	2.03719350828388	0.975969783084573	2.53486274832795	1.42497153458346	0.714577084760696	1.23166863024969	1.3766384850461	2.66418772281255	1.23751868571495
rna3515|gene=LOC103478592	2.96982008140267	2.1851717282168	3.03441659848325	2.54127030709928	1.89344976251705	1.89186935590005	2.46559350958273	2.05977887515621	2.46795395379585	1.91584406257948	2.02378257784145	1.85054656499774	2.43819993188307	2.4675013726001	1.92608430308895	2.44934449327754	2.23521624715523	2.19748573628767	1.85699702032334	2.07005418506736	2.18067727151225	2.84700865922041	1.8228170940649	2.05464107921656
rna3514|gene=tsn	22.5645346355662	20.9319195736362	24.1975914767963	21.1174524168721	20.1642755239939	20.426297336305	22.7819832306607	21.3505698035541	19.9152689514762	21.7442842330032	18.0767821914431	21.502648518274	21.0241411741678	22.234296729805	23.3460972565553	19.7858359794604	21.0500060337552	21.1489720141545	20.9460204544025	23.0460777258634	19.9214269777081	18.8344079088714	19.241124741824	18.4943404344752
rna8761|gene=LOC103463721	33.1282410096798	34.8778550995362	32.9040006143233	27.2767453966395	32.4699946791728	33.1782731108213	35.0072324021983	33.2824743344755	29.7217382062785	31.526460220638	28.3868885901936	30.2166864973375	30.0816929406937	28.7703700079004	33.6531014390011	30.3242905116497	32.084874690789	29.7020785957194	32.1152059976461	36.6104617020535	31.1092861649245	31.0962453076585	32.534915548889	29.9916769225439
rna27454|gene=tp53i13	2.18262699309009	2.58224282857944	2.88476836620105	2.80754049722865	2.70949942333457	2.447827549557	2.3587229548539	2.39245911046331	2.54281487496281	2.40054028985359	2.28489349349426	2.73634560209346	2.92841409280031	2.7093639302556	2.72213089302165	2.2185042469797	2.67880054763284	2.09489670737511	2.16977555074883	2.52536902218257	2.46085563436693	2.35528877993858	2.74323113537056	2.52862698714068
rna8767|gene=gpx4	23.7482509018785	18.2308405681554	44.3315908337988	24.2612563624625	8.53590375655418	24.6423196061816	26.9374016158162	25.5773179524013	19.4238979563813	20.7014875592465	12.2953938530886	14.9203245625846	26.6877978284272	36.3505618586225	30.3755779562612	23.2802238120283	15.1681405246516	14.1656356052336	27.1459042087579	17.9564567275998	16.0819468521051	20.316194574625	15.5216444554237	22.3749051382772
rna8765|gene=pip5k1c	6.94709580245468	7.17245376203858	6.06644539533094	7.0100987351388	7.77113815560446	9.76595028319173	6.77541648291956	6.6297972994226	7.62445966756406	8.03128535985432	8.88222697237997	8.37155411223317	8.77019432546909	9.00028238435522	6.7869066010838	8.43969236747907	7.94384648461287	9.46442465520291	7.66311941967224	7.81377164422715	8.38746847580713	7.06607287653825	8.35855904846736	8.16015662811693
rna3512|gene=LOC103478582	4.10358627333026	4.57016950670497	3.5790779501976	5.0092591375313	4.64527787071713	7.12598732120882	3.70427877182512	5.50911570087513	7.02740566112169	5.42814955854536	5.13883209834271	4.35620613221091	3.6187540374195	4.0025894152409	5.25531960757662	4.50893493898869	3.90628050330422	4.58932874363362	4.69479097559294	2.37436572858186	4.42856482530759	5.32978595074684	4.52765259518649	4.62671335617637
rna32974|gene=LOC103477959	2.38217749480178	2.79315724762931	0.264313930849283	2.04239001056836	2.51720018952467	1.97672587278227	1.22026012237961	1.26520898386745	2.02469709860063	1.31105823126757	2.41479124885252	1.81472303649499	1.82679611204179	2.16346944675017	2.07626773337951	1.95036530635912	2.19276749829136	2.21654689989543	2.69049602072294	2.31935908955001	1.47702856353058	2.23412903497904	2.2515305825701	2.82014534307641
rna8768|gene=gpx4	60.0843142984002	56.7909593566621	65.2498842071671	48.5110639673332	48.8214005386376	49.4733511181411	45.0901167218592	48.5850701401196	44.7498166340311	46.6065112376813	46.8795383724259	49.348841226428	59.1532204566891	52.593689553669	56.9166800035881	48.9442567559545	55.8225816414213	55.9945078750861	45.3897058431317	46.9982778496389	52.5159788547776	47.0557184409305	45.7940176965659	51.2118117853065
rna32972|gene=mdc1	1.8292135272073	1.4988078267116	0.267784246523778	0.875757247064281	2.62046000648219	1.95951001277253	1.31170959446688	2.02848478450456	2.55250227995268	1.59626013193183	2.41501384333194	0.841998026049577	3.48215022275848	2.15868967892185	1.30379265676477	0.334630402694221	1.87429357775498	2.71288354572702	2.5449999903695	1.40048621757771	3.61290502377884	1.52908554240165	3.95138463176119	1.81834965905531
rna32973|gene=mdc1	1.81853420377367	1.80556421891345	3.33701788634543	2.52286878331185	0.522112600813165	1.49733085110935	1.87991068649107	1.04238064377964	1.09149704657156	1.67596425190214	1.13909226041085	2.8027086891117	0	1.36921598987447	2.50519398823259	3.724766785272	1.7848214903011	0.954492185819346	1.22298220364393	2.39922553393102	0	2.02227045362139	0	1.62902625473872
rna32970|gene=flot1	12.056234681978	10.6073720545768	11.5747281983863	11.852571398701	10.1406850223383	12.0926704186743	10.7233715966873	10.6969614032379	13.666413673992	12.5326201443338	13.3489011008769	11.5197476166936	13.1424436037672	11.681568291555	11.3243685269258	10.7816601190687	12.6600344557069	11.6015562076424	9.67534051768242	10.6115290027108	12.4133077040797	11.1074550992515	10.5290936357994	12.255833355796
rna32971|gene=LOC103477960	453.093290159245	442.872009812747	591.385876167856	516.078453466253	503.830923894058	489.890106520534	433.158537366629	454.104487661776	417.281987201029	435.880190221303	457.713646573602	471.470856228857	455.932443864276	432.513724339723	512.902125106063	521.744529845668	546.735650112383	471.922500543613	407.452333652211	458.965168796611	421.302400925837	375.970597926736	451.607481962854	479.527229414461
rna25169|gene=skiv2l2	11.6167042143049	12.0721378678808	12.2499408158684	12.4083839090803	11.0893304728891	11.9411099169658	11.6093243143702	11.7962759706338	11.2967019849659	9.94089243852536	11.771027062804	10.9661909013266	10.9636716500675	11.7353788456837	12.0943221791733	11.8174505272063	11.8909012477689	11.231253053041	11.8188910885922	11.7483296804574	11.5274352308373	10.3776803873324	11.4677180431928	10.761957123896
rna25168|gene=dhx29	4.64201935129067	4.4574657120097	4.12419625030937	4.35035598841826	4.10865978895939	4.56304715580095	4.30179961796622	4.33757343221331	4.33494542175037	3.95684051745651	4.27780223714076	4.10721526761816	4.47419952212072	3.87441688542611	4.84186213732813	4.77129268321051	4.27668908324005	4.46811521173053	4.7265844589581	4.25058492948551	4.37855292671966	4.25445885956529	4.27395349439048	4.34271943339955
rna22797|gene=LOC103472063	1.18009932504882	0.179316973753754	0.282212181692954	0.537387797685	1.00393289596461	0.258274288513785	1.26605183958716	0.20128023526531	0.19609349245056	0.508673884380047	0.294230079859956	0.174205863272779	0.231427333979116	1.25667857307923	1.39567173296589	0.841344666426466	1.71870543970245	0.177156097683924	1.41369568808076	1.91665436600962	2.18935656122391	0.29487980169239	1.1480943792175	0.288224265335062
rna25164|gene=kcmf1	6.3017648857844	6.85111847115031	6.8354857142328	6.92254922889505	6.46953084709442	6.78938058954481	6.54673955982695	6.72326033441223	6.55300293774066	6.36710546547531	6.4335744489059	7.02866436524384	7.23061407159014	6.95702793297133	6.86882857550528	7.01411206813264	6.58448077389628	6.24844939716358	6.98916343800785	6.62195392097707	6.35244826467848	7.18869607508618	6.75966238132936	6.75770000211113
rna22795|gene=ndufs6	1.60385832031594	1.63923805062826	1.98375851507923	1.70371084275493	0.793359828121442	5.40046925241459	1.63239086780936	1.85184286165933	0.991748143628565	0.7755986178149	0	0.887071715612685	0.964185154809741	2.75419949106686	1.66125858620138	2.83123273555955	2.42257176336652	0.722470319912901	2.50028231151635	2.85832987293335	0.879935757331353	0	0.827565633693635	0.779928201351891
rna22794|gene=mrpl36	11.0341581202817	10.6757832682124	13.1237298879918	8.54507777240639	11.4693311561772	8.85138425358812	9.90658110589888	11.444297231068	9.51326713685427	9.63952510624634	8.27449039151488	8.38932642442508	7.7875151285593	9.00620357784555	9.93163115997021	10.1561040738974	8.20885252223138	6.74463054907902	9.95787767898614	9.27684891600745	8.12872599186123	9.22121218319627	10.0850435812204	9.29383182607976
rna22793|gene=mrpl36	2.72573931989803	1.61362277686991	3.19378971368272	2.20694455304865	1.47929530957566	0.411522747808621	1.83541481961933	1.49585170198836	1.52504146881957	1.69912975091883	0.829235659628799	1.9154335874179	2.77390276294729	1.54349816805523	1.48351571147831	1.84437327104979	2.84211600774779	2.35753791853442	1.30663309103227	1.20314057144518	2.03498759417459	2.53631585347146	1.97782455194168	2.60000061216708
rna25160|gene=LOC103473467	23.052072034157	21.2152729486226	11.7294947049203	20.3418406924	21.1648956985173	21.4979959649333	17.6794390538867	17.6589214689829	20.7837643973948	15.6285435105099	17.4588601987769	21.9149258992826	20.3070354591004	18.5346767178226	21.4657590900501	24.7511602305694	23.2347109557061	23.5998012980479	25.2778296370594	22.4701393512935	21.6235780450316	23.1681395747007	21.8840240282985	21.6778943987082
MSTRG.11278.2|gene=MSTRG.11278	3.74820137596904	3.96691557131827	4.43373993201781	5.77026110061108	4.9827181463679	5.01313252026321	5.61081848727972	5.39142613631836	6.6177879182675	6.24695160387564	4.85087596470106	3.89721583285482	5.3548915133298	4.88407751706109	3.80019717237027	4.37048071265917	2.97116492274103	4.34082967491045	4.67689611745721	4.01923889315556	4.15866746980249	5.87096370917393	5.1402464718659	6.3028460467358
rna498|gene=clta	4.71562336719489	3.58466552395586	5.10019012199573	4.79520602673657	2.95101352115256	5.93598889298503	5.61371078907753	4.32031739596135	4.0719356430762	5.14095367524685	3.32100889731368	4.41214932110994	4.3434384047739	2.66079800244364	5.84294236851189	4.06248800309728	4.23810098657384	4.01705801398183	5.61426608374442	3.72330560024135	3.70301666636116	4.97360126608928	4.85626589079236	5.36209330341511
rna499|gene=nans	8.84009101815537	9.8916196033253	9.7295914561281	9.92156505855424	9.91529093795734	8.73820865893933	9.55745171011439	8.71528458681308	7.44846980889443	9.69344794884252	10.1296825004561	9.53187675680058	9.61348275698913	9.08431905454935	9.98627685183291	9.79167992167296	10.3681605406954	8.69033765042796	8.16993718755272	9.32118995275489	9.20063360690535	8.65520836043511	9.67130916153241	10.3573284625679
MSTRG.20064.2|gene=MSTRG.20064	28.709394968172	29.9756154754393	24.3207038011698	28.2014689485412	30.0317324805497	33.9718666640337	24.4295710148703	26.892678467844	28.3114921828409	29.6548601014713	31.4928408667526	31.5531362316931	29.2923024234721	27.6843203986866	26.0676462690482	29.5718900680837	32.7683050295414	28.5271486255128	24.0858341168896	24.6345336043148	30.4520529018605	30.0456298662971	31.4325478174833	32.3971192543256
rna493|gene=gne	2.815485179307	2.26438932554379	0.915342681685709	1.71898103741922	2.10461659458791	1.73467368637204	1.38287063543929	1.49757694640544	1.57738426587096	1.18793658703848	1.59006113738044	2.04607341558999	2.15789786800336	1.59055721361598	1.53960903671861	2.67010059179388	1.86220333278082	2.01611276980347	1.73573968471918	1.42301195139691	1.89770265924174	1.88906719494725	1.44495185384828	1.7272348351038
rna490|gene=LOC103468387	0.248313143349824	1.60536818664972	0.351242780908699	2.65261263611892	0.214371945732338	2.16444456248702	2.24998788139079	1.99221668011285	1.10877666678307	0.918253290105203	0.669420477418094	0.357113572486678	1.37195551186017	1.21896229785877	1.76616541428408	5.35073471873322	1.29846688786425	1.73270184430709	0.61539405474767	0	2.49026785493242	1.46266967446937	0.790174081111372	1.98842229591382
rna491|gene=LOC103468387	9.8611899012068	8.94759220872811	7.72972565151625	6.2765556648758	8.54309729845885	6.31957140028539	7.48667326060037	6.72050990851501	6.95429355421965	7.01685668338559	6.64779075084206	8.82393918358639	7.59254344417678	7.56375886328448	6.57086108896972	4.45730161313113	8.97155175137606	6.87274049494034	7.36997809209626	8.27847639475437	7.00730687004364	6.78050636362818	8.36321159065291	8.25279336526507
rna497|gene=clta	100.701319257802	99.1290100991169	106.16571103952	91.408949796476	98.5536298293832	96.7598789920861	90.6689388227089	91.4594351712896	89.8990821499314	90.6436547037069	85.6035999310989	90.5502371783209	95.323963653909	98.1302945864558	97.6143138601419	100.070701350694	95.310310272886	92.7918725061298	90.3248419779521	94.3036652789281	98.5163511002028	90.493483341139	92.110089731916	94.9256563160966
rna20104|gene=tmem167a	15.3527153370694	16.2808831577343	15.9197010951469	15.4752958634784	14.3400250622069	14.8006146510217	15.9348375891856	14.6200102476229	15.8512182365607	14.6091839741038	15.5329692424933	14.9606441802287	15.7713834366893	16.1605023365325	16.1550298204835	14.8812732690671	14.4712144656138	15.2832331703827	14.4411999097319	15.248145378429	15.7760977884874	15.0221120112406	14.1950766276234	15.4724696022997
rna44029|gene=rsrp1	24.7244207729269	28.7811578090336	35.2374172458534	35.8524317864703	31.4600792133532	32.9421293740943	30.2730969319502	31.4375459339315	30.0317046600509	40.874283534282	28.4321463131106	44.0280963509234	34.5657674836541	32.3050577741306	34.5650227874955	32.9940700553377	39.5624203390019	38.4597487508508	30.3994022972245	40.7163391011437	35.6308201979993	32.6889092404798	45.3625252887469	40.000919141158
rna726|gene=LOC103463040	1.69400670685598	2.08504816746511	1.37936817054187	1.85082652680291	1.86602950592092	1.79272284840102	2.34661811259357	2.04005322778902	1.87092724281476	1.70247463087589	2.17139510651664	2.04796820026687	1.87304068423968	1.74113602550439	1.71033674088665	2.17908843695499	2.28197494012164	2.23373972483456	2.36894882969429	2.06941319090074	2.0192026776282	1.83697077026344	1.80349517657377	2.08161069424041
rna727|gene=LOC103463005	15.7857759854782	16.6173179084168	19.5162231848088	16.5172126045973	17.4671540569337	14.3682680197361	16.3978100411719	16.1136204291565	16.7442124671356	18.7450997691127	15.4541311575877	18.0867667376264	17.5439858068112	16.8863727698278	14.4329668288324	17.8939899228175	16.9479699757664	17.3140900993582	16.9629712110632	17.6807083541339	16.836344360449	17.9951789614729	16.6153402400949	15.8852564704598
MSTRG.26162.1|gene=MSTRG.26162	80.4332182270437	74.3479917911512	73.597681482826	75.93132284818	67.6901943057552	70.3722300017271	73.4102033993816	69.5743070772331	67.2797662559421	72.5938736792568	74.691495089643	72.8179394545327	73.2470217477163	72.5024661255643	86.0354986258144	75.1672428806772	65.095862397768	81.9926967529081	74.7089897493623	79.6021815347862	81.3567475203668	90.7023837479867	76.2264801593446	71.627752981114
rna721|gene=LOC103462877	2.5441172874269	2.24220217013756	3.80228953409334	3.73269981198264	3.38236788322957	3.11868721764574	3.07056491111454	2.34716693752654	3.19409737416077	2.69869994877824	2.28296079411441	2.38614475179736	2.13794540023715	2.2264003986852	2.96779181266441	2.49755214683178	2.95019497808716	2.87978973752734	2.88311937741775	3.50530911427669	2.7743959138987	2.54286663935711	2.93606195816957	2.9675986125651
rna12756|gene=bhlhe41	2.4898476149834	2.74790936860346	0.831809856264589	1.33876294638339	2.35328889038437	1.49823863244793	2.17170486802994	3.18258050401689	1.79410161208194	2.41017589320431	2.75669568941973	1.61507896811375	2.22385063523113	1.54977475702018	1.68239921998239	2.94947593064087	2.73019196035825	2.55238261238976	3.13690566743443	3.26875990326697	1.90555494979736	2.34613859011621	1.02699034139986	1.51737826465427
rna12757|gene=LOC103466101	13.0215788911111	12.8881883006425	13.13593717238	12.1596452484324	12.4969719551094	12.729727352626	12.8541260428588	12.3431992121389	13.0624113643369	12.4375392510607	12.8403902897227	13.0428579269493	12.1895246532522	12.4140710577399	12.8841776938283	12.6600351258187	12.505242237011	12.8274514410492	12.1317595578624	12.1616093126664	13.0577227857868	13.0690768656287	11.8156011078709	12.8723689026501
MSTRG.24824.1|gene=MSTRG.24824	31.8802632537828	31.361225297524	40.006584419309	33.2096489893751	27.1005904557291	32.2041481196249	29.5880395410708	27.7453893070487	31.6281207103574	28.4963369994946	30.6384266773228	29.4625625142833	33.926880765397	31.7897162300463	35.0924476008087	31.579151342363	30.5969018498201	32.0795998613443	28.9642568384474	30.6426441816774	31.4282847767796	30.0897144922856	28.5595685689404	31.1272265164186
rna12752|gene=eea1	6.67465232600241	9.69375974633459	7.69182123242353	6.66355575177064	8.10411902398603	8.58595493425999	7.79272700362176	8.56189402522168	6.52203882420242	7.10424548771248	8.92951354075176	8.02178271485881	8.65205650725254	7.5417635304877	9.79633841938356	6.80110625277435	7.58293048750977	7.51395150847351	9.05832018105674	7.49115112543227	6.84369582489518	6.95747054707945	6.98342336750633	8.07044741023437
MSTRG.10942.1|gene=MSTRG.10942	1.66479493830826	2.60294369551474	2.63977469085365	1.70215552456565	2.21303364924385	3.2650388218038	3.59379623520425	3.74276919487708	2.14211884877255	2.60842310220173	3.84069440375385	2.49032347996522	2.2495734019809	2.0518879529733	1.56383493566805	1.11653118560875	2.63439183790782	3.06128928913925	3.21846868632962	2.55136445308124	1.92850911842758	3.81098601934173	2.24206530229392	3.30037726843367
MSTRG.19250.24|gene=MSTRG.19250	2.64802357822974	3.12953625210115	2.42679317795099	3.13566354786448	2.81810486697474	2.75314909708392	3.90899424211161	3.95492843221727	5.32143800288881	5.14861757415013	4.85279694974235	3.26238518048919	3.27246746502509	3.40655662986191	2.8594281305731	3.20672786784914	2.53549393163888	3.03733332893778	4.67238937014834	3.62317279948318	4.19511792763148	4.19435271954442	4.458455931682	4.190344951295
MSTRG.21715.6|gene=MSTRG.21715	2.5500192497815	2.6113147713387	3.37431688065252	3.96150633145789	3.04096216851303	3.56856999574948	3.19038178318136	3.42744903308059	5.32057070657599	4.91089909421382	5.27117062849505	3.85226527323051	3.34708447416806	3.31422129066543	2.34862042105772	2.91220982940666	3.1658491798058	2.82891277640464	3.8778298414256	2.80766446981249	4.01501716000906	4.09556819463597	4.92402077186638	5.18443837536124
MSTRG.1224.5|gene=MSTRG.1224	1.86205118975029	1.49977838531834	2.22131824183025	1.74872394117804	1.49264661574347	1.80781040636369	2.84669277263461	2.52114651749977	2.05630033505691	1.91178790040807	3.91883884452413	2.18281683863521	1.74816239423952	1.7514528897707	1.69752252187609	1.97229786981252	1.70251033947396	2.23976537570953	2.26519385012364	1.66585204360799	1.84855909824811	2.18205563949881	2.19635572788555	2.11056054627189
MSTRG.8504.1|gene=MSTRG.8504	2.31140892890871	0.814192543624571	0.714073983057679	0.928831930228638	1.3799872459409	2.50376443436772	2.49808130414324	2.43914346292272	2.79641092039732	2.19376235047978	2.10085936868213	0.873013556923449	1.55815706517229	2.68090294481164	2.15735749798634	1.91731858514059	1.37412252177936	0.751135959099449	3.40246633604047	1.22807972230597	1.66110097567565	1.8954737187643	2.8632992335535	1.52252640144837
rna48258|gene=LOC103461264	39.527952654169	40.6531185697781	31.6016202907647	38.1934863354016	40.0725366844063	41.3569480150302	34.0248837480372	34.0085465275818	37.4808942170125	36.6464854131763	38.7949678584408	39.2906446711058	37.5744204335295	37.8799505329569	40.6980729088459	43.2426778587002	42.43738563988	43.5909569026467	41.1088201294249	38.6004158561269	37.8765964495023	38.4073058248852	40.4795762128577	36.5584969087781
rna48259|gene=LOC103461265	0.447816664782254	0.471464400571551	0.546931189073034	0.510299637333283	0.927603340379453	1.50888939939626	0.235511934421217	0.451855095942072	0.885207603484695	1.11514465662053	1.1128304321305	0.566776363564847	0.726421405125061	0.0474568056584987	0.833336730798977	0.345501077203758	1.83223845635077	0.383227998911861	1.66588907252164	0.839377669264122	1.22147981587749	1.14279963867747	0.616855986710407	0.936009880520823
rna48256|gene=LOC103461262	6.49616772202009	9.23695530619401	10.6366414394709	7.95527905071292	9.8434917184472	9.32950007183972	8.12113251202588	7.52774826122565	7.04986462222112	7.15196241628021	7.38437544918835	7.58721448087258	8.73061672330221	9.35993756272071	8.38037453219723	7.85881833906515	7.85188630423825	6.66699841003477	6.70342628168868	8.7463930991571	7.22674875376316	8.42018042674043	6.03929609514995	6.65275011750913
rna48257|gene=LOC103461263	30.9590646554597	26.3129362097644	37.938715223377	26.2904281008075	29.8797677999367	26.0149143366231	27.8487554826714	28.187214425463	30.5096496557659	31.1391865197057	29.0521872540926	27.6895369670338	28.5368793814564	28.6814441446459	25.7185757405653	26.4719527475214	26.7438841324461	27.7172018288541	26.9574712498908	29.5495028007486	26.1615368306857	32.6302542391654	28.3769377744429	30.1310820064215
rna48255|gene=LOC103461262	2.06144406178619	0.54143804151034	1.10068152296467	0.909520515857759	0.346297050724491	1.37817297728407	1.22849134234512	1.78772359137196	1.12779780044326	0.977299619664716	2.18686711922876	1.20503213561917	0.813574516658422	0.887093072767065	0.664436782514909	1.49855218790011	0.760323970113287	1.02488856866576	1.81060472231219	1.19997959306677	1.25210314823458	0.382857687885218	1.92338623232585	1.43399747866752
[truncated: 24,177 more rows]
