# Supplementary material for: Functional convergence of genomic and transcriptomic architecture underlies schooling behaviour in a live-bearing fish
Source: Nat Ecol Evol. 2023 Nov 20;8(1):98–110. doi: 10.1038/s41559-023-02249-9 (PMC10781616; doi:10.1038/s41559-023-02249-9)
Supplement: Supplementary file 7 — Extra source data file with transcriptomic results of gene expression comparisons performed across multiple treatments and brain tissues + genes differentially expressed for each comparison. [file 41559_2023_2249_MOESM7_ESM.zip › Sourcedata_Transcriptomics_Social_Behaviour/MBR_CT_ALvsGR_DEgenes_List.txt]

rna32553|gene=LOC103477857
MSTRG.16482.1|gene=MSTRG.16482
MSTRG.17365.1|gene=MSTRG.17365
rna23930|gene=ubap2l
rna14333|gene=trim33
rna12705|gene=LOC103466075
rna14220|gene=LOC103466954
rna43613|gene=LOC103458483
rna46407|gene=lrfn5
rna12704|gene=LOC103466075
MSTRG.18176.1|gene=MSTRG.18176
rna32800|gene=u2af2
MSTRG.16838.1|gene=MSTRG.16838
MSTRG.4096.1|gene=MSTRG.4096
rna9959|gene=kcnab2
MSTRG.14391.4|gene=MSTRG.14391
rna6890|gene=LOC103462605
MSTRG.16227.1|gene=MSTRG.16227
rna27802|gene=fndc3a
rna42558|gene=itpkb
MSTRG.6879.2|gene=MSTRG.6879
rna15437|gene=LOC103467579
MSTRG.10425.1|gene=MSTRG.10425
rna39037|gene=tanc2
MSTRG.17415.2|gene=MSTRG.17415
MSTRG.3778.3|gene=MSTRG.3778
rna19452|gene=LOC103470078
rna30679|gene=LOC103476732
rna42097|gene=LOC103457647
MSTRG.7457.1|gene=MSTRG.7457
MSTRG.7577.1|gene=MSTRG.7577
rna1276|gene=acsl1
rna46838|gene=LOC103460240
rna18681|gene=LOC103469777
rna14493|gene=wdr6
rna1738|gene=keap1
