# Supplementary material for: Functional convergence of genomic and transcriptomic architecture underlies schooling behaviour in a live-bearing fish
Source: Nat Ecol Evol. 2023 Nov 20;8(1):98–110. doi: 10.1038/s41559-023-02249-9 (PMC10781616; doi:10.1038/s41559-023-02249-9)
Supplement: Supplementary file 7 — Extra source data file with transcriptomic results of gene expression comparisons performed across multiple treatments and brain tissues + genes differentially expressed for each comparison. [file 41559_2023_2249_MOESM7_ESM.zip › Sourcedata_Transcriptomics_Social_Behaviour/TEL_CT_ALvsGR_DEgenes_List.txt]

rna16008|gene=zmynd12
rna45464|gene=slc37a3
rna14004|gene=LOC103466852
rna36260|gene=LOC103480019
MSTRG.16482.1|gene=MSTRG.16482
rna9271|gene=ncln
rna1296|gene=fbxo41
rna10792|gene=plxna1
rna34474|gene=LOC103478864
MSTRG.16496.1|gene=MSTRG.16496
rna8510|gene=cc2d2a
rna45291|gene=grip1
rna564|gene=gde1
rna752|gene=tsc2
rna33839|gene=LOC103478362
rna38088|gene=LOC103481105
MSTRG.10409.5|gene=MSTRG.10409
MSTRG.20355.9|gene=MSTRG.20355
MSTRG.21801.2|gene=MSTRG.21801
rna13396|gene=islr2
MSTRG.22908.2|gene=MSTRG.22908
MSTRG.22993.1|gene=MSTRG.22993
rna2770|gene=map4k4
MSTRG.205.3|gene=MSTRG.205
rna45311|gene=ptprb
rna28655|gene=LOC103475549
rna26416|gene=LOC103474211
MSTRG.23960.3|gene=MSTRG.23960
rna16561|gene=LOC103468305
