# Supplementary material for: Functional convergence of genomic and transcriptomic architecture underlies schooling behaviour in a live-bearing fish
Source: Nat Ecol Evol. 2023 Nov 20;8(1):98–110. doi: 10.1038/s41559-023-02249-9 (PMC10781616; doi:10.1038/s41559-023-02249-9)
Supplement: Supplementary file 7 — Extra source data file with transcriptomic results of gene expression comparisons performed across multiple treatments and brain tissues + genes differentially expressed for each comparison. [file 41559_2023_2249_MOESM7_ESM.zip › Sourcedata_Transcriptomics_Social_Behaviour/OPT_SC_ALvsGR_DEgenes_List.txt]

MSTRG.21801.2|gene=MSTRG.21801
rna20241|gene=entpd4
rna5604|gene=cdh8
rna24376|gene=scn1b
rna22214|gene=egr1
rna22213|gene=egr1
MSTRG.2915.2|gene=MSTRG.2915
rna15769|gene=LOC103467406
MSTRG.22698.1|gene=MSTRG.22698
rna29823|gene=wwc1
rna1269|gene=gucy1a3
rna28422|gene=LOC103475388
rna35022|gene=LOC103479254
rna16375|gene=LOC103468166
rna29120|gene=LOC103475822
rna12010|gene=slc6a15
rna23231|gene=ahdc1
rna35400|gene=LOC103479433
rna39880|gene=tmem94
rna7779|gene=LOC103463266
rna41072|gene=LOC103456849
